# Supplementary material for: Network of large pedigrees reveals social practices of Avar communities
Source: Nature. 2024 Apr 24;629(8011):376–83. doi: 10.1038/s41586-024-07312-4 (PMC11078744; doi:10.1038/s41586-024-07312-4)
Supplement: Supplementary file 4 — Metadata for all the individuals processed for genomic sequencing and individual-based summary of best qpAdm ancestry deconvolution models and individual-based DATES admixture dating. [file 41586_2024_7312_MOESM4_ESM.xlsx]

## Sheet: Sheet3
Supplementary Table 1. Metadata for all the individuals processed for genomic sequencing + individual based summary of best qpAdm ancestry deconvolution models and individul based DATES admixture dating.																																												F
Summary_main_genetic_info
ID_pseudohaploid	Sample_ID	Label	Skeletal_element	Library (ss=single-stranded; ds=double-stranded)	Reads	Reads_mapped	Post.Dedup_mapped_reads	Cluster_factor	Endogenous_DNA_post	Endogenous_DNA_offtarget_post	Damage51	Damage52	Mean_read_length	Median_read_length	GC_content(%)	Coverage_on1240K_autosomes	Coverage_on1240K_chrX	Coverage_on1240K_chrY	Coverage_on1240K_chrMT	Xchr_nSNP	Xchr_nFlank	Xchr_rSNP	Xchr_rFlank	chrX_Contamination(only_aplicable_to_males)	chrX_Contamination_SE	chrX_Contamination_ML	chrX_Contamination_SE.ML	nr.reads_on_mtDNA	mean_coverage_on_mtDNA	mtDNA_contamination_estimate	mtDNA_contamination_estimate.lower_bound	mtDNA_contamination_estimate.upper_bound	Number_SNPS_on_1240K	Proportion_of_1240KSNPS_covered	Number_SNPS_on_HO	Proportion_of_HOSNPS_covered	RateX	RateY	genetic_sex	Site_code	identicality	Simplified_chronology_used_for_plots	NEW_DATA	Yhap_Yhaplo (ISOGG 2016)	Yhap_LineageTracker (ISOGG 2019)	pathPhynder reanalysis (ISOGG 2019)	FinalHG (ISOGG 2019)	Yhap_comment	mtDNA_Hap
HNJ005.A0101.ssMod	HNJ005.A0101	HNJ_Ped2	Bone_Pars petrosa	ss	23745822	308666	41027	1.87	1.3	0.21	0.15	0.01	54.43	53	45.43	0.02	0.01	0	0.05	9	81	0.05	0	0.12	0.12	0.16	0	33	0.09	NA	NA	NA	10612	0.01	5222	0.01	0.68	0.24	U	HNJ	NA	MA	YES	NA	NA	NA	NA		NA
HNJ009.A0101.ssMod	HNJ009.A0101	HNJ_Ped1	Bone_Pars petrosa	ss	25380107	262198	68505	1.74	1.03	0.3	0.25	0.02	49.74	47	45.26	0.02	0.02	0	0.04	8	72	0.05	0.01	0.15	0.22	0.1	0	33	0.08	NA	NA	NA	15393	0.01	7798	0.01	0.83	0.04	F	HNJ	NA	MA	YES	NA	NA	NA	NA	NA	NA
HNJ001.A0101.ssMod	HNJ001.A0101	HNJ_Unrel	Bone_Femur	ss	29290108	578426	89645	1.85	1.97	0.43	0.16	0.01	55.6	54	45.72	0.03	0.01	0.02	0.09	15	135	0.1	0.02	0.26	0.14	0.28	0	38	0.14	NA	NA	NA	20419	0.02	10326	0.02	0.44	0.5	M	HNJ	NA	MA	YES	I(I-CTS2536,I-M170)	.		I		NA
HNJ006.A0101.ssMod	HNJ006.A0101	HNJ_Ped2	Bone_Pars petrosa	ss	26793705	1861351	338994	1.82	6.95	0.88	0.28	0.02	48.78	46	44.68	0.13	0.11	0	0.15	214	1926	0.05	0	0.15	0.03	0.15	0	105	0.3	NA	NA	NA	89934	0.07	45176	0.08	0.84	0.02	F	HNJ	NA	MA	YES	NA	NA	NA	NA	NA	NA
HNJ008.A0101.ssMod	HNJ008.A0101	HNJ_Ped1	Bone_Pars petrosa	ss	23589689	1841145	472502	1.74	7.8	0.95	0.35	0.02	44.91	43	45.51	0.18	0.14	0	0.25	313	2817	0.08	0	0.23	0.03	0.22	0	217	0.56	0.99	0.98	NA	119265	0.1	59694	0.1	0.79	0.01	F	HNJ	NA	MA	YES	NA	NA	NA	NA	NA	H2a2
HNJ007.A0101.ssMod	HNJ007.A0101	HNJ_Unrel	Bone_Pars petrosa	ss	21294258	2527270	459708	1.82	11.87	1.44	0.18	0.01	59.49	60	44.81	0.2	0.17	0	0.2	436	3924	0.06	0	0.16	0.02	0.16	0	132	0.43	0.99	0.98	NA	133567	0.11	67137	0.11	0.85	0.01	F	HNJ	NA	MA	YES	NA	NA	NA	NA	NA	H2a2a1
HNJ004.A0101.ssMod	HNJ004.A0101	HNJ_Unrel	Tooth_46	ss	23274077	4542279	1100897	1.76	19.52	2.37	0.24	0.01	55.41	54	44.7	0.51	0.44	0.01	14.7	1652	14868	0.09	0	0.25	0.01	0.25	0	9147	29.48	0.01	0	0.02	296389	0.24	148026	0.25	0.86	0.01	F	HNJ	NA	MA	YES	NA	NA	NA	NA	NA	U7b
HNJ016.A0101.ssMod	HNJ016.A0101	HNJ_Ped1	Tooth_46	ss	24090620	7923952	1869659	1.76	32.89	5.26	0.22	0.02	57.01	56	45.13	0.79	0.33	0.37	48.95	1120	10080	0.01	0	0.02	0	0.02	0	30075	97.53	0	0	0.01	419218	0.34	212359	0.36	0.43	0.46	M	HNJ	NA	MA	YES	Q1a1(Q-F1215,Q-F1096)	Q1a1a2	Q1a2a1	Q1a2a1	Ylineage Tracker results are Inconsistent with HNJ Pedigree 1, PathPhynder results are consistent	G2a+152
HNJ013.A0101.ssMod	HNJ013.A0101	HNJ_Ped1	Bone_Pars petrosa	ss	21206226	6912571	2129342	1.69	32.6	5.19	0.28	0.01	51.46	49	44.96	0.92	0.77	0.01	0.88	3626	32634	0.1	0	0.25	0.01	0.26	0	793	2.13	0.02	0	0.06	452958	0.37	229041	0.38	0.84	0.01	F	HNJ	NA	MA	YES	NA	NA	NA	NA	NA	U5b1c
HNJ011.A0101.ssMod	HNJ011.A0101	HNJ_Ped1	Tooth_46	ss	24657386	10897260	3334629	1.69	44.19	9.29	0.26	0.02	52.4	50	45.26	1.35	0.58	0.62	70.88	2485	22365	0	0	0.01	0	0.01	0	41914	136.52	0.01	0	0.02	594243	0.48	301595	0.5	0.43	0.46	M	HNJ	NA	MA	YES	Q1a1b1a(Q-L715,Q-L713)	Q1a2a1	Q1a2a1	Q1a2a1	Ylineage Tracker results are Inconsistent with HNJ Pedigree 1, PathPhynder results are consistent	H2a1+146
HNJ012.A0101.ssMod	HNJ012.A0101	HNJ_Ped1	Bone_Pars petrosa	ss	20615273	9383167	4771610	1.49	45.52	10.01	0.22	0.01	54.98	53	46.17	2.36	0.97	1.19	3.63	4742	42678	0.01	0	0.01	0	0.01	0	2752	8.11	0.01	0	0.02	717817	0.58	366028	0.61	0.42	0.51	M	HNJ	NA	MA	YES	Q1a1b1a(Q-L715,Q-L713)	Q1a2a1	Q1a2a1	Q1a2a1	Ylineage Tracker results are Inconsistent with HNJ Pedigree 1, PathPhynder results are consistent	U5b1c
HNJ014.A0101.ssMod	HNJ014.A0101	HNJ_Ped1	Bone_Pars petrosa	ss	30899368	11688535	5002078	1.57	37.83	7.26	0.23	0.01	55.08	54	45.4	2.48	1.02	1.26	3.13	5140	46260	0	0	0.01	0	0.01	0	2402	7.14	0.01	0	0.02	738401	0.6	375243	0.63	0.42	0.51	M	HNJ	NA	MA	YES	Q1a1b1(Q-L712)	Q1a2a	Q1a2a1	Q1a2a1	Confirmed by genealogy	HV9+152
HNJ003.A0101.ssMod	HNJ003.A0101	HNJ_Ped2	Bone_Pars petrosa	ss	21699872	11950884	7387739	1.38	55.07	15.41	0.2	0.01	61.24	63	46.3	4.01	3.26	0.03	3.92	11660	104940	0.13	0	0.31	0	0.35	0	2591	8.25	0.01	0	0.02	828162	0.67	425221	0.71	0.81	0.01	F	HNJ	NA	MA	YES	NA	NA	NA	NA	NA	H1ba
HNJ010.A0101.ssMod	HNJ010.A0101	HNJ_Ped1	Bone_Pars petrosa	ss	30458927	13925129	8571441	1.38	45.72	10.51	0.17	0.01	62.25	65	46.69	4.98	3.99	0.04	2.48	12232	110088	0.14	0	0.33	0	0.37	0	1717	5.37	0.01	0	0.02	854282	0.69	440921	0.74	0.8	0.01	F	HNJ	NA	MA	YES	NA	NA	NA	NA	NA	U5b1c
HNJ015.A0101.ssMod	HNJ015.A0101	HNJ_Ped1	Bone_Pars petrosa	ss	24753751	14208481	8405558	1.41	57.4	18.62	0.23	0.01	56.14	55	45.61	4.2	3.4	0.02	8.39	12269	110421	0.12	0	0.29	0	0.32	0	5794	17.58	0.01	0	0.02	864425	0.7	443828	0.74	0.81	0	F	HNJ	NA	MA	YES	NA	NA	NA	NA	NA	H2a1+146
HNJ026.A0101.ssMod	HNJ026.A0101	HNJ_Ped1	Bone_Pars petrosa	ss	23467115	15677817	11853770	1.24	66.81	29.92	0.19	0.01	60.28	62	46.82	6.29	4.99	0.03	10.35	13403	120627	0.13	0	0.31	0	0.35	0	6875	21.24	0.01	0	0.02	910995	0.74	469697	0.79	0.8	0.01	F	HNJ	NA	MA	YES	NA	NA	NA	NA	NA	H2a1+146
HNJ025.A0101.ssMod	HNJ025.A0101	HNJ_Ped2	Bone_Pars petrosa	ss	26184495	16358954	10621234	1.35	62.48	22.64	0.21	0.01	57.26	57	46.06	5.61	2.28	2.86	2.8	9387	84483	0	0	0.01	0	0.01	0	2053	6.15	0.03	0.01	0.05	926564	0.75	469588	0.79	0.42	0.52	M	HNJ	NA	MA	YES	E1b1b1a1b1a(E-V13)	E1b1b1a1b1a10a1a		E1b1b1a1b1a10a1a		W4
HNJ002.A0101.ssMod	HNJ002.A0101	HNJ_Unrel	Bone_Pars petrosa	ss	26139067	18657700	13108433	1.3	71.38	34.62	0.19	0.01	58.26	58	46.76	6.97	2.78	3.77	9.84	10022	90198	0	0	0.01	0	0.01	0	6780	20.89	0.01	0	0.02	940920	0.76	476146	0.8	0.42	0.56	M	HNJ	NA	MA	YES	R1b1(R-M415,R-P25_1)	P1	R1b1	R1b1		H11a
KFJ002.A0101.ssMod	KFJ002.A0101	KFJ_LowCov	Bone_Pars petrosa	ss	24833308	306769	46875	1.85	1.24	0.21	0.21	0.01	48.71	44	45.52	0.01	0.01	0.01	0.05	4	36	0	0		NA	NA	NA	37	0.1	NA	NA	NA	8923	0.01	4425	0.01	0.42	0.43	M	KFJ	NA	LA	YES	CT(CT-M5653,CT-M168)	.		CT		NA
KFJ035.A0101.ssMod	KFJ035.A0101	KFJ_LowCov	Bone_Femur	ss	17086598	240167	72806	1.7	1.41	0.18	0.22	0.01	58.19	54	46.16	0.03	0.03	0	0.23	22	198	0.07	0	0.19	0.1	0.18	0	138	0.47	NA	NA	NA	24819	0.02	12403	0.02	0.8	0.04	F	KFJ	NA	?	YES	NA	NA	NA	NA	NA	NA
KFJ003.A0101.ssMod	KFJ003.A0101	KFJ_Unrel	Bone_Pars petrosa	ss	23384938	1800645	213959	1.88	7.7	0.78	0.23	0.01	52.35	49	44.55	0.08	0.07	0	0.12	77	693	0.06	0	0.17	0.05	0.17	0	77	0.22	NA	NA	NA	59675	0.05	29772	0.05	0.87	0.01	F	KFJ	NA	LA	YES	NA	NA	NA	NA	NA	NA
KFJ016.A0101.ssMod	KFJ016.A0101	KFJ_Ped	Bone_Femur	ss	31758066	3749836	338402	1.91	11.81	1.54	0.2	0.01	61.53	57	45.24	0.13	0.06	0.07	4.07	64	576	0.02	0	0.02	0.02	0.04	0	734	2.52	0.02	0	0.06	92818	0.08	46278	0.08	0.43	0.52	M	KFJ	NA	LA	YES	GHIJK(GHIJK-M3658)	.		N1a1a1a1a3a2	Inferred from genealogy	D4e5b
KFJ001.A0101.ssMod	KFJ001.A0101	KFJ_Ped	Bone_Pars petrosa	ss	26224945	4792149	572986	1.88	18.27	2.36	0.21	0.01	55.86	53	44.55	0.22	0.09	0.1	0.35	129	1161	0	0	0	0	0	0	261	0.8	0.99	0.98	NA	145381	0.12	72855	0.12	0.43	0.47	M	KFJ	NA	LA	YES	N1(N-L735)	N1a1a		N1a1a		H2a2a1
KFJ054.A0101.ssMod	KFJ054.A0101	KFJ_Ped	Bone_Pars petrosa	ss	17177504	5772525	711443	1.88	33.61	6.26	0.16	0.01	59.46	54	45.18	0.23	0.2	0	3.07	466	4194	0.09	0	0.23	0.02	0.23	0	1825	5.96	0.01	0	0.02	159166	0.13	80297	0.13	0.85	0.01	F	KFJ	NA	LA	YES	NA	NA	NA	NA	NA	H1
KFJ019.A0101.ssMod	KFJ019.A0101	KFJ_Contaminated	Bone_Frontal bone	ss	22898826	5610120	771075	1.86	24.5	3.08	0.15	0.01	55.85	51	45.19	0.28	0.22	0.04	2.84	557	5013	0.1	0	0.26	0.02	0.26	0	1710	5.61	0.05	0.03	0.07	189788	0.15	96095	0.16	0.76	0.15	U	KFJ	NA	LA	YES	NA	NA	NA	NA		D4e5
KFJ044.A0101.ssMod	KFJ044.A0101	KFJ_Ped	Bone_Femur	ss	23030819	8105567	910399	1.89	35.19	5.65	0.17	0.01	60.2	55	44.69	0.31	0.14	0.15	6.68	262	2358	0.01	0	0.01	0.01	0.01	0	4408	14.16	0.01	0	0.02	203254	0.16	102230	0.17	0.44	0.47	M	KFJ	NA	LA	YES	N1c1a(N-M178)	N1a1a		N1a1a1a1a3a2	Inferred from genealogy	G2a2
KFJ026.A0101.ssMod	KFJ026.A0101	KFJ_Ped	Tooth_36	ss	19814167	2082213	765987	1.63	10.51	1.2	0.24	0.02	55.94	52	46.38	0.38	0.3	0	26.71	1053	9477	0.08	0	0.23	0.01	0.23	0	13163	49.62	0.01	0	0.02	228653	0.19	115533	0.19	0.8	0.01	F	KFJ	NA	LA	YES	NA	NA	NA	NA	NA	D4e5a
KFJ042.A0101.ssMod	KFJ042.A0101	KFJ_Ped	Tooth_75	ss	19688575	7889270	1129206	1.86	40.07	7.16	0.19	0.02	60.4	56	45.05	0.45	0.36	0.01	23.35	1192	10728	0.09	0	0.22	0.01	0.23	0	11094	42.24	0.01	0	0.02	271693	0.22	135767	0.23	0.81	0.03	F	KFJ	NA	LA	YES	NA	NA	NA	NA	NA	D4e5b
KFJ037.A0101.ssMod	KFJ037.A0101	KFJ_Ped	Tooth_37	ss	22961666	7292744	1803855	1.75	31.76	5.43	0.24	0.02	47.97	45	46.55	0.66	0.53	0.01	80.92	2234	20106	0.08	0	0.21	0.01	0.21	0	36433	139.89	0.01	0	0.02	357521	0.29	181428	0.3	0.8	0.01	F	KFJ	NA	LA	YES	NA	NA	NA	NA	NA	H1b1a
KFJ014.A0101.ssMod	KFJ014.A0101	KFJ_Identical10	Bone_Femur	ss	23929179	9875435	2085689	1.79	41.27	8.5	0.21	0.01	58.75	54	45.39	0.75	0.63	0.01	15.09	2935	26415	0.08	0	0.19	0.01	0.2	0	1972	6.68	0.01	0	0.02	414065	0.34	211028	0.35	0.84	0.02	F	KFJ	Identical10	ident	YES	NA	NA	NA	NA	NA	F1b1e
KFJ020.A0101.ssMod	KFJ020.A0101	KFJ_Ped	Bone_Pars petrosa	ss	15483089	6865156	2116937	1.69	44.34	9.69	0.12	0.01	67.52	63	44.71	0.89	0.38	0.41	4.62	1361	12249	0	0	0.01	0	0.01	0	2703	9.18	0.01	0	0.02	470481	0.38	239535	0.4	0.42	0.47	M	KFJ	NA	LA	YES	N1c(N-M2087,1)	N1		N1a1a1a1a3a2	Inferred from genealogy	D4e5b
KFJ046.A0101.ssMod	KFJ046.A0101	KFJ_Unrel	Bone_Pars petrosa	ss	21581603	8307876	2246921	1.73	38.5	7.16	0.17	0.01	68.33	64	45.12	1.1	0.94	0.01	1.48	5033	45297	0.1	0	0.26	0.01	0.27	0	957	3.15	0.99	0.98	NA	498762	0.4	250536	0.42	0.85	0.01	F	KFJ	NA	?	YES	NA	NA	NA	NA	NA	T
KFJ028.A0101.ssMod	KFJ028.A0101	KFJ_Ped	Tooth_47	ss	16915977	8791528	3056439	1.65	51.97	14.85	0.23	0.02	56.2	52	45.49	1.13	0.95	0.01	311.25	4921	44289	0.08	0	0.22	0.01	0.22	0	150927	554.18	0	0	0.01	533124	0.43	270433	0.45	0.84	0.01	F	KFJ	NA	LA	YES	NA	NA	NA	NA	NA	D4
KFJ008.A0101.ssMod	KFJ008.A0101	KFJ_Unrel	Bone_Pars petrosa	ss	35216525	15824902	3331585	1.79	44.94	11.07	0.17	0.01	63.42	58	44.29	1.11	0.96	0.01	12.52	4952	44568	0.08	0	0.2	0.01	0.2	0	1994	6.4	0.01	0	0.02	552047	0.45	279425	0.47	0.87	0.01	F	KFJ	NA	LA	YES	NA	NA	NA	NA	NA	D4j5
KFJ034.A0101.ssMod	KFJ034.A0101	KFJ_Unrel	Bone_Pars petrosa	ss	21913931	6944614	2366363	1.66	31.69	4.15	0.17	0.01	71.01	67	45.42	1.35	1.13	0.01	0.9	5985	53865	0.11	0	0.28	0.01	0.3	0	501	1.75	0.99	0.98	NA	554637	0.45	282294	0.47	0.84	0	F	KFJ	NA	MA	YES	NA	NA	NA	NA	NA	W3b1
KFJ009.A0101.ssMod	KFJ009.A0101	KFJ_Ped	Bone_Femur	ss	28399298	10202646	2766309	1.73	35.93	6.04	0.11	0.01	71.96	67	44.67	1.29	1.11	0.01	11.13	6234	56106	0.1	0	0.25	0.01	0.26	0	1695	5.63	0.01	0	0.02	585605	0.47	297694	0.5	0.86	0	F	KFJ	NA	LA	YES	NA	NA	NA	NA	NA	C4a1a4
KFJ039.A0101.ssMod	KFJ039.A0101	KFJ_Ped	Bone_Pars petrosa	ss	25892254	6986359	3229470	1.54	26.98	4.28	0.21	0.01	63.54	59	45.94	1.72	1.42	0.02	2.64	7107	63963	0.1	0	0.26	0.01	0.28	0	1854	5.75	0.01	0	0.02	610154	0.49	314040	0.53	0.82	0.01	F	KFJ	NA	LA	YES	NA	NA	NA	NA	NA	G2a2
KFJ024.A0101.ssMod	KFJ024.A0101	KFJ_Ped	Bone_Pars petrosa	ss	16711050	6397855	4372560	1.32	38.29	7.66	0.17	0.01	66.67	63	46.2	2.59	1.07	1.52	3.81	5046	45414	0	0	0.01	0	0.01	0	2319	7.66	0.01	0	0.02	687956	0.56	350403	0.59	0.41	0.59	M	KFJ	NA	LA	YES	N1c1a1(N-L708)	N1a1a1a1a3a		N1a1a1a1a3a2	Inferred from genealogy	D4
KFJ050.A0101.ssMod	KFJ050.A0101	KFJ_Ped	Bone_Pars petrosa	ss	15334443	9115990	4539500	1.5	59.45	22.02	0.15	0.01	63.03	59	45.74	2.06	0.85	1.03	5.04	4404	39636	0	0	0	0	0	0	3281	10.42	0.02	0.01	0.03	690851	0.56	348428	0.58	0.41	0.5	M	KFJ	NA	LA	YES	N1c1a1a(N-L392)	N1a1a1a1a		N1a1a1a1a3a2	Inferred from genealogy	H1
KFJ049.A0101.ssMod	KFJ049.A0101	KFJ_Ped	Bone_Pars petrosa	ss	32774355	13886951	4765846	1.66	42.37	9.98	0.18	0.01	60.44	56	45.64	2.14	1.8	0.02	8.5	8811	79299	0.11	0	0.26	0	0.28	0	5513	17.41	0.01	0	0.02	704303	0.57	357498	0.6	0.84	0.01	F	KFJ	NA	LA	YES	NA	NA	NA	NA	NA	H1
KFJ030.A0101.ssMod	KFJ030.A0101	KFJ_Ped	Bone_Pars petrosa	ss	23298651	7333749	5046263	1.31	31.48	7.18	0.16	0.01	63.56	59	46.3	2.75	1.14	1.58	3.68	5387	48483	0	0	0.01	0	0.01	0	2523	7.74	0.01	0	0.02	708891	0.57	360045	0.6	0.41	0.58	M	KFJ	NA	LA	YES	N1c1a1(N-L708)	N1a1a1a1a3a		N1a1a1a1a3a2	Inferred from genealogy	T1a1+@152
KFJ027.A0101.ssMod	KFJ027.A0101	KFJ_Unrel	Bone_Pars petrosa	ss	22398465	7957217	4496305	1.43	35.53	6.04	0.15	0.01	71.17	67	45.84	2.69	2.21	0.03	1.56	9544	85896	0.12	0	0.3	0	0.32	0	932	3.14	0.99	0.98	NA	715906	0.58	369130	0.62	0.82	0.01	F	KFJ	NA	?	YES	NA	NA	NA	NA	NA	U5a2b1a
KFJ005.A0101.ssMod	KFJ005.A0101	KFJ_Ped	Bone_Pars petrosa	ss	20153045	10868681	4785749	1.56	53.93	14.74	0.16	0.01	58.41	55	45.25	2.05	1.71	0.01	3.53	8821	79389	0.1	0	0.27	0	0.28	0	560	1.7	0.99	0.98	NA	721164	0.58	369872	0.62	0.83	0	F	KFJ	NA	LA	YES	NA	NA	NA	NA	NA	T1a1+@152
KFJ010.A0101.ssMod	KFJ010.A0101	KFJ_Ped	Bone_Pars petrosa	ss	20135332	8700061	6548872	1.25	43.21	10.92	0.17	0.01	67.79	64	46.46	3.8	1.52	2.16	3.76	6869	61821	0	0	0	0	0	0	568	1.92	0.99	0.98	NA	788623	0.64	400794	0.67	0.4	0.57	M	KFJ	NA	LA	YES	N1c1a(N-M178)	N1a1a1a1a3a		N1a1a1a1a3a2	Inferred from genealogy	C4a1
KFJ041.A0101.ssMod	KFJ041.A0101	KFJ_Ped	Bone_Pars petrosa	ss	12798466	9410155	8193348	1.13	73.53	43.87	0.12	0.01	66.32	62	46.72	4.01	3.2	0.06	8.48	11507	103563	0.12	0	0.29	0	0.31	0	5661	17.58	0.01	0	0.02	816830	0.66	420793	0.7	0.8	0.01	F	KFJ	NA	LA	YES	NA	NA	NA	NA	NA	H1b1a
KFJ023.A0101.ssMod	KFJ023.A0101	KFJ_Ped	Bone_Pars petrosa	ss	18332792	10761085	7035571	1.35	58.7	19.14	0.17	0.01	62.18	58	45.81	3.56	2.96	0.03	8.06	11688	105192	0.09	0	0.23	0	0.24	0	5385	17.05	0.01	0	0.02	827153	0.67	426038	0.71	0.83	0.01	F	KFJ	NA	LA	YES	NA	NA	NA	NA	NA	F1b1e
KFJ007.A0101.ssMod	KFJ007.A0101	KFJ_Ped	Bone_Pars petrosa	ss	21528536	12633561	6604119	1.48	58.68	21.4	0.12	0.01	69.7	66	45.18	2.96	1.25	1.4	8.56	6859	61731	0	0	0	0	0	0	935	3.4	0.99	0.98	NA	852278	0.69	433984	0.73	0.42	0.48	M	KFJ	NA	LA	YES	NO1(NO-P193,NO-M214)	N1a1a1a1a3a		N1a1a1a1a3a2	Inferred from genealogy	H1b1a
KFJ052.A0101.ssMod	KFJ052.A0101	KFJ_Unrel	Bone_Pars petrosa	ss	14634490	10936030	9412200	1.14	74.73	44.38	0.16	0.01	64.78	61	46.6	4.58	3.64	0.06	6.39	12341	111069	0.13	0	0.32	0	0.35	0	4101	12.88	0.01	0	0.02	860646	0.7	443912	0.74	0.79	0.01	F	KFJ	NA	?	YES	NA	NA	NA	NA	NA	H
KFJ029.A0101.ssMod	KFJ029.A0101	KFJ_Ped	Bone_Pars petrosa	ss	18969768	11459019	8963695	1.22	60.41	21.89	0.16	0.01	63.33	59	46.47	4.78	3.87	0.04	9.51	12318	110862	0.13	0	0.31	0	0.34	0	6177	19.77	0.01	0	0.02	860987	0.7	443900	0.74	0.81	0.01	F	KFJ	NA	LA	YES	NA	NA	NA	NA	NA	G2a2
KFJ048.A0101.ssMod	KFJ048.A0101	KFJ_Ped	Bone_Pars petrosa	ss	20735421	11780691	7050046	1.4	56.81	19.1	0.13	0.01	70.32	66	45.64	3.73	1.58	1.96	8.37	7824	70416	0	0	0.01	0	0.01	0	4900	16.58	0.01	0	0.02	861371	0.7	435553	0.73	0.42	0.53	M	KFJ	NA	LA	YES	N1c1a1a(N-L392)	N1a1a1a1a3a		N1a1a1a1a3a2	Inferred from genealogy	T1a1+@152
KFJ004.A0101.ssMod	KFJ004.A0101	KFJ_Unrel	Bone_Pars petrosa	ss	21474931	12706805	7459247	1.41	59.17	19.98	0.12	0.01	67.45	63	45.66	3.69	3.07	0.02	5.88	12612	113508	0.12	0	0.28	0	0.31	0	3811	12.54	0.01	0	0.02	862144	0.7	444282	0.74	0.83	0.01	F	KFJ	NA	LA	YES	NA	NA	NA	NA	NA	Z1a1b
KFJ051.A0101.ssMod	KFJ051.A0101	KFJ_Ped	Bone_Pars petrosa	ss	18185952	12772216	9589978	1.25	70.23	35.06	0.15	0.01	63.32	59	46.16	4.61	3.76	0.05	8.05	12913	116217	0.13	0	0.31	0	0.34	0	5285	16.82	0.02	0.01	0.03	878882	0.71	451259	0.76	0.82	0.01	F	KFJ	NA	LA	YES	NA	NA	NA	NA	NA	H1
KFJ031.A0101.ssMod	KFJ031.A0101	KFJ_Unrel	Bone_Pars petrosa	ss	21875523	12457272	8355677	1.33	56.95	17.97	0.16	0.01	66.89	63	45.79	4.45	3.63	0.02	4.52	13048	117432	0.14	0	0.33	0	0.37	0	2848	9.47	0.01	0	0.02	881419	0.71	453118	0.76	0.81	0	F	KFJ	NA	?	YES	NA	NA	NA	NA	NA	C5b1b
KFJ036.A0101.ssMod	KFJ036.A0101	KFJ_Unrel	Bone_Pars petrosa	ss	20446222	11608302	10030325	1.14	56.77	18.65	0.17	0.01	69.52	65	46.25	5.89	4.78	0.03	4.65	13293	119637	0.1	0	0.24	0	0.26	0	2851	9.62	0.02	0.01	0.03	888443	0.72	456497	0.76	0.81	0.01	F	KFJ	NA	MA	YES	NA	NA	NA	NA	NA	G2a
KFJ053.A0101.ssMod	KFJ053.A0101	KFJ_Ped	Bone_Pars petrosa	ss	17353867	13075137	11219098	1.14	75.34	47.46	0.15	0.01	65.75	62	46.66	5.35	4.25	0.02	6.87	13071	117639	0.13	0	0.3	0	0.33	0	4866	15.17	0.01	0	0.02	888534	0.72	457750	0.77	0.79	0	F	KFJ	NA	LA	YES	NA	NA	NA	NA	NA	T1a1+@152
KFJ012.A0101.ssMod	KFJ012.A0101	KFJ_Ped	Bone_Pars petrosa	ss	28710751	18035695	8222597	1.54	62.82	21.41	0.15	0.01	60.24	56	44.95	3.42	1.44	1.56	12.31	7827	70443	0	0	0	0	0	0	1868	5.68	0.01	0	0.02	901340	0.73	458350	0.77	0.42	0.46	M	KFJ	NA	LA	YES	N1c1a(N-M178)	N1a1a1a1a3a		N1a1a1a1a3a2	Inferred from genealogy	C4a1
KFJ032.A0101.ssMod	KFJ032.A0101	KFJ_Unrel	Bone_Pars petrosa	ss	19672968	13356789	10510648	1.21	67.89	31.38	0.18	0.01	61.34	58	46.03	5.14	4.15	0.02	7.45	13368	120312	0.11	0	0.25	0	0.27	0	5579	16.98	0.01	0	0.02	903299	0.73	463717	0.78	0.81	0	F	KFJ	NA	MA	YES	NA	NA	NA	NA	NA	G2a1g
KFJ043.A0101.ssMod	KFJ043.A0101	KFJ_Ped	Bone_Pars petrosa	ss	24997081	16816781	9802281	1.42	67.27	32.34	0.16	0.01	63.58	59	45.63	4.1	3.43	0.03	11.05	13586	122274	0.11	0	0.26	0	0.28	0	7204	23.02	0.01	0	0.02	908252	0.74	466087	0.78	0.84	0.01	F	KFJ	NA	LA	YES	NA	NA	NA	NA	NA	D4e5b
KFJ040.A0101.ssMod	KFJ040.A0101	KFJ_Ped	Bone_Pars petrosa	ss	19560690	12587798	9893453	1.21	64.35	25.96	0.15	0.01	64.21	60	46.08	5.18	2.1	2.67	12.79	9135	82215	0	0	0.01	0	0.01	0	8452	26.64	0.01	0	0.02	914395	0.74	463183	0.78	0.41	0.52	M	KFJ	NA	LA	YES	N1c1a(N-M178)	N1a1a1a1a3a		N1a1a1a1a3a2	Inferred from genealogy	C4a1a4
XXX001.A1813	A1813	KFJ_Ped	NA	ds	NA	NA	NA	NA	NA	NA	NA	NA	NA	NA	NA	NA	NA	NA	NA	NA	NA	NA	NA	0.0033	NA	NA	NA	NA	NA	NA	NA	NA	916853	NA	464034	NA	NA	NA	M	KFJ	NA	LA	NO	NA	NA	NA	N1a1a1a1a3a (F4205)	published	C4a1a4
KFJ045.A0101.ssMod	KFJ045.A0101	KFJ_Ped	Bone_Pars petrosa	ss	19650674	14587790	12664303	1.13	74.24	45.56	0.13	0.01	65.29	61	46.59	6.06	4.87	0.08	13.48	13859	124731	0.12	0	0.28	0	0.31	0	8867	27.72	0.01	0	0.02	923633	0.75	476357	0.8	0.8	0.01	F	KFJ	NA	LA	YES	NA	NA	NA	NA	NA	H1b1a
KFJ038.A0101.ssMod	KFJ038.A0101	KFJ_Unrel	Bone_Pars petrosa	ss	22021905	15300606	12010684	1.22	69.48	33.55	0.17	0.01	59.6	56	46.17	5.73	4.66	0.05	6.48	13916	125244	0.12	0	0.28	0	0.31	0	4765	14.36	0.01	0	0.02	925210	0.75	475220	0.8	0.81	0.01	F	KFJ	NA	MA	YES	NA	NA	NA	NA	NA	D4j11
KFJ047.A0101.ssMod	KFJ047.A0101	KFJ_Ped	Bone_Pars petrosa	ss	22249227	16031995	13443539	1.16	72.06	40.9	0.12	0.01	64.5	60	46.68	6.51	5.19	0.08	10.92	14146	127314	0.14	0	0.32	0	0.35	0	6891	22.17	0.01	0	0.02	927568	0.75	476627	0.8	0.8	0.01	F	KFJ	NA	LA	YES	NA	NA	NA	NA	NA	H1
KFJ006.A0101.ssMod	KFJ006.A0101	KFJ_Ped	Bone_Pars petrosa	ss	23376380	16588697	13331108	1.2	70.96	35.9	0.14	0.01	60.33	56	46.44	6.4	5.18	0.03	12.96	14290	128610	0.12	0	0.28	0	0.32	0	1784	5.52	0.02	0.01	0.03	938381	0.76	483438	0.81	0.81	0	F	KFJ	NA	LA	YES	NA	NA	NA	NA	NA	T1a1
KFJ025.A0101.ssMod	KFJ025.A0101	KFJ_Ped	Bone_Pars petrosa	ss	23885736	14634487	11372796	1.22	61.27	22.78	0.16	0.01	66.98	63	46.05	6.17	2.55	3.34	12.3	10218	91962	0	0	0.01	0	0.01	0	7990	26.12	0.01	0	0.02	946256	0.77	480611	0.8	0.41	0.54	M	KFJ	NA	LA	YES	N1c1a1a(N-L392)	N1a1a1a1a3a		N1a1a1a1a3a2	Inferred from genealogy	T1a1+@152
XXX001.A1811	A1811	KFJ_Ped	NA	ds	NA	NA	NA	NA	NA	NA	NA	NA	NA	NA	NA	NA	NA	NA	NA	NA	NA	NA	NA	0.229	NA	NA	NA	NA	NA	NA	NA	NA	950815	NA	485582	NA	NA	NA	F	KFJ	NA	MA	NO	NA	NA	NA	NA	NA	F1b1f
XXX001.A1812	A1812	KFJ_Ped	NA	ds	NA	NA	NA	NA	NA	NA	NA	NA	NA	NA	NA	NA	NA	NA	NA	NA	NA	NA	NA	0.0021	NA	NA	NA	NA	NA	NA	NA	NA	951055	NA	476804	NA	NA	NA	M	KFJ	NA	MA	NO	NA	NA	NA	N1a1a1a1a3a (F4205)	published	F1b1f
KFJ022.A0101.ssMod	KFJ022.A0101	KFJ_Ped	Bone_Pars petrosa	ss	25105750	17326141	13547122	1.22	69.01	35.27	0.14	0.01	67.36	63	46.18	6.54	5.35	0.06	22.92	15066	135594	0.11	0	0.26	0	0.28	0	14158	46.24	0.01	0	0.02	961903	0.78	496075	0.83	0.82	0.01	F	KFJ	NA	LA	YES	NA	NA	NA	NA	NA	C4a1a4
XXX001.A1809	A1809	KFJ_Ped	NA	ds	NA	NA	NA	NA	NA	NA	NA	NA	NA	NA	NA	NA	NA	NA	NA	NA	NA	NA	NA	0.236	NA	NA	NA	NA	NA	NA	NA	NA	962072	NA	487213	NA	NA	NA	F	KFJ	NA	LA	NO	NA	NA	NA	NA	NA	T1a1+@152
KFJ021.A0101.ssMod	KFJ021.A0101	KFJ_Ped	Bone_Pars petrosa	ss	26177283	17391303	12650105	1.27	66.44	28.55	0.18	0.01	60.58	56	45.81	6.09	2.5	3.03	10.79	10593	95337	0	0	0	0	0	0	7528	22.98	0.01	0	0.02	966786	0.78	489560	0.82	0.41	0.5	M	KFJ	NA	LA	YES	N1c1a1(N-L708)	N1a1a1a1a3a		N1a1a1a1a3a2	Inferred from genealogy	H7
KFJ013.A0101.ssMod	KFJ013.A0101	KFJ_Ped	Bone_Pars petrosa	ss	27182261	18764119	13631286	1.27	69.03	34.2	0.15	0.01	64.61	60	46.08	6.4	2.64	3.21	18.69	10932	98388	0	0	0	0	0	0	2803	8.4	0.01	0	0.02	976783	0.79	492525	0.82	0.41	0.5	M	KFJ	NA	LA	YES	N1c1a1(N-L708)	N1a1a1a1a3a2		N1a1a1a1a3a2		F1b1e
XXX001.A1815	A1815	KFJ_Ped	NA	ds	NA	NA	NA	NA	NA	NA	NA	NA	NA	NA	NA	NA	NA	NA	NA	NA	NA	NA	NA	0.0054	NA	NA	NA	NA	NA	NA	NA	NA	978948	NA	492898	NA	NA	NA	M	KFJ	NA	LA	NO	NA	NA	NA	N1a1a1a1a3a (F4205)	published	C4a1a4
KFJ018.A0101.ssMod	KFJ018.A0101	KFJ_Ped	Bone_Pars petrosa	ss	22541520	16672177	15361677	1.08	73.96	44.82	0.08	0	70.68	67	46.51	7.84	3.19	4.4	17.02	11230	101070	0	0	0	0	0	0	11243	35.67	0.01	0	0.02	983337	0.8	497970	0.83	0.41	0.56	M	KFJ	NA	LA	YES	N1c1a1(N-L708)	N1a1a1a1a3a		N1a1a1a1a3a		D4e5a
KFJ017.A0101.ssMod	KFJ017.A0101	KFJ_Ped	Bone_Pars petrosa	ss	30043938	20346923	14983088	1.26	67.72	31.3	0.19	0.01	57.66	54	45.93	6.97	2.83	3.53	14.82	11063	99567	0	0	0.01	0	0	0	11081	33.15	0.02	0.01	0.03	984608	0.8	496005	0.83	0.41	0.51	M	KFJ	NA	LA	YES	N1c1a1(N-L708)	N1a1a1a1a3a		N1a1a1a1a3a2	Inferred from genealogy	C4a1a4
KFJ015.A0101.ssMod	KFJ015.A0101	KFJ_Ped	Bone_Pars petrosa	ss	26295417	18673085	16564970	1.11	71.01	39.61	0.09	0	71.46	68	46.4	8.48	6.82	0.07	12.33	15714	141426	0.12	0	0.28	0	0.3	0	1630	5.52	0.99	0.98	NA	987511	0.8	508414	0.85	0.8	0.01	F	KFJ	identical10	LA	YES	NA	NA	NA	NA	NA	F1b1e
KFJ033.A0101.ssMod	KFJ033.A0101	KFJ_Unrel	Bone_Pars petrosa	ss	25608474	18932211	16803542	1.11	73.93	44.32	0.17	0.01	65.04	61	46.43	8.22	3.31	4.42	18.07	11650	104850	0	0	0	0	0	0	12065	37.71	0.01	0	0.02	995348	0.81	504075	0.84	0.4	0.54	M	KFJ	NA	?	YES	N1c1a1(N-L708)	N1a1a1a1a3a		N1a1a1a1a3a		D4j8
XXX001.A1810	A1810	KFJ_Ped	NA	ds	NA	NA	NA	NA	NA	NA	NA	NA	NA	NA	NA	NA	NA	NA	NA	NA	NA	NA	NA	0.3106	NA	NA	NA	NA	NA	NA	NA	NA	1006853	NA	514145	NA	NA	NA	F	KFJ	NA	LA	NO	NA	NA	NA	NA	NA	U5b1b
KFJ011.A0101.ssMod	KFJ011.A0101	KFJ_Ped	Bone_Pars petrosa	ss	33070520	23781560	17848423	1.25	71.91	38.11	0.19	0.01	62.75	59	45.95	8.17	6.63	0.06	13.51	16321	146889	0.12	0	0.28	0	0.3	0	1718	5.39	0.99	0.98	NA	1008594	0.82	518415	0.87	0.81	0.01	F	KFJ	NA	LA	YES	NA	NA	NA	NA	NA	H1b1a
XXX001.A1814	A1814	KFJ_Ped	NA	ds	NA	NA	NA	NA	NA	NA	NA	NA	NA	NA	NA	NA	NA	NA	NA	NA	NA	NA	NA	0.0036	NA	NA	NA	NA	NA	NA	NA	NA	1096387	NA	548627	NA	NA	NA	M	KFJ	NA	LA	NO	NA	NA	NA	N1a1a1a1a3a (F4205)	published	T1a1+@152
KUP013.A0101.ssMod	KUP013.A0101	KUP_LowCov	Bone_Tibia	ss	6988699	133265	33788	1.75	1.91	0.36	0.17	0.01	60.01	56	46.33	0.01	0.01	0.01	0.55	0	0		NA		NA	NA	NA	303	1	NA	NA	NA	9556	0.01	4899	0.01	0.49	0.5	M	KUP	NA	?	YES	CT(CT-M5606,CT-M168)	.		CT		NA
KUP006.A0101.ssMod	KUP006.A0101	identical9	Bone_Pars petrosa	ss	20106541	815325	100742	1.88	4.06	0.45	0.35	0.02	44.16	40	45.16	0.03	0.01	0.01	0.1	9	81	0	0		NA	NA	NA	101	0.26	NA	NA	NA	20791	0.02	10416	0.02	0.45	0.45	M	KUP	identical9	ident	YES	GHIJK(GHIJK-Z12203,GHIJK-M3658)	.		N1a1a1a1a3a	Inferred from genealogy	NA
KUP008.A0101.ssMod	KUP008.A0101	KUP_LowCov	Bone_Femur	ss	11173791	330603	67219	1.8	2.96	0.32	0.24	0.02	60.15	55	45.64	0.03	0.03	0	0.25	11	99	0.09	0	0.22	0.13	0.21	0	152	0.48	NA	NA	NA	23910	0.02	11922	0.02	0.83	0.03	F	KUP	NA	LA	YES	NA	NA	NA	NA	NA	NA
XXX001.A1820	A1820	KUP_East_Ped1	NA	ds	NA	NA	NA	NA	NA	NA	NA	NA	NA	NA	NA	NA	NA	NA	NA	NA	NA	NA	NA	NA	NA	NA	NA	NA	NA	NA	NA	NA	133141	NA	67990	NA	NA	NA	M	KUP	identical9	EA	NO	NA	NA	NA	N1a1a1a1a3a (F4205)	published	NA
KUP024.A0101.ssMod	KUP024.A0101	KUP_East_Ped2	Bone_Pars petrosa	ss	24254984	8664059	1900496	1.78	35.72	5.84	0.16	0.01	63.76	59	45.39	0.86	0.72	0	1.44	3502	31518	0.09	0	0.21	0.01	0.22	0	821	2.72	0.99	0.98	NA	444404	0.36	225628	0.38	0.83	0	F	KUP	NA	EA	YES	NA	NA	NA	NA	NA	B4c1b2
KUP015.A0101.ssMod	KUP015.A0101	KUP_West	Bone_Pars petrosa	ss	16007919	6208425	1987176	1.68	38.78	6.6	0.15	0.01	70.24	66	45.14	1.03	0.44	0.48	1.87	1840	16560	0	0	0.01	0	0.01	0	970	3.25	0.99	0.98	NA	497404	0.4	251606	0.42	0.43	0.47	M	KUP	NA	LA	YES	R1a1a1b1a2b(R-CTS1211)	R1a1a1b1a2b3		R1a1a1b1a2b3		V7b
KUP009.A0101.ssMod	KUP009.A0101	KUP_West_Ped4	Bone_Pars petrosa	ss	5080619	3540546	3163658	1.11	69.69	33.53	0.15	0.01	66.84	63	46.6	1.71	0.68	0.89	2.07	3223	29007	0	0	0	0	0	0	1131	3.79	0.02	0.01	0.03	579442	0.47	297724	0.5	0.4	0.53	M	KUP	NA	LA	YES	I2a2a1b1(I-L702)	I2a1b1a2a2a2		I2a1b1a2a2a2		W
KUP003.A0101.ssMod	KUP003.A0101	KUP_Admix	Bone_Pars petrosa	ss	23104760	10015060	3222098	1.68	43.35	8.5	0.16	0.01	61.16	56	45.03	1.41	0.61	0.67	2.8	2807	25263	0	0	0.01	0	0.01	0	1633	5.33	0.02	0.01	0.03	613619	0.5	311014	0.52	0.43	0.48	M	KUP	NA	EA	YES	N1c1a1(N-L708)	N1a1a1a1a3		N1a1a1a1a3		H1a
KUP010.A0101.ssMod	KUP010.A0101	KUP_West_Ped5	Bone_Femur	ss	25304795	12963871	3720335	1.71	51.23	12.99	0.15	0.01	65.43	61	44.39	1.41	0.6	0.64	10.99	2756	24804	0	0	0.01	0	0.01	0	5759	19.64	0.01	0	0.02	638726	0.52	324379	0.54	0.43	0.46	M	KUP	NA	LA	YES	I2a2a1b1(I-L702)	I2a1b1a2a2a		I2a1b1a2a2a2	Inferred from genealogy	H1e2
KUP001.A0101.ssMod	KUP001.A0101	KUP_East_East	Bone_Pars petrosa	ss	15474527	8011904	3515095	1.56	51.77	12.39	0.16	0.01	65.72	61	45.71	1.73	0.72	0.82	11.7	3643	32787	0	0	0.01	0	0.01	0	6320	21.62	0.01	0	0.02	654428	0.53	332243	0.56	0.41	0.48	M	KUP	NA	EA	YES	N1c1a1(N-L708)	N1a1a1a1a3a		N1a1a1a1a3a		C4a1a
KUP022.A0101.ssMod	KUP022.A0101	KUP_East_Ped2	Bone_Pars petrosa	ss	21700485	9424329	4348752	1.54	43.43	9.42	0.2	0.01	59.56	55	46.24	2.06	0.83	0.99	2.9	4157	37413	0	0	0.01	0	0.01	0	1794	5.73	0.01	0	0.02	689424	0.56	350659	0.59	0.4	0.48	M	KUP	NA	EA	YES	N1c1a(N-M178)	N1a1a1a1a3a		N1a1a1a1a3a		D4j+(16286)
KUP019.A0101.ssMod	KUP019.A0101	KUP_West_Ped3	Bone_Pars petrosa	ss	18863542	8294021	4264997	1.49	43.97	8.83	0.22	0.01	61.91	58	45.79	2.22	1.82	0.02	2.01	8608	77472	0.11	0	0.28	0	0.3	0	1231	3.85	0.03	0.01	0.05	694908	0.56	355614	0.6	0.82	0.01	F	KUP	NA	LA	YES	NA	NA	NA	NA	NA	T2b
XXX001.A1821	A1821	identical8	NA	ds	NA	NA	NA	NA	NA	NA	NA	NA	NA	NA	NA	NA	NA	NA	NA	NA	NA	NA	NA	0.0047	NA	NA	NA	NA	NA	NA	NA	NA	733978	NA	366291	NA	NA	NA	M	KUP	identical8	ident	NO	NA	NA	NA	N1a1a1a1a3a (F4205)	published	F1b1b
KUP026.A0101.ssMod	KUP026.A0101	KUP_East_Ped2	Bone_Pars petrosa	ss	15054489	7527979	5784803	1.23	50	13.29	0.11	0	67.64	63	46.41	3.34	1.36	1.8	2.52	6396	57564	0	0	0	0	0	0	1391	4.76	0.99	0.98	NA	775934	0.63	394877	0.66	0.41	0.54	M	KUP	NA	EA	YES	N1c1a1(N-L708)	N1a1a1a1a3a		N1a1a1a1a3a		B4c1b2
KUP012.A0101.ssMod	KUP012.A0101	KUP_West_Ped5	Bone_Femur	ss	13549523	8714230	5941670	1.32	64.31	26.83	0.14	0.01	67.88	64	45.84	2.89	1.19	1.41	13.89	6278	56502	0	0	0.01	0	0.01	0	8055	26.16	0.03	0.02	0.04	805411	0.65	410607	0.69	0.41	0.49	M	KUP	NA	LA	YES	I2a2a1b1b2(I-Y5669,I-S12195)	F3	I2a2a	I2a1b1a2a2a2	Inferred from genealogy	H7c
KUP014.A0101.ssMod	KUP014.A0101	KUP_West	Bone_Pars petrosa	ss	15560973	10582416	7143107	1.33	68.01	31.26	0.19	0.01	62.64	59	45.8	3.27	1.34	1.54	5.12	7001	63009	0	0	0	0	0	0	3419	10.41	0.01	0	0.02	837541	0.68	426365	0.71	0.41	0.48	M	KUP	NA	?	YES	I1a3a1a1b1(I-S15301)	I1a3a1a2a1b		I1a3a1a2a1b		K1a+150
KUP005.A0101.ssMod	KUP005.A0101	KUP_East_Ped1	Bone_Pars petrosa	ss	25746293	14470294	6592334	1.54	56.2	16.33	0.22	0.01	60.34	56	45.15	2.9	1.23	1.37	8.8	6557	59013	0	0	0.01	0	0.01	0	5866	17.67	0.01	0	0.02	844595	0.68	428908	0.72	0.42	0.47	M	KUP	identical7	EA	YES	N1c1a1a(N-L392)	N1a1a1a1a		N1a1a1a1a3a	Inferred from genealogy	M7c1b2b
KUP023.A0101.ssMod	KUP023.A0101	KUP_West_Ped5	Bone_Pars petrosa	ss	13710461	10007822	9423470	1.06	72.99	41.27	0.12	0.01	67.68	64	46.99	4.94	3.94	0.06	8.5	12000	108000	0.13	0	0.32	0	0.37	0	5108	16.04	0.01	0	0.02	848956	0.69	438306	0.73	0.8	0.01	F	KUP	NA	LA	YES	NA	NA	NA	NA	NA	H33
KUP017.A0101.ssMod	KUP017.A0101	KUP_West_Ped3	Bone_Pars petrosa	ss	26778060	17316974	7614383	1.56	64.67	26.96	0.17	0.01	62.91	58	45.04	2.69	2.3	0.04	82.96	11845	106605	0.11	0	0.28	0	0.29	0	49954	159.27	0.01	0	0.02	850651	0.69	436536	0.73	0.86	0.02	F	KUP	NA	LA	YES	NA	NA	NA	NA	NA	T2b24
KUP011.A0101.ssMod	KUP011.A0101	KUP_West_Ped5	Bone_Pars petrosa	ss	15308443	11067487	8885099	1.2	72.3	38.41	0.16	0.01	65.32	61	46.26	4.33	1.74	2.13	8.08	8228	74052	0	0	0	0	0	0	4710	14.94	0.01	0	0.02	876347	0.71	445645	0.75	0.4	0.5	M	KUP	NA	LA	YES	I2a2a1b1b2(I-S12195)	I2a1b1a2a2a2		I2a1b1a2a2a2		H1e2
KUP007.A0101.ssMod	KUP007.A0101	KUP_West_Ped5	Bone_Pars petrosa	ss	18974299	10933411	8342345	1.24	57.62	19.57	0.13	0.01	70.85	67	45.99	4.62	3.78	0.03	5.46	12988	116892	0.12	0	0.31	0	0.34	0	2770	9.88	0.01	0	0.02	881528	0.71	454530	0.76	0.82	0.01	F	KUP	NA	LA	YES	NA	NA	NA	NA	NA	H
KUP020.A0101.ssMod	KUP020.A0101	KUP_Admix	Bone_Pars petrosa	ss	16743396	12565809	10395648	1.17	75.05	44.12	0.18	0.01	65.26	62	46.6	4.97	3.9	0.04	10.57	12923	116307	0.12	0	0.3	0	0.33	0	6247	19.85	0.01	0	0.02	887174	0.72	457406	0.77	0.79	0.01	F	KUP	NA	?	YES	NA	NA	NA	NA	NA	U8b1b1
KUP018.A0101.ssMod	KUP018.A0101	KUP_West_Ped4	Bone_Pars petrosa	ss	20494890	12620406	8855413	1.3	61.58	24.54	0.15	0.01	68.35	64	45.73	4.38	3.58	0.04	7.19	13189	118701	0.12	0	0.31	0	0.34	0	3709	12.79	0.01	0	0.02	895605	0.73	461216	0.77	0.82	0.01	F	KUP	NA	LA	YES	NA	NA	NA	NA	NA	W6
KUP027.A0101.ssMod	KUP027.A0101	KUP_East_Ped1	Bone_Pars petrosa	ss	17420562	11316745	10224705	1.1	64.96	28.49	0.15	0.01	64.58	61	46.73	5.55	2.28	3.18	11.61	9027	81243	0	0	0	0	0	0	6653	22.02	0.01	0	0.02	897094	0.73	454941	0.76	0.41	0.58	M	KUP	NA	EA	YES	N1c1a1(N-L708)	N1a1a1a1a3a		N1a1a1a1a3a		M7c1b2b
KUP004.A0101.ssMod	KUP004.A0101	KUP_East_East	Bone_Pars petrosa	ss	19962795	13261633	9039328	1.32	66.43	27.95	0.15	0.01	63.71	59	45.58	4.3	3.56	0.04	8.48	13166	118494	0.1	0	0.23	0	0.25	0	5051	16.35	0.01	0	0.02	897265	0.73	462269	0.77	0.83	0.01	F	KUP	NA	EA	YES	NA	NA	NA	NA	NA	W3a1
KUP021.A0101.ssMod	KUP021.A0101	KUP_Admix	Bone_Pars petrosa	ss	18619401	12012517	8530248	1.29	64.52	26.99	0.16	0.01	68.24	64	45.82	4.28	1.75	2.07	8.69	8716	78444	0	0	0	0	0	0	4826	16.12	0.01	0	0.02	897476	0.73	456206	0.76	0.41	0.49	M	KUP	NA	?	YES	E1b1b1a1b1(E-CTS1773,E-L618)	E1b1b1a1b1		E1b1b1a1b1		U5b1b1a
KUP002.A0101.ssMod	KUP002.A0101	KUP_East_East	Bone_Pars petrosa	ss	26790608	16349087	9751104	1.4	61.03	20.16	0.23	0.01	55.63	52	45.65	4.44	1.82	2.16	7.38	8797	79173	0	0	0.01	0	0.01	0	5428	15.56	0.01	0	0.02	917510	0.74	465154	0.78	0.41	0.49	M	KUP	identical8	EA	YES	N1c1a1(N-L708)	N1a1a1a1a3a		N1a1a1a1a3a		F1b1b
KUP025.A0101.ssMod	KUP025.A0101	KUP_East_East	Bone_Pars petrosa	ss	21484723	12889148	10228240	1.21	59.99	21.1	0.15	0.01	68.57	65	46.27	5.76	2.33	3.07	8.69	9647	86823	0	0	0	0	0	0	4691	15.95	0.01	0	0.02	924829	0.75	469219	0.79	0.4	0.54	M	KUP	NA	EA	YES	R1a1a1b(R-Z647,R-Z645)	R1a1a1b		R1a1a1b		B4b1a3a
KUP016.A0101.ssMod	KUP016.A0101	KUP_Admix	Bone_Pars petrosa	ss	29418332	20550810	16955955	1.17	69.86	35.37	0.14	0.01	64.57	60	46.6	8.39	6.79	0.07	21.92	15595	140355	0.14	0	0.33	0	0.37	0	14843	44.33	0.01	0	0.02	985942	0.8	507097	0.85	0.81	0.01	F	KUP	NA	LA	YES	NA	NA	NA	NA	NA	U5a1b1c1
XXX001.A1818	A1818	KUP_East_East	NA	ds	NA	NA	NA	NA	NA	NA	NA	NA	NA	NA	NA	NA	NA	NA	NA	NA	NA	NA	NA	0.228	NA	NA	NA	NA	NA	NA	NA	NA	987938	NA	503087	NA	NA	NA	F	KUP	NA	EA	NO	NA	NA	NA	NA	NA	R2+13500
XXX001.A1817	A1817	KUP_East_Ped1	NA	ds	NA	NA	NA	NA	NA	NA	NA	NA	NA	NA	NA	NA	NA	NA	NA	NA	NA	NA	NA	0.002	NA	NA	NA	NA	NA	NA	NA	NA	1003252	NA	505874	NA	NA	NA	M	KUP	NA	EA	NO	NA	NA	NA	NA		H8a1
XXX001.A1816	A1816	KUP_East_East	NA	ds	NA	NA	NA	NA	NA	NA	NA	NA	NA	NA	NA	NA	NA	NA	NA	NA	NA	NA	NA	0.2208	NA	NA	NA	NA	NA	NA	NA	NA	1022959	NA	521088	NA	NA	NA	F	KUP	NA	EA	NO	NA	NA	NA	NA	NA	U5a1+@16192
XXX001.A1822	A1822	identical7	NA	ds	NA	NA	NA	NA	NA	NA	NA	NA	NA	NA	NA	NA	NA	NA	NA	NA	NA	NA	NA	0.0052	NA	NA	NA	NA	NA	NA	NA	NA	1056959	NA	528424	NA	NA	NA	M	KUP	identical7	ident	NO	NA	NA	NA	N1a1a1a1a3a (Y16310)	published	M7c1b2b
RKF075.A0101.ssMod	RKF075.A0101	RK_LowCov	Bone_Pars petrosa	ss	24872704	79875	13869	1.83	0.32	0.29	0.05	0.02	52.97	52	45.35	0	0	0	0	1	9	0.2	0.12	0.174858	NA	0.17	0	1	0	NA	NA	NA	352	0	169	0	0.94	0.18	U	RK	NA	EA	YES	NA	NA	NA	NA		NA
RKF058.A0101.ssMod	RKF058.A0101	RK_LowCov	Bone_Pars petrosa	ss	19231078	848875	5226	1.99	4.41	0.35	0.03	0.01	52.94	50	45.22	0	0	0	0.06	0	0	NA	NA	NA	NA	NA	NA	34	0.11	NA	NA	NA	499	0	242	0	0.57	0.17	U	RK	NA	EA	YES	NA	NA	NA	NA		NA
RKF171.A0101.ssMod	RKF171.A0101	RK_LowCov	Bone_Ulna	ss	19584104	63932	5348	1.91635	NA	0.137985	0.164508	0.017931	55.18	56	45	0.0009	0.00038	0.00052	0	0	0	NA	NA	NA	NA	NA	NA	0	NA	NA	NA	NA	674	0.00054663	325	0.00054387	0.422222	0.577778	M	RK	NA	LA	YES	BT(BT-M9240,BT-M42)	.		BT		NA
RKF232.A0101.ssMod	RKF232.A0101	RK_LowCov	Bone_Femur	ss	28663947	359000	16817	1.95316	1.25244	0.367608	0.0739619	0.0176913	57.3337	59	45.9356	0.00208	0.00127	0.00098	0.02	1	9	0	0	0	NA	0	0	14	0.0511799	NA	NA	NA	1603	0.00130007	784	0.00131197	0.593117	0.458124	M	RK	NA	?	YES	A(A)	.		A		NA
RKF252.A0101.ssMod	RKF252.A0101	RK_LowCov	Bone_Pars petrosa	ss	24721140	225789	30254	1.86601	0.913344	0.623521	0.126484	0.0182595	53.442	52	45.1028	0.00283	0.00217	0.00095	0.02	0	0	NA	NA	NA	NA	NA	NA	9	0.024745	NA	NA	NA	2103	0.00170558	1019	0.00170523	0.8048	0.318966	M	RK	NA	LowCov	YES	BT(BT-Z12096,BT-M42)	.		BT		NA
RKF233.A0101.ssMod	RKF233.A0101	RK_LowCov	Bone_Long bone unspecified	ss	18963665	573964	19453	1.96611	3.02665	0.705808	0.198232	0.017072	55.0891	54	45.7718	0.00386	0.00197	0.00236	0.03	0	0	NA	NA	NA	NA	NA	NA	14	0.0403163	NA	NA	NA	2926	0.00237305	1428	0.00238967	0.506646	0.615165	M	RK	NA	?	YES	CT(CT-PF38,CT-M168)	.		CT		NA
RKF123.A0101.ssMod	RKF123.A0101	RK_LowCov	Bone_Femur	ss	13289725	77449	22210	1.71323	0.582774	0.295553	0.205195	0.0195312	50.9391	48	46.0574	0.00413	0.00298	0.00049	0.02	1	9	0.142857	0.119048	0.054011	NA	0.054012	0	11	0.0300561	NA	NA	NA	3157	0.00256039	1562	0.00261391	0.752358	0.110995	U	RK	NA	MA	YES	NA	NA	NA	NA		NA
RKF082.A0101.ssMod	RKF082.A0101	RK_LowCov	Bone_Humerus	ss	22471856	290261	14967	1.95	1.29	0.19	0.12	0.01	55.63	57	43.99	0.01	0	0	0.02	0	0	NA	NA	NA		NA	NA	11	0.04	NA	NA	NA	3701	0	1804	0	0.53	0.36	M	RK	NA	MA	YES	A(A)	.		A		NA
RKF119.A0101.ssMod	RKF119.A0101	RK_LowCov	Bone_Tibia	ss	29612015	298304	20170	1.93238	1.00737	0.205332	0.0558693	0.0137363	63.0072	70	43.975	0.00547	0.003	0.00312	0.02	2	18	0.2	0.155556	0.032908	11.1	0.169837	0	9	0.0279438	NA	NA	NA	4073	0.00330329	1980	0.0033134	0.556844	0.56119	M	RK	NA	MA	YES	BT(BT-M9370,BT-M42)	.		BT		NA
RKF225.A0101.ssMod	RKF225.A0101	RK_Ped1_Avar	Bone_Femur	ss	23654968	429531	18482	1.95697	NA	0.397769	0.254393	0.015082	55.83	55	45	0.00566	0.00229	0.00312	0.03	0	0	NA	NA	NA	NA	NA	NA	21	0.0587241	NA	NA	NA	4227	0.00342819	2113	0.00353597	0.404594	0.551237	M	RK	NA	EA	YES	A(A)	.		J1a2a1a2d2b2b2	Inferred from genealogy	NA
RKF022.A0101.ssMod	RKF022.A0101	RK_LowCov	Bone_Humerus	ss	21754993	142192	22013	1.85	0.65	0.22	0.21	0.02	52.5	51	45.59	0.01	0	0	0.1	1	9	0	0	0	NA	0	0	57	0.19	NA	NA	NA	4706	0	2320	0	0.47	0.42	M	RK	NA	EA	YES	CT(CT-M5675,CT-M168)	.		CT		NA
RKF236.A0101.ssMod	RKF236.A0101	RK_Identical4	Bone_Ulna	ss	27871674	859200	26073	1.96965	3.0827	0.534934	0.206745	0.0164678	54.3619	53	46.602	0.00728	0.0031	0.00422	0.05	0	0	NA	NA	NA	NA	NA	NA	26	0.0908323	NA	NA	NA	5566	0.00451415	2882	0.00482284	0.423394	0.569522	M	RK	Identical4	ident	YES	A(A)	.		A		NA
RKF167.A0101.ssMod	RKF167.A0101	RK_LowCov	Bone_Pars petrosa	ss	121476	54389	34615	1.36357	44.7735	9.81679	0.176279	0.00580121	57.5724	57	46.4521	0.02024	0.01674	0.00012	0.01	6	54	0.08	0	NA	0.42	0.37821	1.24e-16	8	0.0199771	NA	NA	NA	8236	0.0118523	4172	0.0124571	0.833325	0.00726127	F	RK	NA	MA	YES	NA	NA	NA	NA	NA	NA
RKF085.A0101.ssMod	RKF085.A0101	RK_LowCov	Bone_Pars petrosa	ss	17884703	221894	35671	1.84	1.24	0.19	0.24	0.01	54.88	53	44.7	0.01	0.01	0	0.04	2	18	0	0	NA	NA	NA	NA	27	0.09	NA	NA	NA	10730	0.01	5402	0.01	0.87	0.02	F	RK	NA	EA	YES	NA	NA	NA	NA	NA	NA
RKF086.A0101.ssMod	RKF086.A0101	RK_LowCov	Bone_Pars petrosa	ss	29023817	137312	45220	1.67	0.47	0.16	0.2	0.01	60.2	63	45.26	0.02	0.02	0	0.04	7	63	0	0	NA	NA	NA	NA	43	0.13	NA	NA	NA	12381	0.01	6317	0.01	0.89	0.01	F	RK	NA	EA	YES	NA	NA	NA	NA	NA	NA
RKF051.A0101.ssMod	RKF051.A0101	RK_Unrel_Sarm	Bone_Pars petrosa	ss	26023008	18760664	11429137	1.39	72.09	41.1	0.17	0.01	62.07	66	43.36	4.68	4.34	0.07	12.51	14718	132462	0.14	0	0.334105	0	0.37	0	9391	29.4	0.01	0	0.02	916107	0.74	461276	0.77	0.93	0.02	F	RK	Identical3	Sarm	YES	NA	NA	NA	NA	NA	T2b
RKF128.A0101.ssMod	RKF128.A0101	RK_Ped2_Avar	Bone_Pars petrosa	ss	26845841	1123690	78448	1.93019	4.18571	0.884342	0.317588	0.0142922	48.3192	46	43.4006	0.02443	0.02058	0.00055	0.03	17	153	0.09	0	0.238777	0.14	0.213598	0	30	0.0794858	NA	NA	NA	18171	0.0147371	9094	0.0152182	0.840765	0.0210269	F	RK	NA	EA	YES	NA	NA	NA	NA	NA	NA
RKF166.A0101.ssMod	RKF166.A0101	RK_Unrel_Avar	Tooth_16	ss	19479569	2347916	74827	1.96813	NA	1.4003	0.253933	0.0126767	54.14	53	51	0.02795	0.02296	0.00061	4.72	19	171	0.03	0	0.066251	0.07	0.067098	0	3207	10.3949	0.01	0	0.02	21173	0.0171718	10619	0.0177702	0.821467	0.0218247	F	RK	NA	LA	YES	NA	NA	NA	NA	NA	T
RKF024.A0101.ssMod	RKF024.A0101	RK_Unrel_Avar	Bone_Pars petrosa	ss	25260470	1382361	129183	1.91	5.47	1.31	0.23	0.02	56.73	56	44.32	0.04	0.04	0	5.43	21	189	0.07	0	0.15766	0.08	0.17	0	3216	11.21	0.01	0	0.02	30797	0.02	15367	0.03	0.9	0.02	F	RK	NA	MA	YES	NA	NA	NA	NA	NA	D4j12
RKF168.A0101.ssMod	RKF168.A0101	RK_Ped4_Avar	Tooth_47	ss	31318629	2064005	215394	1.89564	NA	2.0211	0.302065	0.0158839	48.33	45	52	0.05114	0.02004	0.02525	5.85	15	135	0	0.02	-0.048952	0.04	-0.022392	1.3e-17	4746	13.9517	0.01	0	0.02	37556	0.0304587	18883	0.0315995	0.391865	0.493743	M	RK	NA	LA	YES	J(J-CTS11571,J-M304)	.		J2b2a1a1a1a1a1a1e	Inferred from genealogy	H5a1
RKF277.A0101.ssMod	RKF277.A0101	RK_Identical3	Bone_Pars petrosa	ss	24185113	2766990	120584	1.95642	11.4409	1.05614	0.342642	0.013554	49.0524	47	45.3529	0.05158	0.04422	0.00055	0.06	41	369	0.08	0	0.228608	0.08	0.23978	1.76e-16	57	0.155833	NA	NA	NA	38090	0.0308918	19154	0.032053	0.85491	0.00995401	F	RK	Identical3	ident	YES	NA	NA	NA	NA	NA	NA
RKF240.A0101.ssMod	RKF240.A0101	RK_Ped_Sarm	Bone_Pars petrosa	ss	18340706	5489328	564942	1.89708	29.9298	4.08523	0.277636	0.0118665	56.9866	56	43.5282	0.2824	0.24883	0.00389	0.14	726	6534	0.1	0	0.265531	0.02	0.265394	4.48e-14	102	0.306174	NA	NA	NA	178991	0.145166	87765	0.146869	0.880762	0.0133081	F	RK	NA	Sarm	YES	NA	NA	NA	NA	NA	NA
RKF035.A0101.ssMod	RKF035.A0101	RK_Unrel_Avar	Bone_Femur	ss	17952766	2232668	156157	1.93	12.44	2.5	0.23	0.01	56.49	56	43.91	0.06	0.05	0	1.97	38	342	0.06	0	0.16883	0.07	0.17	0	1368	4.22	0.02	0	0.04	43576	0.04	21528	0.04	0.93	0.01	F	RK	NA	?	YES	NA	NA	NA	NA	NA	N1a3a3
RKF214.A0101.ssMod	RKF214.A0101	RK_Unrel_Avar	Bone_Humerus	ss	34725166	4915177	152352	1.969	NA	1.54515	0.153165	0.00902135	58.78	59	49	0.05982	0.02587	0.02743	0.29	13	117	0	0	NA	NA	NA	NA	147	0.513851	NA	NA	NA	43687	0.0354311	22202	0.0371536	0.432464	0.458542	M	RK	NA	?	YES	E1b1b1a1a2(E-PF2276,E-V65)	.	E1b1b1a1	E1b1b1a1		NA
RKF059.A0101.ssMod	RKF059.A0101	RK_Ped6_Avar	Bone_Humerus	ss	12559457	1534588	159450	1.9	12.22	2.03	0.24	0.01	54.63	53	44.29	0.06	0.05	0	0.11	62	558	0.06	0.01	0.141673	0.06	0.12	0	61	0.18	NA	NA	NA	46539	0.04	23174	0.04	0.85	0.01	F	RK	NA	EA	YES	NA	NA	NA	NA	NA	NA
RKF056.A0101.ssMod	RKF056.A0101	RK_Ped2_Avar	Bone_Pars petrosa	ss	24442905	1852194	172758	1.91	7.58	1.69	0.19	0.01	58.76	59	45.33	0.06	0.06	0	0.08	49	441	0.06	0	0.144396	0.06	0.15	0	53	0.16	NA	NA	NA	47178	0.04	23867	0.04	0.87	0.01	F	RK	NA	EA	YES	NA	NA	NA	NA	NA	NA
RKF130.A0101.ssMod	RKF130.A0101	RK_Unrel_Avar	Bone_Pars petrosa	ss	27113079	2655566	134579	1.94932	9.79441	1.00781	0.151372	0.00879819	65.3362	73	44.5022	0.06586	0.05955	0.00083	0.06	74	666	0.05	0	0.146285	0.05	0.139495	0	39	0.133683	NA	NA	NA	47402	0.038444	23717	0.0396889	0.908784	0.0124842	F	RK	NA	?	YES	NA	NA	NA	NA	NA	NA
RKF073.A0101.ssMod	RKF073.A0101	RK_Ped2_Avar	Tooth_47	ss	22683012	1881468	260490	1.86	8.29	1.46	0.3	0.01	44.43	42	46.36	0.08	0.03	0.03	0.44	29	261	0	0	NA	NA	NA	NA	398	1.05	0.99	0.98	NA	55332	0.04	27629	0.05	0.41	0.46	M	RK	NA	MA	YES	J(J-CTS11571,J-M304)	.		J1a2a1a2d2b2b2	Inferred from genealogy	J2a2a
RKF146.A0101.ssMod	RKF146.A0101	RK_Unrel_Avar	Bone_Tibia	ss	27390945	3579251	150575	1.95793	13.0673	2.01215	0.250165	0.0123343	59.9036	61	45.1961	0.07749	0.06913	0.00129	0.43	97	873	0.1	0	0.25142	0.05	0.248674	0	253	0.863239	NA	NA	NA	55369	0.0449054	27408	0.0458655	0.891333	0.0181414	F	RK	NA	EA	YES	NA	NA	NA	NA	NA	NA
RKF149.A0101.ssMod	RKF149.A0101	RK_Unrel_Avar	Tooth_16	ss	25945193	6660795	189208	1.97159	NA	3.08583	0.205559	0.00981076	57.78	57	51	0.07767	0.06496	0.00119	14.15	71	639	0.07	0	0.182263	0.05	0.196896	2.09e-15	10064	33.5601	0.01	0	0.02	55949	0.0453758	27947	0.0467675	0.836359	0.0153212	F	RK	NA	MA	YES	NA	NA	NA	NA	NA	J1
RKF097.A0101.ssMod	RKF097.A0101	RK_Unrel_Avar	Bone_Pars petrosa	ss	18752927	1742733	203434	1.88	9.29	1.07	0.19	0.01	58.09	58	45.11	0.08	0.07	0	0.23	102	918	0.07	0	0.170782	0.04	0.16	0	146	0.46	NA	NA	NA	60680	0.05	30480	0.05	0.86	0.01	F	RK	NA	?	YES	NA	NA	NA	NA	NA	NA
RKF068.A0101.ssMod	RKF068.A0101	RK_Ped2_Avar	Bone_Femur	ss	16563957	1292313	167915	1.87	7.8	0.99	0.21	0.01	62.12	65	45.51	0.09	0.04	0.05	0.67	48	432	0	0	-0.003784	0	0	0	351	1.2	0.99	0.98	NA	62184	0.05	31322	0.05	0.45	0.54	M	RK	NA	MA	YES	J(J-CTS9877,J-M304)	.		J1a2a1a2d2b2b2	Inferred from genealogy	K1b2b
RKF122.A0101.ssMod	RKF122.A0101	RK_Ped12_Avar	Bone_Pars petrosa	ss	17469727	1654375	237222	1.85661	9.46995	1.44841	0.252905	0.0108145	52.2587	50	45.1359	0.093	0.038	0.04818	0.24	44	396	0	0	NA	NA	NA	NA	178	0.494659	NA	NA	NA	65712	0.0532938	32973	0.0551782	0.410476	0.516023	M	RK	NA	EA	YES	J(J-F3119,J-M304)	.		J		NA
RKF087.A0101.ssMod	RKF087.A0101	RK_Ped6_Avar	Bone_Pars petrosa	ss	15990575	462251	313909	1.32	2.89	1.33	0.19	0.01	60.11	63	45.05	0.1	0.04	0.06	0.31	37	333	0	0	-0.003907	0	0	0	201	0.61	NA	NA	NA	67844	0.06	33810	0.06	0.43	0.62	M	RK	NA	EA	YES	J(J-CTS7028,J-M304)	.		J1a2a1a2d2b2b2	Inferred from genealogy	NA
RKF093.A0101.ssMod	RKF093.A0101	RK_Ped9_Avar	Tooth_17	ss	30735266	3047057	249742	1.92	9.91	2.82	0.22	0.01	51.14	49	46.85	0.1	0.08	0	1.66	115	1035	0.1	0	0.238655	0.04	0.25	0	941	3.22	0.02	0	0.05	67999	0.06	34079	0.06	0.78	0.01	F	RK	NA	?	YES	NA	NA	NA	NA	NA	J1b1a
RKC025.A0101.ssMod	RKC025.A0101	RK_Ped3_Avar	Bone_Radius	ss	26567807	2351008	283021	1.88	8.85	1.27	0.23	0.02	53.76	50	46.03	0.1	0.04	0.04	1.76	42	378	0.02	0.01	0.026754	0.04	0.05	0	973	3.27	0.99	0.98	NA	68263	0.06	34473	0.06	0.42	0.46	M	RK	NA	LA	YES	J(J-CTS7229,J-M304)	.		J		T2f1a1
RKF241.A0101.ssMod	RKF241.A0101	RK_Unrel_Sarm	Bone_Pars petrosa	ss	16801903	12571799	9021367	1.28241	74.8237	40.9838	0.20723	0.00820453	61.3039	64	43.8489	4.28002	1.96924	2.60735	4.41	8709	78381	0	0	0.006273	0	0.004725	4.1e-14	2965	9.50975	0.01	0	0.02	876054	0.710499	437694	0.732453	0.459527	0.613166	M	RK	NA	Sarm	YES	R1a1a1b2a2b1(R-F1345)	R1a1a1b2a2b1		R1a1a1b2a2b1		H+13708
RKF012.A0101.ssMod	RKF012.A0101	RK_Ped4_Avar	Bone_Pars petrosa	ss	20126630	2223989	325216	1.85	11.05	2.84	0.23	0.01	52.18	50	43.84	0.1	0.04	0.06	0.14	32	288	0	0	-0.005594	0.01	0	0	131	0.36	0.99	0.98	NA	72345	0.06	36073	0.06	0.44	0.55	M	RK	NA	LA	YES	J(J-CTS7229,J-M304)	.		J2b2a1a1a1a1a1a1e	Inferred from genealogy	H2a2a1
RKF096.A0101.ssMod	RKF096.A0101	RK_Unrel_Avar	Bone_Pars petrosa	ss	25865836	2649928	279788	1.89	10.24	1.5	0.19	0.01	58.71	59	44.93	0.1	0.09	0	0.19	105	945	0.07	0	0.207411	0.05	0.19	0	99	0.32	NA	NA	NA	73431	0.06	37089	0.06	0.82	0.02	F	RK	NA	LA	YES	NA	NA	NA	NA	NA	NA
RKF178.A0101.ssMod	RKF178.A0101	RK_Ped7_Avar	Bone_Pars petrosa	ss	21723329	774312	260449	1.66364	NA	1.06488	0.178901	0.00645844	61.73	66	60	0.10593	0.09559	0.00132	0.42	190	1710	0.06	0	0.156866	0.03	0.162168	9.54e-15	287	0.864265	NA	NA	NA	73480	0.0595939	36774	0.0615389	0.902388	0.0124611	F	RK	NA	EA	YES	NA	NA	NA	NA	NA	NA
RKF204.A0101.ssMod	RKF204.A0101	RK_Unrel_Avar	Bone_Pars petrosa	ss	16702140	2766517	260771	1.90574	NA	1.94551	0.250444	0.00984449	53.05	51	47	0.10839	0.08746	0.00089	0.12	122	1098	0.08	0	0.218787	0.04	0.212102	6.41e-15	93	0.275394	NA	NA	NA	76554	0.0620869	38496	0.0644206	0.806901	0.00821109	F	RK	NA	?	YES	NA	NA	NA	NA	NA	NA
RKF152.A0101.ssMod	RKF152.A0101	RK_Ped4_Avar	Bone_Pars petrosa	ss	17727328	3837955	250932	1.93462	NA	2.79816	0.175038	0.00853947	60.49	62	50	0.11123	0.0472	0.05559	0.2	37	333	0	0.01	-0.024197	0.02	-0.010715	2.08e-17	119	0.415656	NA	NA	NA	77969	0.0632345	39237	0.0656606	0.424346	0.499775	M	RK	NA	LA	YES	F(F-P158,F-M89)	.	J2b2a	J2b2a1a1a1a1a1a1e	Inferred from genealogy	NA
RKC005.A0101.ssMod	RKC005.A0101	RK_Ped3_Avar	Bone_Femur	ss	19259399	1554087	248496	1.84	8.07	0.86	0.23	0.01	61.46	57	45.37	0.11	0.05	0.05	2.57	50	450	0.02	0	0.051682	0.04	0.05	0	1481	4.87	0.01	0	0.03	78500	0.06	39670	0.07	0.43	0.48	M	RK	NA	LA	YES	J(J-P209,J-M304)	.		J2b2a1a1a1a1a1a	Inferred from genealogy	T2f1a
RKF094.A0101.ssMod	RKF094.A0101	RK_Ped10_Avar	Bone_Pars petrosa	ss	20006600	1659367	264715	1.84	8.29	1.13	0.24	0.01	53.58	52	44.34	0.11	0.05	0.06	0.12	35	315	0.05	0.01	0.149697	0.1	0.12	0	98	0.28	NA	NA	NA	78907	0.06	39583	0.07	0.48	0.52	M	RK	NA	?	YES	CT(CT-M5643,CT-M168)	.		R1b1a1b1a1a2c1a3a2a1a1a	Inferred from genealogy	NA
RKF227.A0101.ssMod	RKF227.A0101	RK_Ped14_Avar	Bone_Pars petrosa	ss	24360941	2037676	217416	1.8933	NA	0.81114	0.223503	0.0101173	60.86	62	57	0.11515	0.0514	0.06006	0.15	70	630	0	0	-0.00437	0	-0.001825	7.2e-18	88	0.288732	NA	NA	NA	80146	0.0650001	40318	0.0674696	0.446374	0.521581	M	RK	NA	EA	YES	J(J-CTS1250,J-M304)	.		J		NA
RKF230.A0101.ssMod	RKF230.A0101	RK_Ped9_Avar	Bone_Femur	ss	24764637	6557308	309410	1.95281	26.4785	3.04864	0.26702	0.0133072	52.4507	51	46.0608	0.11934	0.04939	0.05859	1.31	59	531	0.01	0	0.013772	0.01	0.01982	7.93e-17	789	2.61066	0.02	0	0.05	84368	0.0684243	42525	0.0711629	0.415394	0.48988	M	RK	NA	?	YES	J1a(J-CTS5368)	.		J1a		J1b1a
RKF071.A0101.ssMod	RKF071.A0101	RK_Unrel_Avar	Bone_Pars petrosa	ss	13794182	1969569	269289	1.86	14.28	1.64	0.17	0.01	61.47	64	44.69	0.12	0.1	0.06	0.15	174	1566	0.08	0	0.23282	0.04	0.24	0	80	0.27	NA	NA	NA	87279	0.07	43217	0.07	0.86	0.51	M	RK	NA	EA	YES	E1b1b1(E-M5174,E-M5021)	E1b		E1b		NA
RKF239.A0101.ssMod	RKF239.A0101	RK_Identical5	Tooth_17	ss	27232683	8915494	316289	1.96452	32.7382	3.89114	0.211619	0.0125681	59.0102	59	45.2012	0.13048	0.10446	0.0019	26.61	155	1395	0.09	0	0.239459	0.04	0.2407	1.03e-15	18634	66.1264	0	0	0.01	91923	0.0745515	46300	0.0774801	0.804095	0.014463	F	RK	Identical5	ident	YES	NA	NA	NA	NA	NA	H1a3
RKF229.A0101.ssMod	RKF229.A0101	RK_Unrel_Avar	Bone_Tibia	ss	16101202	4027186	301211	1.92521	25.0117	2.31985	0.178955	0.0085084	60.9304	63	45.4877	0.13151	0.11206	0.00168	1.55	175	1575	0.07	0	0.195473	0.03	0.19219	5.13e-15	918	3.16012	0.04	0.02	0.06	92941	0.0753771	46461	0.0777495	0.855508	0.0128473	F	RK	NA	?	YES	NA	NA	NA	NA	NA	D4b1a2
RKF009.A0101.ssMod	RKF009.A0101	RK_Unrel_Avar	Bone_Tibia	ss	24305486	2244738	351824	1.84	9.24	1.77	0.15	0.01	60.55	62	44.37	0.13	0.12	0	0.35	190	1710	0.09	0	0.242236	0.04	0.25	0	221	0.73	NA	NA	NA	92981	0.08	46391	0.08	0.88	0.01	F	RK	NA	EA	YES	NA	NA	NA	NA	NA	NA
RKF242.A0101.ssMod	RKF242.A0101	RK_Ped_Sarm	Bone_Pars petrosa	ss	17412044	6823703	2260834	1.66868	39.1896	8.51337	0.278069	0.0120104	54.8972	53	44.3733	1.06219	0.45465	0.57447	0.55	1869	16821	0	0	0.01078	0	0.010135	5.32e-15	449	1.29211	0.99	0.98	NA	480214	0.389464	239187	0.400264	0.428397	0.54375	M	RK	NA	Sarm	YES	I2a2a1b1(I-L702)	I2a1b1a2a		I2a1b1a2a		H1
RKF187.A0101.ssMod	RKF187.A0101	RK_Ped10_Avar	Bone_Tibia	ss	21748954	7224384	351481	1.95135	NA	3.27757	0.175626	0.00819552	61.02	64	48	0.13863	0.11723	0.00174	2.23	207	1863	0.08	0	0.225296	0.03	0.222795	9.56e-15	1248	4.26598	0.99	0.98	NA	98438	0.0798353	49530	0.0828853	0.845632	0.0125514	F	RK	NA	?	YES	NA	NA	NA	NA	NA	H5g
RKF180.A0101.ssMod	RKF180.A0101	RK_Ped2_Avar	Bone_Pars petrosa	ss	13549534	4406681	362636	1.91771	NA	3.33742	0.171474	0.00786245	60.92	63	47	0.16151	0.07221	0.08222	0.35	95	855	0.01	0	0.013127	0.01	0.012747	6.73e-17	165	0.582896	NA	NA	NA	111386	0.0903364	56010	0.0937291	0.447093	0.509071	M	RK	NA	MA	YES	J(J-CTS3936,J-M304)	.		J1a2a1a2d2b2b2	Inferred from genealogy	NA
RKF243.A0101.ssMod	RKF243.A0101	RK_Ped_Sarm	Bone_Pars petrosa	ss	14615015	10964786	8446849	1.22964	75.0241	43.887	0.196073	0.00858595	63.0122	68	44.5154	3.92307	1.76644	2.40683	5.91	7735	69615	0	0	0.004576	0	0.00358	1.85e-14	3894	12.5133	0.01	0	0.02	838275	0.679859	420801	0.704183	0.449952	0.617853	M	RK	NA	Sarm	YES	J2a1(J-L26)	J2a1a1a2b2a2b2		J2a1a1a2b2a2b2		H1c+152
RKF244.A0101.ssMod	RKF244.A0101	RK_Ped_Sarm	Tooth_26	ss	30457099	4650651	263985	1.94324	15.2695	2.69077	0.240588	0.0120774	52.7264	51	44.0069	0.09971	0.04159	0.04983	35.47	32	288	0	0	NA	NA	NA	NA	33736	113.912	0.01	0	0.02	70754	0.057383	34442	0.0576365	0.41555	0.507798	M	RK	NA	Sarm	YES	J(J-CTS7738,J-M304)	.		J2a1a2b2	Inferred from genealogy	H2a2a1
RKF205.A0101.ssMod	RKF205.A0101	RK_Unrel_Avar	Tooth_17	ss	26670771	6357179	507904	1.9201	NA	3.79658	0.273193	0.0119234	48.7	46	50	0.17612	0.13786	0.0011	7.81	276	2484	0.11	0	0.29905	0.03	0.299551	3.68e-15	5331	17.0406	0.01	0	0.02	119791	0.0971531	60457	0.101171	0.782762	0.00624574	F	RK	NA	?	YES	NA	NA	NA	NA	NA	H9a
RKF060.A0101.ssMod	RKF060.A0101	RK_Ped7_Avar	Tooth_37	ss	32663203	8049809	474111	1.94	24.64	4.19	0.21	0.01	57.03	57	45.13	0.18	0.08	0.08	12.66	89	801	0.01	0	0.028245	0.02	0.03	0	8594	28.56	0.01	0	0.02	123264	0.1	62113	0.1	0.44	0.48	M	RK	NA	EA	YES	J(J-CTS7738,J-M304)	.		J1a2a1a2d2b2b2	Inferred from genealogy	D2
RKF212.A0101.ssMod	RKF212.A0101	RK_Ped5_Avar	Tooth_46	ss	28857113	7835609	715710	1.90866	NA	5.38136	0.286439	0.0124144	42.76	40	48	0.20444	0.15524	0.00092	10.62	356	3204	0.11	0	0.272728	0.03	0.290124	2.82e-14	8419	25.5939	0.01	0	0.02	134645	0.1092	68048	0.113874	0.759343	0.0045001	F	RK	NA	MA	YES	NA	NA	NA	NA	NA	J1c9
RKF114.A0101.ssMod	RKF114.A0101	RK_Ped7_Avar	Bone_Femur	ss	21264092	5012168	457455	1.90873	23.571	2.68742	0.203034	0.00980102	57.0041	56	44.6117	0.19983	0.08774	0.10098	1.35	131	1179	0.01	0	0.025277	0.02	0.027209	0	797	2.65182	0.99	0.98	NA	136995	0.111106	69558	0.116401	0.440692	0.506798	M	RK	NA	MA	YES	J(J-F2114,J-M304)	.		J1a2a1a2d2b2b2	Inferred from genealogy	H15a1a1
RKF079.A0101.ssMod	RKF079.A0101	RK_Ped2_Avar	Bone_Pars petrosa	ss	20345882	2928655	635567	1.78	14.39	3.1	0.33	0.02	47.7	45	45.73	0.21	0.09	0.11	0.4	154	1386	0.02	0	0.062898	0.02	0.06	0	331	0.85	0.99	0.98	NA	141912	0.12	70863	0.12	0.44	0.52	M	RK	NA	MA	YES	J(J-L778,J-M304)	J1a2a1a2		J1a2a1a2d2b2b2	Inferred from genealogy	U5b2
RKF235.A0101.ssMod	RKF235.A0101	RK_Ped4_Avar	Bone_Pars petrosa	ss	27120891	10287012	554021	1.94614	37.9302	4.79578	0.24097	0.0102984	54.074	53	44.6221	0.21351	0.18125	0.00236	0.37	406	3654	0.08	0	0.215311	0.02	0.222973	2.12e-14	247	0.741928	0.99	0.98	NA	143454	0.116344	71313	0.119338	0.847513	0.0110574	F	RK	NA	LA	YES	NA	NA	NA	NA	NA	U8b
RKF221.A0101.ssMod	RKF221.A0101	RK_Ped5_Avar	Bone_Femur	ss	22505094	8247474	474345	1.94249	NA	3.29654	0.23716	0.0106249	58.37	58	43	0.22498	0.20413	0.0019	2.45	520	4680	0.09	0	0.224611	0.02	0.226869	2.09e-14	1363	4.72117	0.01	0	0.02	152327	0.12354	75797	0.126841	0.907325	0.0084452	F	RK	NA	LA	YES	NA	NA	NA	NA	NA	U5a1b
RKF090.A0101.ssMod	RKF090.A0101	RK_Ped15_Avar	Tooth_17	ss	25936826	4342876	582372	1.87	16.74	2.13	0.25	0.01	55.82	55	44.96	0.23	0.1	0.11	26.99	153	1377	0.01	0	0.013817	0.01	0.01	0	21908	73.29	0.01	0	0.02	154255	0.13	77652	0.13	0.41	0.47	M	RK	NA	LA	YES	K2(K-M526)	K2		N1a1a1a1a3a	Inferred from genealogy	T1a1
RKF131.A0101.ssMod	RKF131.A0101	RK_Ped2_Avar	Bone_Pars petrosa	ss	12454342	3241779	464440	1.85673	26.0293	2.65585	0.237647	0.0130808	59.343	60	45.148	0.23406	0.101	0.11742	0.3	182	1638	0.01	0	0.009878	0.01	0.011307	0	206	0.617841	NA	NA	NA	155239	0.125902	79028	0.132248	0.430531	0.50214	M	RK	NA	MA	YES	J1a2b(J-P58)	.		J1a2a1a2d2b2b2	Inferred from genealogy	NA
RKF126.A0101.ssMod	RKF126.A0101	RK_Ped1_Avar	Tooth_16	ss	17773232	4465377	648446	1.85478	25.1242	4.14978	0.293419	0.0179058	54.2498	52	44.214	0.24629	0.10691	0.11922	25.34	181	1629	0.01	0	0.008108	0.01	0.010495	0	20220	67.4132	0.01	0	0.02	167219	0.135618	83579	0.139864	0.433631	0.488376	M	RK	NA	EA	YES	J1(J-M267)	.		J1a2a1a2d2b2b2	Inferred from genealogy	D4j+16311
RKF245.A0101.ssMod	RKF245.A0101	RK_Unrel_Sarm	Bone_Pars petrosa	ss	16065364	8211705	4631481	1.43599	51.1143	18.671	0.273835	0.0119461	55.2598	54	45.0277	2.0484	0.86735	1.12954	1.43	4132	37188	0	0	0.009775	0	0.010039	1.68e-14	1222	3.47064	0.05	0.02	0.08	665410	0.539662	332053	0.555669	0.423218	0.555916	M	RK	NA	Sarm	YES	R1b1a2a2c1a1a(R-CTS9219)	R1b1a1b1b3a1a1b		R1b1a1b1b3a1a1b		U5a1a
RKF203.A0101.ssMod	RKF203.A0101	RK_Ped12_Avar	Bone_Pars petrosa	ss	19502787	6726633	637704	1.9052	NA	4.57368	0.199577	0.00782331	60.24	61	46	0.28809	0.24644	0.00416	0.41	736	6624	0.09	0	0.233788	0.02	0.235572	4.21e-14	275	0.885328	NA	NA	NA	186976	0.151642	94264	0.157745	0.855427	0.0144399	F	RK	NA	EA	YES	NA	NA	NA	NA	NA	NA
RKF174.A0101.ssMod	RKF174.A0101	RK_Ped8_Avar	Bone_Pars petrosa	ss	19456816	7655999	631975	1.91745	NA	4.37773	0.203718	0.0108156	60	61	45	0.28891	0.24702	0.00223	0.45	677	6093	0.08	0	0.20809	0.02	0.210449	1.66e-14	301	0.976945	0.99	0.98	NA	188808	0.153127	94563	0.158245	0.855007	0.00771867	F	RK	NA	EA	YES	NA	NA	NA	NA	NA	H2a2a1g
RKC044.A0101.ssMod	RKC044.A0101	RK_Ped3_Avar	Bone_Tibia	ss	26123323	4573178	654099	1.86	17.51	2.08	0.19	0.01	62.84	58	45.32	0.3	0.25	0	1.5	755	6795	0.1	0	0.260022	0.02	0.26	0	833	2.84	0.99	0.98	NA	191859	0.16	96893	0.16	0.82	0.01	F	RK	NA	?	YES	NA	NA	NA	NA	NA	J1c5d
RKF048.A0101.ssMod	RKF048.A0101	RK_Unrel_Avar	Bone_Pars petrosa	ss	19086687	5236179	824579	1.84	27.43	5.58	0.2	0.01	59.67	61	43.85	0.31	0.28	0.01	1.06	863	7767	0.08	0	0.207636	0.02	0.21	0	635	2.08	0.07	0.02	0.12	203895	0.17	101786	0.17	0.9	0.02	F	RK	NA	EA	YES	NA	NA	NA	NA	NA	D4c2a
RKF246.A0101.ssMod	RKF246.A0101	RK_Ped_Sarm	Bone_Pars petrosa	ss	20066232	12772854	6064094	1.52524	63.6535	27.8118	0.291281	0.0124822	52.8286	51	43.929	2.41294	2.16548	0.01717	7.26	9647	86823	0.11	0	0.290084	0	0.310402	2.51e-12	6627	18.9244	0.01	0	0.02	731915	0.593599	368424	0.616534	0.897318	0.0073738	F	RK	NA	Sarm	YES	NA	NA	NA	NA	NA	K2a3a
RKC034.A0101.ssMod	RKC034.A0101	RK_Ped3_Avar	Bone_Pars petrosa	ss	21643227	1486867	636866	1.57	6.87	0.61	0.17	0.01	68.36	64	46.04	0.37	0.31	0	0.75	1158	10422	0.09	0	0.249902	0.01	0.25	0	477	1.6	0.99	0.98	NA	223878	0.18	116126	0.19	0.82	0.01	F	RK	NA	?	YES	NA	NA	NA	NA	NA	HV2a1
RKF197.A0101.ssMod	RKF197.A0101	RK_Unrel_Avar	Tooth_16	ss	25350894	7677751	1173628	1.84714	NA	6.67585	0.265366	0.0124655	45.86	43	49	0.37514	0.30068	0.0034	6.31	977	8793	0.08	0	0.216036	0.01	0.214219	5.29e-14	4690	14.5102	0.01	0	0.02	224257	0.181877	112884	0.188904	0.801514	0.00906328	F	RK	NA	?	YES	NA	NA	NA	NA	NA	D4j5a
RKF108.A0101.ssMod	RKF108.A0101	RK_Ped2_Avar	Tooth_47	ss	27056041	7592894	914230	1.87959	28.0636	4.8676	0.244391	0.0153961	56.5315	56	45.1477	0.37021	0.3106	0.00416	18.46	1004	9036	0.09	0	0.227507	0.01	0.237441	0	12197	42.0189	0.01	0	0.02	233563	0.189425	117682	0.196933	0.839276	0.0114279	F	RK	NA	EA	YES	NA	NA	NA	NA	NA	H26a1
RKF247.A0101.ssMod	RKF247.A0101	RK_Unrel_Sarm	Bone_Pars petrosa	ss	32085208	14837558	4222506	1.71542	46.2442	9.82969	0.168825	0.00747915	65.5927	73	44.7456	2.10613	0.93492	1.11778	2.3	4863	43767	0	0	0.009855	0	0.009983	2.64e-14	1277	4.42332	0.99	0.98	NA	701331	0.568794	351750	0.588631	0.443173	0.53421	M	RK	NA	Sarm	YES	R1b1a2a1a2b1(R-L2)	R1b1a1b1a1a2b1c1b		R1b1a1b1a1a2b1c1b		U4a
RKF103.A0101.ssMod	RKF103.A0101	RK_Ped11_Avar	Bone_Pars petrosa	ss	19909112	4350450	977053	1.78	21.85	3.59	0.27	0.01	54.14	52	44.85	0.42	0.35	0	0.32	1267	11403	0.09	0	0.254313	0.01	0.25	0	211	0.63	0.99	0.98	NA	247785	0.2	124947	0.21	0.83	0.01	F	RK	NA	EA	YES	NA	NA	NA	NA	NA	H2a2a1
RKF005.A0101.ssMod	RKF005.A0101	RK_Ped4_Avar	Bone_Pars petrosa	ss	17119186	3838507	1197313	1.69	22.42	6.78	0.22	0.01	55.42	54	44.17	0.42	0.37	0	1.21	1301	11709	0.09	0	0.244008	0.01	0.25	0	889	2.62	0.05	0.01	0.09	255502	0.21	127617	0.21	0.89	0.01	F	RK	NA	LA	YES	NA	NA	NA	NA	NA	H2
RKF033.A0101.ssMod	RKF033.A0101	RK_Ped5_Avar	Bone_Femur	ss	17544403	4559060	1073259	1.76	25.99	6.43	0.22	0.01	58.82	59	44.56	0.41	0.18	0.21	7.1	392	3528	0	0	0.008469	0.01	0.01	0	4663	15.09	0.01	0	0.02	256858	0.21	130074	0.22	0.44	0.52	M	RK	NA	LA	YES	J(J-M304)	J2b2a1a1a1a1a		J2b2a1a1a1a1a1a1e	Inferred from genealogy	H13a1a1
RKF100.A0101.ssMod	RKF100.A0101	RK_Ped4_Avar	Bone_Femur	ss	18477107	5031359	974385	1.81	27.23	3.56	0.14	0.01	64.25	71	44.59	0.42	0.19	0.2	1.44	426	3834	0.01	0	0.011943	0.01	0.01	0	797	2.73	0.01	0	0.02	259057	0.21	131835	0.22	0.44	0.49	M	RK	NA	LA	YES	J(J-M304)	J2b2a1a1a1		J2b2a1a1a1a1a1a1e	Inferred from genealogy	T2c1d
RKF041.A0101.ssMod	RKF041.A0101	RK_Ped5_Avar	Bone_Pars petrosa	ss	20893076	4827617	1162479	1.76	23.11	5.82	0.2	0.01	58.76	59	44.38	0.44	0.2	0.23	1.53	475	4275	0	0	0.002971	0	0	0	984	3.15	0.99	0.98	NA	268918	0.22	135420	0.23	0.44	0.52	M	RK	NA	LA	YES	J2b2a1a1(J-Z639,J-Z631)	.		J2b2a1a1a1a1a1a1e	Inferred from genealogy	J1c9
RKF248.A0101.ssMod	RKF248.A0101	RK_Unrel_Sarm	Bone_Pars petrosa	ss	18992714	14342373	10655433	1.25707	75.5151	41.9948	0.15831	0.00663431	65.1042	72	43.8691	5.02727	2.33716	3.12179	7.31	9839	88551	0	0	0.00532	0	0.005066	6.7e-14	4304	14.7501	0.01	0	0.02	912637	0.740168	454717	0.76094	0.464683	0.625384	M	RK	NA	Sarm	YES	R1a1a1b2a2b(R-Z2122)	R1a1a1b2a2b2b		R1a1a1b2a2b2b		H7
RKF186.A0101.ssMod	RKF186.A0101	RK_Ped7_Avar	Bone_Pars petrosa	ss	34329495	7891763	1011333	1.87185	NA	3.80567	0.21971	0.0111798	62.43	66	53	0.53709	0.22892	0.30217	0.68	739	6651	0	0	0.00406	0	0.003507	1.11e-15	411	1.30213	0.99	0.98	NA	285740	0.231741	144863	0.242419	0.426223	0.562606	M	RK	NA	EA	YES	J(J-P209,J-M304)	J1a2		J1a2a1a2d2b2b2	Inferred from genealogy	D4
RKF184.A0101.ssMod	RKF184.A0101	RK_Ped4_Avar	Bone_Pars petrosa	ss	17785349	9471229	1212988	1.87193	NA	11.6154	0.182087	0.00789758	60.2	62	48	0.4926	0.20578	0.24025	1.43	531	4779	0	0	0.002165	0	0.002734	3e-16	855	2.78381	0.01	0	0.04	293422	0.237972	149336	0.249904	0.417743	0.487718	M	RK	NA	LA	YES	J2b2a1a1(J-Z639,J-Z631)	J2b2a1a1a1a1a1a1e		J2b2a1a1a1a1a1a1e		F1b1
RKF019.A0101.ssMod	RKF019.A0101	RK_Ped4_Avar	Tooth_27	ss	13795895	5661534	1399466	1.75	41.04	11.85	0.24	0.01	55.71	55	43.48	0.48	0.23	0.24	41.76	556	5004	0.01	0	0.012394	0.01	0.01	0	44230	142.57	0.01	0	0.02	295825	0.24	148512	0.25	0.47	0.5	M	RK	NA	LA	YES	J2b(J-M221,J-M12)	J2b2a1a1a1a		J2b2a1a1a1a1a1a1e	Inferred from genealogy	H27
RKF219.A0101.ssMod	RKF219.A0101	RK_Ped5_Avar	Bone_Tibia	ss	28747222	13558698	1240800	1.90849	NA	7.0015	0.195504	0.0101832	60.41	62	47	0.50356	0.22562	0.251	3	615	5535	0.01	0	0.021784	0.01	0.019726	9.46e-16	1715	5.81496	0.04	0.02	0.06	306582	0.248645	154778	0.259011	0.44805	0.498451	M	RK	NA	LA	YES	J(J-L778,J-M304)	.		J2b2a1a1a1a1a1a1e	Inferred from genealogy	A8a1
RKF025.A0101.ssMod	RKF025.A0101	RK_Ped15_Avar	Bone_Pars petrosa	ss	14103101	4246111	1716005	1.6	30.11	10.93	0.26	0.01	51.32	49	44.61	0.59	0.51	0	0.93	2019	18171	0.1	0	0.256228	0.01	0.26	0	729	2	0.03	0	0.07	326142	0.26	162715	0.27	0.85	0.01	F	RK	NA	LA	YES	NA	NA	NA	NA	NA	T1a1
RKF107.A0101.ssMod	RKF107.A0101	RK_Ped11_Avar	Tooth_37	ss	19064907	7757768	1437170	1.81	40.69	6.92	0.2	0.01	58.77	60	43.67	0.56	0.26	0.27	37.14	739	6651	0	0	0.007849	0	0.01	0	30613	103.35	0	0	0.01	333745	0.27	167710	0.28	0.46	0.48	M	RK	NA	EA	YES	J1a(J-CTS5368)	J1a2		J1a2		H5
RKF083.A0101.ssMod	RKF083.A0101	RK_Ped7_Avar	Bone_Pars petrosa	ss	22887437	6965288	1455436	1.79	30.43	5.52	0.2	0.01	60.81	62	45.35	0.63	0.53	0.01	1.48	2378	21402	0.09	0	0.247442	0.01	0.25	0	861	2.8	0.99	0.98	NA	350232	0.28	178381	0.3	0.84	0.02	F	RK	NA	MA	YES	NA	NA	NA	NA	NA	H15a1a1
RKF165.A0101.ssMod	RKF165.A0101	RK_Identical6	Tooth_18	ss	19133749	8621257	1397778	1.83787	NA	7.39262	0.207207	0.00914515	59.7	60	49	0.65695	0.28165	0.33593	4.18	923	8307	0	0	0.003779	0	0.002363	1.17e-15	2605	8.51065	0.01	0	0.02	359894	0.291882	181354	0.303484	0.428724	0.511348	M	RK	Identical6	ident	YES	I1(I-L80,I-M253)	.		I1		T2b23
RKF249.A0101.ssMod	RKF249.A0101	RK_Ped_Sarm	Bone_Pars petrosa	ss	20728712	8163181	1897692	1.76753	39.381	7.48476	0.196859	0.0093513	63.3641	68	44.4291	0.86046	0.76334	0.00866	1.36	3821	34389	0.09	0	0.24752	0.01	0.249926	1.31e-12	807	2.65007	0.99	0.98	NA	438812	0.355886	220233	0.368546	0.88726	0.0101441	F	RK	NA	Sarm	YES	NA	NA	NA	NA	NA	H2a2a1
RKF206.A0101.ssMod	RKF206.A0101	RK_Unrel_Avar	Bone_Pars petrosa	ss	24361044	10947542	1613132	1.85265	NA	8.13972	0.221564	0.0110138	57.01	56	47	0.67882	0.58639	0.00539	1.2	2637	23733	0.1	0	0.254518	0.01	0.256345	5.5e-13	819	2.41071	0.01	0	0.04	372615	0.302199	189454	0.317039	0.863837	0.00794025	F	RK	NA	EA	YES	NA	NA	NA	NA	NA	H5
RKF250.A0101.ssMod	RKF250.A0101	RK_Ped_Sarm	Bone_Pars petrosa	ss	22016992	16002424	11241339	1.29752	72.6822	37.3288	0.163739	0.00699177	65.3759	73	44.4149	5.3111	4.70302	0.05565	8.04	14177	127593	0.13	0	0.31153	0	0.34346	4.02e-12	5256	17.1925	0.01	0	0.02	912009	0.739659	465581	0.77912	0.885354	0.0106545	F	RK	NA	Sarm	YES	NA	NA	NA	NA	NA	H11a
RKF077.A0101.ssMod	RKF077.A0101	RK_Ped1_Avar	Bone_Pars petrosa	ss	3719803	2639650	1912217	1.28	70.96	39.32	0.22	0.01	60.1	62	45.88	0.89	0.37	0.53	1.12	1382	12438	0	0	0.004951	0	0	0	749	2.34	0.02	0	0.04	393109	0.32	198075	0.33	0.42	0.6	M	RK	NA	EA	YES	J1a2b(J-P58)	J1a2a1a2d2b2b2		J1a2a1a2d2b2b2		D4
RKF144.A0101.ssMod	RKF144.A0101	RK_Ped4_Avar	Bone_Pars petrosa	ss	22831504	10105129	2006422	1.80144	44.2596	9.85455	0.235993	0.00942926	52.5369	51	44.0543	0.75908	0.67325	0.0049	1.7	3095	27855	0.09	0	0.241126	0.01	0.239707	0	1213	3.48995	0.01	0	0.03	397734	0.322571	199395	0.333675	0.886938	0.00668332	F	RK	NA	MA	YES	NA	NA	NA	NA	NA	H7b
RKF106.A0101.ssMod	RKF106.A0101	RK_Ped21_Avar	Bone_Pars petrosa	ss	19815126	6442946	1742758	1.73	32.52	6.22	0.18	0.01	63.84	69	45.77	0.87	0.37	0.48	0.82	1466	13194	0	0	0.006868	0	0.01	0	460	1.57	0.99	0.98	NA	415906	0.34	210420	0.35	0.42	0.55	M	RK	NA	EA	YES	R1a1a1b(R-Z647,R-Z645)	R1a1a1b1a1		R1a1a1b1a1		T2b
RKF045.A0101.ssMod	RKF045.A0101	RK_Unrel_Avar	Bone_Pars petrosa	ss	24880178	8557298	1962230	1.77	34.39	10.48	0.21	0.01	60.5	62	44	0.88	0.79	0.01	1.68	3879	34911	0.1	0	0.272183	0.01	0.28	0	1056	3.33	0.02	0	0.05	418665	0.34	211006	0.35	0.9	0.01	F	RK	NA	?	YES	NA	NA	NA	NA	NA	R0a1a
RKC008.A0101.ssMod	RKC008.A0101	RK_Ped2_Avar	Bone_Pars petrosa	ss	27181453	10047868	1968160	1.8	36.97	6.56	0.23	0.01	56.45	53	45.16	0.79	0.68	0.01	2.6	3261	29349	0.09	0	0.251577	0.01	0.25	0	1746	5.28	0.01	0	0.03	418944	0.34	211033	0.35	0.87	0.01	F	RK	NA	LA	YES	NA	NA	NA	NA	NA	H3
RKF049.A0101.ssMod	RKF049.A0101	RK_Unrel_Avar	Bone_Pars petrosa	ss	17787546	7569800	1978615	1.74	42.56	11.52	0.17	0.01	61.8	65	44	0.8	0.72	0.01	2.93	3499	31491	0.11	0	0.287768	0.01	0.29	0	1645	5.38	0.02	0	0.04	420146	0.34	212546	0.36	0.9	0.01	F	RK	NA	MA	YES	NA	NA	NA	NA	NA	HV18
RKF064.A0101.ssMod	RKF064.A0101	RK_Ped2_Avar	Bone_Pars petrosa	ss	20650552	7941646	1917036	1.76	38.46	8.91	0.19	0.01	60.29	61	44.8	0.84	0.37	0.43	1.37	1357	12213	0	0	0.00447	0	0.01	0	765	2.6	0.99	0.98	NA	432642	0.35	218334	0.37	0.43	0.51	M	RK	NA	MA	YES	J1a2b(J-P58)	J1a2a1a2		J1a2a1a2d2b2b2	Inferred from genealogy	H2a2
RKF040.A0101.ssMod	RKF040.A0101	RK_Ped5_Avar	Tooth_47	ss	25791824	10636152	2499288	1.77	41.24	12.57	0.28	0.02	54.68	53	43.37	0.79	0.35	0.38	58.08	1154	10386	0	0	0.003722	0	0	0	86900	279.42	0.01	0	0.02	436795	0.35	218051	0.36	0.45	0.49	M	RK	NA	MA	YES	J2b2a1a1(J-Z639,J-Z631)	J2b2a1a1a1a1a1a		J2b2a1a1a1a1a1a1e	Inferred from genealogy	M8a2b
RKF251.A0101.ssMod	RKF251.A0101	RK_Ped_Sarm	Bone_Pars petrosa	ss	31571677	11464128	2761243	1.75914	36.3114	8.4319	0.282306	0.0119501	54.0011	52	44.2984	1.1278	0.95049	0.00866	0.88	4708	42372	0.1	0	0.259396	0.01	0.264766	8.23e-13	676	1.96705	0.99	0.98	NA	518970	0.420896	261994	0.43843	0.841539	0.00790175	F	RK	NA	Sarm	YES	NA	NA	NA	NA	NA	H2a2a1
RKF220.A0101.ssMod	RKF220.A0101	RK_Ped7_Avar	Bone_Femur	ss	24838074	12171705	1845708	1.84836	NA	7.50385	0.206901	0.0102243	61.58	64	44	0.85	0.37174	0.41429	13.03	1357	12213	0.01	0	0.012115	0	0.012855	1.12e-14	7317	26.3516	0.01	0	0.02	442111	0.358562	224203	0.375189	0.437341	0.4874	M	RK	NA	EA	YES	J(J-CTS852,J-M304)	J1a2		J1a2		D4j12
RKF253.A0101.ssMod	RKF253.A0101	RK_Unrel_Sarm	Bone_Pars petrosa	ss	11683822	7103580	4614249	1.35043	60.7984	24.2923	0.281515	0.0108238	54.1397	53	44.8203	2.10347	0.90472	1.17466	2.04	4196	37764	0	0	0.007132	0	0.006794	3.07e-14	1690	4.78333	0.02	0	0.04	670592	0.543865	336861	0.563715	0.429786	0.562472	M	RK	NA	Sarm	YES	R1b1a2a1a2(R-P312)	R1b1a1b1a1a2		R1b1a1b1a1a2		H
RKF211.A0101.ssMod	RKF211.A0101	RK_Ped4_Avar	Bone_Pars petrosa	ss	20280074	11108723	2347735	1.78866	NA	14.0039	0.250918	0.010001	55.61	55	43	0.89416	0.80066	0.00676	1.91	3917	35253	0.09	0	0.247483	0.01	0.256658	3.99e-13	1305	3.92987	0.99	0.98	NA	446614	0.362214	222417	0.372201	0.895433	0.00756017	F	RK	NA	MA	YES	NA	NA	NA	NA	NA	U4a
RKF050.A0101.ssMod	RKF050.A0101	RK_Ped6_Avar	Bone_Pars petrosa	ss	17147331	8167954	2272317	1.72	47.63	17.68	0.19	0.01	62.57	67	42.84	1.04	0.49	0.66	1.35	2112	19008	0	0	0.005148	0	0	0	807	2.56	0.99	0.98	NA	458872	0.37	227514	0.38	0.47	0.64	M	RK	NA	EA	YES	J1(J-M267)	J1a2a1		J1a2a1a2d2b2b2	Inferred from genealogy	U4
RKF062.A0101.ssMod	RKF062.A0101	RK_Ped8_Avar	Bone_Pars petrosa	ss	13575798	7107976	2163087	1.7	52.36	15.25	0.18	0.01	64.72	72	44.78	1.01	0.44	0.57	2.61	1836	16524	0	0	0.000826	0	0	0	1627	5.23	0.01	0	0.02	466078	0.38	234633	0.39	0.44	0.57	M	RK	NA	EA	YES	J1a2b(J-P58)	J1a2a1a2d2b2b2		J1a2a1a2d2b2b2		M8
RKF193.A0101.ssMod	RKF193.A0101	RK_Ped7_Avar	Bone_Pars petrosa	ss	24728261	11382656	2317102	1.79644	NA	10.1047	0.248756	0.00973212	55.96	55	47	1.00717	0.41759	0.51971	1.35	1673	15057	0	0	0.0049	0	0.00594	4.22e-15	942	2.85811	0.03	0	0.06	469042	0.380403	236691	0.396087	0.414617	0.51601	M	RK	NA	MA	YES	J1a(J-CTS5368)	J1a2a1a2d2b2		J1a2a1a2d2b2b2	Inferred from genealogy	U4a
RKC027.A0101.ssMod	RKC027.A0101	RK_Ped3_Avar	Tooth_46	ss	27658017	9913981	1972281	1.8	35.84	5.08	0.13	0.01	67.49	63	44.62	0.92	0.41	0.44	97.85	1577	14193	0.01	0	0.015099	0	0.02	0	41971	161.61	0.01	0	0.02	474557	0.38	241097	0.4	0.44	0.47	M	RK	NA	LA	YES	J2b2a1a1(J-Z639,J-Z631)	J2b2a1a1a1a1a1a1e		J2b2a1a1a1a1a1a1e		H
RKF254.A0101.ssMod	RKF254.A0101	RK_Ped_Sarm	Bone_Pars petrosa	ss	21596608	16980103	12730014	1.2503	78.6239	47.8258	0.163151	0.00680717	64.8685	72	44.8208	5.88562	5.12587	0.05118	9.72	14477	130293	0.14	0	0.332981	0	0.371969	7.51e-12	6736	21.6337	0.01	0	0.02	928007	0.752634	473592	0.792526	0.870657	0.00892104	F	RK	NA	Sarm	YES	NA	NA	NA	NA	NA	J1c5a
RKF200.A0101.ssMod	RKF200.A0101	RK_Ped20_Avar	Bone_Pars petrosa	ss	14642644	6958181	2256324	1.67573	NA	11.2361	0.223211	0.0103584	58.24	58	49	1.05886	0.44254	0.54796	1.09	1769	15921	0	0	0.0073	0	0.007928	1.17e-14	671	2.10176	0.99	0.98	NA	481069	0.390157	242396	0.405634	0.41794	0.5175	M	RK	NA	EA	YES	E1b1b1a1b1(E-CTS1975,E-L618)	E1b1b1a1b1a		E1b1b1a1b1a		U3b
RKC033.A0101.ssMod	RKC033.A0101	RK_Ped3_Avar	Bone_Pars petrosa	ss	22529925	8128607	2485314	1.69	36.08	6.08	0.3	0.01	50.74	48	44.92	1.05	0.44	0.52	1.08	1768	15912	0.01	0	0.018785	0	0.02	0	805	2.27	0.04	0	0.08	482887	0.39	242369	0.41	0.42	0.5	M	RK	NA	MA	YES	J2b(J-M12)	J2b2a1a1a1		J2b2a1a1a1a1a1a1e	Inferred from genealogy	N9a
RKF007.A0101.ssMod	RKF007.A0101	RK_Unrel_Avar	Bone_Pars petrosa	ss	22006986	7583756	3185074	1.58	34.46	13.56	0.27	0.01	49.63	47	44.83	1.03	0.44	1.09	1.48	1745	15705	0	0	0.008203	0	0.01	0	1396	3.66	0.02	0	0.04	484928	0.39	239482	0.4	0.43	1.07	M	RK	NA	?	YES	R1a1a1b(R-Z645)	R1a1a1b		R1a1a1b		A+152+16362+16189
RKF255.A0101.ssMod	RKF255.A0101	RK_Ped_Gep_P	Bone_Pars petrosa	ss	22145029	13180785	7140573	1.45826	59.5203	18.6103	0.182589	0.00717169	64.6157	71	43.8448	3.61462	1.69206	2.16792	6.43	8005	72045	0	0	0.004376	0	0.004572	3.46e-14	3974	12.9432	0.01	0	0.02	831216	0.674134	415467	0.695257	0.467633	0.603818	M	RK	NA	Gep_P	YES	G2a2b1a(G-M3338,G-FGC5089)	G2a2b1		G2a2b1		HV+16311
RKF092.A0101.ssMod	RKF092.A0101	RK_Ped15_Avar	Bone_Pars petrosa	ss	18681387	8181701	2531455	1.69	43.8	11.54	0.19	0.01	57.37	57	44.7	1.04	0.45	0.54	1.96	1874	16866	0	0	0.010342	0	0.01	0	1324	4.19	0.01	0	0.02	489867	0.4	247052	0.41	0.44	0.52	M	RK	NA	LA	YES	N1c1(N-L395,N-M46)	N1a1a1a1a3a		N1a1a1a1a3a		T1a1
RKF081.A0101.ssMod	RKF081.A0101	RK_Ped2_Avar	Tooth_47	ss	20518792	9972322	2859346	1.71	48.6	13.98	0.24	0.01	53.22	52	43.88	1.05	0.93	0.01	4.73	4565	41085	0.1	0	0.271999	0.01	0.28	0	3761	11.03	0.01	0	0.02	497284	0.4	248389	0.42	0.88	0.01	F	RK	NA	EA	YES	NA	NA	NA	NA	NA	C4a1a
RKF190.A0101.ssMod	RKF190.A0101	RK_Ped4_Avar	Bone_Tibia	ss	27121881	14011027	2553901	1.81772	NA	11.5545	0.181744	0.00944521	60.52	62	48	1.02884	0.84788	0.00422	25.11	4292	38628	0.1	0	0.269395	0.01	0.276493	1.96e-12	17537	60.2552	0.01	0	0.02	499493	0.4051	256889	0.429887	0.824113	0.00410171	F	RK	NA	LA	YES	NA	NA	NA	NA	NA	J1b1a1
RKF078.A0101.ssMod	RKF078.A0101	RK_Ped7_Avar	Bone_Pars petrosa	ss	18880101	7782823	2896416	1.63	41.22	12.53	0.25	0.01	54.33	53	45.85	1.18	0.96	0.01	2.32	4589	41301	0.1	0	0.248192	0.01	0.26	0	1780	5.22	0.01	0	0.02	500928	0.41	252914	0.42	0.81	0.01	F	RK	NA	EA	YES	NA	NA	NA	NA	NA	U4a
RKF156.A0101.ssMod	RKF156.A0101	RK_Ped4_Avar	Bone_Pars petrosa	ss	15114097	7690019	2488008	1.67646	NA	11.5356	0.212546	0.00862779	58.63	59	46	1.17411	0.50757	0.6273	1.33	2257	20313	0	0	0.005849	0	0.005661	7.25e-15	867	2.68882	0.99	0.98	NA	516077	0.41855	259944	0.435	0.432302	0.534277	M	RK	NA	LA	YES	J2b2a1a1(J-Z631)	J2b2a1a1a1a1a1a1e		J2b2a1a1a1a1a1a1e		K1+16362
RKF154.A0101.ssMod	RKF154.A0101	RK_Unrel_Avar	Bone_Pars petrosa	ss	24530637	12446574	2511901	1.79819	NA	10.512	0.192803	0.00776295	62.67	66	46	1.14186	0.5064	0.6023	1.36	2179	19611	0	0	0.006071	0	0.005591	2.79e-15	773	2.56563	0.99	0.98	NA	517310	0.41955	259340	0.433989	0.443487	0.527473	M	RK	NA	?	YES	C2b1a1b(C-F3937,C-F1756)	C2a1a1b1		C2a1a1b1		C4
RKF011.A0101.ssMod	RKF011.A0101	RK_Ped4_Avar	Bone_Pars petrosa	ss	24208518	9794157	2848465	1.71	40.46	12.81	0.18	0.01	62.62	66	44.77	1.16	1	0.01	1.66	5124	46116	0.09	0	0.239148	0.01	0.25	0	1016	3.34	0.99	0.98	NA	517975	0.42	263497	0.44	0.86	0.01	F	RK	NA	LA	YES	NA	NA	NA	NA	NA	H1a3b
RKF256.A0101.ssMod	RKF256.A0101	RK_Ped_Sarm	Bone_Pars petrosa	ss	20009366	15697082	11092181	1.29336	78.4487	50.296	0.162769	0.00707379	64.619	71	44.5185	4.73642	4.14965	0.04227	7.55	13946	125514	0.13	0	0.321611	0	0.352562	1.04e-11	4952	15.9022	0.01	0	0.02	907783	0.736231	461269	0.771904	0.87616	0.00917395	F	RK	NA	Sarm	YES	NA	NA	NA	NA	NA	J1c5a
RKF137.A0101.ssMod	RKF137.A0101	RK_Unrel_Avar	Bone_Pars petrosa	ss	20247761	9189598	2519332	1.72585	45.3857	9.27004	0.204054	0.00845951	63.0612	67	45.1623	1.31031	0.56374	0.71298	0.65	2620	23580	0	0	0.007121	0	0.006598	0	392	1.23737	0.99	0.98	NA	522584	0.423827	265905	0.444975	0.429855	0.547506	M	RK	NA	EA	YES	E1b1b1a1b1a(E-V13)	E1b1b1a1b1a10		E1b1b1a1b1a10		H2a2
RKF257.A0101.ssMod	RKF257.A0101	RK_Unrel_Sarm	Bone_Pars petrosa	ss	14296384	265571	181963	1.31482	1.85761	0.903717	0.222566	0.00813178	60.1222	62	42.9565	0.05337	0.05042	0.00132	0.19	39	351	0.06	0	0.185156	0.07	0.185593	5.13e-16	121	0.39592	NA	NA	NA	38833	0.0314944	18913	0.0316497	0.948395	0.0253524	F	RK	NA	Sarm	YES	NA	NA	NA	NA	NA	NA
RKF076.A0101.ssMod	RKF076.A0101	RK_Ped7_Avar	Bone_Pars petrosa	ss	11884143	7107148	2849689	1.6	59.8	20.19	0.21	0.01	62.1	65	42.95	1.27	0.6	0.73	2.17	2794	25146	0	0	0.008843	0	0.01	0	1299	4.38	0.02	0	0.04	538403	0.44	266113	0.45	0.47	0.58	M	RK	NA	EA	YES	J1(J-M267)	J1a2a1a2d2b2b2		J1a2a1a2d2b2b2		C4a1a3d
RKF080.A0101.ssMod	RKF080.A0101	RK_Ped7_Avar	Bone_Femur	ss	14822988	8876030	3023203	1.66	59.88	20.5	0.2	0.01	58.85	60	42.83	1.13	0.53	0.57	5.9	2231	20079	0	0	0.00906	0	0.01	0	4692	13.46	0.01	0	0.02	538667	0.44	266319	0.45	0.47	0.51	M	RK	NA	EA	YES	J1a(J-CTS5368)	J1a2a1a2d2b2b		J1a2a1a2d2b2b		U5a1j
RKF163.A0101.ssMod	RKF163.A0101	RK_Ped2_Avar	Bone_Pars petrosa	ss	24797847	13757391	2780487	1.79789	NA	13.6573	0.180516	0.00868081	61.64	64	47	1.17797	0.50509	0.58457	4.4	2214	19926	0	0	0.009191	0	0.009457	6.12e-15	2714	8.79812	0.01	0	0.02	540626	0.438459	272965	0.456789	0.42878	0.496252	M	RK	NA	EA	YES	J1a2b(J-P58)	J1a2a1a2d2b2b		J1a2a1a2d2b2b2	Inferred from genealogy	B4b1a3a
RKF158.A0101.ssMod	RKF158.A0101	RK_Ped5_Avar	Bone_Pars petrosa	ss	23587398	12864761	2615095	1.79672	NA	10.7236	0.163037	0.0068336	62.01	65	44	1.20487	1.06877	0.01601	3.91	5638	50742	0.11	0	0.273916	0.01	0.282982	1.55e-12	2366	7.91611	0.01	0	0.02	540716	0.438532	273706	0.458029	0.887042	0.0132877	F	RK	NA	LA	YES	NA	NA	NA	NA	NA	U5a1b
RKF201.A0101.ssMod	RKF201.A0101	RK_Ped8_Avar	Bone_Pars petrosa	ss	20131716	10022805	2786873	1.72195	NA	11.1901	0.196123	0.00875755	58.35	58	46	1.23241	0.52563	0.61616	1.77	2306	20754	0	0	0.00505	0	0.004653	3.66e-15	1116	3.54204	0.99	0.98	NA	544353	0.441482	276074	0.461992	0.426506	0.499963	M	RK	NA	EA	YES	J1a2b(J-P58)	J1a2a1a2d2b2b2		J1a2a1a2d2b2b2		J1b
RKC001.A0101.ssMod	RKC001.A0101	RK_Unrel_Avar	Bone_Tibia	ss	18539739	7509667	2709639	1.64	40.51	8.56	0.14	0.01	65.16	61	46.08	1.26	1.03	0.01	25.25	5507	49563	0.1	0	0.247495	0.01	0.26	0	11886	43.72	0.01	0	0.02	549695	0.45	281111	0.47	0.82	0.01	F	RK	NA	?	YES	NA	NA	NA	NA	NA	U5b2a1a+16311
RKF039.A0101.ssMod	RKF039.A0101	RK_Unrel_Avar	Bone_Pars petrosa	ss	13919957	6904310	3073219	1.55	49.6	16.33	0.19	0.01	61.4	64	43.19	1.36	1.25	0.01	1.25	6601	59409	0.09	0	0.224632	0.01	0.23	0	791	2.55	0.99	0.98	NA	566754	0.46	283349	0.47	0.92	0.01	F	RK	NA	?	YES	NA	NA	NA	NA	NA	I1f
RKF231.A0101.ssMod	RKF231.A0101	RK_Ped4_Avar	Bone_Pars petrosa	ss	17744258	10138063	3125076	1.69175	57.1343	15.2387	0.223447	0.0104073	57.5894	57	45.0503	1.25566	0.53799	0.59223	2.28	2177	19593	0	0	0.001985	0	0.001689	3.19e-15	1713	5.14497	0.01	0	0.02	575188	0.46649	291883	0.488447	0.427756	0.473242	M	RK	NA	LA	YES	J2b(J-M12)	.		J2b2a1a1a1a1a1a1e	Inferred from genealogy	T2
RKF099.A0101.ssMod	RKF099.A0101	RK_Ped4_Avar	Bone_Pars petrosa	ss	17469809	7490523	3393879	1.55	42.88	12.97	0.24	0.01	58.47	59	45.9	1.52	0.63	0.8	1.87	2846	25614	0	0	0.006788	0	0.01	0	1255	3.82	0.01	0	0.02	576288	0.47	289851	0.49	0.41	0.53	M	RK	NA	LA	YES	J2b(J-M12)	J2b2a1a1a1		J2b2a1a1a1a1a1a1e	Inferred from genealogy	H1
RKF038.A0101.ssMod	RKF038.A0101	RK_Ped4_Avar	Bone_Pars petrosa	ss	17507587	8105425	3371886	1.58	46.3	16.09	0.18	0.01	58.56	59	43.63	1.39	0.64	0.82	2.48	2959	26631	0	0	0.004526	0	0	0	1832	5.45	0.01	0	0.02	577964	0.47	288378	0.48	0.46	0.59	M	RK	NA	LA	YES	J2b(J-M12)	J2b2a1a1a1		J2b2a1a1a1a1a1a1e	Inferred from genealogy	K1a1a2
RKF105.A0101.ssMod	RKF105.A0101	RK_Ped12_Avar	Bone_Pars petrosa	ss	23668974	12133045	3494871	1.71	51.26	14.16	0.23	0.01	56.59	56	43.57	1.39	1.27	0.01	2.93	6582	59238	0.11	0	0.280497	0.01	0.29	0	2051	6.24	0.02	0.01	0.03	578287	0.47	290976	0.49	0.91	0.01	F	RK	NA	EA	YES	NA	NA	NA	NA	NA	U5b1b1+@16192
RKF013.A0101.ssMod	RKF013.A0101	RK_Ped4_Avar	Bone_Pars petrosa	ss	12989515	7506955	3669114	1.51	57.79	26.41	0.24	0.01	55.85	55	43.3	1.44	0.65	0.83	2.27	2941	26469	0	0	0.005829	0	0.01	0	1713	4.93	0.01	0	0.02	582209	0.47	291268	0.49	0.45	0.58	M	RK	NA	LA	YES	J(J-CTS852,J-M304)	J2b2a1a1a1a1a1a1e		J2b2a1a1a1a1a1a1e		H27
RKF140.A0101.ssMod	RKF140.A0101	RK_Ped4_Avar	Bone_Pars petrosa	ss	14853545	9271943	3285608	1.64564	62.4224	21.0807	0.186609	0.00781635	59.559	61	42.7795	1.37708	1.29879	0.0131	2.08	6959	62631	0.1	0	0.256356	0.01	0.269611	0	1277	4.13773	0.02	0.01	0.03	587889	0.476791	289195	0.483949	0.944237	0.00942749	F	RK	NA	MA	YES	NA	NA	NA	NA	NA	T2c1d
RKF017.A0101.ssMod	RKF017.A0101	RK_Ped4_Avar	Bone_Pars petrosa	ss	12584559	6374423	3817530	1.4	50.65	22.68	0.19	0.01	60.21	61	45.06	1.57	1.35	0.01	1.79	6446	58014	0.1	0	0.240041	0.01	0.25	0	1270	3.84	0.99	0.98	NA	588427	0.48	298430	0.5	0.86	0.01	F	RK	NA	LA	YES	NA	NA	NA	NA	NA	H27
RKF202.A0101.ssMod	RKF202.A0101	RK_Unrel_Avar	Tooth_37	ss	20446531	11736461	5705164	1.51389	NA	19.0236	0.270038	0.018145	48.85	47	46	2.34959	1.74288	0.01463	37.35	6025	54225	0.13	0	0.308424	0.01	0.344657	1.87e-12	37635	118.56	0	0	0.01	588733	0.477475	307394	0.514404	0.74178	0.00622662	F	RK	NA	?	YES	NA	NA	NA	NA	NA	H49
RKF061.A0101.ssMod	RKF061.A0101	RK_Ped2_Avar	Bone_Femur	ss	16807375	9459941	3129679	1.67	56.28	16.7	0.12	0.01	66.1	74	44.48	1.41	1.23	0.01	5.01	6586	59274	0.11	0	0.27959	0.01	0.29	0	2860	9.98	0.01	0	0.02	590915	0.48	299318	0.5	0.87	0.01	F	RK	NA	EA	YES	NA	NA	NA	NA	NA	C4a1a+195
RKF115.A0101.ssMod	RKF115.A0101	RK_Ped20_Avar	Bone_Pars petrosa	ss	13478526	7421391	3317108	1.55303	55.0609	16.2265	0.219444	0.00988374	59.8969	61	43.7485	1.50228	0.68061	0.76936	2.71	3301	29709	0	0	0.007632	0	0.006924	0	1767	5.55169	0.01	0	0.02	595733	0.483152	299537	0.501256	0.452967	0.515626	M	RK	NA	EA	YES	E1b1b1a1b1a(E-V13)	E1b1b1a1b1a		E1b1b1a1b1a		K1c1
RKF069.A0101.ssMod	RKF069.A0101	RK_Unrel_Avar	Bone_Pars petrosa	ss	17992838	9255528	4091504	1.56	51.44	21.07	0.19	0.01	63.93	71	44.56	1.86	1.64	0.01	2.92	7372	66348	0.11	0	0.280954	0.01	0.3	0	1822	5.74	0.01	0	0.02	596945	0.48	301322	0.5	0.88	0	F	RK	NA	EA	YES	NA	NA	NA	NA	NA	H2a3
RKC015.A0101.ssMod	RKC015.A0101	RK_Ped4_Avar	Tooth_36	ss	25871769	11323355	4256993	1.62	43.77	9.65	0.18	0.01	49.34	46	47.07	1.69	1.32	0.01	33.3	6081	54729	0.11	0	0.285517	0.01	0.3	0	17457	60.27	0.01	0	0.02	603495	0.49	309975	0.52	0.78	0.01	F	RK	NA	LA	YES	NA	NA	NA	NA	NA	H+152
RKF207.A0101.ssMod	RKF207.A0101	RK_Ped2_Avar	Bone_Tibia	ss	25547977	15622306	3596203	1.7698	NA	16.9323	0.159402	0.00687778	62.36	67	44	1.3855	1.22211	0.01185	25.71	6657	59913	0.1	0	0.258357	0.01	0.267445	1.61e-12	18898	63.1634	0.01	0	0.02	604357	0.490146	306754	0.513333	0.882071	0.00855287	F	RK	NA	MA	YES	NA	NA	NA	NA	NA	J2a2a
RKF172.A0101.ssMod	RKF172.A0101	RK_Ped6_Avar	Bone_Pars petrosa	ss	27245182	11790982	3750780	1.68189	NA	8.91375	0.194076	0.00907198	62.31	66	51	1.91715	0.81637	1.04656	1.36	4010	36090	0	0	0.003955	0	0.003096	1.55e-14	868	2.81411	0.99	0.98	NA	630706	0.511516	321092	0.537327	0.425825	0.545894	M	RK	NA	EA	YES	J1a(J-CTS5368)	J1a2a1a2d2b2b		J1a2a1a2d2b2b2	Inferred from genealogy	D4j5a
RKF067.A0101.ssMod	RKF067.A0101	RK_Ped8_Avar	Bone_Pars petrosa	ss	10293183	7501196	4383439	1.42	72.88	40.5	0.23	0.01	60.37	62	45.12	2.04	1.74	0.02	2.45	7671	69039	0.1	0	0.258249	0.01	0.28	0	1700	5.28	0.01	0	0.02	633051	0.51	322626	0.54	0.85	0.01	F	RK	NA	EA	YES	NA	NA	NA	NA	NA	D4c2b
RKC030.A0101.ssMod	RKC030.A0101	RK_Ped3_Avar	Bone_Pars petrosa	ss	20158472	5168552	4011240	1.22	25.64	6.58	0.21	0.01	62.47	58	45.82	2.07	0.85	1.19	1.57	4090	36810	0	0	0.006847	0	0.01	0	1009	3.15	0.01	0	0.02	634849	0.51	321199	0.54	0.41	0.58	M	RK	NA	MA	YES	J2b2a1(J-Z1296)	J2b2a1a1a1a1a1a1e		J2b2a1a1a1a1a1a1e		T2b4
RKF176.A0101.ssMod	RKF176.A0101	RK_Ped8_Avar	Bone_Pars petrosa	ss	32365719	16914017	3707082	1.78083	NA	11.5771	0.186003	0.00758077	62.23	66	47	1.78833	0.77593	0.95127	1.68	3958	35622	0	0	0.006264	0	0.008562	4.38e-14	1025	3.27612	0.01	0	0.03	638882	0.518147	324220	0.542561	0.433885	0.531932	M	RK	NA	EA	YES	J1a(J-CTS5368)	J1a2a1a2d2b2b2		J1a2a1a2d2b2b2		M8
RKF161.A0101.ssMod	RKF161.A0101	RK_Unrel_Avar	Bone_Pars petrosa	ss	18559430	11140651	4017647	1.63937	NA	19.6306	0.22882	0.00909883	56.95	56	47	1.68509	1.42057	0.01341	2.32	7290	65610	0.1	0	0.259499	0.01	0.277111	1.53e-12	1549	4.81272	0.02	0.01	0.03	641264	0.520079	327018	0.547244	0.843023	0.00795803	F	RK	NA	?	YES	NA	NA	NA	NA	NA	V1a1
RKC019.A0101.ssMod	RKC019.A0101	RK_Ped4_Avar	Bone_Pars petrosa	ss	21761785	8636280	3413388	1.6	39.69	6.89	0.18	0.01	61.71	58	45.08	1.7	1.43	0.01	1.92	7505	67545	0.1	0	0.266826	0.01	0.28	0	1106	3.61	0.01	0	0.03	645044	0.52	330269	0.55	0.84	0	F	RK	NA	LA	YES	NA	NA	NA	NA	NA	H2a2a
RKF258.A0101.ssMod	RKF258.A0101	RK_Ped_Gep_P	Bone_Pars petrosa	ss	33156971	15918329	5952822	1.62604	48.009	11.8042	0.195285	0.0088428	64.555	70	44.4265	2.94241	1.31336	1.6191	2.56	6769	60921	0	0	0.005242	0	0.005212	1.18e-14	1511	5.07315	0.01	0	0.02	799836	0.648684	402210	0.673073	0.445613	0.554794	M	RK	NA	Gep_P	YES	G2a2b1a2(G-M3376,G-M3302)	G2a2b1		G2a2b1		V1a
RKF164.A0101.ssMod	RKF164.A0101	RK_Ped2_Avar	Bone_Pars petrosa	ss	23041972	13856212	3702541	1.73279	NA	15.2575	0.183421	0.00842711	62.76	67	46	1.69217	0.73441	0.88041	3.65	3552	31968	0	0	0.001854	0	0.002134	4.65e-15	2169	7.25656	0.01	0	0.02	650307	0.527413	327536	0.54811	0.434005	0.520285	M	RK	NA	EA	YES	J1a2b(J-P58)	J1a2a1a2		J1a2a1a2d2b2b2	Inferred from genealogy	M10a1a1b
RKF259.A0101.ssMod	RKF259.A0101	RK_Ped_Sarm	Bone_Pars petrosa	ss	26128693	20757422	15601600	1.24839	79.443	51.5884	0.143656	0.00565266	65.0409	73	44.1259	6.90768	6.17029	0.10612	10.85	15959	143631	0.14	0	0.348513	0	0.383906	8.18e-12	7329	23.9364	0.01	0	0.02	967792	0.7849	491592	0.822648	0.892743	0.0156714	F	RK	NA	Sarm	YES	NA	NA	NA	NA	NA	J1c5a
RKF120.A0101.ssMod	RKF120.A0101	RK_Ped4_Avar	Bone_Pars petrosa	ss	20576149	10956199	3942112	1.64019	53.2471	14.9079	0.19639	0.00816242	61.9169	65	43.1081	1.73691	1.61562	0.00842	2.5	8439	75951	0.11	0	0.286824	0	0.298986	0	1488	4.83801	0.01	0	0.02	652035	0.528814	324865	0.543641	0.931063	0.0048527	F	RK	NA	LA	YES	NA	NA	NA	NA	NA	T2
RKF175.A0101.ssMod	RKF175.A0101	RK_Ped6_Avar	Bone_Pars petrosa	ss	28159655	15286889	3862267	1.74735	NA	11.2014	0.176571	0.00725827	63.62	69	45	1.84555	0.84722	0.97649	2.01	4451	40059	0	0	0.003957	0	0.003795	6.08e-16	1174	3.93615	0.03	0.01	0.05	656597	0.532514	330338	0.552799	0.459061	0.529105	M	RK	NA	EA	YES	J1a2b(J-P58)	J1a2a1a2d2b2b2		J1a2a1a2d2b2b2		H5b3
RKF260.A0101.ssMod	RKF260.A0101	RK_Unrel_Sarm	Bone_Pars petrosa	ss	18641212	14836769	10774314	1.27381	79.5912	50.3903	0.186858	0.00832053	62.3181	67	43.299	4.74726	4.41212	0.02201	6.95	14204	127836	0.12	0	0.302057	0	0.328429	5.86e-12	5019	15.3994	0.01	0	0.02	894024	0.725073	449842	0.752782	0.9298	0.0047424	F	RK	NA	Sarm	YES	NA	NA	NA	NA	NA	N1b1a2
RKF261.A0101.ssMod	RKF261.A0101	RK_Ped_Sarm	Bone_Pars petrosa	ss	23664281	1183156	68426	1.94217	4.99976	0.858341	0.335112	0.0214199	45.9914	44	44.4297	0.0204	0.00964	0.01123	0.06	4	36	0.15	0.04	0.097151	0.07	0.349105	0	35	0.0962038	NA	NA	NA	15294	0.0124038	7642	0.0127884	0.478087	0.539968	M	RK	NA	LowCov	YES	F(F-P158,F-M89)	.		I2a1b1a2a	Inferred from genealogy	NA
RKF004.A0101.ssMod	RKF004.A0101	RK_Ped5_Avar	Bone_Pars petrosa	ss	19928669	11236998	5310574	1.53	56.39	28.16	0.23	0.01	55.39	54	44.79	1.94	1.66	0.01	3.04	7887	70983	0.11	0	0.25787	0.01	0.27	0	2288	6.61	0.01	0	0.02	672873	0.55	339739	0.57	0.85	0	F	RK	NA	MA	YES	NA	NA	NA	NA	NA	H10e1
RKF113.A0101.ssMod	RKF113.A0101	RK_Ped1_Avar	Bone_Pars petrosa	ss	17484720	11377434	4423152	1.61123	65.0707	23.0758	0.223179	0.0104687	57.7675	58	43.2108	1.84937	1.73018	0.01445	6.55	8871	79839	0.11	0	0.296786	0	0.310809	0	4827	14.6195	0.01	0	0.02	674126	0.546731	338265	0.566065	0.935719	0.0079943	F	RK	NA	EA	YES	NA	NA	NA	NA	NA	G2a3a
RKF002.A0101.ssMod	RKF002.A0101	RK_Ped4_Avar	Bone_Pars petrosa	ss	24620808	13170945	4769899	1.64	53.5	19.99	0.14	0.01	64.15	71	43.87	1.86	1.69	0.03	4.92	8773	78957	0.11	0	0.281668	0	0.3	0	3160	10.34	0.01	0	0.02	679052	0.55	340513	0.57	0.91	0.02	F	RK	NA	LA	YES	NA	NA	NA	NA	NA	H5a1
RKF185.A0101.ssMod	RKF185.A0101	RK_Ped2_Avar	Bone_Pars petrosa	ss	13487384	9068440	4667056	1.48535	NA	27.2215	0.23361	0.0106536	59.23	60	45	2.11187	1.81651	0.02421	2.36	8619	77571	0.11	0	0.283155	0	0.297478	3.45e-13	1508	4.86481	0.01	0	0.02	681466	0.552684	346714	0.580204	0.860143	0.0114638	F	RK	NA	MA	YES	NA	NA	NA	NA	NA	M10a1a1b
RKF052.A0101.ssMod	RKF052.A0101	RK_Ped6_Avar	Bone_Pars petrosa	ss	21158997	10686843	5041321	1.53	50.51	21.14	0.21	0.01	61.28	64	43.29	2.1	0.99	1.33	4.49	4985	44865	0	0	0.007134	0	0.01	0	2869	8.98	0.01	0	0.02	681514	0.55	339435	0.57	0.47	0.63	M	RK	NA	EA	YES	J1(J-M267)	J1a2a1a2d2b		J1a2a1a2d2b2b2	Inferred from genealogy	H1a3
RKF021.A0101.ssMod	RKF021.A0101	RK_Unrel_Avar	Bone_Pars petrosa	ss	14583910	8792616	5164024	1.41	60.29	29.38	0.19	0.01	63.08	68	44.67	2.13	1.87	0.03	3.55	8618	77562	0.11	0	0.288175	0	0.31	0	2205	7.11	0.01	0	0.02	687008	0.56	348186	0.58	0.88	0.02	F	RK	NA	LA	YES	NA	NA	NA	NA	NA	HV2
RKF006.A0101.ssMod	RKF006.A0101	RK_Unrel_Avar	Bone_Pars petrosa	ss	17955456	10986357	5295091	1.52	61.19	29.81	0.19	0.01	61.31	64	43.61	2.05	1.85	0.02	5.23	9130	82170	0.12	0	0.289086	0	0.32	0	3423	10.93	0.01	0	0.02	697203	0.57	348621	0.58	0.9	0.01	F	RK	NA	LA	YES	NA	NA	NA	NA	NA	H13a1a2b
RKF145.A0101.ssMod	RKF145.A0101	RK_Ped2_Avar	Bone_Pars petrosa	ss	15058239	9683093	5034392	1.48008	64.3043	26.481	0.253344	0.0110971	55.489	54	44.7554	2.13841	0.92043	1.13373	2.35	4576	41184	0	0	0.006108	0	0.005641	0	1715	5.08045	0.01	0	0.02	697431	0.565632	351070	0.587493	0.430314	0.532778	M	RK	NA	EA	YES	J1a2b(J-P58)	J1a2a1a2d2b2		J1a2a1a2d2b2b2	Inferred from genealogy	C4a1a+195
RKF169.A0101.ssMod	RKF169.A0101	RK_Unrel_Avar	Bone_Pars petrosa	ss	17691592	10412146	5061874	1.51385	NA	18.1315	0.146789	0.00678172	66.13	74	45	2.4494	2.15295	0.03578	3.41	9359	84231	0.11	0	0.262748	0	0.285703	1.52e-12	1945	6.52019	0.01	0	0.02	697862	0.565981	354482	0.593203	0.87897	0.0146077	F	RK	NA	LA	YES	NA	NA	NA	NA	NA	U4a2g
RKF072.A0101.ssMod	RKF072.A0101	RK_Unrel_Avar	Bone_Pars petrosa	ss	26225132	13822138	5094107	1.63	52.71	15.73	0.25	0.01	55.56	54	44.72	2.19	1.88	0.02	3.21	8920	80280	0.11	0	0.289102	0	0.31	0	2238	6.7	0.01	0	0.02	699859	0.57	356244	0.6	0.86	0.01	F	RK	NA	?	YES	NA	NA	NA	NA	NA	I2
RKF218.A0101.ssMod	RKF218.A0101	RK_Ped4_Avar	Bone_Pars petrosa	ss	24075681	14058626	4483618	1.68108	NA	15.3345	0.261279	0.0122219	57.87	58	46	2.03631	0.87154	1.0026	3.51	4319	38871	0	0	0.008038	0	0.005908	2.99e-14	2370	7.49792	0.01	0	0.02	701017	0.56854	353989	0.592378	0.428	0.492361	M	RK	NA	LA	YES	J2b2a1a(J-Z1298,J-Z1297)	J2b2a1a1a1a1a1a1e		J2b2a1a1a1a1a1a1e		H7a1
RKF262.A0101.ssMod	RKF262.A0101	RK_Unrel_Sarm	Bone_Pars petrosa	ss	25428661	17175975	10449560	1.39162	67.5457	29.8108	0.247645	0.0108541	60.2154	62	43.8881	4.99189	2.29641	2.87306	5.46	9960	89640	0	0	0.007684	0	0.007206	1.34e-13	3927	12.194	0.01	0	0.02	921924	0.7477	458762	0.767709	0.459039	0.579221	M	RK	NA	Sarm	YES	C1a2(C-V20)	C1a2b1b1		C1a2b1b1		U5a1g
RKF027.A0101.ssMod	RKF027.A0101	RK_Ped17_Avar	Bone_Pars petrosa	ss	10730569	7900116	5578726	1.29	73.62	46.26	0.17	0.01	62.15	67	43.91	2.34	1.08	1.55	4.1	5116	46044	0	0	0.003369	0	0	0	2849	8.72	0.02	0.01	0.03	702762	0.57	351573	0.59	0.46	0.67	M	RK	NA	?	YES	E1b1b1a1b1(E-CTS3287,E-L618)	E1b1b1a1b1		E1b1b1a1b1a	Inferred from genealogy	U2e1b1
RKF173.A0101.ssMod	RKF173.A0101	RK_Ped6_Avar	Bone_Pars petrosa	ss	30948066	13707055	5126140	1.62602	NA	12.6436	0.17577	0.00779707	64.08	71	50	2.48529	1.08647	1.45751	4.15	5381	48429	0	0	0.00489	0	0.004451	2.47e-14	2446	7.98081	0.01	0	0.02	702805	0.56999	355127	0.594282	0.43716	0.586455	M	RK	NA	EA	YES	J1a2b(J-P58)	J1a2a1a2d2b2b2		J1a2a1a2d2b2b2		H1a3
RKF263.A0101.ssMod	RKF263.A0101	RK_Unrel_Sarm	Bone_Pars petrosa	ss	23636025	13483654	7917425	1.41281	57.047	18.7778	0.228719	0.0101415	59.1231	60	45.0172	3.9464	1.72558	2.20891	3.1	7941	71469	0	0	0.007194	0	0.006092	7.47e-14	2095	6.53986	0.01	0	0.02	851238	0.690372	428026	0.716274	0.436847	0.563293	M	RK	NA	Sarm	YES	R1b1a2a1a2(R-P312)	R1b1a1b1a1a2e1		R1b1a1b1a1a2e1		H
RKF181.A0101.ssMod	RKF181.A0101	RK_Ped2_Avar	Bone_Pars petrosa	ss	17833973	10406415	4453583	1.57204	NA	13.5723	0.155841	0.00657396	66.19	74	44	2.26203	1.0263	1.26397	3.04	5192	46728	0	0	0.005374	0	0.004619	4e-15	1673	5.72666	0.01	0	0.02	703115	0.570241	353509	0.591575	0.453708	0.558777	M	RK	NA	EA	YES	J1a(J-CTS5368)	J1a2a1a2d2b2		J1a2a1a2d2b2b2	Inferred from genealogy	B4b1a3a
RKF136.A0101.ssMod	RKF136.A0101	RK_Ped2_Avar	Bone_Pars petrosa	ss	11268074	7839150	5350441	1.31747	69.5696	30.7177	0.176465	0.00712582	63.8645	69	43.8365	2.65357	2.40476	0.03685	3.05	9796	88164	0.12	0	0.30145	0	0.329584	0	1881	6.03995	0.01	0	0.02	704211	0.57113	357672	0.598541	0.905555	0.014236	F	RK	Identical5	MA	YES	NA	NA	NA	NA	NA	H1a3
RKC036.A0101.ssMod	RKC036.A0101	RK_Ped3_Avar	Bone_Pars petrosa	ss	22402463	9500469	4255919	1.55	42.41	8.56	0.26	0.02	60.37	56	45.5	2.08	0.86	0.99	2.46	4284	38556	0.01	0	0.015267	0	0.02	0	1413	4.64	0.02	0	0.04	704469	0.57	357808	0.6	0.41	0.48	M	RK	NA	MA	YES	J2b2a1a1(J-Z639,J-Z631)	J2b2a1a1a1a1a		J2b2a1a1a1a1a1a1e	Inferred from genealogy	D4j+16311
RKF036.A0101.ssMod	RKF036.A0101	RK_Ped5_Avar	Tooth_37	ss	33691083	17345795	5927992	1.66	51.48	21.25	0.23	0.02	52.69	50	45.38	1.88	0.78	0.87	66.29	3623	32607	0.01	0	0.009692	0	0.01	0	98992	316.94	0.01	0	0.02	704860	0.57	356653	0.6	0.41	0.47	M	RK	NA	LA	YES	J2b2a1a1(J-Z631)	J2b2a1a1a1a1a1a1e		J2b2a1a1a1a1a1a1e		A8a1
RKF088.A0101.ssMod	RKF088.A0101	RK_Ped2_Avar	Tooth_37	ss	14711469	10253293	7222022	1.3	69.7	36.45	0.27	0.02	54.57	53	46.62	3.25	1.29	1.77	7.15	5333	47997	0	0	0.00877	0	0.01	0	4958	15.4	0.01	0	0.02	705793	0.57	363570	0.61	0.4	0.55	M	RK	NA	MA	YES	J1a2b(J-P58)	J1a2a1a2d2b2b		J1a2a1a2d2b2b2	Inferred from genealogy	K1b2a2
RKF003.A0101.ssMod	RKF003.A0101	RK_Unrel_Avar	Bone_Pars petrosa	ss	19622547	10976506	5449252	1.5	55.94	24.81	0.16	0.01	63.4	68	44.95	2.2	1.89	0.02	3.93	8947	80523	0.11	0	0.278808	0	0.3	0	2540	8.19	0.01	0	0.02	707049	0.57	358006	0.6	0.86	0.01	F	RK	NA	?	YES	NA	NA	NA	NA	NA	T1a1
RKF179.A0101.ssMod	RKF179.A0101	RK_Ped8_Avar	Bone_Pars petrosa	ss	16488278	10136878	5348499	1.47237	NA	22.6185	0.236322	0.00836799	57.39	57	46	2.50555	2.06893	0.0262	2.68	8848	79632	0.11	0	0.260972	0	0.279974	1.18e-12	1840	5.61404	0.01	0	0.02	708169	0.57434	361517	0.604975	0.825739	0.0104568	F	RK	NA	EA	YES	NA	NA	NA	NA	NA	J1b4
RKF055.A0101.ssMod	RKF055.A0101	RK_Ped12_Avar	Bone_Pars petrosa	ss	16368261	10763011	5120342	1.52	65.76	27.79	0.19	0.01	62.26	66	45.17	2.43	2.07	0.03	3.91	9311	83799	0.11	0	0.287868	0	0.31	0	2381	7.73	0.01	0	0.02	708859	0.57	362995	0.61	0.85	0.01	F	RK	NA	EA	YES	NA	NA	NA	NA	NA	K1a19
RKF028.A0101.ssMod	RKF028.A0101	RK_Ped4_Avar	Bone_Pars petrosa	ss	13375732	8744828	6165413	1.29	65.38	39.04	0.22	0.01	60.41	62	44.59	2.44	2.11	0.01	4.38	9247	83223	0.11	0	0.289815	0	0.31	0	2921	9.08	0.01	0	0.02	717267	0.58	362132	0.61	0.87	0.01	F	RK	NA	LA	YES	NA	NA	NA	NA	NA	H7a1
RKC024.A0101.ssMod	RKC024.A0101	RK_Ped3_Avar	Bone_Tibia	ss	21200707	8393869	3887089	1.54	39.59	6.89	0.1	0.01	73.91	70	45.25	2.19	1.84	0.02	7.85	9374	84366	0.11	0	0.27169	0	0.29	0	4057	14.18	0.01	0	0.02	719371	0.58	371345	0.62	0.84	0.01	F	RK	NA	LA	YES	NA	NA	NA	NA	NA	H92
RKF074.A0101.ssMod	RKF074.A0101	RK_Ped14_Avar	Bone_Pars petrosa	ss	21141888	11623505	5070812	1.56	54.98	16.95	0.23	0.01	58.77	59	45.19	2.37	1.02	1.25	1.87	5062	45558	0	0	0.006573	0	0.01	0	1218	3.91	0.04	0.01	0.07	720409	0.58	363530	0.61	0.43	0.53	M	RK	NA	EA	YES	J1a2b(J-P58)	J1a2a1a2d2b2b		J1a2a1a2d2b2b		G2a2
RKC006.A0101.ssMod	RKC006.A0101	RK_Unrel_Avar	Bone_Pars petrosa	ss	23577256	10334820	4411057	1.57	43.83	8.71	0.17	0.01	64.95	61	45.14	2.31	1.92	0.01	1.97	9458	85122	0.12	0	0.302318	0	0.33	0	1188	3.82	0.02	0	0.04	725683	0.59	370863	0.62	0.83	0	F	RK	NA	?	YES	NA	NA	NA	NA	NA	HV0a
RKF148.A0101.ssMod	RKF148.A0101	RK_Ped2_Avar	Bone_Pars petrosa	ss	16112147	9802025	5130512	1.47659	NA	20.6052	0.164969	0.00840078	64.8	73	46	2.42575	1.05998	1.3289	3.46	5448	49032	0	0	0.004301	0	0.00479	3.25e-14	2177	7.07067	0.01	0	0.02	726234	0.588991	365579	0.611773	0.43697	0.547831	M	RK	NA	EA	YES	J1a2b(J-P58)	J1a2a1a2b		J1a2a1a2d2b2b2	Inferred from genealogy	M10a1a1b
RKF264.A0101.ssMod	RKF264.A0101	RK_Unrel_Sarm	Bone_Pars petrosa	ss	27476455	13383896	1850811	1.86171	48.7104	6.74329	0.177113	0.00896951	65.6564	73	44.7344	0.8526	0.7335	0.00823	1.48	3699	33291	0.08	0	0.230357	0.01	0.237475	1.02e-12	763	2.69159	0.99	0.98	NA	445661	0.361441	224363	0.375457	0.859189	0.00989055	F	RK	NA	Sarm	YES	NA	NA	NA	NA	NA	H8c
RKF228.A0101.ssMod	RKF228.A0101	RK_Ped7_Avar	Bone_Pars petrosa	ss	15099918	9356577	5339216	1.42936	61.9644	19.756	0.213993	0.00932071	58.648	59	45.9339	2.65702	2.20023	0.0273	4.3	9022	81198	0.12	0	0.292496	0	0.317039	6.45e-12	3228	9.70704	0.01	0	0.02	731956	0.593632	374914	0.627394	0.827948	0.0107075	F	RK	NA	EA	YES	NA	NA	NA	NA	NA	H1aa1
RKC029.A0101.ssMod	RKC029.A0101	RK_Ped3_Avar	Tooth_47	ss	25579475	14258738	4820438	1.66	55.74	16.02	0.13	0.01	64.65	60	44.05	1.9	1.67	0.02	189.54	9315	83835	0.1	0	0.260522	0	0.27	0	88991	327.73	0	0	0.01	734632	0.6	371965	0.62	0.88	0.01	F	RK	NA	LA	YES	NA	NA	NA	NA	NA	U1a1a
RKF199.A0101.ssMod	RKF199.A0101	RK_Ped4_Avar	Bone_Femur	ss	22513120	15655489	5704485	1.63562	NA	31.9907	0.182125	0.0088006	59.68	61	45	2.01854	0.88599	0.97778	49.76	4571	41139	0	0	0.00638	0	0.006454	3.17e-14	50972	166.958	0.01	0	0.02	736033	0.596939	373644	0.625269	0.438926	0.4844	M	RK	NA	LA	YES	J2b2a1a1(J-Z631)	J2b2a1a1a1a1a1a1e		J2b2a1a1a1a1a1a1e		H5a1
RKF265.A0101.ssMod	RKF265.A0101	RK_Unrel_Sarm	Bone_Pars petrosa	ss	21357388	12916599	4274491	1.66907	60.4784	13.1355	0.209744	0.0099489	64.2293	69	44.0437	2.16348	0.98064	1.16443	4.24	5090	45810	0	0	0.008537	0	0.008544	3.47e-15	2415	8.17762	0.99	0.98	NA	736283	0.597141	366475	0.613272	0.452833	0.542241	M	RK	NA	Sarm	YES	R1a1a(R-L449,R-M512)	P	R1a1a	R1a1a		K1a
RKF084.A0101.ssMod	RKF084.A0101	RK_Ped7_Avar	Bone_Pars petrosa	ss	17449999	10341637	5510528	1.47	59.26	19	0.13	0.01	66.87	75	45.75	2.56	2.16	0.03	4.27	9832	88488	0.11	0	0.279934	0	0.3	0	2558	8.47	0.01	0	0.02	737858	0.6	378865	0.63	0.85	0.01	F	RK	NA	EA	YES	NA	NA	NA	NA	NA	H1aa1
RKF177.A0101.ssMod	RKF177.A0101	RK_Unrel_Avar	Bone_Pars petrosa	ss	16256639	10197017	5509266	1.45972	NA	21.8999	0.183082	0.00821254	63.79	68	46	2.7294	2.31378	0.0296	1.98	9857	88713	0.12	0	0.301308	0	0.323834	5.67e-12	1163	3.89233	0.02	0.01	0.03	739005	0.599349	377739	0.632122	0.847725	0.0108449	F	RK	NA	EA	YES	NA	NA	NA	NA	NA	H8c
RKF010.A0101.ssMod	RKF010.A0101	RK_Ped4_Avar	Bone_Pars petrosa	ss	21994224	12088376	6097832	1.5	54.96	25.03	0.22	0.01	56.01	55	44.92	2.41	1.04	1.34	3.6	5143	46287	0	0	0.004806	0	0.01	0	2709	8.08	0.02	0.01	0.03	740154	0.6	372672	0.62	0.43	0.56	M	RK	NA	LA	YES	J2b2a1a1(J-Z639,J-Z631)	J2b2a1a1a1a1a1a1e		J2b2a1a1a1a1a1a1e		H7
RKF266.A0101.ssMod	RKF266.A0101	RK_Unrel_Sarm	Bone_Pars petrosa	ss	30984218	18100974	5889754	1.67462	58.42	14.9822	0.252441	0.0105081	57.0246	56	44.6014	2.68397	2.29179	0.02002	3.28	10522	94698	0.12	0	0.297984	0	0.318772	6.47e-12	2326	6.97779	0.01	0	0.02	781667	0.633949	395230	0.661392	0.852377	0.00753249	F	RK	NA	Sarm	YES	NA	NA	NA	NA	NA	H35
RKF018.A0101.ssMod	RKF018.A0101	RK_Ped4_Avar	Bone_Pars petrosa	ss	14900308	10053981	6540370	1.35	67.47	37.28	0.14	0.01	65.46	73	44.84	2.79	2.41	0.03	4.43	10252	92268	0.12	0	0.296825	0	0.32	0	2638	8.81	0.01	0	0.02	751986	0.61	384174	0.64	0.87	0.01	F	RK	NA	LA	YES	NA	NA	NA	NA	NA	F1b1b
RKF057.A0101.ssMod	RKF057.A0101	RK_Unrel_Avar	Bone_Pars petrosa	ss	20938782	13397938	5943916	1.56	63.99	25.51	0.21	0.01	59.53	60	44.84	2.75	2.34	0.03	5.78	10229	92061	0.12	0	0.292724	0	0.32	0	3799	12.02	0.01	0	0.02	752629	0.61	384880	0.64	0.85	0.01	F	RK	NA	?	YES	NA	NA	NA	NA	NA	H6a2
RKF101.A0101.ssMod	RKF101.A0101	RK_Unrel_Avar	Bone_Pars petrosa	ss	20905561	10866756	5760497	1.47	51.98	14.93	0.16	0.01	65.77	73	45.66	2.85	2.39	0.02	1.96	10234	92106	0.13	0	0.31724	0	0.34	0	1087	3.72	0.02	0	0.04	754052	0.61	386294	0.65	0.84	0.01	F	RK	NA	?	YES	NA	NA	NA	NA	NA	D4j11
RKF209.A0101.ssMod	RKF209.A0101	RK_Ped4_Avar	Bone_Pars petrosa	ss	29884915	18124381	5498177	1.69664	NA	17.1185	0.176945	0.00834134	61.1	64	45	2.33094	2.03275	0.01166	8.01	10152	91368	0.1	0	0.260291	0	0.277431	1.54e-12	5025	16.7009	0.01	0	0.02	756521	0.613555	386950	0.647536	0.872073	0.00500227	F	RK	NA	MA	YES	NA	NA	NA	NA	NA	T2c1d+152
RKF118.A0101.ssMod	RKF118.A0101	RK_Ped4_Avar	Tooth_48	ss	21285799	15091090	5681544	1.62352	70.8975	27.9586	0.0925243	0.00560105	66.361	75	42.0784	2.23137	1.10088	1.21331	50.27	6036	54324	0	0	0.006584	0	0.006126	0	46619	161.406	0	0	0.01	756623	0.613637	369993	0.61916	0.494002	0.546137	M	RK	NA	LA	YES	J2b2a1a1(J-Z631)	J2b2a1a1a1a1a1a1e		J2b2a1a1a1a1a1a1e		K1a1a2
RKF020.A0101.ssMod	RKF020.A0101	RK_Ped4_Avar	Bone_Pars petrosa	ss	12873240	10003361	7518539	1.25	77.71	56.59	0.13	0.01	62.62	68	44.96	2.91	1.29	1.98	9.57	5823	52407	0	0	0.005903	0	0.01	0	6607	20.77	0.01	0	0.02	757894	0.61	382221	0.64	0.45	0.68	M	RK	NA	LA	YES	J2b2a1a1(J-Z631)	J2b2a1a1a1a1a1a1e		J2b2a1a1a1a1a1a1e		F1b1b
RKF151.A0101.ssMod	RKF151.A0101	RK_Ped5_Avar	Tooth_27	ss	13847200	10464756	7895294	1.24554	NA	44.8975	0.217435	0.0116405	57.47	57	44	3.67471	2.79497	0.04151	6.84	9563	86067	0.13	0	0.307531	0	0.344202	3.46e-12	4469	14.2273	0.01	0	0.02	759049	0.615605	387301	0.648123	0.760596	0.0112961	F	RK	NA	LA	YES	NA	NA	NA	NA	NA	U5a1b
RKF042.A0101.ssMod	RKF042.A0101	RK_Ped4_Avar	Bone_Pars petrosa	ss	17949815	10857765	7020663	1.35	60.49	33.45	0.24	0.01	56.81	56	44.82	2.74	1.2	1.64	4.14	5691	51219	0	0	0.00608	0	0.01	0	3068	9.18	0.01	0	0.02	761153	0.62	382390	0.64	0.44	0.6	M	RK	NA	MA	YES	J2b2a1a1(J-Z639,J-Z631)	J2b2a1a1a1a1		J2b2a1a1a1a1a1a1e	Inferred from genealogy	C4a1a4
RKF023.A0101.ssMod	RKF023.A0101	RK_Ped4_Avar	Bone_Pars petrosa	ss	16487487	10212133	6205117	1.39	61.94	29.98	0.18	0.01	61.99	65	44.4	2.67	1.18	1.6	4.36	5864	52776	0	0	0.00465	0	0	0	2864	9.07	0.01	0	0.02	763798	0.62	383492	0.64	0.44	0.6	M	RK	NA	LA	YES	J2b2a1a1(J-Z631)	J2b2a1a1a1a1a1a		J2b2a1a1a1a1a1a		T2+16189
RKF016.A0101.ssMod	RKF016.A0101	RK_Ped4_Avar	Bone_Pars petrosa	ss	13849639	9915117	7118248	1.28	71.59	45.6	0.19	0.01	60.42	62	45.1	2.94	1.28	1.84	3.58	5875	52875	0	0	0.005188	0	0.01	0	2506	7.78	0.02	0.01	0.03	768131	0.62	386533	0.65	0.44	0.63	M	RK	NA	LA	YES	J2b(J-M12)	J2b2a1a1a1a1a1a1e		J2b2a1a1a1a1a1a1e		T2c1d
RKF044.A0101.ssMod	RKF044.A0101	RK_Unrel_Avar	Bone_Pars petrosa	ss	16450465	10598310	6897855	1.35	64.43	33.94	0.2	0.01	60.48	62	43.85	2.96	2.65	0.02	3.06	10970	98730	0.11	0	0.262476	0	0.28	0	2088	6.52	0.01	0	0.02	773148	0.63	391276	0.65	0.9	0.01	F	RK	NA	MA	YES	NA	NA	NA	NA	NA	H6b2
RKF133.A0101.ssMod	RKF133.A0101	RK_Ped12_Avar	Bone_Pars petrosa	ss	11587328	8969506	6549270	1.26983	77.4079	40.2512	0.19841	0.00823461	64.0125	70	43.5938	3.23715	2.97924	0.04392	3.06	11367	102303	0.11	0	0.265059	0	0.290027	0	1990	6.43817	0.99	0.98	NA	773859	0.627616	391557	0.655245	0.919884	0.0138649	F	RK	NA	EA	YES	NA	NA	NA	NA	NA	D4
RKF210.A0101.ssMod	RKF210.A0101	RK_Ped5_Avar	Bone_Pars petrosa	ss	11272944	8845763	6435754	1.27245	NA	40.7132	0.154355	0.00685933	66.63	75	44	3.22658	1.4565	1.96223	2.92	6786	61074	0	0	0.004437	0	0.004111	2.36e-14	1631	5.59104	0.99	0.98	NA	775506	0.628952	390961	0.654248	0.451407	0.608145	M	RK	NA	LA	YES	J2b2a1a1(J-Z631)	J2b2a1a1a1a1a1a1e		J2b2a1a1a1a1a1a1e		A8a1
RKF066.A0101.ssMod	RKF066.A0101	RK_Unrel_Avar	Bone_Pars petrosa	ss	19865834	12982035	6679877	1.49	65.35	28.71	0.18	0.01	64.36	70	45.4	3.23	2.74	0.03	4.61	10870	97830	0.12	0	0.304542	0	0.34	0	2781	9.24	0.01	0	0.02	778863	0.63	397958	0.67	0.85	0.01	F	RK	NA	EA	YES	NA	NA	NA	NA	NA	H11b1
RKF053.A0101.ssMod	RKF053.A0101	RK_Ped1_Avar	Bone_Pars petrosa	ss	18147384	10801169	7144202	1.34	59.52	29.78	0.18	0.01	63.18	69	44.24	3.09	1.42	2.02	3.35	6648	59832	0	0	0.005281	0	0	0	2139	6.93	0.02	0.01	0.03	779957	0.63	390949	0.65	0.46	0.66	M	RK	NA	EA	YES	J1a(J-CTS5368)	J1a2a1a2d2b2b2		J1a2a1a2d2b2b2		D4j+16311
RKF267.A0101.ssMod	RKF267.A0101	RK_Ped_Sarm	Tooth_26	ss	29442586	9146874	477974	1.94774	31.0668	4.33982	0.274142	0.01632	52.3303	51	44.7465	0.15937	0.13104	0.00239	13.51	239	2151	0.06	0	0.164579	0.03	0.17303	5.57e-15	11229	34.1688	0.01	0	0.02	112212	0.0910063	56315	0.0942395	0.822545	0.0147183	F	RK	NA	Sarm	YES	NA	NA	NA	NA	NA	H1c+152
RKF268.A0101.ssMod	RKF268.A0101	RK_Ped_Sarm	Tooth_37	ss	15997332	9291940	2534788	1.72721	58.0843	13.4284	0.138144	0.00740893	66.2307	74	44.3783	1.11758	0.49811	0.56394	19.06	2120	19080	0	0	0.004579	0	0.005634	3.43e-15	11412	40.4977	0.01	0	0.02	530972	0.43063	265684	0.444605	0.445302	0.506158	M	RK	NA	Sarm	YES	J2a(J-L212,J-M410)	J2a1a2b2		J2a1a2b2		H11a
RKF095.A0101.ssMod	RKF095.A0101	RK_Ped15_Avar	Bone_Pars petrosa	ss	12124528	9745284	7486367	1.23	80.38	50.55	0.13	0.01	65.65	75	44.81	3.3	1.47	1.99	8.32	7000	63000	0	0	0.004392	0	0	0	5200	17.15	0.01	0	0.02	785374	0.64	396436	0.66	0.45	0.61	M	RK	NA	LA	YES	N1c1a1(N-L708)	N1a1a1a1a3a		N1a1a1a1a3a		T1a1
RKF269.A0101.ssMod	RKF269.A0101	RK_Unrel_Sarm	Bone_Pars petrosa	ss	21347615	9534078	909914	1.90456	44.6611	4.41803	0.26923	0.011495	57.0057	56	43.608	0.4462	0.39248	0.00606	0.24	1485	13365	0.1	0	0.259778	0.01	0.25817	1.41e-13	160	0.499668	0.99	0.98	NA	269278	0.21839	132357	0.221491	0.880205	0.0135693	F	RK	NA	Sarm	YES	NA	NA	NA	NA	NA	H2a2a1
RKF224.A0101.ssMod	RKF224.A0101	RK_Unrel_Avar	Bone_Pars petrosa	ss	15845997	11461108	7094885	1.38096	NA	37.0073	0.215526	0.00954076	60	61	45	3.27942	1.40512	1.86792	4.63	6513	58617	0	0	0.005096	0	0.004956	3.1e-14	3059	9.57535	0.01	0	0.02	790051	0.640748	399024	0.667741	0.428466	0.569589	M	RK	NA	?	YES	I2a2a1b1b2(I-S12195)	I2a1b1a2a2a2		I2a1b1a2a2a2		I1a1
RKF270.A0101.ssMod	RKF270.A0101	RK_Ped_Sarm	Bone_Pars petrosa	ss	18762564	13788012	8419713	1.38935	73.4868	29.2485	0.183253	0.00843875	67.3686	75	43.5879	4.29752	3.91051	0.03704	6.37	13952	125568	0.12	0	0.297934	0	0.325186	4.87e-12	3688	12.5456	0.01	0	0.02	890711	0.722386	448481	0.750504	0.909542	0.0087578	F	RK	NA	Sarm	YES	NA	NA	NA	NA	NA	H11a
RKF116.A0101.ssMod	RKF116.A0101	RK_Ped1_Avar	Bone_Pars petrosa	ss	15259996	10896545	7770302	1.2869	71.4059	39.6602	0.181712	0.00836181	61.6885	65	46.1435	3.52769	2.90126	0.03792	3.82	10691	96219	0.12	0	0.308982	0	0.345437	0	2505	7.99004	0.01	0	0.02	790395	0.641027	404970	0.677691	0.822156	0.010949	F	RK	NA	EA	YES	NA	NA	NA	NA	NA	G2a3a
RKF043.A0101.ssMod	RKF043.A0101	RK_Ped5_Avar	Bone_Pars petrosa	ss	16978666	11399566	7483421	1.34	67.14	35.17	0.17	0.01	64.26	72	43.72	3.15	2.9	0.03	6.66	11682	105138	0.12	0	0.307564	0	0.33	0	4136	13.43	0.01	0	0.02	791557	0.64	398965	0.67	0.92	0.01	F	RK	NA	MA	YES	NA	NA	NA	NA	NA	V7a
RKF034.A0101.ssMod	RKF034.A0101	RK_Ped5_Avar	Bone_Pars petrosa	ss	26382567	15374006	7371699	1.52	58.27	29.45	0.22	0.01	57.7	58	44.55	2.78	1.22	1.57	5.38	6127	55143	0	0	0.006007	0	0.01	0	3994	11.96	0.01	0	0.02	792678	0.64	398370	0.67	0.44	0.57	M	RK	NA	LA	YES	J2b2a1a1(J-Z639,J-Z631)	J2b2a1a1a1a1a1a1e		J2b2a1a1a1a1a1a1e		H13a1a1
RKF153.A0101.ssMod	RKF153.A0101	RK_Ped5_Avar	Bone_Pars petrosa	ss	16921683	12081656	6856473	1.43249	NA	32.6771	0.209908	0.00801416	60.77	63	43	3.19487	2.84605	0.02801	3.83	11365	102285	0.12	0	0.291537	0	0.320313	5.63e-12	2465	7.86119	0.01	0	0.02	792929	0.643082	399580	0.668671	0.890819	0.00876718	F	RK	NA	MA	YES	NA	NA	NA	NA	NA	A8a1
RKF109.A0101.ssMod	RKF109.A0101	RK_Ped12_Avar	Bone_Pars petrosa	ss	19136622	12271226	6520780	1.46861	64.1243	24.4089	0.211437	0.0102067	62.0894	66	44.2011	3.0535	1.37772	1.67083	7	6936	62424	0	0	0.006099	0	0.005722	0	4462	14.5102	0.01	0	0.02	793678	0.64369	399533	0.668593	0.451442	0.550558	M	RK	NA	EA	YES	J1a2b(J-P58)	J1a2a1a2d2b2		J1a2a1a2d2b2b2	Inferred from genealogy	U5b1b1+@16192
RKF189.A0101.ssMod	RKF189.A0101	RK_Unrel_Avar	Bone_Pars petrosa	ss	33888954	20612885	7985755	1.61258	NA	23.5485	0.17559	0.00796372	63.1	69	45	3.64192	3.25583	0.03229	5.99	11806	106254	0.12	0	0.295413	0	0.322602	1.07e-11	4124	12.748	0.01	0	0.02	795778	0.645393	406283	0.679888	0.893987	0.0088662	F	RK	NA	?	YES	NA	NA	NA	NA	NA	D4b1a2a1
RKF063.A0101.ssMod	RKF063.A0101	RK_Unrel_Avar	Bone_Pars petrosa	ss	22197736	14707517	6885148	1.53	66.26	28.78	0.18	0.01	64.44	71	45.29	3.25	2.77	0.01	4.34	11050	99450	0.12	0	0.295014	0	0.32	0	2595	8.72	0.01	0	0.02	797272	0.65	406740	0.68	0.85	0	F	RK	NA	MA	YES	NA	NA	NA	NA	NA	D4j+(16286)
RKF271.A0101.ssMod	RKF271.A0101	RK_Ped_Sarm	Bone_Pars petrosa	ss	25526543	12492671	3559777	1.71505	48.9399	7.89208	0.253251	0.010296	59.0449	59	44.6377	1.84325	1.57533	0.00637	0.68	7788	70092	0.11	0	0.273215	0.01	0.29086	7.4e-13	418	1.3544	0.99	0.98	NA	651265	0.52819	328993	0.550549	0.854377	0.00351511	F	RK	NA	Sarm	YES	NA	NA	NA	NA	NA	T2b23
RKC048.A0101.ssMod	RKC048.A0101	RK_Unrel_Avar	Bone_Pars petrosa	ss	19264997	9485814	5900203	1.38	49.24	11.5	0.19	0.01	67.42	63	45.74	3.3	2.71	0.03	4.8	11151	100359	0.12	0	0.305258	0	0.33	0	2602	8.61	0.01	0	0.02	803205	0.65	413431	0.69	0.82	0.01	F	RK	NA	LA	YES	NA	NA	NA	NA	NA	H1h1
RKF272.A0101.ssMod	RKF272.A0101	RK_Unrel_Sarm	Bone_Pars petrosa	ss	17707214	12358751	7072737	1.42771	69.795	25.9965	0.247945	0.0109902	61.735	64	44.2438	3.59387	3.16572	0.02792	2.46	12104	108936	0.12	0	0.310317	0	0.334565	4e-12	1546	4.92848	0.99	0.98	NA	829939	0.673098	419317	0.7017	0.881395	0.00790457	F	RK	NA	Sarm	YES	NA	NA	NA	NA	NA	H
RKC004.A0101.ssMod	RKC004.A0101	RK_Unrel_Avar	Bone_Pars petrosa	ss	23636941	9525283	6572843	1.31	40.3	9.47	0.2	0.01	67.69	64	45.85	3.65	3	0.02	4.79	11468	103212	0.13	0	0.306367	0	0.33	0	2605	8.74	0.01	0	0.02	808751	0.66	416609	0.7	0.82	0.01	F	RK	NA	?	YES	NA	NA	NA	NA	NA	U8a1a1b
RKF191.A0101.ssMod	RKF191.A0101	RK_Ped4_Avar	Bone_Pars petrosa	ss	26331247	15994956	6225584	1.61078	NA	17.1364	0.107589	0.0057165	68.49	76	46	2.94901	1.28605	1.5562	4.02	6793	61137	0	0	0.003917	0	0.003943	2.57e-15	1946	7.34927	0.01	0	0.02	808978	0.656099	409569	0.685387	0.436096	0.527703	M	RK	NA	LA	YES	J2b2a1a1(J-Z639,J-Z631)	J2b2a1a1a1a1a1a1e		J2b2a1a1a1a1a1a1e		H1a3b
RKF162.A0101.ssMod	RKF162.A0101	RK_Ped4_Avar	Bone_Pars petrosa	ss	17916037	13254218	7324548	1.44738	NA	37.0322	0.184504	0.00937335	61.34	64	44	3.18536	2.78151	0.02357	8.8	11520	103680	0.12	0	0.30765	0	0.330147	4.44e-12	5635	18.2285	0.02	0.01	0.03	809327	0.656382	413224	0.691504	0.873217	0.00739948	F	RK	NA	LA	YES	NA	NA	NA	NA	NA	HV0e
RKF196.A0101.ssMod	RKF196.A0101	RK_Ped1_Avar	Bone_Pars petrosa	ss	18667335	12538918	6468514	1.48413	NA	24.8417	0.165282	0.00870041	65.06	72	45	3.09974	1.36641	1.66192	4.68	6913	62217	0	0	0.006642	0	0.006744	4.41e-14	2812	9.55694	0.01	0	0.02	809706	0.656689	408748	0.684014	0.440814	0.536148	M	RK	NA	EA	YES	J1a2b(J-P58)	J1a2a1a2b		J1a2a1a2d2b2b2	Inferred from genealogy	D4j+16311
RKF014.A0101.ssMod	RKF014.A0101	RK_Ped4_Avar	Bone_Pars petrosa	ss	19012343	13090754	7828362	1.4	68.85	39.56	0.19	0.01	59.72	61	44.22	3.11	2.72	0.03	5.3	11386	102474	0.13	0	0.323916	0	0.35	0	3932	11.9	0.01	0	0.02	810454	0.66	411051	0.69	0.87	0.01	F	RK	NA	LA	YES	NA	NA	NA	NA	NA	T2c1d
RKF155.A0101.ssMod	RKF155.A0101	RK_Ped5_Avar	Bone_Pars petrosa	ss	22444574	14946720	6687467	1.55258	NA	24.2243	0.152903	0.00617042	65.12	73	45	3.03806	1.34408	1.64472	6.03	6917	62253	0	0	0.004726	0	0.003713	1.74e-14	3362	11.3717	0.02	0.01	0.03	812990	0.659352	408871	0.684219	0.442414	0.541372	M	RK	NA	LA	YES	J2b2a1a1(J-Z639,J-Z631)	J2b2a1a1a1a1a1a1e		J2b2a1a1a1a1a1a1e		A8a1
RKF139.A0101.ssMod	RKF139.A0101	RK_Ped5_Avar	Bone_Pars petrosa	ss	15692838	11542913	8133618	1.29536	73.5553	40.8405	0.203804	0.00872993	60.66	63	44.6817	3.72898	1.69485	2.28613	10.74	7408	66672	0	0	0.005797	0	0.005366	0	7514	23.5288	0.01	0	0.02	813724	0.659948	409652	0.685526	0.454861	0.616879	M	RK	NA	LA	YES	J2b2a1a1(J-Z631)	J2b2a1a1a1a1a1a1e		J2b2a1a1a1a1a1a1e		H10e1
RKF104.A0101.ssMod	RKF104.A0101	RK_Ped2_Avar	Bone_Pars petrosa	ss	15325749	11703224	7993468	1.32	76.36	45.78	0.2	0.01	59.81	62	44.32	3.43	1.53	1.91	5.23	7283	65547	0	0	0.004939	0	0	0	3490	10.76	0.01	0	0.02	817501	0.66	410824	0.69	0.44	0.56	M	RK	NA	MA	YES	J1a2b(J-P58)	J1a2a1a2d2b2		J1a2a1a2d2b2b2	Inferred from genealogy	H26
RKF138.A0101.ssMod	RKF138.A0101	RK_Unrel_Avar	Bone_Pars petrosa	ss	19325076	13518120	8117152	1.39953	69.9512	35.9314	0.211209	0.00960184	61.0618	63	44.9454	3.55238	3.04263	0.0289	3.68	11681	105129	0.12	0	0.297541	0	0.330904	0	2285	7.36079	0.01	0	0.02	821632	0.666361	418075	0.699622	0.855883	0.0083882	F	RK	NA	MA	YES	NA	NA	NA	NA	NA	H6a1
RKF273.A0101.ssMod	RKF273.A0101	RK_Ped_Sarm	Bone_Pars petrosa	ss	23505856	14805955	6144729	1.58498	62.9884	17.3609	0.2285	0.010077	64.3343	69	43.6441	3.11913	1.43391	1.71065	3.92	7348	66132	0	0	0.00618	0	0.005029	4.08e-14	2186	7.43479	0.01	0	0.02	831025	0.673979	412677	0.690588	0.459753	0.551423	M	RK	NA	Sarm	YES	J2a(J-L212,J-M410)	J2		J2a1a2b2	Inferred from genealogy	H2a2a1
RKF124.A0101.ssMod	RKF124.A0101	RK_Ped1_Avar	Bone_Pars petrosa	ss	13969528	11046008	7798297	1.29402	79.0722	47.4611	0.156057	0.00776046	65.1746	73	44.4257	3.55539	1.60277	2.0386	7.43	7666	68994	0	0	0.006234	0	0.005052	0	4783	15.6758	0.01	0	0.02	822082	0.666726	413389	0.69178	0.450683	0.577528	M	RK	NA	EA	YES	J1a2b(J-P58)	J1a2a1a2d2b2		J1a2a1a2d2b2b2	Inferred from genealogy	D4j+16311
RKF089.A0101.ssMod	RKF089.A0101	RK_Ped9_Avar	Bone_Pars petrosa	ss	15557460	12219371	9208733	1.25	78.54	50.8	0.15	0.01	62.56	67	45.62	4.12	3.49	0.04	8.59	11708	105372	0.13	0	0.313053	0	0.35	0	5685	18.34	0.01	0	0.02	823499	0.67	420811	0.7	0.85	0.01	F	RK	NA	?	YES	NA	NA	NA	NA	NA	J1b1a1+146
RKF226.A0101.ssMod	RKF226.A0101	RK_Ped2_Avar	Bone_Pars petrosa	ss	24494402	17539487	6979550	1.60207	NA	30.8289	0.213733	0.0100342	63.32	69	41	3.09414	1.50734	1.75216	6.14	7752	69768	0	0	0.005363	0	0.005121	1.55e-14	3915	12.6515	0.01	0	0.02	825573	0.669557	405033	0.677797	0.48716	0.566283	M	RK	NA	MA	YES	J1a(J-CTS5368)	J1a2a1a2d2b2b		J1a2a1a2d2b2b2	Inferred from genealogy	J2a2a
RKF234.A0101.ssMod	RKF234.A0101	RK_Ped7_Avar	Bone_Pars petrosa	ss	21183519	14542270	7277160	1.49959	68.649	25.6461	0.225845	0.00974804	58.76	59	44.5703	3.48375	3.00167	0.02547	5.9	11818	106362	0.12	0	0.288683	0	0.309378	6.8e-12	4635	14.0423	0.01	0	0.02	828185	0.671676	420609	0.703862	0.86191	0.00746198	F	RK	NA	EA	YES	NA	NA	NA	NA	NA	C4b
RKF274.A0101.ssMod	RKF274.A0101	RK_Unrel_Gep_P	Bone_Pars petrosa	ss	28421197	17978379	5677057	1.68423	63.2569	17.4829	0.23519	0.0110397	61.1112	63	44.271	2.52468	1.13434	1.27254	8.32	6036	54324	0	0	0.008596	0	0.00897	1.62e-14	5153	17.1763	0.02	0.01	0.03	806955	0.654458	404023	0.676107	0.449675	0.50652	M	RK	NA	Gep_P	YES	I1a3a1a1a(I-L1237)	I1a3a1a1		I1a3a1a1		H5a1
RKF029.A0101.ssMod	RKF029.A0101	RK_Ped5_Avar	Bone_Pars petrosa	ss	21151600	14512774	8474964	1.42	68.61	38.95	0.18	0.01	62.54	67	43.84	3.44	1.59	2.19	7.34	7706	69354	0	0	0.005107	0	0.01	0	5008	15.75	0.01	0	0.02	830400	0.67	412193	0.69	0.46	0.64	M	RK	NA	MA	YES	J2b2a1a1(J-Z631)	J2b2a1a1a1a1a1a1e		J2b2a1a1a1a1a1a1e		M8a2b
RKF047.A0101.ssMod	RKF047.A0101	RK_Ped4_Avar	Bone_Pars petrosa	ss	15342056	11482836	7652875	1.33	74.85	43.26	0.19	0.01	63.44	69	41.9	3.36	1.69	2.16	5.3	8315	74835	0	0	0.004976	0	0	0	3351	11.08	0.02	0.01	0.03	830562	0.67	405244	0.68	0.5	0.65	M	RK	NA	MA	YES	J2b2a1a1(J-Z631)	J2b2a1a1a1a1a1a		J2b2a1a1a1a1a1a1e	Inferred from genealogy	C4a1a4
RKF275.A0101.ssMod	RKF275.A0101	RK_Unrel_Gep_P	Bone_Pars petrosa	ss	20928643	15390102	10589281	1.31194	73.5361	33.606	0.138721	0.00605736	67.8912	75	45.1788	5.2695	2.34651	3.21322	6.62	9610	86490	0	0	0.004452	0	0.003751	2.12e-14	3776	13.0167	0.01	0	0.02	911559	0.739294	458156	0.766695	0.445383	0.613466	M	RK	NA	Gep_P	YES	I1a2b(I-Z139,I-Z138)	I1a2b3a2a1		I1a2b3a2a1		J1c3f
RKF223.A0101.ssMod	RKF223.A0101	RK_Unrel_Avar	Bone_Pars petrosa	ss	15279426	12223414	7765176	1.36473	NA	42.2392	0.130223	0.00663752	68.54	76	41	3.70496	1.81193	2.27374	7.6	8509	76581	0	0	0.003794	0	0.003555	3.54e-14	4164	14.8392	0.01	0	0.02	831192	0.674115	410951	0.6877	0.489055	0.613702	M	RK	NA	?	YES	E1b1b1a1b1(E-CTS3287,E-L618)	E1b1b1a1		E1b1b1a1		G2a5
RKF276.A0101.ssMod	RKF276.A0101	RK_Unrel_Sarm	Bone_Pars petrosa	ss	20231498	13634888	8490049	1.37733	67.3944	28.178	0.205575	0.00960379	63.5895	68	45.9734	4.16613	3.46236	0.04711	8.41	11906	107154	0.12	0	0.291827	0	0.328194	6.5e-12	5487	17.8557	0.01	0	0.02	846131	0.68623	434193	0.726594	0.831554	0.0115181	F	RK	NA	Sarm	YES	NA	NA	NA	NA	NA	U5a1a2a1a
RKF091.A0101.ssMod	RKF091.A0101	RK_Unrel_Avar	Bone_Pars petrosa	ss	16170115	12811974	8979569	1.3	79.23	49.87	0.14	0.01	64.7	74	44.31	3.72	3.31	0.03	13.1	12490	112410	0.13	0	0.31414	0	0.35	0	9003	28.83	0.01	0	0.02	832219	0.67	422879	0.71	0.89	0.01	F	RK	NA	?	YES	NA	NA	NA	NA	NA	T1a3
RKF278.A0101.ssMod	RKF278.A0101	RK_Unrel_Gep_P	Bone_Pars petrosa	ss	20308681	13845708	8487282	1.38701	68.1763	23.5072	0.139459	0.00649471	67.6849	75	44.2999	4.37435	3.90437	0.02063	8.94	13503	121527	0.13	0	0.327489	0	0.359386	6.63e-12	5186	17.5376	0.01	0	0.02	880998	0.714508	447096	0.748186	0.892895	0.00476605	F	RK	NA	Gep_P	YES	NA	NA	NA	NA	NA	U5a1b1c1
RKF121.A0101.ssMod	RKF121.A0101	RK_Ped1_Avar	Bone_Pars petrosa	ss	19345391	14293521	8053982	1.43653	73.8859	37.0732	0.178118	0.00813945	64.5721	73	41.9919	3.38173	1.69246	1.94806	10.27	8606	77454	0	0	0.004141	0	0.004326	0	6660	21.4702	0.01	0	0.02	835214	0.677376	406735	0.680645	0.500661	0.579535	M	RK	NA	EA	YES	J1a(J-CTS5368)	J1a2a1a2d2b2		J1a2a1a2d2b2b2	Inferred from genealogy	K1b2a2
RKF279.A0101.ssMod	RKF279.A0101	RK_Ped_Sarm	Tooth_37	ss	21667590	7222856	415649	1.94245	33.3348	3.59246	0.265744	0.0138409	54.1819	53	44.93	0.1616	0.13472	0.00223	30.6	268	2412	0.06	0	0.163768	0.03	0.159739	2.27e-15	28465	93.1432	0	0	0.01	114308	0.0927062	57708	0.0965706	0.830221	0.0138626	F	RK	NA	Sarm	YES	NA	NA	NA	NA	NA	H11a
RKC013.A0101.ssMod	RKC013.A0101	RK_Ped3_Avar	Bone_Femur	ss	22977454	13245793	11978929	1.1	57.65	24.54	0.16	0.01	59.6	57	48.48	6.09	4.51	0.03	2.02	11416	102744	0.14	0	0.313392	0	0.37	0	1363	4.13	0.99	0.98	NA	838447	0.68	437276	0.73	0.74	0.01	F	RK	NA	LA	YES	NA	NA	NA	NA	NA	U1a1
RKF147.A0101.ssMod	RKF147.A0101	RK_Ped2_Avar	Bone_Pars petrosa	ss	16413961	12941996	9210550	1.28832	78.8475	50.0866	0.195869	0.00891033	61.4971	65	45.646	4.1033	1.76783	2.36324	9.27	7690	69210	0	0	0.006271	0	0.005489	0	6474	20.18	0.01	0	0.02	841684	0.682624	424802	0.710879	0.43087	0.579993	M	RK	Identical4	MA	YES	J1a2b(J-P58)	J1a2a1a2		J1a2a1a2d2b2b2	Inferred from genealogy	J2a2a
RKF159.A0101.ssMod	RKF159.A0101	RK_Unrel_Avar	Bone_Pars petrosa	ss	25772108	15986994	8298541	1.48092	NA	22.008	0.177435	0.0085417	64.08	70	45	3.87496	3.38914	0.03621	7.24	12552	112968	0.12	0	0.296568	0	0.322296	1.15e-11	4529	14.9073	0.01	0	0.02	842795	0.683525	430191	0.719897	0.874626	0.00934461	F	RK	NA	LA	YES	NA	NA	NA	NA	NA	H5a1g1a
RKF135.A0101.ssMod	RKF135.A0101	RK_Unrel_Avar	Bone_Pars petrosa	ss	16740789	12841382	8589222	1.33113	76.7071	42.7712	0.183615	0.00812279	64.4409	71	44.615	3.98832	3.49352	0.03603	5.48	12519	112671	0.11	0	0.256702	0	0.28206	0	3463	11.1213	0.01	0	0.02	844098	0.684582	430031	0.719629	0.876403	0.00921715	F	RK	NA	?	YES	NA	NA	NA	NA	NA	N9a9
RKF195.A0101.ssMod	RKF195.A0101	RK_Ped1_Avar	Bone_Pars petrosa	ss	21904589	14923306	8489617	1.43112	NA	29.7218	0.172269	0.00729266	62.32	66	46	3.89395	3.27436	0.01638	5.53	12144	109296	0.13	0	0.321079	0	0.347631	4.01e-12	3573	11.3357	0.01	0	0.02	844873	0.68521	432416	0.72362	0.840884	0.00420653	F	RK	NA	EA	YES	NA	NA	NA	NA	NA	K1b2a2
RKF280.A0101.ssMod	RKF280.A0101	RK_Ped_Sarm	Bone_Pars petrosa	ss	17495145	12717692	8049243	1.36708	72.6927	30.7505	0.201729	0.00805422	61.6684	64	44.1662	4.06909	1.84593	2.29002	2.02	8535	76815	0	0	0.004981	0	0.005023	4.01e-14	1409	4.37787	0.02	0.01	0.03	878612	0.712573	439998	0.736308	0.453825	0.566102	M	RK	Identical6	Sarm	YES	I1a2a1a1(I-Z2535)	I1a2a1a1a1		I1a2a1a1a1		T2b23
RKF031.A0101.ssMod	RKF031.A0101	RK_Ped5_Avar	Bone_Pars petrosa	ss	20553090	14646000	8954064	1.39	71.26	42.28	0.19	0.01	63.19	68	43.1	3.64	1.72	2.33	6.23	8248	74232	0	0	0.00576	0	0.01	0	4125	13.33	0.01	0	0.02	847455	0.69	417535	0.7	0.47	0.65	M	RK	NA	MA	YES	J2b2a1a1(J-Z631)	J2b2a1a1a1a1a1a		J2b2a1a1a1a1a1a1e	Inferred from genealogy	M8a2b
RKC026.A0101.ssMod	RKC026.A0101	RK_Unrel_Avar	Bone_Pars petrosa	ss	23941500	10489214	8410411	1.2	43.81	14.11	0.16	0.01	68.35	65	46.22	4.51	1.81	2.45	5.51	8043	72387	0	0	0.003901	0	0	0	3214	10.43	0.01	0	0.02	848367	0.69	430122	0.72	0.4	0.54	M	RK	NA	?	YES	J2b2a1a1(J-Z639,J-Z631)	J2b2a1a1a1a1a1a1e		J2b2a1a1a1a1a1a1e		K1a4a1a2b
RKF098.A0101.ssMod	RKF098.A0101	RK_Ped2_Avar	Bone_Pars petrosa	ss	25975663	16983015	9246703	1.46	65.38	33.4	0.22	0.01	58.49	59	45.64	3.59	1.52	1.87	6.15	7469	67221	0	0	0.007825	0	0.01	0	4246	13.25	0.01	0	0.02	849079	0.69	427588	0.72	0.42	0.52	M	RK	NA	MA	YES	J1a(J-CTS5368)	J1a2a1a2d2b2b		J1a2a1a2d2b2b2	Inferred from genealogy	F1b1b
RKO001.A0101.ssMod	RKO001.A0101	RK_Unrel_Gep_P	Tooth_Tooth unspecified	ss	29994658	13378837	1117708	1.91646	44.6041	9.68042	0.276794	0.0123875	46.2924	45	44.9145	0.39501	0.17594	0.21962	6.87	409	3681	0.01	0	0.011808	0.01	0.012524	0	5418	16.4038	0.01	0	0.02	238189	0.193176	117806	0.197141	0.443841	0.559851	M	RK	NA	Gep_P	YES	R1b1a2a1a2(R-P312)	R1b1a1b1a1a2		R1b1a1b1a1a2		J1c2m
RKF054.A0101.ssMod	RKF054.A0101	RK_Unrel_Avar	Bone_Pars petrosa	ss	20370374	13888366	9119416	1.34	68.18	40.32	0.23	0.01	59.72	61	44.38	3.66	1.64	2.17	8.56	7725	69525	0	0	0.007269	0	0.01	0	6361	19.77	0.01	0	0.02	852140	0.69	426960	0.71	0.45	0.6	M	RK	NA	?	YES	I1a3a1a1b1(I-S15301)	I1a3a1a2a		I1a3a1a2a		T1a4
RKF129.A0101.ssMod	RKF129.A0101	RK_Ped8_Avar	Bone_Pars petrosa	ss	17984051	14292599	9195506	1.35662	79.4737	48.7202	0.224175	0.0098466	61.236	65	42.8144	4.03813	1.96375	2.41417	7.07	8947	80523	0	0	0.005721	0	0.0052	0	4962	15.4132	0.01	0	0.02	852280	0.691217	423027	0.707908	0.485943	0.602254	M	RK	NA	EA	YES	J1a(J-CTS5368)	J1a2a1a2d2b2b2		J1a2a1a2d2b2b2		D4c2b
RKF150.A0101.ssMod	RKF150.A0101	RK_Ped3_Avar	Bone_Pars petrosa	ss	30003679	23311150	9441714	1.59497	NA	37.8525	0.220053	0.00778268	56.29	56	42	3.9809	3.62844	0.02801	6.95	13858	124722	0.13	0	0.316266	0	0.344684	4.4e-12	5457	16.6917	0.02	0.01	0.03	854874	0.693321	432798	0.72426	0.911462	0.0070361	F	RK	NA	MA	YES	NA	NA	NA	NA	NA	T2a1a
RKF182.A0101.ssMod	RKF182.A0101	RK_Ped2_Avar	Bone_Tibia	ss	29450138	18269657	7587062	1.58472	NA	18.7722	0.149498	0.00611289	64.89	72	47	3.58151	1.56209	1.86523	3.77	7848	70632	0	0	0.004341	0	0.003777	3.87e-14	2156	7.33647	0.01	0	0.02	855163	0.693556	432935	0.724489	0.436154	0.520794	M	RK	NA	EA	YES	J1a2b(J-P58)	J1a2a1a2d2b2b		J1a2a1a2d2b2b2	Inferred from genealogy	H6a1a
RKF110.A0101.ssMod	RKF110.A0101	RK_Ped1_Avar	Bone_Pars petrosa	ss	17113255	14615220	10440815	1.28562	85.4029	58.5752	0.158017	0.00699193	66.115	75	42.1526	4.60518	2.36023	3.04705	7.74	9899	89091	0	0	0.004182	0	0.003578	0	5071	16.344	0.01	0	0.02	855211	0.693594	420054	0.702933	0.512182	0.66591	M	RK	NA	EA	YES	J1a(J-CTS5368)	J1a2a1a2d2b2		J1a2a1a2d2b2b2	Inferred from genealogy	H55
RKF238.A0101.ssMod	RKF238.A0101	RK_Ped3_Avar	Bone_Pars petrosa	ss	17114946	13315867	8989908	1.32487	77.8026	40.9801	0.174311	0.0065487	61.0594	63	45.2662	4.39522	3.72678	0.0468	5.27	12614	113526	0.13	0	0.312516	0	0.351128	6.18e-12	3877	11.9751	0.01	0	0.02	856523	0.694659	438496	0.733795	0.847472	0.011013	F	RK	NA	MA	YES	NA	NA	NA	NA	NA	T2c1d
RKF198.A0101.ssMod	RKF198.A0101	RK_Ped4_Avar	Bone_Pars petrosa	ss	26969530	17361772	8114486	1.53262	NA	24.0756	0.192587	0.00787858	60.65	63	46	3.69161	1.59355	1.94769	4.6	7842	70578	0	0	0.008538	0	0.007692	5.98e-14	3002	9.57529	0.1	0.08	0.12	859313	0.696921	434399	0.726939	0.431668	0.527599	M	RK	NA	LA	YES	J2b2a1a1(J-Z639,J-Z631)	J2b2a1		J2b2a1a1a1a1a1a1e	Inferred from genealogy	J1b1a1
RKF160.A0101.ssMod	RKF160.A0101	RK_Ped4_Avar	Bone_Pars petrosa	ss	15802261	12530108	8985609	1.28288	NA	43.9118	0.158395	0.00771613	65	73	44	4.34884	1.90109	2.4955	5.37	8344	75096	0	0	0.003489	0	0.003031	1.6e-14	3181	10.5289	0.01	0	0.02	859925	0.697418	435338	0.72851	0.437149	0.573831	M	RK	NA	LA	YES	J2b2a1a1(J-Z631)	J2b2a1a1a1a1a1a1e		J2b2a1a1a1a1a1a1e		U4a2g
RKF215.A0101.ssMod	RKF215.A0101	RK_Identical2	Bone_Pars petrosa	ss	19684563	15301361	9688229	1.36684	NA	44.2353	0.174856	0.00696985	63.7	70	44	4.38133	3.78318	0.03903	7.15	12816	115344	0.12	0	0.302966	0	0.333397	6.06e-12	4466	14.5652	0.01	0	0.02	861629	0.6988	439056	0.734732	0.863478	0.00890825	F	RK	Identical2	ident	YES	NA	NA	NA	NA	NA	U2e2
RKF015.A0101.ssMod	RKF015.A0101	RK_Ped4_Avar	Bone_Pars petrosa	ss	20822673	14434376	9412017	1.35	69.32	40.47	0.17	0.01	60.78	63	44.55	3.93	1.78	2.45	6.93	8071	72639	0	0	0.005047	0	0	0	5275	16.02	0.01	0	0.02	862519	0.7	432331	0.72	0.45	0.63	M	RK	NA	LA	YES	J2b2a1a1(J-Z631)	J2b2a1a1a1a1a1a		J2b2a1a1a1a1a1a1e	Inferred from genealogy	T2+16189
RKF213.A0101.ssMod	RKF213.A0101	RK_Ped5_Avar	Bone_Pars petrosa	ss	19355715	14123857	8898441	1.36997	NA	35.0617	0.199077	0.00824681	63.61	69	45	4.36705	1.91602	2.48445	5.58	8424	75816	0	0	0.004638	0	0.004145	4.08e-14	3477	11.3446	0.01	0	0.02	863261	0.700123	435982	0.729588	0.438745	0.568908	M	RK	NA	MA	YES	J2b2a1a1(J-Z639,J-Z631)	J2b2a1a1a1a1a1a1e		J2b2a1a1a1a1a1a1e		M8a2b
RKF142.A0101.ssMod	RKF142.A0101	RK_Ped4_Avar	Bone_Pars petrosa	ss	19868075	14579098	8679012	1.4047	73.3795	38.0752	0.215574	0.00947278	59.5575	61	44.2801	3.85145	1.73668	2.11742	5.2	8139	73251	0	0	0.007338	0	0.006342	0	3721	11.3536	0.02	0.01	0.03	864275	0.700946	433135	0.724824	0.450468	0.552494	M	RK	NA	LA	YES	J2b2(J-M241)	J2b2a1a1a1a1a1a1e		J2b2a1a1a1a1a1a1e		T2c1d
RKF032.A0101.ssMod	RKF032.A0101	RK_Ped5_Avar	Bone_Pars petrosa	ss	20399468	14152297	8833036	1.38	69.38	37.58	0.15	0.01	61.91	65	44.24	3.78	1.72	2.2	5.34	8213	73917	0	0	0.004539	0	0	0	3630	11.59	0.01	0	0.02	865105	0.7	434326	0.73	0.45	0.59	M	RK	NA	LA	YES	J2b2a1a1(J-Z631)	J2b2a1a1a1a1a1a1e		J2b2a1a1a1a1a1a1e		J1c9
RKC051.A0101.ssMod	RKC051.A0101	RK_Ped19_Avar	Bone_Pars petrosa	ss	13569894	9542463	8587242	1.1	70.32	34.59	0.16	0.01	68.01	65	46.45	4.71	1.88	2.6	5.06	8175	73575	0	0	0.006098	0	0.01	0	3154	9.92	0.01	0	0.02	865760	0.7	439770	0.74	0.4	0.56	M	RK	NA	EA	YES	R1a1a1b1a2b(R-CTS1211)	R1a1a1b1a2b3		R1a1a1b1a2b3a	Inferred from genealogy	K1a4a1a+195
RKC040.A0101.ssMod	RKC040.A0101	RK_Ped3_Avar	Bone_Pars petrosa	ss	19588924	11390117	7440536	1.35	58.15	18.14	0.16	0.01	66.62	63	45.47	3.92	3.25	0.03	4.5	12663	113967	0.12	0	0.295162	0	0.32	0	2493	8.29	0.01	0	0.02	866142	0.7	444799	0.74	0.83	0.01	F	RK	NA	?	YES	NA	NA	NA	NA	NA	H6a2
RKF102.A0101.ssMod	RKF102.A0101	RK_Unrel_Avar	Bone_Pars petrosa	ss	24496822	16816390	9025354	1.46	68.65	32.13	0.17	0.01	63.22	68	44.81	3.86	3.35	0.03	7.48	13045	117405	0.13	0	0.3149	0	0.34	0	4945	15.95	0.01	0	0.02	866502	0.7	442843	0.74	0.87	0.01	F	RK	NA	?	YES	NA	NA	NA	NA	NA	U1a1
RKF183.A0101.ssMod	RKF183.A0101	RK_Ped21_Avar	Bone_Pars petrosa	ss	17899922	13897354	9208237	1.33741	NA	42.0372	0.151886	0.00568182	66.04	74	44	4.25707	1.89035	2.40092	5.67	8559	77031	0	0	0.003297	0	0.003482	3.1e-14	3267	11.1748	0.01	0	0.02	867449	0.70352	437312	0.731814	0.44405	0.563984	M	RK	NA	EA	YES	I1a1b(I-L22)	I1a1b1		I1a1b1		T2b
RKF030.A0101.ssMod	RKF030.A0101	RK_Unrel_Avar	Bone_Pars petrosa	ss	35394027	22433176	9018404	1.6	63.38	30.63	0.18	0.01	60.28	62	43.67	3.24	2.94	0.03	7.06	13055	117495	0.12	0	0.304783	0	0.33	0	4921	15.45	0.04	0.03	0.05	867691	0.7	434805	0.73	0.91	0.01	F	RK	Identical2	?	YES	NA	NA	NA	NA	NA	U2e2
RKF127.A0101.ssMod	RKF127.A0101	RK_Ped4_Avar	Bone_Pars petrosa	ss	21109684	16337493	9774085	1.40174	77.3934	46.5693	0.2128	0.00801247	59.8271	62	41.9831	4.1719	2.14186	2.65378	9.88	9510	85590	0	0	0.006181	0	0.005283	0	7723	23.1545	0.01	0	0.02	870018	0.705603	423226	0.708242	0.513146	0.639752	M	RK	NA	LA	YES	J2b2a1a1(J-Z631)	J2b2a1a1a1a1a1a		J2b2a1a1a1a1a1a1e	Inferred from genealogy	H27
RKO002.B0101.ssMod	RKO002.B0101	RK_Unrel_Gep_P	Bone_Pars petrosa	ss	24662689	18806331	8793441	1.53242	76.2542	34.2815	0.211158	0.00909322	63.2337	68	42.8914	4.17029	1.98296	2.33829	7	9578	86202	0	0	0.004999	0	0.004327	3.4e-16	4459	14.6442	0.02	0.01	0.03	895836	0.726542	442264	0.7401	0.475691	0.564153	M	RK	NA	Gep_P	YES	I1a2a1a2(I-F2642)	I1a2a1a1a2		I1a2a1a1a2		U5b2a2a1
RKC050.A0101.ssMod	RKC050.A0101	RK_Ped3_Avar	Tooth_85	ss	28833992	16007402	7073332	1.56	55.52	15.12	0.18	0.01	62.69	58	45.36	3.28	1.37	1.56	116.17	7314	65826	0	0	0.008125	0	0.01	0	53048	199.28	0	0	0.01	872322	0.71	442357	0.74	0.42	0.48	M	RK	NA	LA	YES	J2b2a1a1(J-Z639,J-Z631)	J2b2a1a1a1a1a		J2b2a1a1a1a1a1a1e	Inferred from genealogy	T2e
RKC047.A0101.ssMod	RKC047.A0101	RK_Ped3_Avar	Tooth_36	ss	19102228	13004399	7742988	1.4	68.08	30.74	0.17	0.01	62.31	57	45.13	3.27	1.38	1.55	25.55	7456	67104	0	0	0.007205	0	0.01	0	14832	47.98	0.01	0	0.02	873724	0.71	442207	0.74	0.42	0.48	M	RK	NA	MA	YES	J2b2a1a1(J-Z631)	J2b2a1a1a1a1a1a1e		J2b2a1a1a1a1a1a1e		N9a9
RKC009.A0101.ssMod	RKC009.A0101	RK_Ped2_Avar	Bone_Pars petrosa	ss	23138153	10731075	8577091	1.2	46.38	13.97	0.16	0.01	69.05	65	45.86	4.8	1.97	2.67	3.62	8571	77139	0	0	0.004054	0	0	0	2062	6.69	0.01	0	0.02	874091	0.71	444072	0.74	0.41	0.56	M	RK	NA	LA	YES	J1a2b(J-P58)	J1a2a1a2d2b2b2		J1a2a1a2d2b2b2		H3af
RKO003.A0101.ssMod	RKO003.A0101	RK_Unrel_LSarHunP	Tooth_16	ss	27231546	13113310	2295975	1.82491	48.1549	8.40687	0.24783	0.0133516	55.5206	54	45.7609	1.12497	0.47155	0.59523	2.29	1958	17622	0.01	0	0.012286	0	0.011892	0	1366	4.5217	0.01	0	0.02	485549	0.393791	245025	0.410034	0.420009	0.532642	M	RK	NA	LSarHunP	YES	I1a3(I-Z63)	I1a3a1		I1a3a1		U5b1b1+@16192
RKO004.A0101.ssMod	RKO004.A0101	RK_Unrel_LSarHunP	Tooth_46	ss	19612166	6196472	302678	1.95115	31.595	6.3558	0.287849	0.0151735	51.4191	49	44.9041	0.14081	0.06032	0.08647	0.51	87	783	0	0	-0.004074	0	-0.001508	0	354	1.09415	0.99	0.98	NA	95327	0.0773122	47537	0.0795501	0.427168	0.618621	M	RK	NA	LSarHunP	YES	R1a1a(R-M512)	.		R1a1a		A1a
RKF194.A0101.ssMod	RKF194.A0101	RK_Ped1_Avar	Bone_Pars petrosa	ss	18264960	14958799	10128242	1.32292	NA	51.9184	0.14783	0.00671451	64.65	73	42	4.50071	2.05195	2.57885	12.1	9120	82080	0	0	0.003822	0	0.00414	8.7e-15	8458	26.5301	0.01	0	0.02	879920	0.713634	442464	0.740435	0.455917	0.572987	M	RK	NA	EA	YES	J1a2b(J-P58)	J1a2a1a2d2b2b		J1a2a1a2d2b2b2	Inferred from genealogy	K1b2a2
RKO005.A0101.ssMod	RKO005.A0101	RK_Unrel_LSarHunP	Tooth_18	ss	15727457	8963686	4665204	1.47954	56.9939	21.1202	0.20693	0.011656	60.8286	63	46.0218	2.3749	1.00056	1.41371	1.52	4588	41292	0	0	0.007721	0	0.005787	0	961	3.01732	0.99	0.98	NA	646410	0.524252	328301	0.549391	0.421172	0.599907	M	RK	NA	LSarHunP	YES	G2a1a1a1a1(G-Z8014)	G2a1a1a1a1a1a1a		G2a1a1a1a1a1a1a		H2
RKF143.A0101.ssMod	RKF143.A0101	RK_Ped5_Avar	Bone_Pars petrosa	ss	27555614	19096063	9393443	1.50809	69.3001	28.5905	0.15847	0.00684038	65.0683	74	43.445	4.12869	3.82585	0.03453	7.38	13972	125748	0.12	0	0.30317	0	0.325179	0	4206	14.1794	0.01	0	0.02	881107	0.714597	443849	0.742753	0.926812	0.00846773	F	RK	NA	MA	YES	NA	NA	NA	NA	NA	H13a1a1
RKF141.A0101.ssMod	RKF141.A0101	RK_Ped5_Avar	Bone_Pars petrosa	ss	19527218	14526056	9679434	1.33365	74.3888	36.8422	0.165011	0.00765479	64.0514	71	45.3241	4.64353	2.02517	2.61065	5.54	8832	79488	0	0	0.004275	0	0.004193	0	3564	11.4731	0.01	0	0.02	881761	0.715127	446155	0.746612	0.435717	0.565163	M	RK	NA	MA	YES	J2b2a1a1(J-Z631)	J2b2a1a1a1a1a1a1e		J2b2a1a1a1a1a1a1e		M8a2b
RKF222.A0101.ssMod	RKF222.A0101	RK_Unrel_Avar	Bone_Pars petrosa	ss	24621449	17745372	10017754	1.43547	NA	36.0251	0.177479	0.00801243	62.38	66	44	4.39832	3.7638	0.05145	11.44	13192	118728	0.12	0	0.298432	0	0.332323	5.34e-12	7521	24.8209	0.01	0	0.02	882192	0.715477	450812	0.754405	0.855736	0.0116977	F	RK	NA	MA	YES	NA	NA	NA	NA	NA	T2c1d1
RKO006.B0101.ssMod	RKO006.B0101	RK_Unrel_LSarHunP	Bone_Pars petrosa	ss	12992567	4397865	1033374	1.76503	33.8491	4.92318	0.220857	0.010376	58.926	59	45.1879	0.51617	0.4423	0.00591	0.46	1824	16416	0.09	0	0.248505	0.01	0.23955	4.56e-13	291	0.897338	0.99	0.98	NA	392595	0.240151	198207	0.249625	0.856624	0.0123104	F	RK	NA	LSarHunP	YES	NA	NA	NA	NA	NA	H2a2a1
RKC007.A0101.ssMod	RKC007.A0101	RK_Ped2_Avar	Bone_Pars petrosa	ss	28495361	17561661	8078863	1.54	61.63	22.47	0.18	0.01	63.02	59	45.1	3.28	2.77	0.02	10.35	12916	116244	0.12	0	0.299096	0	0.32	0	5837	19.19	0.02	0.01	0.03	882771	0.72	451998	0.76	0.84	0.01	F	RK	NA	MA	YES	NA	NA	NA	NA	NA	H3af
RKF037.A0101.ssMod	RKF037.A0101	RK_Ped4_Avar	Bone_Pars petrosa	ss	22391304	16572051	11124944	1.33	74.01	48.04	0.17	0.01	59.34	61	44.29	4.4	3.86	0.02	8.92	13339	120051	0.13	0	0.334423	0	0.36	0	7136	21.17	0.01	0	0.02	883049	0.72	446447	0.75	0.88	0	F	RK	NA	MA	YES	NA	NA	NA	NA	NA	U4a2g
RKC011.A0101.ssMod	RKC011.A0101	RK_Ped3_Avar	Bone_Pars petrosa	ss	22521166	12775577	7798407	1.39	56.73	17.68	0.16	0.01	66.89	63	45.76	3.99	1.64	1.96	7.09	8249	74241	0	0	0.005075	0	0	0	4083	13.38	0.01	0	0.02	884534	0.72	450566	0.75	0.41	0.49	M	RK	NA	LA	YES	J2b2a1a1(J-Z639,J-Z631)	J2b2a1a1a1a1a1a1e		J2b2a1a1a1a1a1a1e		J1c5d
RKF188.A0101.ssMod	RKF188.A0101	RK_Unrel_Avar	Bone_Pars petrosa	ss	21961344	16810168	10207659	1.39277	NA	37.5978	0.140926	0.00515387	66.04	74	44	4.81682	4.24322	0.04674	6.23	13937	125433	0.12	0	0.302522	0	0.338241	6.55e-12	3590	12.1933	0.01	0	0.02	890165	0.721943	454499	0.760575	0.880917	0.0097035	F	RK	NA	?	YES	NA	NA	NA	NA	NA	H1c
RKC022.A0101.ssMod	RKC022.A0101	RK_Unrel_Avar	Bone_Pars petrosa	ss	21762295	13491310	8371466	1.38	61.99	23.22	0.17	0.01	64.32	60	45.73	4	1.66	1.93	7.45	8373	75357	0	0	0.007054	0	0.01	0	4384	14.15	0.01	0	0.02	890583	0.72	451034	0.75	0.42	0.48	M	RK	NA	?	YES	R1a1a(R-M512)	R1a1a1b2a2a3		R1a1a1b2a2a3		H16+152
RKO007.A0101.ssMod	RKO007.A0101	RK_Unrel_Gep_P	Bone_Pars petrosa	ss	14899739	11915255	8006989	1.32801	79.9696	47.8818	0.206527	0.0102574	64.0077	69	45.7015	3.83526	1.63234	2.08877	4.61	7504	67536	0	0	0.005096	0	0.004853	7.66e-15	2994	9.59654	0.01	0	0.02	833732	0.676175	422833	0.707584	0.425097	0.548412	M	RK	NA	Gep_P	YES	I1a2(I-Z58)	I1a2a2a		I1a2a2a		K1b2a1
RKF170.A0101.ssMod	RKF170.A0101	RK_Ped5_Avar	Bone_Pars petrosa	ss	25264111	19132950	9833482	1.48605	NA	37.4309	0.221882	0.00802815	58.54	59	44	4.47664	1.99907	2.46318	5.37	9135	82215	0	0	0.006277	0	0.005986	3.14e-14	3667	11.4259	0.01	0	0.02	892856	0.724125	449971	0.752998	0.446556	0.55023	M	RK	NA	LA	YES	J2b2a1a1(J-Z631)	J2b2a1a1a1a1a1a1e		J2b2a1a1a1a1a1a1e		H13a1a1
RKF217.A0101.ssMod	RKF217.A0101	RK_Ped10_Avar	Bone_Pars petrosa	ss	21842367	17058319	9630140	1.43546	NA	41.377	0.202854	0.00952532	63.54	69	43	4.47865	2.06046	2.50784	7.41	9435	84915	0	0	0.006182	0	0.005948	1.06e-13	4653	15.1949	0.01	0	0.02	893180	0.724388	447785	0.749339	0.460063	0.559954	M	RK	NA	?	YES	R1b1a2a2(R-Z2105,R-CTS1078)	R1b1a1b1a1a2c1a3a2a1a1a		R1b1a1b1a1a2c1a3a2a1a1a		J1b1a2b
RKF208.A0101.ssMod	RKF208.A0101	RK_Unrel_Avar	Bone_Pars petrosa	ss	24854137	18684175	10012145	1.46414	NA	39.4297	0.156091	0.00701878	64.58	73	44	4.10786	3.60373	0.03199	9.89	13776	123984	0.12	0	0.308238	0	0.333125	3.69e-12	6185	20.3842	0.01	0	0.02	893562	0.724698	456085	0.763229	0.877277	0.00778751	F	RK	NA	?	YES	NA	NA	NA	NA	NA	H+195
RKO010.A0101.ssMod	RKO010.A0101	RK_Unrel_LSarHunP	Bone_Pars petrosa	ss	13356311	6592782	1420818	1.78449	49.3608	9.10954	0.182342	0.00919433	63.2296	67	45.0812	0.65927	0.56082	0.0034	1.03	2514	22626	0.1	0	0.276225	0.01	0.277576	3.51e-13	622	2.10242	0.99	0.98	NA	361332	0.293048	182380	0.305201	0.853695	0.00532553	F	RK	NA	LSarHunP	YES	NA	NA	NA	NA	NA	U2e
RKF134.A0101.ssMod	RKF134.A0101	RK_Unrel_Avar	Bone_Pars petrosa	ss	22592281	17478189	11118215	1.36388	77.3635	44.6265	0.202283	0.00830364	60.874	64	44.1843	4.90116	4.36705	0.03841	9.26	14022	126198	0.12	0	0.308897	0	0.336851	0	6865	20.9597	0.01	0	0.02	895368	0.726163	455295	0.761907	0.891036	0.00798807	F	RK	NA	?	YES	NA	NA	NA	NA	NA	T2b
RKO012.A0101.ssMod	RKO012.A0101	RK_Unrel_LSarHunP	Bone_Pars petrosa	ss	22117051	13198875	4715250	1.64275	59.6774	14.9242	0.208219	0.0102148	62.4551	66	44.9587	2.23551	0.97057	1.10392	2.17	5027	45243	0	0	0.005655	0	0.005124	1.49e-14	1324	4.45585	0.01	0	0.02	746558	0.605475	375944	0.629118	0.433549	0.496675	M	RK	NA	LSarHunP	YES	R1a1a1b(R-Z647,R-Z645)	R1a1a1b2a2b		R1a1a1b2a2b		J1c+16261
RKF192.A0101.ssMod	RKF192.A0101	RK_Ped2_Avar	Bone_Pars petrosa	ss	20915103	16387190	11588893	1.29281	NA	47.6031	0.163109	0.00746379	64.5	71	45	5.31975	2.29116	3.12072	7.54	9259	83331	0	0	0.006151	0	0.005512	1.03e-14	4568	14.8631	0.01	0	0.02	904180	0.733309	457121	0.764963	0.430689	0.586629	M	RK	NA	EA	YES	J1(J-M267)	J1a2a1a2d2b2b2		J1a2a1a2d2b2b2	Inferred from genealogy	H26
RKC046.A0101.ssMod	RKC046.A0101	RK_Ped3_Avar	Bone_Pars petrosa	ss	16266408	11708106	10709770	1.09	71.98	39.99	0.11	0	69.19	65	46.72	5.58	2.25	3.05	16.19	9079	81711	0	0	0.003444	0	0	0	9130	30.08	0.01	0	0.02	904992	0.73	461494	0.77	0.4	0.55	M	RK	NA	LA	YES	J2b2a1a1(J-Z639,J-Z631)	J2b2a1a1a1a1a1a1e		J2b2a1a1a1a1a1a1e		T2e
RKO013.A0101.ssMod	RKO013.A0101	RK_Unrel_LSarHunP	Bone_Pars petrosa	ss	22818423	14484735	5784180	1.60067	63.4782	17.3518	0.169151	0.00747265	64.4943	71	44.5029	2.78781	2.44522	0.02553	6.21	11150	100350	0.12	0	0.296308	0	0.318202	1.83e-12	4513	14.091	0.01	0	0.02	790190	0.640861	399783	0.669011	0.877081	0.00940828	F	RK	NA	LSarHunP	YES	NA	NA	NA	NA	NA	T1a1
RKO014.A0101.ssMod	RKO014.A0101	RK_Unrel_LSarHunP	Bone_Pars petrosa	ss	25003688	16942874	8578567	1.49368	67.7615	25.0145	0.160066	0.0080004	65.2536	72	45.7449	4.17333	3.49618	0.03701	5.18	12714	114426	0.12	0	0.302005	0	0.326528	9.26e-12	3142	10.5708	0.01	0	0.02	871274	0.706622	445378	0.745311	0.83765	0.00902163	F	RK	NA	LSarHunP	YES	NA	NA	NA	NA	NA	J1
RKF237.A0101.ssMod	RKF237.A0101	RK_Ped2_Avar	Bone_Pars petrosa	ss	22748177	17235600	9996604	1.42	75.7669	38.6031	0.188224	0.00815422	61.7041	64	45.4291	4.5683	1.97018	2.37983	6.41	9086	81774	0	0	0.004462	0	0.004478	2.09e-14	4344	13.9466	0.01	0	0.02	911830	0.739514	460777	0.771081	0.431135	0.524363	M	RK	NA	MA	YES	J1a2b(J-P58)	J1a2a1a2d2b2b2		J1a2a1a2d2b2b2		J2a2a
RKO015.A0101.ssMod	RKO015.A0101	RK_Unrel_LSarHunP	Bone_Pars petrosa	ss	9253509	3726971	1957657	1.47473	40.2763	12.0808	0.194207	0.00913999	59.9876	62	46.3455	1.02899	0.43192	0.60052	1.1	1813	16317	0	0	0.004845	0	0.005664	1.14e-15	825	2.38131	0.02	0	0.05	787183	0.344331	398897	0.35847	0.419855	0.588708	M	RK	NA	LSarHunP	YES	I2a1a1(I-L158,I-M26)	I2a1a1a		I2a1a1a		H5a4
RKO016.A0101.ssMod	RKO016.A0101	RK_Unrel_LSarHunP	Bone_Pars petrosa	ss	6642396	3921620	2328066	1.40635	59.0392	22.3574	0.21967	0.0107951	59.7268	61	45.7808	1.21607	0.5167	0.69112	1.59	2243	20187	0	0	0.006733	0	0.006323	1.39e-14	1000	3.06995	0.03	0	0.07	882360	0.393539	445341	0.410072	0.424858	0.57277	M	RK	NA	LSarHunP	YES	E1b1b1a1b1(E-CTS1773,E-L618)	E1b1b1a1b1		E1b1b1a1b1		H3v+16093
RKC014.A0101.ssMod	RKC014.A0101	RK_Unrel_Avar	Bone_Pars petrosa	ss	20167282	13677702	11615445	1.15	67.82	31.21	0.16	0.01	65.67	62	46.67	6.15	4.91	0.06	7.88	13716	123444	0.13	0	0.31988	0	0.36	0	4498	14.69	0.01	0	0.02	913441	0.74	472022	0.79	0.8	0.01	F	RK	NA	?	YES	NA	NA	NA	NA	NA	H11b1
RKC041.A0101.ssMod	RKC041.A0101	RK_Unrel_Avar	Bone_Pars petrosa	ss	20697687	13072986	9784184	1.25	63.16	24.11	0.21	0.01	65.1	61	46.18	5.12	2.06	2.59	13.81	9159	82431	0	0	0.005736	0	0.01	0	8252	26.44	0.01	0	0.02	914876	0.74	465678	0.78	0.4	0.51	M	RK	NA	LA	YES	E1b1b1a1b1a(E-V13)	E1b1b1a1b1a10		E1b1b1a1b1a10		I1a1c
RKC017.A0101.ssMod	RKC017.A0101	RK_Ped2_Avar	Bone_Pars petrosa	ss	24210377	15771853	11297112	1.28	65.15	27.95	0.19	0.01	58.48	55	45.99	5.23	4.23	0.04	13.28	13516	121644	0.13	0	0.332097	0	0.36	0	8834	26.34	0.02	0.01	0.03	915066	0.74	470118	0.79	0.81	0.01	F	RK	NA	MA	YES	NA	NA	NA	NA	NA	H3af
RKC010.A0101.ssMod	RKC010.A0101	RK_Ped3_Avar	Bone_Pars petrosa	ss	25488570	14207421	12891708	1.09	55.74	23.68	0.17	0.01	67.26	63	46.73	6.75	5.39	0.07	13.38	13819	124371	0.14	0	0.331494	0	0.37	0	7996	25.46	0.01	0	0.02	915932	0.74	471668	0.79	0.8	0.01	F	RK	NA	LA	YES	NA	NA	NA	NA	NA	H
RKO018.A0101.ssMod	RKO018.A0101	RK_Unrel_LSarHunP	Bone_Pars petrosa	ss	7263419	3349856	1731610	1.48308	46.1195	12.1141	0.219002	0.00936336	59.979	61	44.8146	0.91122	0.40824	0.52666	1.37	1695	15255	0	0	0.007207	0	0.002462	4.11e-16	939	2.82914	0.01	0	0.03	779958	0.335149	391655	0.345564	0.448221	0.583442	M	RK	NA	LSarHunP	YES	R1a1a1b(R-Z645)	R1a1a1b2a2b2b		R1a1a1b2a2b2b		HV
RKF132.A0101.ssMod	RKF132.A0101	RK_Unrel_Avar	Bone_Pars petrosa	ss	25351424	19561643	12126614	1.38008	77.1619	44.9348	0.199987	0.0085724	62.1578	66	44.3532	5.34676	4.66405	0.06988	9.29	14476	130284	0.14	0	0.327151	0	0.364356	0	6389	19.913	0.01	0	0.02	916988	0.743697	467092	0.781648	0.872602	0.0134098	F	RK	NA	EA	YES	NA	NA	NA	NA	NA	H2b
RKO019.A0101.ssMod	RKO019.A0101	RK_Unrel_LSarHunP	Tooth_38	ss	8317946	4639498	2022625	1.56404	55.777	17.9155	0.233008	0.0108907	53.4153	51	43.6669	0.95592	0.42669	0.58062	6.12	1768	15912	0	0	0.007756	0	0.006593	1.01e-14	3701	12.6172	0.01	0	0.02	703040	0.347603	349163	0.352362	0.445989	0.613285	M	RK	NA	LSarHunP	YES	J2a(J-L559,J-M410)	J2a1a1a2a2a2		J2a1a1a2a2a2		I2
RKO020.A0101.ssMod	RKO020.A0101	RK_Unrel_LSarHunP	Bone_Pars petrosa	ss	7467131	2476742	492009	1.80135	33.1686	4.69311	0.203399	0.0105641	59.8624	61	45.1775	0.23936	0.10486	0.12336	0.5	182	1638	0	0	0.012674	0.01	0.005015	1.4e-16	304	0.99324	NA	NA	NA	214609	0.127732	108619	0.133301	0.439362	0.517006	M	RK	NA	LSarHunP	YES	R1a1a1b(R-Z647,R-Z645)	R1a1a1b		R1a1a1b		NA
RKC021.A0101.ssMod	RKC021.A0101	RK_Ped2_Avar	Bone_Pars petrosa	ss	22146937	14527972	10582711	1.27	65.6	26.4	0.2	0.01	62.09	59	45.65	5.32	2.17	2.71	5.37	9656	86904	0	0	0.007321	0	0.01	0	3369	10.73	0.01	0	0.02	929279	0.75	467958	0.78	0.41	0.51	M	RK	NA	MA	YES	J1a2b(J-P58)	J1a2a1a2d2b2b2		J1a2a1a2d2b2b2		G2a1
RKC052.A0101.ssMod	RKC052.A0101	RK_Ped19_Avar	Bone_Pars petrosa	ss	21227119	13789141	10307867	1.25	64.96	27.21	0.17	0.01	66.35	62	46.09	5.24	2.12	2.61	14.38	9547	85923	0	0	0.006277	0	0.01	0	8558	27.38	0.01	0	0.02	930695	0.75	472950	0.79	0.41	0.5	M	RK	NA	EA	YES	R1a1a1b1a2b3(R-CTS3402)	R1a1a1b1a2b3a		R1a1a1b1a2b3a		K1a4a1a+195
RKC035.A0101.ssMod	RKC035.A0101	RK_Ped3_Avar	Bone_Pars petrosa	ss	30838562	16075215	10384055	1.35	52.13	13.32	0.19	0.01	61.34	58	45.14	5.59	2.31	3	2.55	10005	90045	0	0	0.006416	0	0.01	0	1674	5.16	0.01	0	0.02	931244	0.76	467531	0.78	0.41	0.54	M	RK	NA	LA	YES	J2b2a1a1(J-Z631)	J2b2a1a1a1a1a1a		J2b2a1a1a1a1a1a1e	Inferred from genealogy	C4a1a4a
RKC045.A0101.ssMod	RKC045.A0101	RK_Ped3_Avar	Bone_Pars petrosa	ss	18948228	13073637	11832909	1.09	69	34.39	0.14	0.01	69.01	65	46.72	6.36	2.54	3.51	11.45	9794	88146	0	0	0.003851	0	0	0	6450	21.35	0.01	0	0.02	932317	0.76	474920	0.79	0.4	0.56	M	RK	NA	?	YES	J2b2a1a1(J-Z639,J-Z631)	J2b2a1a1a1a1a		J2b2a1a1a1a1a1a1e	Inferred from genealogy	HV2a1
RKC032.A0101.ssMod	RKC032.A0101	RK_Ped3_Avar	Bone_Pars petrosa	ss	20640432	15017917	13742810	1.08	72.76	38.62	0.22	0.01	60.81	58	46.41	7.04	5.58	0.05	4.82	14151	127359	0.13	0	0.323548	0	0.36	0	3394	10.33	0.01	0	0.02	933306	0.76	478766	0.8	0.79	0.01	F	RK	NA	LA	YES	NA	NA	NA	NA	NA	C4a1a4a
RKC049.A0101.ssMod	RKC049.A0101	RK_Unrel_Avar	Tooth_37	ss	26060975	18068886	14732398	1.18	69.33	32.61	0.21	0.01	55.88	52	47.18	7	5.4	0.07	11.38	13704	123336	0.14	0	0.341492	0	0.39	0	6813	21.75	0.01	0	0.02	936144	0.76	482895	0.81	0.77	0.01	F	RK	NA	LA	YES	NA	NA	NA	NA	NA	T2b
RKC016.A0101.ssMod	RKC016.A0101	RK_Unrel_Avar	Bone_Pars petrosa	ss	23015530	14795919	10400856	1.3	64.29	26.82	0.18	0.01	66.06	63	45.59	5.16	2.12	2.6	6.75	9935	89415	0	0	0.004334	0	0	0	3779	12.65	0.01	0	0.02	942369	0.76	476181	0.8	0.41	0.5	M	RK	NA	?	YES	R1a1a1b(R-Z645)	R1a1a1b2a2a3		R1a1a1b2a2a3		H1a3
RKC012.A0101.ssMod	RKC012.A0101	RK_Ped3_Avar	Bone_Pars petrosa	ss	24926457	14805336	9852840	1.33	59.4	20.78	0.17	0.01	67.29	64	45.36	5.08	2.12	2.55	5.11	9943	89487	0	0	0.005527	0	0.01	0	2881	9.61	0.01	0	0.02	946123	0.77	478975	0.8	0.42	0.5	M	RK	NA	LA	YES	J2b2a1a1(J-Z631)	J2b2a1a1a1a1a1a		J2b2a1a1a1a1a1a		H2
RKF026.A0101.ssMod	RKF026.A0101	RK_Ped17_Avar	Bone_Pars petrosa	ss	27314816	20548673	13153653	1.36	75.23	48.17	0.19	0.01	60.51	63	44.44	5.28	2.38	3.09	14.08	10152	91368	0	0	0.00526	0	0.01	0	10362	32.5	0.01	0	0.02	950077	0.77	476370	0.8	0.45	0.59	M	RK	NA	?	YES	E1b1b1a1b1(E-CTS3287,E-L618)	E1b1b1a1b1a		E1b1b1a1b1a		H7c1
RKC039.A0101.ssMod	RKC039.A0101	RK_Ped3_Avar	Bone_Pars petrosa	ss	20659448	15274932	14538992	1.05	73.94	44.47	0.13	0.01	67.82	64	46.95	7.48	2.97	4.34	14.09	10442	93978	0	0	0.003022	0	0	0	8132	26.56	0.01	0	0.02	955046	0.77	484990	0.81	0.4	0.58	M	RK	NA	MA	YES	J2b2a1a1(J-Z631)	J2b2a1a1a1a1a1a1e		J2b2a1a1a1a1a1a1e		G2a1
RKF046.A0101.ssMod	RKF046.A0101	RK_Ped5_Avar	Bone_Pars petrosa	ss	29319482	21154013	13789647	1.35	72.15	44.54	0.16	0.01	61.42	65	44.13	5.47	2.51	3.34	14.55	10686	96174	0	0	0.005267	0	0	0	10574	33.44	0.01	0	0.02	961962	0.78	479600	0.8	0.46	0.61	M	RK	NA	LA	YES	J2b2a1a1(J-Z631)	J2b2a1a1a1a1a1a		J2b2a1a1a1a1a1a1e	Inferred from genealogy	V7a
RKC018.A0101.ssMod	RKC018.A0101	RK_Ped2_Avar	Bone_Pars petrosa	ss	36347242	19155330	12634926	1.34	52.7	16.53	0.23	0.01	62.7	59	46.05	6.42	2.61	3.26	9.24	10718	96462	0	0	0.006455	0	0.01	0	5627	17.88	0.01	0	0.02	963706	0.78	487426	0.82	0.41	0.51	M	RK	NA	LA	YES	J1a2b(J-P58)	J1a2a1a2d2b2b2		J1a2a1a2d2b2b2		J1c
RKC037.A0101.ssMod	RKC037.A0101	RK_Unrel_Avar	Bone_Pars petrosa	ss	24721091	18328757	16989584	1.07	74.14	43.8	0.17	0.01	62.23	59	46.78	8.41	6.63	0.1	12.09	14946	134514	0.13	0	0.301603	0	0.34	0	7965	24.15	0.01	0	0.02	965145	0.78	496108	0.83	0.79	0.01	F	RK	NA	MA	YES	NA	NA	NA	NA	NA	C4a2c1
RKO021.A0101.ssMod	RKO021.A0101	RK_Unrel_LSarHunP	Bone_Pars petrosa	ss	8589267	4360756	2057178	1.52825	50.7698	15.9167	0.201723	0.00997855	60.0518	61	45.5673	1.03412	0.44105	0.57744	1.38	1784	16056	0	0	0.005136	0	0.007741	3.59e-15	955	2.9213	0.02	0	0.04	822076	0.370973	412698	0.382869	0.426698	0.560942	M	RK	NA	LSarHunP	YES	R1a1a1b2(R-Z93)	R1a1a1b2a2b2b		R1a1a1b2a2b2b		HV6
RKC042.A0101.ssMod	RKC042.A0101	RK_Ped3_Avar	Bone_Pars petrosa	ss	20184312	15603877	15014558	1.04	77.31	50.04	0.12	0.01	69.95	66	46.78	7.74	3.1	4.48	11.15	10781	97029	0	0	0.004283	0	0	0	6441	20.84	0.01	0	0.02	967804	0.78	491932	0.82	0.4	0.58	M	RK	NA	MA	YES	J2b2a1a1(J-Z631)	J2b2a1a1a1a1a1a1e		J2b2a1a1a1a1a1a1e		H1
RKF117.A0101.ssMod	RKF117.A0101	RK_Ped12_Avar	Bone_Pars petrosa	ss	29938061	23441762	13308415	1.43228	78.3009	46.8429	0.19089	0.00905107	61.9707	67	43.2425	5.35576	2.5816	2.98864	13.09	11378	102402	0	0	0.005357	0	0.004627	0	9676	29.8946	0.01	0	0.02	968008	0.785075	479619	0.802612	0.482406	0.561998	M	RK	NA	EA	YES	J1a2b(J-P58)	J1a2a1a2d2b2b2		J1a2a1a2d2b2b2		U5b1b1+@16192
RKC020.A0101.ssMod	RKC020.A0101	RK_Ped4_Avar	Bone_Pars petrosa	ss	22728980	16022633	14537694	1.09	70.49	36.51	0.17	0.01	64.94	61	46.32	7.6	3.09	4.24	9.05	11027	99243	0	0	0.003569	0	0	0	5728	17.62	0.01	0	0.02	972571	0.79	492099	0.82	0.41	0.56	M	RK	NA	LA	YES	J2b2a1a1(J-Z639,J-Z631)	J2b2a1a1a1a1a		J2b2a1a1a1a1a1a1e	Inferred from genealogy	H+152
RKC002.A0101.ssMod	RKC002.A0101	RK_Ped3_Avar	Bone_Pars petrosa	ss	26197613	15938097	12008670	1.25	60.84	22.65	0.12	0.01	71.25	68	45.92	6.58	2.7	3.45	7.67	11087	99783	0	0	0.003386	0	0	0	3820	13.84	0.01	0	0.02	973951	0.79	492297	0.82	0.41	0.52	M	RK	NA	MA	YES	J2b2a1a1(J-Z631)	J2b2a1a1a1a1a1a1e		J2b2a1a1a1a1a1a1e		T2b4+152
RKC023.A0101.ssMod	RKC023.A0101	RK_Ped4_Avar	Bone_Pars petrosa	ss	27453293	18214167	16412169	1.1	66.35	32.89	0.16	0.01	65.87	62	46.23	8.46	6.78	0.07	9.05	15476	139284	0.14	0	0.350578	0	0.39	0	5621	17.6	0.01	0	0.02	975783	0.79	501042	0.84	0.8	0.01	F	RK	NA	LA	YES	NA	NA	NA	NA	NA	H+152
RKC028.A0101.ssMod	RKC028.A0101	RK_Ped3_Avar	Bone_Pars petrosa	ss	22670450	16825740	15306968	1.09	74.22	42.08	0.21	0.01	61.58	58	46.18	7.71	3.09	4.28	6.97	11000	99000	0	0	0.005547	0	0.01	0	4415	13.56	0.01	0	0.02	975836	0.79	492145	0.82	0.4	0.56	M	RK	NA	MA	YES	J2b2a1a1(J-Z639,J-Z631)	J2b2a1a1a1a1a1a1e		J2b2a1a1a1a1a1a1e		H92
RKC043.A0101.ssMod	RKC043.A0101	RK_Ped3_Avar	Tooth_36	ss	27651926	18567468	14263108	1.23	67.15	29.99	0.14	0.01	61.48	57	46.36	6.94	2.78	3.45	36.76	10905	98145	0	0	0.00517	0	0	0	18810	65.88	0.01	0	0.02	978199	0.79	495600	0.83	0.4	0.5	M	RK	NA	LA	YES	J2b2a1a1(J-Z639,J-Z631)	J2b2a1a1a1a1a1a1e		J2b2a1a1a1a1a1a1e		J1c5d
RKF157.A0101.ssMod	RKF157.A0101	RK_Ped5_Avar	Bone_Pars petrosa	ss	31871354	25171823	14070450	1.44102	NA	45.0356	0.159324	0.00649418	64.85	73	43	6.11393	2.81364	3.43064	9.01	11556	104004	0	0	0.003926	0	0.004325	3.71e-14	5630	18.6384	0.01	0	0.02	983064	0.797286	491976	0.82329	0.460202	0.561119	M	RK	NA	MA	YES	J2b2a1a1(J-Z631)	J2b2a1a1a1a1a1a		J2b2a1a1a1a1a1a1e	Inferred from genealogy	M8a2b
RKC031.A0101.ssMod	RKC031.A0101	RK_Ped3_Avar	Bone_Pars petrosa	ss	25777426	17159333	13880781	1.19	66.57	28.96	0.18	0.01	65.56	62	45.66	7.31	3	3.81	5.07	11423	102807	0	0	0.005598	0	0.01	0	2895	9.54	0.01	0	0.02	990000	0.8	498659	0.83	0.41	0.52	M	RK	NA	MA	YES	J2b2a1a1(J-Z631)	J2b2a1a1a1a1a1a		J2b2a1a1a1a1a1a1e	Inferred from genealogy	T2b+152
RKC038.A0101.ssMod	RKC038.A0101	RK_Ped3_Avar	Bone_Pars petrosa	ss	25002666	17179394	15115772	1.12	68.71	33.65	0.17	0.01	67.54	64	46.1	8.07	3.28	4.38	8.64	11565	104085	0	0	0.005721	0	0.01	0	5074	16.55	0.01	0	0.02	994648	0.81	502974	0.84	0.41	0.54	M	RK	NA	MA	YES	J2b2a1a1(J-Z631)	J2b2a1a1a1a1a1a1e		J2b2a1a1a1a1a1a1e		D4j+16311
RKC003.A0101.ssMod	RKC003.A0101	RK_Unrel_Avar	Bone_Pars petrosa	ss	26841728	18567043	15648117	1.16	69.17	33.86	0.19	0.01	64.13	61	46.09	8.03	3.24	4.22	7.28	11697	105273	0	0	0.005163	0	0.01	0	4443	14.17	0.01	0	0.02	995652	0.81	502977	0.84	0.4	0.53	M	RK	NA	MA	YES	E1b1b1a1b1a(E-V13)	E1b1b1a1b1		E1b1b1a1b1		U5a1a1
[truncated: 23 more columns]
