# Supplementary material for: Network of large pedigrees reveals social practices of Avar communities
Source: Nature. 2024 Apr 24;629(8011):376–83. doi: 10.1038/s41586-024-07312-4 (PMC11078744; doi:10.1038/s41586-024-07312-4)
Supplement: Supplementary file 5 — Archaeological and anthropological data of the Avar-period cemeteries of Rakoczifalva-Bagi-foldek sites 8 and 8A (RK), Kunszallas-Fulopjakab (KFJ), Kunpeszer-Felsőpeszeri ut (KUP) and Hajdunanas-Furj-halom-jaras site 41A (HNJ). [file 41586_2024_7312_MOESM5_ESM.xlsx]

## Sheet: Caption
Supplementary Table 2. Archaeological and anthropological data of the Avar-period cemeteries of Rákóczifalva-Bagi-földek Site 8 and 8A (RK), Kunszállás-Fülöpjakab (KFJ), Kunpeszér-Felsőpeszéri út (KUP) and Hajdúnánás-Fürj-halom-járás Site 41A (HNJ).

## Sheet: RK
Grave ID	Sample ID	Grave No. in publication	Relative chronology	Cal AD (68%)	Pedigree No.	Sex	Age at death	Grave pit (orientation, form, size, disturbance)	Grave goods	Notes
8_1/1	RKC001.A	No G.No.	Avar period (?)			F	?	Stray finds from the surface of Site 8
8_100/154	RKC018.A	24	LA III	681-818	2	M	55-59	NNW-SSE, simple pit, 240x100x84cm, post-hole structure, partly disturbed	cast copper-alloy belt set: buckle, small elongated fittings partly with shield-shaped hinged part (9), shield-shaped hole-protector (1), two rhombic fittings, narrow propeller-shaped fitting, small shield-shaped fittings with floral ornament (5), small strap end with tendril ornament, large two-plated strap end with openwork lilly ornament
8_121/190	RKC019.A	26	LA III	650-758	4	F	35-45	NNW-SSE, simple pit, 213x96x41cm, post-hole structure, disturbed, partly in situ	copper-alloy earring with pendant and small bronze balls on the hoop, iron buckle, spindle whorl
8_122/191	RKC020.A	27	LA II		4	M	8-9y	NNW-SSE, simple pit, 202x82x53cm	cast copper-alloy belt set: oval buckle, rosette-shaped fittings (3), large strap end with tendril ornament, small rectangular fittings of copper-alloy sheet (6 and fragments), rectangular small strap ends of copper-alloy sheet (2)
8_123/192	RKC021.A	28	MA/LA	671-772	2	M	45-55	NW-SE, simple pit, 230x85x60cm, post-hole structure	no grave goods
8_137/216		30	Avar period			?	?	NNW-SSE, simple pit, 160x64x20cm, post-hole structure	no grave goods
8_138/217		31	Avar period			?	5-6y	NNW-SSE, simple pit, 200x80x20cm, post-hole structure, disturbed	no grave goods
8_139/218	RKC022.A	32	MA or LA			M	20-22	NNW-SSE, simple pit, 260x100x15cm, post-hole structure	iron axe (fokos)
8_142/222	RKC023.A	33	LA II/III		4	F	16-18	NNW-SSE, simple pit, 180x85x38cm, post-hole structure	pair of copper-alloy earrings with bead pendant, copper-alloy ring, glass beads: black cylindrical (1), blue prism-shaped (1), white, blue, and black melon seed-shaped (4), copper-alloy twisted needle with hooks, spindle whorl, iron object
8_144/229	RKC024.A	34	LA		3	F	24-59	NNW-SSE, simple pit, x70x5, disturbed	iron buckle
8_145/230		35	Avar period			M (?)	30-59	NNW-SSE, simple pit, 135x80x10cm, disturbed	no grave goods
8_146/231	RKC025.A	36	Avar period		3	M	20-25	NNW-SSE, simple pit, 240x80x18cm	no grave goods
8_147/232	RKC026.A	37	MA or LA			M	35-45	NNW-SSE, simple pit, 240x85x20cm, post-hole structure	no grave goods
8_148/233		38	Avar period			?	?	NNW-SSE, simple pit, 210x84x10cm, post-hole structure, disturbed	no grave goods
8_149/234	RKC027.A	39	LA		3	M	8-10y	NNW-SSE, simple pit, 153x60x25cm, disturbed	no grave goods
8_150/235	RKC028.A	40	MA/LA	681-769	3	M	50-59	NNW-SSE, simple pit, 220x80x45cm, post-hole structure, coffin	two iron buckles, grey rim fragment of a pot, iron knife, fire stone, iron coffin clamps
8_151/236	RKC029.A	41	LA		3	F	14-16	NNW-SSE, simple pit, 210x80x35cm, post-hole structure, partly in situ	5 blue cylindrical glass beads with yellow lines
8_168/263	RKC030.A	42	MA		3	M	35-45	NNW-SSE, simple pit, 210x90x50cm, disturbed	two iron buckles, two iron knives, two iron objects, animal bones
8_169/264	RKC031.A	43	MA		3	M	35-45	NNW-SSE, simple pit, 240x85x55cm, post-hole structure	iron buckle, iron knife
8_170/265	RKC032.A	44	LA II/LA III	689-826	3	F	35-45	NNW-SSE, simple pit, 220x86x48cm, post-hole structure, coffin	copper-alloy earring with glass bead pendant, iron coffin clamps
8_171/266	RKC033.A	45	MA	671-772	3	M	40-55	NNW-SSE, simple pit, 240x85x35cm	3 rectangular iron buckles, belt set: bronze buckle with floral motif, square iron fittings with concave sides (4), smaller rectangular iron fittings (2), 3 fragments of pressed copper-alloy sheets, iron kinfe
8_172/267	RKC034.A	46	MA or LA		3	F	18-20	NNW-SSE, simple pit, 200x80x32cm	no grave goods
8_174/269	RKC035.A	47	LA		3	M	13-14	NNW-SSE, simple pit, 207x82x40cm, post-hole structure, disturbed (?)	copper-alloy buckle, animal bones
8_178/273	RKC036.A	48	MA		3	M	45-55	NNW-SSE, simple pit, 225x85x45cm, post-hole structure	181
8_179/274	RKC037.A	49	MA			F	17-19	NW-SE, simple pit, 218x76x28cm	no grave goods
8_181/276	RKC038.A	50	MA	673-772	3	M	40-49	NNW-SSE, simple pit, 200x80x28cm	iron buckle
8_182/277	RKC039.A	51	MA		3	M	6-7y	NNW-SSE, simple pit, 147x66x20cm	iron buckle, pressed sheet copper-alloy fitting with braid pattern
8_183/278	RKC040.A	52	MA or LA		3	F	50-59	NNW-SSE, simple pit, 200x70x40cm	necklace (glass beads): light green compressed spherical (1), yellow and black millet-shaped (16), blue cylindrical (1), blue biconic (1), translucent and light blue melon seed-shaped (2), spindle whorl
8_184/279		53	Avar period			?	30-49	NNW-SSE, simple pit, 90x67x15cm, disturbed	no grave goods
8_186/281	RKC041.A	54	LA III	705-821		M	30-39	NW-SE, simple pit, 222x73x112cm, post-hole structure	cast copper-alloy buckle, cast copper-alloy belt set with openwork floral ornament: buckle, heart-shaped fittings (hole-protectors, 2), elongated fittings with hinged part (15), heart-shaped small fittings (30), small strap ends (4), propeller-shaped fitting with pearl-row motif, belt-loop, wheel-turned yellow mug, hand-formed grey pot with wave-line decoration, iron knife, iron coffin clamp
8_187/282	RKC042.A	55	MA	677-771	3	M	16-18	N-S, simple pit, 230x80x90cm, disturbed (?)	pair of silver earrings with hollow balls and granulation, two rectangular iron buckles, iron knife, fire stone, horse harness: round copper-alloy mounts (2), half cylindrical silver mounts (8 and fragments), fragments of a copper-alloy mount, two iron objects
8_206/311	RKC043.A	58	LA		3	M	30-35	NNW-SSE, simple pit, 220x77x42cm, post-hole structure	no grave goods
8_223/339	RKC044.A	59	MA/LA		3	F	24-59	NNW-SSE, simple pit, 220x78x40cm, disturbed	no grave goods
8_242/368		60	Avar period			?	1,5y	NNW-SSE, simple pit, disturbed	glasse beads: millet-shaped (3), cylindrical with wawy lines (5), melon seed-shaped (1)
8_248/383	RKC045.A	61	MA or LA		3	M	9-10y	N-S, grave pit not observable	iron object
8_261/399	RKC046.A	63	LA		3	M	5-6y	NNW-SSE, simple pit, 155x58x50cm, disturbed	no grave goods
8_262/400	RKC047.A	64	MA	661-771	3	M	40-45	NNW-SSE, simple pit, 225x80x30cm, post-hole structure, in situ	two iron buckles, animal bones
8_263/401	RKC048.A	65	LA II/III			F	20-24	NNW-SSE, simple pit, 210x80x25cm	pair of copper-alloy earrings, spindle-whorl, iron coffin clamp, iron object
8_264/402	RKC049.A	66	LA	684-821		F	18-20	N-S, simple pit, 195x65x30	necklace (glass beads): green compressed spherical (2), yellow millet-shaped (11), blue cylindrical with yellow lines (4), white conic (4), red prism-shaped (1), white and black melon seed-shaped (5), blue cubic (1), twin bead (1) + fragments, pair of copper-alloy bracelets, copper-alloy fingerring, copper-alloy mount (agraffe) with griffin motif and pearled rim
8_270/419		67	Avar period			?	40-49	NNW-SSE, simple pit, 230x80x50cm, disturbed (?)	copper-alloy buckle, animal bones
8_28/43	RKC002.A	3	MA		3	M	25-39	NNW-SSE, simple pit, 220x90x15cm	iron object
8_288/443	RKC050.A	69	LA		3	M	6-7y	NNW-SSE, simple pit, 130x60x25cm, disturbed	iron knife
8_29/45	RKC003.A	4	MA	703-889		M	30-39	NNW-SSE, simple pit, 195x100x15cm, coffin	two bronze buckles, coffin clamps
8_30/46		5	MA/LA			F (?)	20-59	NNW-SSE, simple pit, 190x81x20cm, coffin	two cattle skeletons, iron object, coffin clamps, pair of copper-alloy earring with glass beads, necklace (glass beads): spherical with gold foil (1), green and grey compressed spherical (3), translucent, light turqoise/green and dark green/blue/black melon seed-shaped (66), translucent green and rosa cylindrical (3); pair of copper-alloy sheet bracelets with broadened ends
8_319/494	RKC051.A	71	EA	641-666	19	M	22-24	Avar solitary grave: N-S, grave pit not observable	iron buckle
8_395/612	RKC052.A	75	EA		19	M	24-29	Avar solitary grave: N-S, W, D: 33x33cm	iron buckle
8_47/78	RKC004.A	8	MA or LA	666-772		F	45-55	NNW-SSE, simple pit, 123x50x10cm, partly in situ	no grave goods
8_48/79	RKC005.A	9	LA	785-877	3	M	25-40	NNW-SSE, simple pit, 140x100x6cm, disturbed	no grave goods
8_51/84	RKC006.A	10	MA or LA			F	20-25	NNW-SSE, simple pit, 190x90x10cm, post-hole structure, partly in situ	iron buckle
8_54/89	RKC007.A	11	MA/LA	652-759	2	F	50-59	NNW-SSE, simple pit, 211x73x37cm, post-hole structure, in situ	iron buckle with copper-alloy prong, spindle whorl
8_57/98	RKC008.A	12	LA II/III		2	F (?)	17-19	NW-SE, simple pit, 232x50x52cm, post-hole structure, in situ	copper-alloy agraffe-pair with glass inlay, pair of copper-alloy bracelets, necklace (glass beads): translucent spherical (2), blue compressed spherical (1), translucent, white, and green conical (11), translucent, light green/turqoise, and grey/black cylindrical (53), blue prism-shaped (2), translucent light green/turqoise, and dark green/blue/black melon seed-shaped (156), iron buckle
8_58/99		13	Avar period			?	? (small child)	NNW-SSE, simple pit, D: 2-3cm, post-hole structure, disturbed	no grave goods
8_71/114	RKC009.A	14	LA	679-771	2	M	45-55	NNW-SSE, simple pit, 212x75x30cm, post-hole structure	no grave goods
8_72/115	RKC010.A	15	LA III	776-888	3	F	20-24	NNW-SSE, simple pit, 220x75x30cm	copper-alloy earring with glass pendant and small bronze balls on the hoop, necklace (glass beads): black compressed spherical (2), black and blue cylindrical (16), black prism-shaped (9), green, turqois, and black melon seed-shaped (4), fragment , Roman copper coin
8_73/116	RKC011.A	16	LA		3	M	40-55	NNW-SSE, simple pit, 220x100x54cm, post-hole structure	no grave goods
8_77/124	RKC012.A	17	LA	671-772	3	M	45-55	NNW-SSE, simple pit, 227x75x15cm, post-hole structure	iron buckle, iron knife
8_78/125	RKC013.A	18	LA		3	F	18-22	NNW-SSE, simple pit, 230x92x54cm, post-hole structure	pair of cast copper-alloy bracelets
8_79/126	RKC014.A	19	MA or LA			F	23-26	NNW-SSE, simple pit, 227x95x15cm, post-hole structure	no grave goods
8_81/130	RKC015.A	20	LA		4	F	11-13y	NNW-SSE, simple pit, 182x60x22cm, post-hole structure	two melon seed-shaped beads
8_82/131	RKC016.A	21	MA or LA			M	50-59	NNW-SSE, simple pit, 218x85x20cm	iron buckle, iron knife
8_83/132	RKC017.A	22	MA/LA		2	F	25-30	NNW-SSE, simple pit, 200x70x15cm	iron buckle
8A_118/171	RKF003.A	8	MA or LA			F	24-39	N-S, simple pit, 190x70x12cm	fragments of a hand-formed pottery
8A_122/177		9	Avar period			?	15-59	Southern part of a grave. D: 38 cm	fragments of an iron object
8A_123/178	RKF004.A	10	MA/LA		5	F	30-59	Pit not observed, post-hole structure	spindle whorl
8A_134/189	RKF005.A	11	LA		4	F	24-30	N-S, pit not observable, D: 20cm	no grave goods
8A_304/359		12	Avar period			F (?)	unknown	N-S, pit not observable, D: 14cm	glass beads, copper-alloy bracelet, perforated bronze coin (all lost without any information)
8A_305/360	RKF007.A	13	MA or LA			M	40-59	N-S, pit not observable, D: 10 cm, partly destroyed	two iron buckles
8A_308/363	RKF221.A	14	LA		5	F	2-3y	N-S, pit not observable, D: 15cm, partly destroyed	no grave goods
8A_399/483	RKF163.A	15	MA		2	M	30-39	N-S, simple pit, 233x75x30cm	two smaller and one larger iron buckles, corroded iron object (razor?)
8A_400/484	RKF164.A	16	EA		2	M	40-49	N-S, simple pit, 198x64x10cm	two iron buckles, cylindrical bone object
8A_401/501	RKF006.A	17	LA			F	17-24	N-S, simple pit, 215x85x10cm, post-hole structure,	necklace (glass beads): black, brown, blue, white melon seed-shaped beads (20), white segmented bead, millet-shaped beads (6), spherical (3); black cylindrical (1), iron buckle, fragment of a copper-alloy object
8A_402/502	RKF009.A	18	EA			F	30-59	NW-SE, 180x90x10cm, partly disturbed	iron buckle, flat spindle whorl
8A_403/503	RKF165.A	19	Avar period			M	15-17	N-S, simple pit, 205x91x15cm	two iron knives, iron fragments (fire starter?)
8A_404/504	RKF127.A	20	LA		4	M	1y	N-S, simple pit, 120x75x37cm	no grave goods
8A_405/505	RKF010.A	21	LA I		4	M	25-39	N-S, simple pit, 240x90x77cm	cylindrical, white glass beads (2), copper-alloy buckle, iron buckle, copper-alloy strap end and belt fitting, iron knife, fragmented bronze disc
8A_406/506	RKF011.A	22	LA I		4	F	35-45	N-S, simple pit, 210x90x50cm	iron knife, spindle whorl, necklace (glass beads): greyish-blue, brownish-black, translucent melon seed-shaped (64), black, translucent spindle-shaped (7), spherical (7), black segmented (1), earring with bead pendant
8A_407/507	RKF014.A	23	LA I		4	F	24-26	N-S, simple pit, 250x90x68cm	necklace (glass beads): black, greyish-blue melon seed-shaped (7); turqois prism-shaped (2); black spindle-shaped, a pair of copper-alloy bracelets, small copper-alloy buckle, copper-alloy small strap end, spindle whorl
8A_408/508	RKF015.A	24	LA		4	M	7-9y	N-S, simple pit, 155x75x11cm	no grave goods
8A_409/509	RKF017.A	25	LA		4	F	30-45	N-S, simple pit, 230x88x70cm, post-hole structure	no grave goods
8A_410/510	RKF012.A	26	LA I	660-771	4	M	25-29	N-S, large, simple pit, 270x150x95cm	cast bronze belt set with griffin motifs (buckle, large and small strap ends, rectangular fittings, propeller-mount, belt-loop), two iron knives, iron buckle, two further bronze buckles, mounted horse skeleton left to the deceased, horse bit with iron-rods, pair of stirrups, three girth buckles, rosette-shaped cast gilded bronze horse harness fittings (5); animal bones
8A_411/511	RKF013.A	27	LA III		4	M	30-39	N-S, simple pit, 220x94x62, post-hole structure	cast bronze belt set with tendril motifs (buckle, large and small strap ends, shield-shaped belt fittings, small belt fittings, propeller-shaped mount, belt-loop), iron buckle, two iron knives, animal bones
8A_412/512	RKF016.A	28	LA		4	M	24-39	N-S, simple pit, 220x85x48cm	two iron knives, two iron buckles, bone tool (puncheon?)
8A_413/513		29	Avar period			?	3-4y	Pit not observable, destroyed. D: 10cm.	no grave goods
8A_414/514	RKF018.A	30	LA I		4	F	24-29	N-S, simple pit, 247x122x35cm, a depression at both ends of the grave pit, coffin	pair of earrings with bead pendant, glass beads: black, blue melon seed-shaped (2); translucent spindle-shaped (3), two iron buckles, coffin clumps
8A_415/515	RKF019.A	31	LA III	653-673	4	M	30-39	N-S, simple pit, 250x110x75, coffin	cast bronze belt set with openwork floral motifs (buckle, large and small strap ends, narrow shield-shaped fittings, large and small heart-shaped fittings; propeller-shaped fitting, two iron knives, bronze tool (drill?), large amount of cattle bones
8A_416/516	RKF166.A	32	LA			F	30-49	N-S, simple pit, 210x90x45cm	no grave goods
8A_417/517	RKF020.A	33	LA		4	M	4-5y	N-S, simple pit, 150x70x40cm, post-hole structure	no grave goods
8A_418/518	RKF167.A	34	MA	663-772		F	19-24	N-S, simple pit, 220x110x40cm	bronze earring with bead pendant, gilded disc brooch with cornucopia motif, bronze buckle, lead spindle whorl, iron knife
8A_420/520	RKF021.A	35	LA I/II			F	24-26	N-S, simple pit, 268x95x25, simple pit, post-hole structure, coffin,	pair of earrings with bead pendants, two fingerrings with glass inlay
8A_421/521	RKF022.A	36	EA	564-597		M	35-45	N-S, pit not observable, D: 5cm, strongly destroyed	Martynovka-type pressed silver belt set, strongly fragmented
8A_422/522	RKF023.A	37	LA		4	M	9-11y	N-S, simple pit, 200x75x8, coffin	large amount of cattle bones under the skeleton
8A_423/523	RKF024.A	38	MA			F	18-22	N-S, simple pit, 240x80x15cm, partly destroyed	glass beads: yellow and brown spherical (11), silver, light blue, and blue compressed spherical (9), blue with fibreglass decoration (5), yellow, two-part segmented (1), white spindle-shaped (1), spindle-shaped with yellow fibreglass decoration (2), light blue, dark blue, green prism-shaped (6), iron buckle
8A_424/524	RKF025.A	39	LA II/LA III		15	F	24-29	N-S, simple pit, post-hole structure	pair of bronze earrings with bead pendant, beads: blue barrel-shaped with wawy fibreglass decoration (1), black melon seed-shaped (2), black cylindrical (1), blue segmented bead (1), translucent spindle-shaped (1), blue biconical, blue (1), spindle whorl, iron knife
8A_425/525	RKF168.A	40	LA		4	M	14-16	N-S, simple pit, 215x75x12cm, post-hole structure, partly destroyed	hand-made pottery, iron knife (?)
8A_426/526	RKF026.A	41	Avar period		17	M	25-30	N-S, simple pit, 250x78x47, partly disturbed	iron buckle, iron knife
8A_427/527	RKF027.A	42	Avar period		17	M	11-13y	N-S, simple pit, 193x60x11cm, simple pit, a depression at both ends of the grave pit	large amount of cattle bones
8A_428/528	RKF170.A	43	Avar period		5	M	45-55	N-S, simple pit, 195x80x31cm	no grave goods
8A_429/529	RKF028.A	44	LA II/III		4	F	40-49	N-S, simple pit, 240x80x44cm	pair of copper-alloy earrings with bead pendants, iron buckle, iron knife, animal bones
8A_430/530	RKF029.A	45	MA		5	M	12-13y	N-S, simple pit, 215x60x46cm	iron knife, horse harness: pair of stirrups, iron bit, two iron girth buckles, round silver-plated bronze mounts with tendril motif (5); round iron mounts covered with copper-alloy foil (3); round bronze mounts covered with gilded silver foil, animal (sheep?) rump, handmade pot
8A_431/531	RKF030.A	46	LA III			F	18-24	N-S, simple pit, 220x90x15cm, post-hole structure	pair of copper-alloy earrings with bead pendants
8A_432/433	RKF169.A	47	LA			F	18-23	N-S, simple pit, 150x80x58cm, partly disturbed	cast bronz buckle, spindle whorl
8A_433/533	RKF031.A	48	MA/LA		5	M	40-45	N-S, simple pit, 227x78x52cm, post-hole structure,	two iron buckles, iron knife
8A_434/534	RKF032.A	49	LA		5	M	22-24	N-S, simple pit, 255x93x80cm	two iron buckles, iron knife
8A_435/535	RKF033.A	50	LA		5	M	22-24	N-S, simple pit, 252x90x60, partly destroyed	two iron buckles
8A_436/536	RKF034.A	51	LA		5	M	35-45	N-S, simple pit, 236x80x50cm, post-hole structure	iron buckle
8A_437/537	RKF035.A	52	Avar period			F	24-29	N-S, pit not observable, partly destroyed	iron buckle
8A_438/538	RKF036.A	53	LA		5	M	24-29	N-S, simple pit, 250x86x44cm, post-hole structure	lead (?) buckle, iron knife
8A_439/539	RKF037.A	54	MA		4	F	5-7y	N-S, simple pit, 140x60x12cm, partly destroyed	no grave goods
8A_440/550	RKF038.A	55	LA		4	M	4-5y	N-S, simple pit, 150x75x14, post-hole structure	no grave goods
8A_441/541	RKF039.A	56	MA or LA			F	24-39	N-S, simple pit, 158x52cm, partly destroyed	no grave goods
8A_442/542	RKF040.A	57	MA/LA		5	M	30-39	N-S, simple pit, 236x96x32cm, post-hole structure	iron buckle
8A_443/543	RKF041.A	58	LA		5	M	16-19	N-S, simple pit, 270x100x70cm, ledges, coffin	iron bracelet, iron knife, two iron buckles, two iron fire starters, coffin clamps
8A_445/545	RKF043.A	60	MA/LA		5	F	40-49	N-S, simple pit, 240x100x49cm, post-hole structure	no grave goods
8A_446/546	RKF042.A	61	MA	668-772	4	M	35-49	N-S, 263x102x82, simple pit, post-hole structure	pair of copper-alloy hair ornaments, two iron buckles, belt set with pressed sheet copper-alloy fittings (curved-sided square-shaped, rectangular, propeller-shaped) animal bones, iron awl
8A_447/547	RKF044.A	62	MA			F	45-59	NNW-SSE, simple pit, 230x83x57cm	pair of copper-alloy earrings with bead pendants, rectangular iron belt buckle at the pelvis , ,
8A_448/548	RKF045.A	63	Avar period			F	22-24	N-S, pit not observable, shallow, destroyed	no grave goods
8A_449/549	RKF046.A	64	LA		5	M	7-9y	N-S, simple pit, 187x74x42cm	two iron buckles
8A_450/550	RKF047.A	65	MA		4	M	30-39	N-S, simple pit, 260x70x37cm, coffin	two iron buckles, iron knife, semicircular iron plate (mount?), iron axe (fokos), hand-formed pot
8A_463/556	RKF222.A	66	MA			F	24-29	NNE-SSW, simple pit, 256x64x32cm	pair of copper-alloy earrings with bead pendants, spindle-whorl
8A_472/579	RKF223.A	67	EA or MA			M	40-49	NNE-SSW, simple pit, 212x87x13cm, partly destroyed	no grave goods
8A_473/567	RKF048.A	68	EA			F	30-35	NNW-SSE, simple pit, 230x85x64cm	pair of silver earrings with large spherical pendant, glass beads: flattened spherical, yellow (3), brown (4), iron buckle, wheel-turned jug	the grave partly cut a neolithic pit
8A_474/570	RKF049.A	69	MA			F	17-19y	NNW-SSE, simple pit, 235x74x37cm	iron ring, pair of copper-alloy earrings with bead pendant, beads: yellow and brown 'millet' beads (10), prismatic bead, white spherical, blue and translucent compressed spherical (2), iron buckle, iron knife
8A_488/586	RKF050.A	70	EA		6	M	30-39	N-S, simple pit, 246x72x36cm	iron buckle
8A_490/588	RKF052.A	71	EA		6	M	24-29	N-S, simple pit, 248x69x50cm	iron buckle, iron knife
8A_491/589	RKF172.A	72	EA	579-636	6	M	30-49	NNW-SSE, simple pit, 260cmx85cmx55cm	copper-alloy earring, two iron buckles, pressed sheet silver/copper-alloy belt set, fragmented iron knife, horse harness: iron bit, stirrup, 2 iron buckles,
8A_492/590	RKF173.A	73	EA		6	M	24-35	N-S, simple pit, 215x67x32cm	two iron buckles, iron knife
8A_494/592	RKF053.A	74	EA		1	M	24-29	N-S, simple pit, 228x86x65cm	two iron buckles, sheep scapula
8A_50/76	RKF217.A	1	Avar period		10	M	45-55	N-S, pit not observable, shallow, cranium partly damaged	iron knife, fragment of an iron object
8A_501/609		75	Avar period			?	no remains	N-S, simple pit, 123x50x15cm	no grave goods
8A_505/602	RKF174.A	76	EA		8	F	45-55	N-S, simple pit, 250x68x40cm	pair of open copper-alloy earrings, glass beads: blue prism-shaped, spherical: yellow and brown with yellow fibreglass decoration (2), black barrel-shaped with yellow fibreglass decoration, greyish-blue flattened spherical (2) , iron buckle, flat spindle whorl, sheep/goat skull and lower extremities
8A_511/608	RKF175.A	77	EA		6	M	40-55	N-S, simple pit, 235x70x30cm	two iron buckles
8A_519/623	RKF224.A	78	EA or MA			M	35-38	N-S, simple pit, 218x86x20cm, post-hole structure, skull destroyed	copper-alloy sheet, lost
8A_524/626	RKF225.A	79	EA		1	M	24-59	NNW-SSE, simple pit, 252x88x30cm	iron buckle
8A_525/627	RKF054.A	80	EA or MA			M	45-59	NNW-SSE, simple pit, 240x75x33cm	iron buckle, iron knife
8A_526/628	RKF055.A	81	EA or MA		12	F	25-29	N-S, simple pit, 210x100x33cm, ledges	iron buckle, fragments of an animal jaw
8A_529/631	RKF176.A	82	EA		8	M	35-45	N-S, simple pit, 255x70cm	two iron arrowheads, bone handle plates of a compact bow, iron buckle, belt set: pressed unornamented bronze mounts and strap ends, horse harness: pair of iron stirrups, iron bit, animal vertebrae, hand-formed grey pot
8A_536/639	RKF057.A	83	EA or MA			F	24-35	N-S, simple pit, 235x65x13cm	no grave goods
8A_537/640	RKF056.A	84	EA	569-602	2	F	35-39	N-S, simple pit, 248x82x67cm	silver earring with large spherical pendant, copper-alloy fingerring, iron buckle, flat spindle whorl, skull and lower extremities of a sheep/goat, hand-formed brownish-grey bottle with funnel-shaped neck
8A_539/642	RKF058.A	85	EA			U	30-39	N-S, simple pit, 220x70x20cm	fragments of an iron knife
8A_541/644	RKF060.A	86	EA		7	M	35-39	simple pit, 222x108x51cm	iron buckle, copper-alloy/iron buckle, iron knife, small iron ring
8A_544/647		87	Avar period			F (?)	40-49	N-S, simple pit, 120x65x10cm,	no grave goods
8A_546/649	RKF061.A	88	EA		2	F	40-59	N-S, pit with sloping bottom (end niche grave?), 296x90x104cm	iron knife
8A_547/650, 713	RKF062.A	89	EA	580-638	8	M	30-39	N-S, simple pit, 262x92x68cm	iron buckle, belt set made of unornamented silver sheet: large strap end, small strap ends (7), silver rivets (5), double shield-shaped mount (1), bronze belt-loop (1), antler pieces of the quiver, antler plates of a composite bow, three-lobed arrowhead, horse harness made of pressed copper-alloy sheet: hemispherical mounts (44), tessaled rectangular mounts (10), tessaled square-shaped mounts (6)…
8A_556/665	RKF177.A	90	EA			F	24-35	N-S, simple pit, 260x85x45cm	pair of copper-alloy cast earrings with large spherical pendants, glass beads: blue barrel-shaped, white and green flattened spherical (2), rectangular copper-alloy sheet mount, spindle whorl
8A_557/666	RKF063.A	91	MA			F	24-29	N-S, simple pit, 205x86x54cm	pair of copper-alloy bracelets, iron buckle, fragments of the skull and lower extremites of a sheep/goat, spindle whorl
8A_558/667	RKF226.A	92	MA		2	M	35-45	N-S, simple pit, 315x90x52cm	two iron buckles, rectangular iron belt mount, iron knife, iron oject, horse bit with iron rods, skull and lower extremities of a sheep/goat
8A_559/668	RKF064.A	93	MA/LA	672-772	2	M	40-49	N-S, simple pit, 280x70x50cm, coffin	pair of iron stirrups, iron buckle, iron knife, bronze ring, several coffin clamps
8A_563/672	RKF178.A	94	EA		7	F	24-29	N-S, simple pit, 295x90x25cm	iron buckle, iron ring, spindle whorl
8A_564/673	RKF066.A	95	EA			F	35-39	simple pit, 235x85x65cm	fragment of a silver earring, iron buckle
8A_566/675	RKF179.A	96	EA		8	F	30-39	N-S, simple pit, 218x72x40cm	silver belt buckle, iron knife
8A_567/676	RKF067.A	97	EA		8	F	35-49	N-S, simple pit, 234x70x74cm	necklace: amber beads: flattened spherical (5), glass beads: red, flattened spherical with fibreglass decoration (1), yellow, spherical (3), and glass fragments, spindle whorl, iron ring, animal bones, hand-formed light brown jug
8A_569/678	RKF228.A	98	Avar period		7	F	5-6y	N-S, simple pit, L: 95cm, D: 32cm	no grave goods
8A_572/681	RKF068.A	99	MA		2	M	24-39	N-S, simple pit, 180x55x5cm	iron buckle, iron knife, iron fire starter
8A_575/687	RKF069.A	100	EA	604-641		F	25-39	N-S, simple pit, 270x78x83cm	pair of cast silver earring with large spherical pendant, silver bead, copper-alloy buckle, iron knife, red and grey wheel-turned pot with tunnel-shaped neck and incised anthropomorfic figurine, biconic spindle whorl of green glass
8A_578/699		101	Avar period			?	?	N-S, simple pit, 203x90x65cm	no grave goods
8A_580/701	RKF071.A	102	EA	579-636		M	30-39	N-S, simple pit, 280x90x45cm	iron buckle, iron knife, part of a bronze polykandelon, iron object, iron awl (?), fire stone, cast bronze Syracuse-type buckle, belt set of unornamented pressed silver sheet: large strap end, small strap end (8), round mounts (25?), shield-shaped mounts (2), T-shaped mounts (2), bronze belt-loop, bronze rivet, and fragments, reddish-yellow hand-made jug with rectangular handle
8A_582/703	RKF180.A	103	EA		2	M	45-55	N-S, simple pit, 250x84x35cm	iron buckle, fragments of two unornamented, copper-alloy strap ends, light brown handmade pot
8A_583/704	RKF072.A	104	EA or MA			F	35-45	N-S, simple pit, 210x80x93cm	iron buckle
8A_594/719	RKF073.A	105	MA	676-772	2	M	30-59	N-S, simple pit, 260x65x60cm, partly disturbed	copper-alloy buckle, iron buckle, iron knife, belt set of unornamented silver sheet: large strap end, small strap ends (2), fragments of a mount; horse harness: iron disc-shaped ornaments (3); iron mount covered with thin copper-alloy plate, pair of stirrups, iron bit
8A_596/721	RKF227.A	106	EA		14	M	25-29	N-S, simple pit, 200x100x94cm	two iron buckles, hand-formed grey pot with tunnel-shaped mouth
8A_598/726	RKF074.A	107	EA	606-646	14	M	40-49	N-S, simple pit, 267x76x104cm	bronze buckle, iron buckle, belt set: silver rivets (3), P-shaped copper-alloy belt-loop, unornamented silver sheet strap end (3), double shield-shaped Fönlak-type belt fitting, narrow, reed-shaped spearhead, horse harness: pair of iron stirrups, iron bit, iron buckle, dark grey hand-formed pot with funnel-shaped mouth
8A_599/722	RKF059.A	108	EA		6	F	24-35	N-S, simple pit with ledges, 223x102x60cm	glass bead necklace: flattened spherical, yellow (8), flattend spherical with bulges and wawy lines: red-blue-white (1), red-yellow-white (1); elongated amber bead (1); spherical silver beads (2), fragments of metal beads, remains of perforated copper-alloy sheets and wires from the necklace, spindle whorl	Resampled
8A_599/722	RKF075.A	108	?			U	?			No evidence of remains of a second skeleton in Grave 599/722 in the excavation documentation.
8A_600/723	RKF181.A	109	MA		2	M	30-39	N-S, simple pit, 220x90x74cm	belt set: square fitting made of an iron plate covered with copper-alloy sheet; copper-alloy sheet strap end, iron rectangular and triangular mounts, iron knife, fire stone, pair of stirrups, iron bit, light brown wheel-turned pot, textile fragments
8A_602/727		110	MA			?	?	N-S, simple pit, 258x75x40cm	spindle disc, iron buckle, pair of iron stirrups, iron bit, sheep bones
8A_603/728	RKF076.A	111	EA	607-651	7	M	40-49	NNE-SSW, simple pit, 215x75x67cm	4 iron buckles, iron knife, belt set: P-shaped iron belt-loop, copper-alloy strap end (3), fragments of copper-alloy and silver strap ends; pressed copper-alloy large strap end, corroded wooden remains - parts of strap ends?, iron stirrup, iron bit, sheep scapula, light brown hand-formed pot with funnel-shaped mouth
8A_604/729		112	Avar period			?	1-2y	N-S, simple pit, 128x59x30cm	no grave goods
8A_605/730	RKF078.A	113	EA		7	F	20-25	N-S, simple pit, 230x75x60cm	pair of iron bracelet, small silver bead, iron knife
8A_606/731	RKF079.A	114	MA/LA		2	M	9-11y	N-S, simple pit, 235x72x22cm, coffin,	iron buckle, fragments of stirrup, stirrup, iron bit, iron object (knife?), several coffin clamps
8A_608/733	RKF182.A	115	EA	570-601	2	M	35-49	N-S, simple pit, 220x90x74cm	gold earring with large spherical pendant, silver earring with small granulations, two iron buckles, copper-alloy buckle, silver belt-loop with ring pendant and Martynovka-style ornaments, bone attachment of the quiver, pair of stirrups, hemispherical pressed copper-alloy harness mount, needle case with incised ornaments, iron knife, copper-alloy disc brooch (Sarmatian)	the NW part of the grave was cut by grave 103
8A_611/736	RKF080.A	116	Avar period		7	M	30-59	N-S, simple pit, 270x76x48cm, coffin, disturbed	iron buckle, iron knife, iron ring, iron object, coffin clamps
8A_614/739		117	LA II/III			?	no remains	N-S, simple pit, 140x62x25cm, disturbed	pair of copper-alloy earrings with prism-shaped bead pendant, necklace of glass beads: melon seed-shaped, black (25), translucent (5), blue (16), prism-shaped, blue (2), turquoise (2), prism-shaped with cut corners, blue (1), redish-brown (2), spindle-shaped, translucent (4), black (6), millet-shaped, yellow (2), blue (1), spherical, black (6), blue (2), white (1), orange (1); disc-shaped, blue (…
8A_615/740	RKF081.A	118	EA		2	F	24-59	N-S, simple pit, 255x65x85cm, coffin	iron belt buckle
8A_624/749	RKF082	119	?			M				No evidence of remains of a second skeleton in Grave 624/749 in the excavation documentation. May belong to another Avar-period grave.
8A_624/749	RKF083.A	119	MA		7	F	45-59	N-S, simple pit, 247x88x38cm, coffin	pair of copper-alloy earrings with bead pendants, iron buckle
8A_625/750	RKF084.A	120	Avar period		7	F	35-45	NNW-SSE, simple pit, 238x80x54cm	no grave goods	Only a skull in the grave pit.
8A_626/751		121	Avar period			?	17-24	N-S, simple pit, 205x72x11cm, partly destroyed	no grave goods
8A_627/752	RKF085.A	122	EA			F	20-29	N-S, simple pit, 265x83x23cm	iron object (buckle?)
8A_628/753	RKF086.A	123	EA			F	24-29	NNW-SSE, simple pit, 212x79x31cm	necklace of gass beads: black prism-shaped, black spherical (3), dark blue flattened spherical, spindle whorl, iron buckle
8A_629/754	RKF183.A	124	EA		21	M	45-55	N-S, simple pit, 200x65x7cm, partly destroyed	two iron buckles, pair of iron stirrups, iron knife
8A_630/755	RKF087.A	125	EA		6	M	35-45	NNW-SSE, simple pit, 210x77x36cm	two iron buckles, pair of iron stirrups, sheep scapula on the feet
8A_631/756	RKF184.A	126	LA II/III		4	M	25-30	NNW-SSE, simple pit, 200x75x16cm, coffin	cast bronze belt set with openwork floral ornament: buckle, shield-shaped mounts partly with movable lower part (4); smaller shield-shaped mounts (2); large strap end with tendrill motif, small strap ends (2), belt-loop, iron buckle, iron knife
8A_632/757	RKF185.A	127	EA		2	F	35-50	N-S, simple pit, 252x80x53cm	iron buckle, hand-formed red pot, bone needle case
8A_633/758	RKF186.A	128	EA		7	M	35-40	N-S, simple pit, 234x96x43cm, coffin	iron buckle, coffin clamp
8A_635/760	RKF088.A	129	MA		2	M	40-49	N-S, simple pit, 214x73x7cm, destroyed, partly in situ	two iron buckles, fragments of two iron knives
8A_636/761	RKF089.A	130	EA or MA		9	F	2023-09-10	N-S, simple pit, 180x65x10cm	no grave goods
8A_637/762		131	LA			?	3y	N-S, simple pit, 110x45x10cm	thin copper-alloy plate (part of the necklace?) , glass beads: turquoise melon seed-shaped (5); translucent barrel-shaped (1); yellow and black millet-shaped (12)
8A_640/765	RKF090.A	132	LA		15	M	25-30	N-S, simple pit, 250x93x20cm, post-hole structure	iron knife
8A_642/767	RKF092.A	133	LA		15	M	30-39	N-S, simple pit, 197x70x33cm, post-hole structure, disturbed, partly in situ	iron knife
8A_643/768	RKF091.A	134	EA or MA			F	30-59	N-S, simple pit, 228x72x15cm	no grave goods
8A_644/769	RKF093.A	135	EA or MA		9	F	25-35	N-S, simple pit, 214x67x35cm, post-hole structure	no grave goods
8A_646/771	RKF229.A	136	EA or MA			F	35-39	N-S, simple pit, 258x58x15cm, destroyed, partly in situ	spindle whorl, iron buckle
8A_647/773	RKF094.A	137	Avar period		10	M	19-22	N-S, simple pit, 240x94x12cm, post-hole structure,	iron knife with bone handle
8A_648/774	RKF095.A	138	LA		15	M	20-25	N-S, simple pit, 240x100x18cm, post-hole structure,	copper-alloy buckle, iron knife
8A_649/775	RKF187.A	139	Avar period		10	F	20-39	N-S, simple pit, 185x85x5cm, post-hole structure, partly destroyed	no grave goods
8A_650/776	RKF096.A	140	LA II/III			F	35-45	N-S, simple pit, 210x96x25cm, shroud?	pair of copper-alloy earrings with bead pendants
8A_651/777	RKF188.A	141	EA or MA			F	25-39	N-S, simple pit, 220x64x20cm, destroyed, partly in situ	no grave goods	the NE corner was cut by grave 146
8A_652/778	RKF189.A	142	EA or MA			F	25-29	N-S, simple pit, 232x52x46cm, shroud?	iron buckle
8A_653/779		143	Avar period			?	no remains	N-S, simple pit, 233x65x53cm	spindle whorl
8A_654/780		144	Avar period			?	no remains (small child)	NNW-SSE, simple pit, 120x50x21cm	iron belt buckle	A few bones of two individuals were collected under the no. 655/781. Maybe the remains of the child from 654/780 belongs to this grave.
8A_655/781	RKF190.A	145	LA		4	F	24-35	N-S, simple pit, 200x70x9cm, partly destroyed	iron buckle	With a less than 1-year-old child according to anthropological examination
8A_656/782	RKF230.A	146	EA or MA		9	M	10-11y	NNW-SSE,simple pit, partly destroyed	no grave goods	The grave cut the NE corner of Grave 141
8A_657/783	RKF097.A	147	EA or MA			F	30-59	N-S, simple pit, 215x75x27cm	fragments of an iron buckle and an iron knife
8A_664/795		148	LA III			?	no remains	grave pit not observable	remains of a cast bronze belt set: buckle, small size fittings with pearled frame and movable lower part (2); strap end with lily motifs
8A_668/797	RKF099.A	149	LA III	680-770	4	M	40-49	N-S, simple pit, 190x50x20cm, coffin	cast bronze belt set: small strap end with openwork lily motif (3); unornamented shield-shaped hole protector (1) and belt-fittings (7); unornamented propeller-shaped fitting (1); elongated openwork belt-fittings with pearl-row decoration and shield-shaped hinge pendant (6), iron awl, coffin clamp
8A_669/798	RKF098.A	150	MA		2	M	40-49	N-S, simple pit, 190x50x10cm, partly destroyed	iron buckle, iron knife
8A_671/801	RKF191.A	151	LA		4	M	35-45	N-S, simple pit, 225x95x35cm, partly destroyed	iron knife, iron awl (?)
8A_672/802	RKF100.A	152	LA		4	M	40-59	N-S, simple pit, 230x80x10cm, coffin	iron buckle, cast bronze small strap end with semicircular motifs, iron knife	it is cut by the grave 153
8A_673/803	RKF101.A	153	EA			F	24-34	NW-SE, simple pit, 220x70x15cm, post-hole structure, skull partly destroyed	iron buckle	it cut the grave 152
8A_674/804	RKF103.A	154	EA		11	F	50-59	N-S, simple pit, 212x69x35cm	sheep/goat skull and lower extremities, light brown hand-formed pot with funnel-shaped neck, 3 flat spindle-whorls, iron buckle
8A_675/805	RKF102.A	155	Avar period			F	25-35	N-S, simple pit, 225x80x15cm	iron buckle
8A_678/808	RKF106.A	156	EA		21	M	30-39	N-S, simple pit, 235x75x25cm	two iron buckles, iron knife, iron awl
8A_679/809	RKF104.A	157	MA		2	M	15-17y	N-S, simple pit, 215x75x15cm	iron buckle, iron knife, iron awl
8A_680/810	RKF105.A	158	EA		12	F	35-45	N-S, simple pit, 175x60x12cm	iron buckle
8A_681/811	RKF107.A	159	EA		11	M	35-45	N-S, simple pit, 275x65x67cm	two iron buckles, iron knife, skull and lower extremities of a cattle, animal bones, greyish-brown hand-formed pot
8A_682/812	RKF108.A	160	EA		2	F	35-45	N-S, simple pit, 195x78x10cm, skull destroyed	no grave goods
8A_683/813	RKF109.A	161	EA		12	M	40-49	N-S, simple pit, 250x85x35cm	two iron buckles, fragments of a copper-alloy strap end, fragment of a pressed sheet silver fitting, fire stone, elongated iron object with 10 holes, horse harness: two iron stirrups, iron bit, iron buckle, fragments of an iron plate
8A_685/815		162	MA				no remains	N-S, simple pit, 250x85x47cm, coffin	two iron buckles, iron knife, belt set: iron buckle, 5 pressed sheet copper-alloy square-shaped fittings with curved sides and cross ornament, coffin clumsp, horse harness: iron bit with rods, two iron stirrups, two iron buckles
8A_686/816	RKF110.A	163	EA/MA		1	M	20-24	N-S, simple pit, 210x55x18cm	pair of copper-alloy earrings, two iron buckles, iron object, iron knife
8A_688/818	RKF192.A	164	MA		2	M	35-45	N-S, simple pit, 215x73x17cm, post-hole structure	iron object (buckle?)	The skeleton was lying prone.
8A_691/790	RKF113.A	165	EA		1	F	13-15	N-S, simple pit, 192x70x12cm	iron buckle
8A_692/821	RKF193.A	166	Avar period		7	M	40-49	N-S, simple pit, 237x63x51cm	iron object (quiver hanger?), two iron buckles, two iron knives
8A_693/822	RKF114.A	167	MA		7	M	3-4y	N-S, simple pit, 112x55x45cm	no grave goods
8A_694/823	RKF115.A	168	EA?		20	M	40-49	N-S, simple pit, 215x82x14cm	iron buckle, iron knife
8A_696/825		169	Avar period			?	no remains	N-S, simple pit, 131x48x37cm	no grave goods	completely destroyed remains of a baby(?)
8A_698/827	RKF116.A	170	EA		1	F	30-39	N-S, simple pit, 224x70x53cm	iron buckle, spindle whorl
8A_699/828	RKF117.A	171	EA/MA		12	M	25-35	N-S, simple pit, 210x65x18cm	two iron buckles, copper-alloy sheet mount with incised paralel lines
8A_700/829	RKF194.A	172	EA		1	M	20-29	N-S, simple pit, 220x60x15cm, partly disturbed	small bronze disc, iron awl (?), iron knife
8A_702/831	RKF231.A	173	LA		4	M	24-26	N-S, simple pit, 226x78x12cm, post-hole structure, skull partly destroyed	iron knife
8A_703/832	RKF118.A	174	LA		4	M	24-29	N-S, simple pit, 210x75x8cm, post-hole structure, partly destroyed	iron knife
8A_704/833	RKF119.A	175	MA			M	24-39	NW-SE, simple pit, 213x65x15cm	iron buckle, glass beads: big spherical translucent with bronze loop (1), flattened spherical, yellow (2), green (5), prism-shaped green (1)
8A_705/834	RKF120.A	176	LA		4	F	40-49	N-S, simple pit, 226x90x20cm, post-hole structure,	bone needle case with corroded iron needle inside, iron knife, iron object, egg shell
8A_706/835	RKF123.A	177	MA			U	9-11y	N-S, simple pit, 180x66x12cm, coffin, partly disturbed	pair of simple copper-alloy earrings, copper-alloy earring with glass bead, necklace (glass beads): melon seed-shaped, blue (2), translucent (6), prism-shaped (2), flattened spherical, blue (1), translucent (6); barrel-shaped, green (1), segmented, translucent (1) + fragments, two coffin clamp
8A_707/836	RKF121.A	178	EA		1	M	30-39	NNW-SSE, simple pit, 230x76x62cm, coffin	two iron buckles, coffin clamps, horse harness: iron bit, stirrups, girth buckle
8A_708/837	RKF122.A	179	EA or MA		12	M	24-29	N-S, simple pit, 260x74x22cm	no grave goods
8A_709/838	RKF124.A	180	EA		1	M	40-49	N-S, simple pit, 245x110x60cm	two iron buckles
8A_711/840	RKF195.A	181	EA		1	F	20-39	N-S, simple pit, 206x70x55cm, coffin	necklace (glass beads): melonseed-shaped, translucent (2), flattened spherical, brown (1), translucent (1), bronze chain with 4 meshes, iron buckle, brownish-grey hand-formed pot with funnel-shaped neck, 5 iron coffin clamps
8A_712/841	RKF196.A	182	EA		1	M	40-49	N-S, simple pit, 220x60x40cm	three iron buckles, greyish-brown hand-formed biconic pot with high funnel-shaped neck, fire starter, copper-alloy sheet
8A_713/842	RKF197.A	183	EA or MA			F	22-24	N-S, simple pit, 210x90x30cm	iron belt buckle
8A_714/843	RKF198.A	184	LA		4	M	18-20	N-S, simple pit, 200x70x15cm, post-hole structure	bronze buckle, iron knife, animal bones (scapulae)
8A_715/844	RKF199.A	185	LA		4	M	10-12y	N-S, simple pit, 180x70x15cm, disturbed	prism-shaped turquoise bead, prong of an iron buckle
8A_717/846	RKF200.A	186	EA		20	M	40-45	N-S, grave with a niche-like end, 235x140x12-60cm, partly destroyed	iron buckle, fire starter, fragments of a red hand-formed pot, iron awl
8A_720/849	RKF201.A	187	EA		8	M	25-35	N-S, simple pit, 235x60x32cm	two iron buckles, iron knife
8A_721/850		188	Avar period			?	20-59	N-S, simple pit, 220x65x25cm	fragment of a silver earring
8A_722/851	RKF202.A	189	EA or MA			F	20-25	N-S, simple pit, 220x70x32cm	gilded bronze earring with granulations, pair of unornamented bronze bracelets, iron buckle, yellow millet-shaped glass beads (7), iron knife
8A_723/852	RKF126.A	190	EA		1	M	30-39	N-S, simple pit, 220x70x38cm	two iron buckles, iron knife
8A_724/823	RKF077.A	191	EA		1	M	35-55	N-S, simple pit, 250x70x35cm	two iron buckles, iron knife
8A_725/854	RKF203.A	192	EA		12	F	20-25	N-S, simple pit, 220x85x15cm	barrel shaped blue glass bead, iron buckle, flat spindle whorl
8A_73/117	RKF161.A	2	Avar period			F	40-49	N-S, pit not observable, shallow	bone needle case, copper-alloy ring, spindle whorl
8A_733/863	RKF204.A	193	EA or MA			F	25-29	N-S, simple pit, 210x60x25cm	necklace (glass beads): elongated white with bronze tube (1), flattened spherical, blue (1); iron buckle, spindle whorl
8A_734/864	RKF128.A	194	EA		2	F	40-49	N-S, simple pit, 230x70x20cm	iron buckle, iron knife
8A_735/865	RKF129.A	195	EA		8	M	40-49	N-S, simple pit, 230x50x35cm	two iron buckles, iron knife
8A_738/868	RKF130.A	196	EA or MA			F	50-59	N-S, simple pit, 222x60x103cm, ledges	greyish brown hand-formed pot, iron buckle, spindle whorl, skulls and lower extremities of two cattles
8A_743/873	RKF131.A	197	MA		2	M	18-22	N-S, simple pit, 224x77x32cm	two iron buckles, bone burse lock, two pressed copper-alloy sheet mounts with concentric ribs
8A_744/874	RKF132.A	198	EA	564-596		F	24-29	N-S, grave with an end niche, 390x96x35-88cm, partly destroyed	pair of bracelets made of thin copper-alloy wire, necklace (glass beads): yellow flattened spherical (8), yellow two-part segmented (1), dark blue glas inlay in flat bronze cell (1), iron buckle, spindle whorl, iron knife, animal bones, brown-yellow wheel-turned jug	cut by Grave 203; artificial cranial deformation
8A_745/875		199	Avar period			?	no remains	N-S, simple pit, 210x68x75cm	no grave goods
8A_746/876	RKF134.A	200	EA or MA			F	35-45	N-S, simple pit, 235x70x35cm	iron buckle, spindle whorl
8A_747/877	RKF133.A	201	EA		12	F	30-39	N-S, simple pit, 240x60x80, ledges, post-hole structure,	necklace (glass beads): spherical, blue (3), brown (1), light brown hand-formed pot, flat spindle whorl
8A_748/878	RKF145.A	202	EA		2	M	45-55	NE-SW, simple pit, 200x68x20cm	iron buckle, iron knife, red and grey wheel-turned pot
8A_75/122	RKF220.A	3	Avar period		7	M	8-11y	N-S, pit not observable, shallow	no grave goods
8A_752/882	RKF146.A	203	EA			F	20-35	N-S, simple pit, 230x70x30cm, post-hole structure	iron belt buckle
8A_755/885	RKF232.A	204	Avar period			M	20-59	N-S, simple pit, x55x5cm, largely destroyed	no grave goods	cut by the grave 186
8A_759/889	RKF205.A	205	EA or MA			F	25-35	N-S, simple pit, 240x75x25cm, coffin	spindle whorl
8A_761/894	RKF147.A	206	MA		2	M	30-39	N-S, simple pit, 230x100x75cm	two iron belt buckles, iron object, iron bit with side rods, iron girth buckle
8A_762/895	RKF206.A	207	EA			F	25-29	NW-SE, simple pit, 230x90x70cm	iron buckle, flat spindle whorl	the remains laid diagonally in the grave
8A_763/896	RKF207.A	208	EA		2	F	20-39	N-S, simple pit, 245x65x50cm	iron buckle, flat spindle whorl, wheel-turned grey pot with incised straight and wawy lines
8A_764/897		209	EA/MA			F (?)	16-39	N-S, simple pit, 190x55x50cm	necklace (glass beads): prism-shaped bead with cut corners, blue (1), millet-shaped, yellow (5), brown (2), black (2), fragments of a thin copper-alloy sheet, iron buckle
8A_765/898	RKF148.A	210	EA	606-646	2	M	45-55	N-S, simple pit, 210x70x30cm, coffin	iron buckle
8A_766/899	RKF135.A	211	EA or MA			F	30-39	N-S, simple pit, 200x60x25cm, skull partly destroyed	spindle whorl
8A_767/900	RKF233.A	212	EA or MA			M	6-7y	N-S, simple pit, 260x80x25cm	spherical glass beads (2), iron ring, two iron buckles, iron knife, fire starter, fire stones, iron awl
8A_768/901	RKF234.A	213	Avar period		7	F	7-8y	N-S, simple pit, 165x55x35cm	glass beads: prism-shaped, blue (2), spindle-shaped, black with intersected wavy lines (1), iron buckle
8A_769/902	RKF237.A	214	MA		2	M	35-45	N-S, simple pit, 240x70x55cm, coffin	copper-alloy bracelet made of a narrow plate, iron buckle, pair of iron stirrups, coffin clamps
8A_77/125	RKF162.A	4	LA		4	F	6-7y	N-S, pit not observable, shallow, cranium partly damaged	no grave goods
8A_776/909		215	EA/MA			?	30-39	N-S, simple pit, 212x77x40cm	silver earring, two iron buckles, iron knife, pressed "tongue-shaped" copper-alloy strap end
8A_779/911	RKF208.A	216	Avar period			F	40-55	N-S, simple pit, 225x75x59cm	turquiose spherical glass bead
8A_78/126	RKF218.A	5	LA		4	M	50-59	N-S, pit not observable, shallow, slight disturbance	two fragments of an iron knife
8A_780/913	RKF136.A	217	MA		2	F	16-20	N-S, simple pit, 235x55x35cm	copper-alloy earring, pressed round copper-alloy brooch with punched ornaments on the edge, necklace (glass beads): millet-shaped, yellow (11), fragments of translucent beads (3), bronze tubes (3), animal tooth, 3 iron buckles, spindle whorl made of green glass
8A_781/914	RKF238.A	218	MA		3	F	8-9y	N-S, simple pit, 220x90x15cm	iron ring
8A_782/915	RKF137.A	219	EA	577-636		M	24-29	NNW-SSE, simple pit, 250x67x10cm	two iron buckles, belt set of pressed copper-alloy sheet: shield-shaped mounts with pearl-row decoration and triangular and rhombic recess and zigzag motif (6), small strap end made of two plates with pearl-row decoration(5); square-shaped mount (1), red hand-formed pot
8A_785/918	RKF138.A	220	MA			F	40-49	N-S, simple pit, 240x106x32cm	copper-alloy earring with glass bead pendant, two iron buckles, spindle whorl
8A_786/919	RKF209.A	221	MA		4	F	16-19	N-S, simple pit, 230x90x63cm	pair of copper-alloy earrings with bead pendant, pair of bronze bracelets with flaring terminals, copper-alloy fingerring with glass inlay, necklace (glass beads): spherical, black (105), translucent (1), millet-shaped, black (91); spindle-shaped, translucent (10), white (4), melon seed-shaped, translucent (8), blue (5), black (1), silver (6), white (9); segmented, white (1); spiral-shaped (1) + …
8A_787/920	RKF235.A	222	LA		4	F	24-39	N-S, simple pit, 75x17cm, post-hole structure, partly destroyed	no grave goods
8A_788/921	RKF140.A	223	MA		4	F	40-49	N-S, simple pit, 230x85x45cm, post-hole structure	pair of copper-alloy earrings with bead pendants
8A_793/926	RKF139.A	224	LA		5	M	1-3y	NNW-SSE, simple pit, 132x55x18cm	no grave goods
8A_797/932	RKF141.A	225	MA/LA		5	M	35-45	N-S, simple pit, 243x88x60cm, post-hole structure,	iron buckle, iron object, iron hammer-axe
8A_798/931	RKF142.A	226	LA III		4	M	35-45	N-S, simple pit, 245x80x17cm, post-hole structure	iron buckle, cast bronze belt set with tendril ornament: buckle, small elongated belt fittings with pentagonal hinged part (16), shield-shaped fittings (2), triangular belt-fittings with pearl-row decoration (9), narrow propeller-shaped belt-fitting (1), elongated belt fitting with cast ring (1), two small and one large strap ends made of two openwork plates with tendril ornament and pearl-row de…	the grave cuts the pit nr. 805
8A_799/933	RKF210.A	227	LA		5	M	35-45	NNW-SSE, simple pit, 200x80x28cm	no grave goods
8A_80/128	RKF219.A	6	LA		5	M	40-45	N-S, pit not observable, partly disturbed	no grave goods
8A_800/934	RKF143.A	228	MA/LA		5	F	24-35	N-S, simple pit	no grave goods	the N end cuts the pit object 802
8A_801/935	RKF144.A	229	MA		4	F	20-24	N-S, simple pit, 275x78x28cm	pair of copper-alloy earrings with bead pendants, iron buckle, spindle whorl
8A_804/938	RKF149.A	230	MA/LA			F	24-30	N-S, simple pit, 212x90x46cm	copper-alloy earring with glass bead pendant, necklace (glass beads): black spindle-shaped with intersected wavy lines (13), black spindle-shaped with lines (2), black spindle-shaped (7), spindle-shaped with bronze tube, translucent (28), turquoise melon seed-shaped (11), spherical black (2), flattened spherical, black (45), grey (19), blue (2), prism-shaped, turquoise (1); conical, white (1), bl…
8A_806/940	RKF150.A	231	MA		2	F	24-29	N-S, simple pit, 258x104x20cm, post-hole structure	necklace (glass beads): melon seed-shaped with bronze tube, translucent (1), flattened spherical, black (2), millet-shaped, yellow (21), iron buckle
8A_807/941	RKF151.A	232	LA		5	F	25-35	NNW-SSE, simple pit, 200x90x12cm, post-hole structure, partly destroyed	pair of copper-alloy earrings
8A_808/942	RKF152.A	233	LA II/III	673-772	4	M	45-55	N-S, simple pit, 233x90x21cm, depression at both ends of the grave-pit, coffin?	cast bronze belt buckle with tendril ornament, spherical bronze rattle with face depiction, iron buckle, iron knife, fire starter, 4 fire stones, bronze ring, coffin clump, two iron objects
8A_81/129	RKF002.A	7	LA		4	F	14-18	N-S, simple pit, 200x60cm, partly disturbed	spindle whorl
8A_815/949		234	MA			F (?)	14-59	N-S, simple pit, 275x78x42cm	pair of copper-alloy earrings with glass bead pendant, spindle whorl, iron buckle
8A_816/950	RKF211.A	235	MA		4	F	40-49	NNW-SSE, simple pit, 230x80x28cm	spindle whorl
8A_817/951	RKF153.A	236	MA/LA		5	F	50-59	N-S, simple pit, 220x82x25cm, post-hole structure	no grave goods	the N part cuts the pit 818/952
8A_819/953	RKF154.A	237	MA or LA			M	25-35	N-S, simple pit, 195x48x22cm	small copper-alloy tube
8A_821/955	RKF155.A	238	LA		5	M	25-30	N-S, simple pit, 235x100x30cm post-hole structure	two iron buckles, fire starter
8A_822/956	RKF156.A	239	LA		4	M	11-14y	N-S, simple pit, 185x70x15cm	iron knife
8A_824/959	RKF157.A	240	MA/LA		5	M	40-49	N-S, simple pit, 270x85x45cm, coffin	two iron buckles, iron coffin clumps
8A_825/960	RKF236.A	241	EA/MA			M	24-39	NNW-SSE, simple pit, 154x75x35cm	iron buckle, light brown hand-made pot, fragment of an iron plate
8A_826/961	RKF158.A	242	LA III		5	F	7-8y	N-S, simple pit, 170x65x12cm, post-hole structure, partly destroyed	copper-alloy earring, copper-alloy earring with spiral end
8A_827/962	RKF159.A	243	LA			F	35-50	NNW-SSE, simple pit, 200x85x23cm, post-hole structure, partly disturbed	spindle whorl
8A_830/968		244	MA			M (?)	?	NNW-SSE, simple pit, 255x70x50cm	iron buckle, pressed square-shaped copper-alloy mount with curved sides, horse bit with side rods, stirrup
8A_831/969	RKF212.A	245	MA/LA		5	F	20-39	NNW-SSE, simple pit, 190x85x22cm, post-hole structure	spindle whorl, iron buckle
8A_841/979	RKF160.A	246	LA I		4	M	30-39	NNW-SSE, simple pit, 260x80x35cm	iron buckle, belt set of copper-alloy sheet: bronze buckle, small round belt-fitting (1), rectangular fittings with punched ornaments and ring-shaped hinged pendant (11), rectangular fittings with punched ornaments (3), cast bronze small strap-end with griffin ornament (1), cast bronze large strap-end with tendril ornament (1), two iron knives	the SW part of the grave cuts the Gepidic house no. 813
8A_845/983	RKF213.A	247	MA/LA		5	M	30-59	N-S, simple pit, 300x85x57cm, coffin	two iron buckles, iron coffin clumps
8A_847/986	RKF214.A	248	MA or LA			M	24-35	N-S, simple pit, 230x70x6cm, partly destroyed	two iron buckles, iron knife, iron object
8A_848/987		249	Avar period			?	no remains	N-S, simple pit, 95x55x24cm, partly destroyed	no grave goods

## Sheet: KFJ
Grave ID	Sample ID	Grave No. in publication	Relative chronology	Pedigree	Sex	Age at death	Grave pit (orientation, form, size, form, disturbance)	Gravegoods	Notes
KFülöp01	KFJ001.A	1	LA	1	M	29-34	NW-SE, simple pit, 210x78x100cm, shroud?, partly destroyed	sheep and pig bones
KFülöp02	KFJ002.A	2	LA		M	34-43	NW-SE, simple pit, 205x85x125cm, simple pit, shroud?	two glass beads (black, cylindrical with yellow lines, blue, compressed spherical), iron belt buckle, wheel-turned yellow mug, iron knife, cattle and sheep bones
KFülöp03	KFJ003.A	3	LA		F	30-35	NW-SE, simple pit, 208x90x170cm	glass beads (3 black, cylindrical with yellow lines, 1 melon seed-shaped), pot fragments, spindle whorl, a piece of daub, sheep bones
KFülöp04	KFJ004.A	4	LA 2-3		F	19-24	NW-SE, simple pit, 215x95x150cm, post-hole structure	pressed oval copper-alloy coat clasps with glass inlay, pair of bronze earrings originally with bead pendant, iron belt buckle, wood fragments, pot fragments, iron parts of a bucket, iron knife, a piece of daub, sheep bones, chicken skeleton
KFülöp05A	KFJ005.A	5	LA 2-3	1	F	20-25	NW-SE, simple pit, 218x93x95cm, post-hole structure, coffin	pair of copper-alloy earrings with melon seed-shaped bead, wheel-turned pots (fragments and a yellow mug with incised motif), sheep, chicken, and horse bones	mother with child
KFülöp05B	KFJ006.A	5	LA 2-3	1	F	1,5-2	NW-SE, simple pit, 218x93x95cm, simple pit, post-hole structure, coffin	no grave goods	mother with child
KFülöp06	KFJ007.A	6	LA 3	1	M	25-30	NW-SE, simple pit, 246x107.5x150cm, simple pit, post-hole structure, coffin, partly disturbed	cast copper-alloy belt set with openwork tendril ornament: 9 narrow belt-fittings with hinged pendant, 4 small strap ends, large strap end, 10 small fittings with incised motifs, iron knife, a small sheet golden, sheep bones
KFülöp07	KFJ008.A	7	LA		F	65-70	NW-SE, simple pit, 280x145x175cm, post-hole structure, coffin, partly disturbed	two melon seed-shaped beads, copper-alloy buckle, bone needle case, iron knife, sheep and poultry bones
KFülöp08	KFJ009.A	8	LA 2-3	1	F	71-80	NW-SE, simple pit, 245x100x150cm, post-hole structure, partly disturbed	necklace (glass beads), pair of gilded copper-alloy earrings with glass bead pendant, copper-alloy buckle with a chape, spindle whorl, iron knife, chicken, sheep, horse and cattle bones
KFülöp09	KFJ010.A	9	LA	1	M	46-62	NW-SE, simple pit, 245x110x130cm, post-hole structure, partly disturbed	blue melon seed-shaped glass bead, silver ring (earring?), hand-formed pot, fragment of a red pot, iron fragment (buckle?), sheep bones
KFülöp10	KFJ011.A	10	MA or LA	1	F	67-73	NW-SE, simple pit, 240x103x145cm, post-hole structure,	pair of silver rings (earrings?), iron belt buckle, knife fragments, bone needle case, spindle whorl, poultry (chicken and goose) bones, egg shell
KFülöp11	KFJ012.A	11	LA 1-2	1	M	15-17	NW-SE, simple pit, 200x98x165cm, post-hole structure	pair of gilded bronze earrings originally with bead pendant, belt set (copper-alloy buckle and fittings), 2 knives, bronze ring, pig and cattle bones
KFülöp12	KFJ013.A	12	MA/LA	1	M	7-8	NW-SE, simple pit, 130x70x140cm, post-hole structure	part of a pouch, multi-part belt set of sheet copper-alloy: belt buckle, 9 rectangular belt-fittings, fragments of strap ends with ribbed decoration, iron buckle, iron knife, sheet copper-alloy (scabbard fitting) with ribbed decoration, pig bones
KFülöp13	KFJ014.A	13	MA or LA	1	F	10-11	NW-SE, simple pit, 75x25x45cm	fragment of a hand-formed pot	twin pair of KFJ015?
KFülöp14	A1810	14	LA	1	F	28-33	NW-SE, simple pit, 215x100x180cm, partly disturbed	melon seed-shaped glass bead, spindle whorl, sheep bones
KFülöp15	KFJ015.A	15	MA or LA	1	F	8-9	NW-SE, simple pit,164x87x83cm, partly destroyed	biconic spindle whorl, sheep bones	twin pair of KFJ014?
KFülöp16	KFJ016.A	16	MA or LA	1	M	ad.	NW-SE, simple pit, 215x110x154cm, simple pit, post-hole structure	plait brace, iron belt buckle, iron belt-loop, bone plates of a composite bow, sheep and cattle bones
KFülöp17	KFJ017.A	17	LA	1	M	40-46	NW-SE, simple pit, 235x97.5x165cm, post-hole structure, partly disturbed	fragment of a copper-alloy earring, hand-made pot, wheel-turned, yellow bottle, iron fragments, poultry bones
KFülöp18	KFJ018.A	18	LA	1	M	11-12	NW-SE, simple pit, 285x80x168cm, post-hole structure	necklace (glass beads: 8 melon seed-shaped, 2 green prism-shaped, 3 black cylindrical), copper-alloy earring, iron belt buckle, fragment of a yellow, hand-formed pot, greyish-yellow hand-formed pot, iron knife, iron fragment (belt-loop?), sheep bones
KFülöp19	KFJ019.A	19	LA 1-2		U	inf. 1	NW-SE, simple pit, 200x82x180cm, post-hole structure, partly disturbed	yellow, wheel-turned bottle, iron knife, fragments of a knife or sword, sheep bones
KFülöp20A	KFJ020.A	20	LA 1-2	1	M	37-43	NW-SE, simple pit, multiple burial, 310x185x245cm, post-hole structure, coffin, disturbed	iron belt buckle, cast gilded bronze belt set with tendril ornament, partly openwork: buckle, 2 fittings with hinged pendant, 2 small strap ends, large strap end, strap end, belt-loop, 2 hole-protectors, bone plates of a composite bow, arrow head, iron parts of a wooden bucket, 2 knives, iron coffin clamps, sheep bones
KFülöp20B	KFJ021.A	20	LA 1-2	1	M	16-18	NW-SE, simple pit, multiple burial, 310x185x245cm, post-hole structure, coffin, disturbed
KFülöp21	KFJ022.A	21	LA	1	F	16-18	NW-SE, simple pit, 200x92x220cm, simple pit, post-hole structure, partly disturbed	necklace (22 glass and carnelian? beads: melon seed-shaped, prism-shaped, compressed cylindrical), grey hand-formed pot, spindle whorl, knife, prism-shaped bone needle case with griffin motifs, bronze nail, sheep and cattle bones
KFülöp22	KFJ023.A	22	LA	1	F	4-5	NW-SE, simple pit, 100x75x86cm, half of the grave was destroyed	no grave goods
KFülöp23		23	Avar period		?	inf. 1	NW-SE, simple pit, 45x45x95cm	no grave goods
KFülöp24	KFJ024.A	24	MA/LA	1	M	10-11	NW-SE, simple pit, 218.5x117.5x215cm	two iron buckles, pressed sheet gold belt set: strap end with animal (lion?) figures, small strap ends (2), rectangular belt-fittings with animal figures (5), iron ring, iron knife, sheep bones
KFülöp25	KFJ025.A	25	LA	1	M	5-6	NW-SE, simple pit, 150x68x136cm	grey hand-formed pot, iron knife, several egg shells, sheep bones
KFülöp26	KFJ026.A	26	LA	1	F	7-8	NW-SE, simple pit, 64x50x91cm	no grave goods
KFülöp27		27	Avar period		?	inf. 1-2	NW-SE, simple pit, 140x50x120cm, partly disturbed	sheep bones, daub
KFülöp28	A1813	28	LA	1	M	20-26	NW-SE, simple pit, 220x86.5x169cm, post-hole structure, partly disturbed	fragment of a grey hand-formed pot, fragment of a yellowish-grey hand-formed pot, two iron knives, bronze ring, sheep bones
KFülöp29	KFJ027.A	29	Avar period		F	30-35	NW-SE, simple pit, 200x85x180cm	iron belt buckle, fragments of a yellowish-grey hand-formed pot, biconic spindle whorl, iron fragment
KFülöp30	A1811	30	MA	1	F	60-65	NW-SE, simple pit, 203x62.5x192cm	iron belt buckle, iron knife, fragment of an iron rod, animal bones
KFülöp31	KFJ028.A	31	MA/LA	1	F	37-46	NW-SE, simple pit, 257x92x188cm, post-hole structure	copper-alloy earring, iron belt buckle, iron ring, iron knife, sheep bones
KFülöp32	A1812	32	MA	1	M	59-65	NW-SE, simple pit, 246x118x220cm, coffin	a pair of pressed sheet gold rectangular hair braces, gold earring with bead pendant, gold foil strap fragments, fragmented bronze finger ring(?), iron belt buckles (5?), pressed sheet silver and gilded silver/copper-alloy belt set: round fittings (12), large strap end with braid decoration, small strap ends with braid decoration (3), rectangular fittings with braid decoration (5), pouch, bone pl…
KFülöp33	KFJ029.A	33	MA/LA	1	F	3-4	NW-SE, simple pit, 130x100x125cm	no grave goods
KFülöp34	KFJ030.A	34	LA	1	M	1-1,5	NW-SE, simple pit, 50x32x25cm	no grave goods
KFülöp35	KFJ031.A	35	Avar period		F	25-30	NW-SE, simple pit, 270x120x107cm, disturbed	no grave goods
KFülöp36	KFJ032.A	36	MA/LA		F	28-36	NW-SE, simple pit, 205x60x155cm, post-hole structure	pair of gilded silver earrings with granulated openwork cylindrical pendant, iron belt buckle
KFülöp37	KFJ033.A	37	Avar period		M	63-73	NW-SE, simple pit, 150x200x60cm, disturbed	single-edged sword, bone plates of a composite bow, iron hook of a quiver, iron knife, iron object
KFülöp38	KFJ034.A	38	MA		F	43-60	NW-SE, simple pit, 215x93x130cm	pair of gold earrings with granulated spherical pendant, iron belt buckle, knife, iron ring, biconic spindle whorl, sheep bones, egg shells
KFülöp39	KFJ035.A	39	Avar period		F	?	NW-SE, simple pit, 110x43x40cm, disturbed	iron belt buckle
KFülöp40	KFJ036.A	40	MA/LA		F	18-20	NW-SE, simple pit, 215x60x118cm	pair of golden earrings with granulated cylindrical pendants, iron belt buckle, iron knife, biconic spindle whorl, bent copper-alloy band
KFülöp41	KFJ037.A	41	LA	1	F	15-16	NW-SE, simple pit, 208x97x110cm	necklace (glass beads: 17 yellow and dark small pressed spherical, 2 melon seed-shaped), iron knife, biconic spindle whorl, sheep and poultry bones
KFülöp42	KFJ038.A	42	MA/LA		F	15-16	NW-SE, simple pit, 215x125x120cm, destroyed	necklace (glass beads: yellow, brown and blue millet beads, an amber bead), pair of copper-alloy earrings, fragments of an iron buckle (?), translucent green glass spindle whorl, fragments of a dark blue glass goblets, bronze ring, iron knife
KFülöp43	KFJ039.A	43	MA/LA	1	F	20-25	NW-SE, simple pit, 210x90x110cm, post-hole structure, disturbed	no grave goods
KFülöp44	KFJ040.A	44	LA	1	M	7-8	NW-SE, simple pit, 158x80x125cm, post-hole structure	iron belt buckle, iron knife, iron ring
KFülöp45	KFJ041.A	45	LA	1	F	18-25	NW-SE, simple pit, 192x100x135cm, coffin, partly disturbed	bronze earring with dark bead pendant
KFülöp46	KFJ042.A	46	MA/LA	1	F	4-5	NW-SE, simple pit, 120x70x85cm, disturbed	no grave goods
KFülöp47	KFJ043.A	47	MA	1	F	66-75	NW-SE, simple pit, 235x118x160cm, coffin	necklace (44 yellow and brown glass millet beads), copper-alloy earring with bead pendant, iron bracelet, iron belt buckle, iron coffin clamps, sheep and cattle bones
KFülöp48	KFJ044.A	48	MA/LA	1	M	4-5	NW-SE, 150x75x115cm, post-hole structure, disturbed	necklace (23 yellow and brown glass millet beads), iron object
KFülöp49	KFJ045.A	49	MA/LA	1	F	20-30	NW-SE, simple pit, 220x110x188cm, coffin	necklace (glass beads: 18 brown-yellow millet-shaped and light melon seed-shaped ), pair of copper-alloy earrings with glass bead pendant, iron belt buckle, iron knife, sheep bones
KFülöp50	KFJ046.A	50	Avar period		F	39-44	NW-SE, simple pit, 220x69x106cm	iron nail, biconic spindle whorl, flat spindle whorl (?), iron fragments (nails?), sheep bones
KFülöp51	A1809	51	LA	1	F	49-56	NW-SE, simple pit, 225x117x193cm, post-hole structure, coffin, partly disturbed	necklace (glass beads: large blue compressed spherical, 13 blue/black melon seed-shaped, ), iron belt buckle, hand-formed pot fragments, yellowish-grey hand-formed pot, two iron knives, iron ring, sheep, pig, and chicken bones
KFülöp52	A1815	52	LA 2-3	1	M	40-46	NW-SE, simple pit, 245x122x175cm, coffin, disturbed	cast copper-alloy belt set: iron belt buckle, gilded belt-fitting with griffin motif (originally with hinged pendant), 7 heart-shaped fittings with openwork floral motif, large strap end with openwork floral motif, 4 dark melon seed-shaped beads, bone plates of a composite bow, fragments of an unornamented yellowish-brown hand-formed pot, fragment of a grey pot, bone artifact, iron knife, worked …
KFülöp53	KFJ047.A	53	LA	1	F	inf. 1	NW-SE, simple pit, D: 40cm, coffin, post-hole structure	melon seed-shaped bead, copper-alloy earring with glass bead pendant, fragment of a yellow hand-formed pot
KFülöp54	KFJ048.A	54	LA	1	M	9-10	NW-SE, simple pit, 162x66x105cm, post-hole structure, disturbed	yellowish-brown hand-formed pot with pricked decoration, iron knife
KFülöp55	KFJ049.A	55	LA	1	F	1-1,5	NW-SE, simple pit, D: 45cm	yellow hand-formed pot
KFülöp56	KFJ050.A	56	LA	1	M	5-6	NW-SE, simple pit, D: 40cm	melon seed-shaped bead, yellowish-brown hand-formed pot, honing stone, iron knife, chicken and sheep bones
KFülöp57	KFJ051.A	57	LA	1	F	1-1,5	NW-SE, simple pit, D: 80cm	chicken bones
KFülöp58	KFJ052.A	58	LA 3		F	25-34	NW-SE, simple pit, 255x103.5x137cm, post-hole structure, partly disturbed	necklace (glass beads: 7 green and blue prism-shaped, 3 translucent amphora-shaped, red eye-bead with yellow and white ornaments, carnelian bead), gilded copper alloy earring with bead pendant, gilded copper-alloy bulla with a loop, sheep bones
KFülöp59	A1814	59	LA 3	1	M	39-44	NW-SE, simple pit, 235x128x170cm, coffin	cast bronze belt set with foral motifs, partly openwork: 2 buckles, 5 narrow shield-shaped fittings with hinged part, 7 narrow rectangular fittings with hinged part, 2 small strap ends, large strap end, 16 small triangular fittings, 3 larger triangular fittings (hole-protectors), bone part of a pouch, yellow wheel-turned jug with incised decoration, iron awl, knife fragments, iron coffin clamps (…
KFülöp60	KFJ053.A	60	LA 2-3	1	F	20-25	NW-SE, simple pit, 210x110x151cm, coffin	copper-alloy earring with white bead pendant, yellow wheel-turned bottle, iron knife, sheep bones, 3 egg shells	bronze earring with white bead pendant
KFülöp61	KFJ054.A	61	LA 3	1	F	31-40	NW-SE, simple pit, 222.5x97.5x190cm, coffin	necklace (4 glass beads: 2 blue prism-shaped, cuboctahedron, flattened spherical ), a pair of copper-alloy earrings with glass bead pendant, yellow wheel-turned mug, needle case, iron needle, iron knife, flattened spherical spindle whorl, chicken, sheep, and pig bones	pair of bronze earrings with bead pendant

## Sheet: KUP
Grave ID	Sample ID	Grave No. in publication	Relative chronology	Pedigree	Sex	Age at death	Grave pit (orientation, form, size, disturbance)	Grave goods
Kunp_01		1	EA		F (anthrop.)	40-80	NW-SE, simple pit, destroyed	pair of Szentendre-type gold earrings with pyramid-shaped pendant, fragment of a silver sheet, sheep skull
Kunp_02	KUP001.A	2	Avar period		M	2-3	NNW-SSE, niche grave, 135x115x150cm	iron buckle, iron knife, bead, a piece of ochre, sheep ribs
Kunp_03	KUP002.A (A1821)	3	EA		M	52-61	NNW-SSE, simple pit, 270x160x255cm, coffin with iron claps	pair of gold earrings with small spherical pendant, beads (2), multi-part belt set: copper-alloy buckle, rosette-shaped fittings made by pressing silver and bronz plates together (6), gilded silver large strap-end, silver sheet small strap-ends (6), propeller-shaped fitting, fragment of small silver round shaped fitting, silver rython, single-edged sword with D-shaped gold suspension loops, bow, …
Kunp_04	A1817	4	EA	1	M	6-7	NNW-SSE, simple pit, LxD: 85x200cm	iron buckle, iron ring, iron knife, arrowhead
Kunp_05	A1816	5	EA		F	30-59	NNW-SSE, simple pit, 275x153x190cm, coffin	pair of gold earrings with large spherical pendant, amber beads (3), iron buckle, iron knife, iron awl, flat spindle whorl, mirror, fragment of shell, animal bones
Kunp_06	KUP003.A	6	EA		M	26-35	NNW-SSE, simple pit, 260x150x270cm, coffin	cast silver-alloy buckle, parts of two multi-part belt set: a gilded bronze and a silver large strap-end, silver small strap-ends (5), tinned bronze rosette-shaped fittings (6), silver round fittings (5), bronze rectangular fitting, tinned bronze shield-shaped fittings (4), iron buckles (3), bone plates of a composite bow, quiver made of birch bark and iron quiver hanger, arrowheads (10), empty s…
Kunp_07	KUP004.A	7	EA		F	30-59	NNW-SSE, simple pit, 250x80x250cm, coffin	pair of gilded copper-alloy Mezőszilas-type pendants, glass eye-beads (3), iron knife, flat spindle whorl, awl, animal bones
Kunp_08	KUP005.A (A1822)	8	EA	1	M	23-39	NNW-SSE, simple pit, 258x150x235cm, lined with organic material (leather?)	pair of silver earrings with large spherical pendant, copper-alloy buckles, parts of two pressed multi-part belt sets: gilded silver rosette-shaped fittings (10), round silver fittings (12), T-shaped silver fittings (2), silver large strap-end, silver small strap-ends (1), silver shoe strap-ends (2), iron buckles (3), single-edged sword with D-shaped silver suspension loops, iron knife with D-sha…
Kunp_09	KUP006.A (A1820)	9	EA	1	M	40-80	NNW-SSE, simple pit, 230x130x140cm, shroud	pair of gol earrings with silver small spherical pendant, copper-alloy buckle, iron buckle, parts of two multi-part belt sets: silver round fittings (4), silver rectangular fitting, bronze T-shaped fitting, silver small strap- ends (3), silver large strap-end, pressed silver rosette-shaped fittings (5), single-edged sword with D-shaped silver suspension loops, bone plates of a composite bow, iron…
Kunp_10	KUP007.A	10	LA	5	F	46-51	NNW-SSE, simple pit, 200x80x90cm, coffin	iron buckle
Kunp_11	KUP008.A	11	LA		F	Adult	NW-SE, simple pit, 210x90x117cm, coffin	iron buckle, hand-formed pottery, spindle whorl, sheep bones
Kunp_12	KUP009.A	12	LA	4	M	40-80	NNW-SSE, simple pit, 290x90x135cm, coffin	iron buckles (2), iron knife, hand-formed pottery, glass fragment, cattle and sheep bones
Kunp_13	KUP010.A	13	LA	5	M	51-59	NNW-SSE, simple pit, 223x100x125cm, partly disturbed	iron buckles (2), lamella, arrowhead, wheel-turned pottery, long iron knife, sheep and poultry bones
Kunp_14	KUP011.A	14	LA	5	M	49-55	NW-SE, simple pit, 210x100x120cm, coffin	iron buckles (2), hand-formed pottery, iron knife, awl, cattle bones
Kunp_15	KUP012.A	15	LA	5	M	Mature	NW-SE, simple pit, 213x70x145cm, coffin	iron buckles (2), hand-formed pottery, iron knife, awl, iron ring, flint stone, bone artifact, iron chain, poultry bones
Kunp_16	KUP013.A	16	Avar period		M	23-26	N-S, simple pit, D: 25cm	no grave goods
Kunp_17		17	Avar period		F? (anthrop.)	15-17	NNW-SSE, simple pit, D: 50cm, coffin, disturbed	no grave goods
Kunp_18	KUP014.A	18	Avar period		M	23-28	NNW-SSE, simple pit, D: 45cm, simple pit, partly disturbed	no grave goods
Kunp_19	KUP015.A	19	MA/LA		M	30-59	NNW-SSE, simple pit, 245x95x95cm	multi-part iron belt set: buckle, propeller-shaped fitting, round fittings (5), small strap-ends (3), large strap-end, long iron knife, fragment of iron plate, iron spike of unknown purpose, sheep bones
Kunp_20A	KUP016.A	20A	LA		F	Inf. I.	NNW-SSE, simple pit, 190x97x65cm, common coffin	no grave goods
Kunp_20B	KUP017.A	20B	LA	3	F	23-39	NNW-SSE, simple pit, 190x97x65cm, common coffin	pair of gilded bronze earrings with glass bead pendant, hand-formed pottery, spindle whorl, animal bone
Kunp_21	KUP018.A	21	LA	4	F	30-60	NNW-SSE, simple pit, 210x120x100cm, coffin	pair of copper-alloy earrings with glass bead pendant, blue and green prism-shaped glass beads (4), iron buckle, wheel-turned pottery, cattle bones
Kunp_22	KUP019.A	22	LA	3	F	Adult	NNW-SSE, simple pit with post-holes, 192x80x129, coffin	short pearl necklace of melon seed-shaped and further glass beads (11), hand-formed pottery, spindle whorl, bone needle case
Kunp_23	KUP020.A	23	Avar period		F	25-34	N-S, simple pit, 215x90x110cm	vanished skeleton of a 5-6-month-old foetus
Kunp_24	KUP021.A	24	Avar period		M	36-45	N-S, simple pit, 230x65x80cm	no grave goods
Kunp_25		25	Avar period		?	Inf. II.	N-S, simple pit, D: 40cm	no grave goods
Kunp_26	KUP022.A	26	EA	2	M	40-59	NNW-SSE, simple pit, 230x105x210cm	pair of silver earrings with small spherical pendant, amber beads (2), gold threads, iron knife (2), spindle whorl, awl, silver tweezers, P-shaped silver purse suspension loops, cattle bones
Kunp_27	A1818	27	EA		F	30-59	NNW-SSE, simple pit, 230x105x150cm, coffin, shroud	copper-alloy buckles (2), iron buckle, iron ring, pressed multi-part belt set: 4 rosette-shaped fittings made of pressed silver and copper-alloy sheets (4), silver strap-end, single-edged sword with P-shaped suspension loops and sheet silver decoration, iron knife, bone plates of a composite bow, arrowheads (4), cattle bones
Kunp_28	KUP023.A	28	LA	5	F	2-3	S-N, simple pit, 120x65x80	hand-formed pottery, iron knifes (2), egg shell
Kunp_29	KUP024.A	29	EA	2	F	Adult	NNW-SSE, simple pit with post-hole structure, LxW: 210x76cm, coffin	pair of gold earrings with large spherical pendant, glass eye-beads (6), silver pendant, silver fingerring, pair of tinned copper-alloy bracelets, pair of iron bracelets, iron buckle, sheet silver needle case, tinned copper-alloy tweezers, mirror, flat spindle whorl, very long iron knife in a case decorated with gold and silver fittings, bone artefact (part of a purse), silver obolus, poultry bon…
Kunp_30A	KUP025.A	30A	EA		M	Adult	NNW-SSE, simple pit, 242x96x235cm, coffin, partly disturbed	pair of silver earrings with small spherical pendant, pressed silver hair ornament, glass bead, tinned copper-alloy buckle, iron buckles (3), pressed silver multi-part belt set: small round fittings (16), larger round fittings (6), small strap-ends (5), large strap-end, iron knife, single-edged sword with D-shaped silver suspension loops and decoration, bone plates of a composite bow, arrowheads …
Kunp_30B	KUP026.A	30B	EA	2	M	23-39	E-W, simple pit, D: 166cm	3 bone plates of a purse decorated with carved human faces and ribbon braid ornament
Kunp_31	KUP027.A	31	EA	1	M	0.5	NNW-SSE, simple pit, LxW: 142x86cm, coffin	no grave goods

## Sheet: HNJ
Grave ID	Sample ID	Grave Nr in pub.	Relative chronology	Cal AD (68%)	Sex	Age at death	Grave pit (orientation, form, size, disturbance)	Grave goods	Notes
71/83	HNJ001.A	1	MA		M	20-60	N-S, grave pit not observable, partly disturbed	no grave goods
72/84	HNJ002.A	2	MA		M	13-15	N-S, simple pit,190x60x33, partly disturbed	no grave goods
73/85	HNJ003.A	3	MA		F	35-50	N-S, simple pit, 254x110x78cm, ledges, partly disturbed	silver button, iron buckle, iron knife, cattle bones
74/86	HNJ004.A	4	MA		F	25-40	N-S, simple pit, 240x80x16cm, partly disturbed	fire stone, iron grass-hook
75/87	HNJ025.A	5	MA		M	40-50	N-S, simple pit, 225x73x33cm, ledges	iron buckle, iron knife
76/88	HNJ005.A	6	MA		F	35-50	N-S, simple pit, 250x70x38cm, disturbed	no grave goods	artificial cranial deformation
77/89	HNJ006.A	7	MA		F	50-70	N-S, simple pit, 225x77x33cm, post-hole structure	iron buckle, sheep/goat skull and bones, further animal bones
78/90	HNJ007.A	8	MA		F	55-70	N-S, simple pit, 280x95x56cm, ledges, partly destroyed	sheep/goat bones
79/91	HNJ008.A	9	MA		F	25-35	N-S,simple pit, 240x106x80cm	7 spherical sheet silver beads with ribbed tube of a necklace, broken bracelet from gilded silver plate, iron buckle, iron knife, iron bands (of a bucket?), goose bones, sheep/goat bones
80/92	HNJ009.A	10	MA		F	12-13	N-S, simple pit, 257x110x46cm	3 spherical sheet silver beads, iron buckle, wheel-turned grey spindle whorl, iron band fragment, goose bones
81/93	horse grave	11	MA				SE-NW, simple pit, 187x94x14cm, partly distroyed	pair of stirrups, girth buckle, bone plates of a saddle, small bone tube, iron fragments, iron object
82/94	HNJ011.A	12	MA	662-672	M	20-25	N-S, simple pit, 289x136x54cm, ledges	pair of golden earrings with spherical pendants, Byzantine coin (Constans II and Constantinus IV, 662-663), iron buckles (2), multi-part belt set of sheet silver: rectangulat fitting, U-shaped fitting, back fittings (one rectangular + two U-shaped fittings), large strap end, small strap ends (4), very small strap end, belt-loop, horse harness of pressed, gilded silver and copper-alloy sheet: rose…
83/95	HNJ010.A	13	MA		F	30-40	N-S, simple pit, 240x112x27cm	piece of a gilded, pressed sheet strap end with braid motif, silver earring with spherical pendant, two spherical sheet silver beads, iron buckle (?), sheep/goat bones
84/96	HNJ012.A	14	MA		M	4-5	N-S, simple pit, 190x90x24cm, disturbed	iron buckle, sheep/goat bones
85/97	HNJ026.A	15	MA		F	18-20	N-S, simple pit, 226x87x18cm, ledges	wheel-turned grey spindle whorl
86/98	HNJ013.A	16	MA		F	25-35	N-S, simple pit, 280x122x65cm, coffin, partly disturbed	fire stone, biconic spindle whorl, sheep/goat bones
87/99	HNJ014.A	17	MA		M	13-15	N-S, simple pit, 245x100x52cm	two iron buckles, multi-part belt set set of sheet gold: rectangulat small strap ends (2), pressed rosette-shaped fittings (2), iron knife, fire stone, iron ring, animal bones
88/100	HNJ015.A	18	MA		F	20-25	N-S, simple pit, 260x90x18cm	silver ring, sheep/goat bones
187/218	HNJ016.A	19	MA	664-711	M	35-45	N-S, simple pit, 228x78x34cm, coffin	two iron buckles, multi-part belt of sheet silver: rectangular fitting, large strap end, small strap ends (2), very small strap end, back fittings (one rectangular fitting originally with glass inlay + two U-shaped fittings), C-shaped hole-protectors, iron ring of a horse bit, copper-alloy ring, iron fragments (bag?), sheep/goat bones
