# Supplementary material for: Network of large pedigrees reveals social practices of Avar communities
Source: Nature. 2024 Apr 24;629(8011):376–83. doi: 10.1038/s41586-024-07312-4 (PMC11078744; doi:10.1038/s41586-024-07312-4)
Supplement: Supplementary file 6 — New stable isotope data. [file 41586_2024_7312_MOESM6_ESM.xlsx]

## Sheet: KUP-KFJ
Supplementary Table 3. New stable isotope data produced for the study.
Grave ID	Sample ID	Pandora ID	Age group	Sex	Sampled material	87/86Sr	±2s internal	Sampled material (C/N)	δ¹³C [‰ VPDB]	δ¹³C [‰ VPDB] SD	δ¹⁵N [‰ AIR]	δ¹⁵N [‰ AIR] SD	Collagen yield [%]	N [%]	C [%]	C:N
KFülöp01	HIG 510	KFJ001.A	adultus (adultus1-2)	male	tooth 37	0.709624	1.116e-05	-	-	-	-	-	-	-	-	-
KFülöp02	HIG 511	KFJ002.A	adultus (adultus1-2), maturus (maturus1-2)	male	tooth 47	0.709634	1.686e-05	-	-	-	-	-	-	-	-	-
KFülöp03	HIG 512	KFJ003.A	adultus (adultus1-2)	female	tooth 27	0.709526	1.01e-05	-	-	-	-	-	-	-	-	-
KFülöp04	HIG 513	KFJ004.A	adultus (adultus1-2)	female	tooth 27	0.709653	1.138e-05	-	-	-	-	-	-	-	-	-
KFülöp05A	HIG 514	KFJ005.A	adultus (adultus1-2)	female	tooth 37	0.7096	1.14e-05	-	-	-	-	-	-	-	-	-
Kfülöp05B	HIG 515	KFJ006.A	infans 1	child	-	-	-	SK costa	-17.2378	0.0517857	14.8414	0.00447835	21.2396	15.7635	42.8603	3.17517
KFülöp06	HIG 516	KFJ007.A	adultus (adultus1-2)	male	tooth 17	0.709473	1.25e-05	-	-	-	-	-	-	-	-	-
KFülöp07	HIG 517	KFJ008.A	senilis	female	-	-	-	SK costa	-15.9315	0.0431169	13.8517	0.0316446	19.8064	16.1354	43.7147	3.15861
KFülöp08	HIG 518	KFJ009.A	senilis	female	-	-	-	SK costa	-16.4074	0.0409227	12.9587	0.0101825	20.3213	15.8902	43.2547	3.16973
KFülöp09	HIG 519	KFJ010.A	maturus (maturus1-2)	male	tooth 47	0.709476	1.01e-05	-	-	-	-	-	-	-	-	-
KFülöp10	HIG 520	KFJ011.A	senilis	female	-	-	-	SK costa	-16.0507	0.0319227	12.805	0.0494633	21.7618	15.9039	43.2696	3.17493
KFülöp11	HIG 521	KFJ012.A	juvenis	male	tooth 27	0.709523	1.048e-05	-	-	-	-	-	-	-	-	-
KFülöp12	HIG 522_S_1	KFJ013.A	infans2	child	tooth 17	0.709418	1.116e-05	-	-	-	-	-	-	-	-	-
KFülöp12	HIG 522_S_2	KFJ013.A	infans2	child	tooth 55	0.709452	1.138e-05	-	-	-	-	-	-	-	-	-
KFülöp13	HIG 523	KFJ014.A	infans2	child	-	-	-	SK costa	-17.3124	0.00264822	12.1417	0.0358721	16.3024	16	43.4308	3.16205
KFülöp14	AV10_S	A1810	adultus (adultus1-2)	female	tooth 38	0.709782	1.112e-05	-	-	-	-	-	-	-	-	-
KFülöp15	HIG 524	KFJ015.A	infans2	child	tooth 17	0.709545	1.324e-05	-	-	-	-	-	-	-	-	-
KFülöp16	HIG 525	KFJ016.A	adultus (adultus1-2), maturus (maturus1-2)	male	-	-	-	SK costa	-16.4783	-16.4783	13.2975	0.0210073	20.3718	16.1238	43.5891	3.16694
KFülöp17	HIG 526	KFJ017.A	maturus (maturus1-2)	male	tooth 27	0.709451	1.088e-05	-	-	-	-	-	-	-	-	-
KFülöp18	HIG 527_S_1	KFJ018.A	infans2	child	tooth 47	0.709414	1.782e-05	-	-	-	-	-	-	-	-	-
KFülöp18	HIG 527_S_2	KFJ018.A	infans2	child	tooth 46	0.709687	1.088e-05	-	-	-	-	-	-	-	-	-
KFülöp19	HIG 528	KFJ019.A	infans2	child	lower canine	0.709308	1.092e-05	-	-	-	-	-	-	-	-	-
KFülöp20A	HIG 529	KFJ020.A	adultus (adultus1-2), maturus (maturus1-2)	male	tooth 47	0.709455	1.256e-05	-	-	-	-	-	-	-	-	-
KFülöp20B	HIG 530	KFJ021.A	juvenis	male	tooth 37	0.709658	1.424e-05	-	-	-	-	-	-	-	-	-
KFülöp21	HIG 531	KFJ022.A	juvenis	female	tooth 47	0.709578	1.266e-05	-	-	-	-	-	-	-	-	-
KFülöp22	HIG 532	KFJ023.A	infans1	child	tooth 54	0.709208	1.168e-05	-	-	-	-	-	-	-	-	-
KFülöp25	HIG 534_S_1	KFJ025.A	infans1	child	tooth 47	0.709388	1.402e-05	-	-	-	-	-	-	-	-	-
KFülöp25	HIG 534_S_2	KFJ025.A	infans1	child	tooth 46	0.709484	1.352e-05	-	-	-	-	-	-	-	-	-
KFülöp26	HIG 535	KFJ026.A	infans2	child	tooth 75	0.709414	1.222e-05	SK costa	-16.8841	-	12.9421	-	9.40171	15.4427	42.5616	3.22655
KFülöp28	AV13_S	A1813	adultus (adultus1-2)	male	tooth 37	0.709443	1.13e-05	-	-	-	-	-	-	-	-	-
KFülöp29	HIG 536	KFJ027.A	adultus (adultus1-2)	female	tooth 27	0.709745	1.12e-05	-	-	-	-	-	-	-	-	-
KFülöp30	AV11_S	A1811	senilis	female	tooth 17	0.709601	1.268e-05	-	-	-	-	-	-	-	-	-
KFülöp31	HIG 537	KFJ028.A	adultus (adultus1-2), maturus (maturus1-2)	female	tooth 16	0.709252	1.086e-05	-	-	-	-	-	-	-	-	-
KFülöp32	AV12_S	A1812	maturus (maturus1-2), senilis	male	tooth 17	0.709411	1.084e-05	-	-	-	-	-	-	-	-	-
KFülöp33	HIG 538	KFJ029.A	infans1	child	tooth 85	0.70933	1.314e-05	-	-	-	-	-	-	-	-	-
KFülöp34	HIG 539	KFJ030.A	infans1	child	tooth 47	0.709165	9.7e-06	-	-	-	-	-	-	-	-	-
KFülöp35	HIG 540	KFJ031.A	adultus (adultus1-2)	female	tooth 37	0.709228	1.076e-05	-	-	-	-	-	-	-	-	-
KFülöp36	HIG 541	KFJ032.A	adultus (adultus1-2)	female	tooth 27	0.710815	1.292e-05	-	-	-	-	-	-	-	-	-
KFülöp37	HIG 542	KFJ033.A	senilis	male	tooth 47	0.709575	1.318e-05	-	-	-	-	-	-	-	-	-
KFülöp38	HIG 543	KFJ034.A	maturus (maturus1-2)	female	tooth 27	0.710957	9.86e-06	-	-	-	-	-	-	-	-	-
KFülöp39	HIG 544	KFJ035.A	-	female?	-	-	-	SK fragm. radii l.s.	-18.3926	-	11.9921	-	6.81216	13.1416	35.8811	3.18245
KFülöp40	HIG 545	KFJ036.A	adultus (adultus1-2)	female	tooth 37	0.709539	1.126e-05	-	-	-	-	-	-	-	-	-
KFülöp41	HIG 546	KFJ037.A	juvenis	female	tooth 27	0.709505	9.96e-06	-	-	-	-	-	-	-	-	-
KFülöp42	HIG 547	KFJ038.A	juvenis	female	tooth 27	0.709508	1.098e-05	-	-	-	-	-	-	-	-	-
KFülöp43	HIG 548	KFJ039.A	adultus (adultus1-2)	female	tooth 47	0.709505	1.026e-05	-	-	-	-	-	-	-	-	-
KFülöp44	HIG 549	KFJ040.A	infans2	child	tooth 36	0.709443	1.502e-05	-	-	-	-	-	-	-	-	-
KFülöp45	HIG 550	KFJ041.A	adultus (adultus1-2)	female	tooth 37	0.709401	1.376e-05	-	-	-	-	-	-	-	-	-
KFülöp47	HIG 552	KFJ043.A	senilis	female	tooth 47	0.709517	1.1e-05	-	-	-	-	-	-	-	-	-
KFülöp48	HIG 553	KFJ044.A	infans1	child	tooth 65	0.709335	1.216e-05	SK costa	-17.3174	-	12.5672	-	18.9838	15.979	43.4523	3.16783
KFülöp49	HIG 554	KFJ045.A	adultus (adultus1-2)	female	tooth 27	0.709464	1.226e-05	-	-	-	-	-	-	-	-	-
KFülöp50	HIG 555	KFJ046.A	maturus (maturus1-2)	female	tooth 37	0.709897	1.18e-05	-	-	-	-	-	-	-	-	-
KFülöp51	AV09_S	A1809	maturus (maturus1-2)	female	tooth 37	0.709194	1.068e-05	-	-	-	-	-	-	-	-	-
KFülöp52	AV15_S	A1815	maturus (maturus1-2)	male	tooth 38	0.709454	1.074e-05	-	-	-	-	-	-	-	-	-
KFülöp54	HIG 557	KFJ048.A	infans2	child	tooth 17	0.709701	1.13e-05	-	-	-	-	-	-	-	-	-
KFülöp56	HIG 559	KFJ050.A	infans1	child	tooth 27	0.709365	1.048e-05	SK costa	-18.2237	-	11.127	-	16.3063	15.4095	41.8335	3.16192
KFülöp57	HIG 560	KFJ051.A	infans1	child	tooth 65	0.709173	1.158e-05	-	-	-	-	-	-	-	-	-
KFülöp58	HIG 561	KFJ052.A	adultus (adultus1-2)	female	tooth 36	0.709345	1.316e-05	-	-	-	-	-	-	-	-	-
KFülöp59	AV14_S	A1814	maturus (maturus1-2)	male	tooth 27	0.709689	1.006e-05	-	-	-	-	-	-	-	-	-
KFülöp60	HIG 562	KFJ053.A	adultus (adultus1-2)	female	tooth 37	0.709647	1.446e-05	-	-	-	-	-	-	-	-	-
KFülöp61	HIG 563	KFJ054.A	adultus (adultus1-2)	female	tooth 47	0.709105	1.246e-05	-	-	-	-	-	-	-	-	-
Kunp_02	HIG 483	KUP001.A	infans1	child	tooth 75	0.709581	1.098e-05	SK costa	-17.3939	0.0103313	10.4697	0.0269595	18.3386	15.8149	43.0616	3.17212
Kunp_03	HIG 484	KUP002.A	maturus2	male	tooth 47	0.709626	1.198e-05	SK costa	-17.3968	0.0530104	11.7701	0.0107544	19.3523	15.8597	42.9143	3.14663
Kunp_04	AV17	A1817	infans1	child	tooth 75	0.709466	2.04e-05	-	-	-	-	-	-	-	-	-
Kunp_05	AV16	A1816	adultus2	female	tooth 45	0.709775	1.286e-05	-	-	-	-	-	-	-	-	-
Kunp_06	HIG 485	KUP003.A	adultus1	male	tooth 27	0.709521	1.34e-05	SK costa	-19.9259	0.0824924	9.35289	0.37353	1.73718	0.686208	2.06088	3.61385
Kunp_07	HIG 486	KUP004.A	adultus2, maturus (maturus1-2)	female	tooth 27	0.709141	1.332e-05	SK ulna	-16.5507	0.0824924	11.3148	0.0123092	14.9606	15.7946	42.5596	3.1428
Kunp_08	HIG 487	KUP005.A	adultus (adultus1-2)	male	tooth 37	0.709441	1.012e-05	SK fragm. parietaii	-17.4928	0.0351004	11.2827	0.0151308	2.48869	8.69949	23.4648	3.13024
Kunp_09	HIG 488	KUP006.A	maturus (maturus1-2), senilis	male	tooth 47	0.709504	2.28e-05	-	-	-	-	-	-	-	-	-
Kunp_11	HIG 490	KUP008.A	adultus (adultus1-2)	female	-	-	-	SK costa	-18.2083	0.0313897	10.7311	0.0311275	6.29683	14.5095	39.4834	3.1776
Kunp_12	HIG 491	KUP009.A	maturus (maturus1-2)	male	tooth 47	0.709476	9.82e-06	SK fragm. claviculae l.s.	-17.5706	0.0500698	10.875	0.0170952	18.1558	15.9079	42.8049	3.14613
Kunp_13	HIG 492	KUP010.A	maturus2	male	-	-	-	SK costa	-17.2721	0.0638629	11.3964	0.0246114	19.9011	15.8071	42.7756	3.15431
Kunp_14	HIG 493	KUP011.A	maturus2	male	tooth 17	0.709392	1.358e-05	SK costa	-17.7219	0.0334858	10.7372	0.0379829	19.7953	15.5609	42.2688	3.1626
Kunp_15	HIG 494	KUP012.A	maturus (maturus1-2)	male	-	-	-	SK fragm. fibulae	-17.6435	0.0705135	10.1552	0.0301247	18.4673	15.7238	42.7974	3.17152
Kunp_16	HIG 495	KUP013.A	adultus (adultus1-2)	male	-	-	-	SK costa	-18.1413	0.0303077	10.7261	0.048569	18.375	15.8372	42.852	3.1678
Kunp_17	-	-	juvenis	female?	-	-	-	SK costa	-17.3522	0.0198691	10.6864	0.0159555	5.38159	14.1198	38.7289	3.20032
Kunp_18	HIG 496	KUP014.A	adultus (adultus1-2)	male	tooth 37	0.711388	1.306e-05	SK costa	-17.2087	0.0294273	10.6959	0.0389354	20.3665	15.5831	42.3138	3.16478
Kunp_19	HIG 497	KUP015.A	maturus (maturus1-2)	male	tooth 37	0.70913	1.146e-05	SK costa	-17.091	0.0576637	9.90129	0.0245869	4.36782	14.0176	38.1889	3.17344
Kunp_20A	HIG 498	KUP016.A	infans1	child	-	-	-	SK radius	-17.5723	0.0283465	12.2872	0.0170756	18.9644	15.2055	41.6087	3.18236
Kunp_20B	HIG 499	KUP017.A	adult (adultus-senilis)	female	tooth 85	0.709354	8.98e-06	SK costa	-17.2784	0.0371191	11.3984	0.0517958	6.43831	15.4167	41.825	3.17022
Kunp_22	HIG 501	KUP019.A	adultus (adultus1-2)	female	tooth 47	0.709571	1.484e-05	SK fragm. radii	-17.6958	0.00330747	10.791	0.0715418	3.19861	9.8577	26.7673	3.16753
Kunp_23	HIG 502	KUP020.A	adultus (adultus1-2)	female	tooth 17	0.70971	1.424e-05	SK costa	-17.2468	0.039598	10.2635	0.0537899	20.531	15.66	42.3795	3.15225
Kunp_24	HIG 503	KUP021.A	maturus (maturus1-2)	male	tooth 48	0.709457	9.4e-06	SK costa	-18.0694	0.0448601	10.2296	0.0105053	16.4674	15.1596	41.0724	3.16661
Kunp_26	HIG 504	KUP022.A	maturus (maturus1-2)	male	tooth 17	0.709373	1.244e-05	SK costa	-17.8639	0.0274668	11.1505	0.0344357	18.8847	15.3639	41.501	3.14869
Kunp_27	AV18	A1818	adultus (adultus1-2), maturus (maturus1-2)	female	tooth 17	0.709452	1.336e-05	-	-	-	-	-	-	-	-	-
Kunp_28	HIG 505	KUP023.A	infans1	child	tooth 75	0.709291	1.122e-05	SK fragm. femoris l.d.	-16.8883	0.044516	11.6389	0.0213239	17.1522	15.4226	42.0044	3.16807
Kunp_29	HIG 506	KUP024.A	adultus (adultus1-2)	female	tooth 27	0.709439	1.206e-05	SK fragm. occipitalis	-16.6273	0.0313405	11.5247	0.00648271	2.14672	13.8296	38.0374	3.20613
Kunp_30A	HIG 507	KUP025.A	adultus (adultus1-2)	male	tooth 37	0.709528	1.112e-05	SK fragm. fibulae	-15.8088	0.0247859	10.5949	0.0542866	2.14293	11.197	31.0538	3.226
Kunp_30B	HIG 508	KUP026.A	adultus (adultus1-2)	male	tooth 12	0.709511	1.222e-05	SK costa	-17.0067	0.199945	11.4356	0.110954	0.817963	2.67883	8.12949	3.53481
Kunp_31	HIG 509	KUP027.A	infans1	child	tooth 64	0.709527	1.126e-05	SK costa	-17.504	0.049026	11.0908	0.0248175	18.1173	15.66	42.7385	3.19528

## Sheet: RK
Grave ID	Sample ID	Pandora ID	Age group	Sex	Sampled material (Sr)	87/86Sr	±2s internal	Sampled material (C/N)	δ¹³C [‰ VPDB]	δ¹³C [‰ VPDB] SD	δ¹⁵N [‰ AIR]	δ¹⁵N [‰ AIR] SD	Collagen yield [%]	N [%]	C [%]	C:N
Rákóczi_8A_AVAR_405/505	HIG 1579	RKF010.A	adultus (adultus1-2)	male	-	-	-	SK Costa	-18.2818	0.022789	12.0217	0.0281782	17.8523	15.5881	42.5597	3.18027
Rákóczi_8A_AVAR_410/510	HIG 1581	RKF012.A	adultus1	male	tooth 17	0.709818	1.48e-05	SK Costa	-17.4605	0.046286	13.3451	0.0104075	18.5908	14.9704	41.0232	3.19856
Rákóczi_8A_AVAR_414/514	HIG 1587	RKF018.A	adultus1	female	-	-	-	SK Costa	-17.7235	0.0812552	11.5462	0.0309935	18.693	15.7464	42.9992	3.17725
Rákóczi_8A_AVAR_415/515	HIG 1588	RKF019.A	adultus2	male	tooth 17	0.709637	1.092e-05	SK Tibia	-17.5245	0.0108689	12.5896	0.0431933	19.7847	15.147	41.6124	3.20398
Rákóczi_8A_AVAR_420/520	HIG 1590	RKF021.A	adultus1	female	tooth 17	0.709669	1.504e-05	SK Costa	-16.7217	0.0302083	11.301	0.0515088	20.2656	15.6661	42.9119	3.20375
Rákóczi_8A_AVAR_421/521	HIG 1591	RKF022.A	adultus2, maturus1	male	tooth 27	0.71084	1.374e-05	SK Costa	-16.5061	0.0113372	11.5196	0.0272088	22.5855	15.7373	42.969	3.18795
Rákóczi_8A_AVAR_440/550	HIG 1607	RKF038.A	infans1	child	tooth 85	0.709915	1.256e-05	SK Costa	-17.1714	0.0174098	11.2466	0.0247874	23.1831	15.8222	43.4794	3.21739
Rákóczi_8A_AVAR_442/542	HIG 1609	RKF040.A	adultus2	male	tooth 17	0.709783	1.404e-05	SK Costa	-17.7133	0.0182516	12.3257	0.0200353	13.0623	15.8163	43.0689	3.1874
Rákóczi_8A_AVAR_446/546	HIG 1611	RKF042.A	adultus2, maturus1	male	tooth 33	0.709838	1.134e-05	SK Tibia l.s.	-17.3512	0.0168675	13.5039	0.0368976	18.6044	15.5612	42.3569	3.16621
Rákóczi_8A_AVAR_473/567	HIG 1617	RKF048.A	adultus2	female	tooth 27	0.709699	1.256e-05	SK Costa	-16.2279	0.00451342	11.7716	0.0259988	8.03379	14.8466	40.6011	3.18487
Rákóczi_8A_AVAR_488/586	HIG 1619	RKF050.A, RKF051.A	-	male	tooth 38	0.709712	1.342e-05	SK Costa	-16.7289	0.0098852	11.781	0.0331494	18.2188	16.1355	43.7809	3.1598
Rákóczi_8A_AVAR_490/588	HIG 1621	RKF052.A	adultus1	male	-	-	-	SK Costa	-17.368	0.0263294	11.9194	0.0366191	14.4807	15.5338	42.1646	3.17881
Rákóczi_8A_AVAR_491/589	HIG 1741	RKF172.A	adultus2, maturus1	male	-	-	-	SK Costa	-17.8344	0.0471995	12.4057	0.0368027	22.4741	16.1205	43.7564	3.16736
Rákóczi_8A_AVAR_494/592	HIG 1622	RKF053.A	adultus1	male	tooth 17	0.709954	9.08e-06	-	-	-	-	-	-	-	-	-
Rákóczi_8A_AVAR_526/628	HIG 1624	RKF055.A	adultus1	female	tooth 46	0.709864	1.078e-05	SK Costa	-17.982	0.0116661	10.9369	0.0269322	20.3259	15.8023	42.9867	3.16738
Rákóczi_8A_AVAR_537/640	HIG 1625	RKF056.A	adultus2	female	-	-	-	SK Costa	-16.23	0.0635183	11.6301	0.00872238	8.03988	14.9437	40.8982	3.20003
Rákóczi_8A_AVAR_539/640	HIG 1627	RKF058.A	adultus2	female	tooth 27	0.710066	1.614e-05	SK Costa	-17.266	0.0295267	12.176	0.0279703	9.05145	15.0885	41.0768	3.17816
Rákóczi_8A_AVAR_547/650, 713	HIG 1631	RKF062.A	adultus2	male	tooth 36	0.710089	1.384e-05	SK Humerus l.s.	-14.8374	0.0516875	11.5122	0.0322449	10.84	15.121	41.2415	3.20049
Rákóczi_8A_AVAR_559/668	HIG 1633	RKF064.A	maturus1	male	tooth 47	0.709789	1.476e-05	SK Radius l.s.	-17.5134	0.0348985	11.362	0.0245649	18.7241	15.8036	43.1876	3.16874
Rákóczi_8A_AVAR_567/676	HIG 1636	RKF067.A	adultus2, maturus1	female	tooth 14	0.710056	1.35e-05	SK Tibia l.s.	-16.3031	0.0294881	12.1315	0.0139336	22.4687	15.6665	42.7071	3.18361
Rákóczi_8A_AVAR_575/687	HIG 1638	RKF069.A	adultus (adultus1-2)	female	-	-	-	SK Costa	-14.9067	0.0224239	11.3921	0.0088631	7.63551	15.4052	41.7502	3.16529
Rákóczi_8A_AVAR_579/699	HIG 1639	RKF070.A	infans1	child	mandible (tooth)	0.709672	1.362e-05	SK Costa	-20.0069	0.0116205	9.94801	0.0362995	14.332	15.9684	43.6382	3.19241
Rákóczi_8A_AVAR_580/701	HIG 1640	RKF071.A	adultus2	male	-	-	-	SK Costa	-16.0538	0.0168256	11.7983	0.02206	17.4097	16.0036	43.5463	3.18354
Rákóczi_8A_AVAR_594/719	HIG 1642	RKF073.A	adultus2, maturus (maturus1-2)	male	tooth 17	0.709758	1.036e-05	SK Humerus	-16.8442	0.0142506	11.9996	0.0627943	15.4651	15.5048	42.5174	3.2029
Rákóczi_8A_AVAR_598/726	HIG 1643	RKF074.A	maturus1	male	tooth 47	0.709897	1.524e-05	SK Costa	-15.2893	0.0176337	11.5975	0.0405414	13.0662	15.5845	42.6716	3.18383
Rákóczi_8A_AVAR_603/728	HIG 1645	RKF076.A	maturus1	male	-	-	-	SK Humerus l.s.	-16.4408	0.0301867	12.4164	0.0222296	17.7858	15.6216	42.6794	3.18911
Rákóczi_8A_AVAR_640/765	HIG 1659	RKF090.A	adultus1	male	tooth 27	0.709603	1.4e-05	SK Humerus l.s.	-17.1739	0.0334443	11.3462	0.014268	9.50365	15.1347	41.3037	3.18709
Rákóczi_8A_AVAR_644/769	HIG 1662	RKF093.A	adultus (adultus1-2)	female	tooth 27	0.710088	1.464e-05	SK Costa	-18.0263	0.0394963	11.4665	0.00958984	17.0195	15.5568	42.5724	3.20359
Rákóczi_8A_AVAR_668/797	HIG 1668	RKF099.A	maturus1	male	tooth 26	0.710035	1.05e-05	SK Costa	-17.8911	0.0460604	11.9318	0.0443038	21.4747	15.9858	43.6043	3.1856
Rákóczi_8A_AVAR_674/804	HIG 1672	RKF103.A	maturus2	female	tooth 47	0.709665	1.69e-05	SK Costa	-16.2539	0.0101246	12.2874	0.0118685	18.4256	15.7892	43.2419	3.20034
Rákóczi_8A_AVAR_683/813	HIG 1678	RKF109.A	maturus1	male	tooth 26	0.709942	1.31e-05	SK Costa	-17.5957	0.0378534	13.1491	0.0182601	19.933	15.7544	43.128	3.20862
Rákóczi_8A_AVAR_694/823	HIG 1684	RKF115.A	maturus1	male	tooth 28	0.709769	1.438e-05	SK Costa	-17.1751	0.0443448	11.7083	0.0348519	20.669	15.8535	43.314	3.19855
Rákóczi_8A_AVAR_698/827	HIG 1685	RKF116.A	adultus2	female	tooth 47	0.710262	1.182e-05	SK Costa	-17.2045	0.0304729	11.7951	0.0345949	19.8021	15.3271	41.8685	3.19187
Rákóczi_8A_AVAR_735/865	HIG 1698	RKF129.A	maturus1	male	tooth 27	0.70977	1.374e-05	SK Costa	-16.6008	0.00289588	12.2097	0.0551945	18.4278	15.8062	43.3011	3.19516
Rákóczi_8A_AVAR_744/874	HIG 1701	RKF132.A	adultus1	female	tooth 37	0.709875	1.092e-05	SK Costa	-14.3337	0.0460024	11.7466	0.0145259	23.2541	15.6806	42.7826	3.18563
Rákóczi_8A_AVAR_747/877	HIG 1702	RKF133.A	adultus2	female	tooth 27	0.709485	1.306e-05	SK Costa	-15.9995	0.0308545	11.8393	0.0205283	21.1008	16.0138	43.8035	3.17849
Rákóczi_8A_AVAR_782/915	HIG 1706	RKF137.A	adultus1	male	tooth 27	0.709853	1.028e-05	SK Costa	-16.0145	0.0438069	11.5534	0.0246105	14.5748	15.3647	42.0208	3.18912
Rákóczi_8A_AVAR_793/926	HIG 1708	RKF139.A	infans1	child	-	0.709805	1.766e-05	SK Tibia l.d.	-16.8306	0.0371205	13.0999	0.0329286	16.0383	15.6529	42.869	3.20352
Rákóczi_8A_AVAR_788/921	HIG 1709	RKF140.A	maturus 1	female	-	-	-	SK Radius l.d.	-18.3651	0.0269777	11.3096	0.0351326	16.0128	15.2627	41.8536	3.20118
Rákóczi_8A_AVAR_798/931	HIG 1711	RKF142.A	adultus2, maturus1	male	-	-	-	SK Femur l.d.	-17.8701	0.140916	12.0774	0.0143525	15.253	15.4331	42.6345	3.20421
Rákóczi_8A_AVAR_800/934	HIG 1712	RKF143.A	adultus (adultus1-2)	female	tooth 27	0.709779	1.192e-05	SK Costa	-18.1301	0.0357876	12.5507	0.0291773	22.06	15.7217	42.7855	3.16659
Rákóczi_8A_AVAR_801/935	HIG 1713	RKF144.A	adultus1	female	-	-	-	SK Costa	-17.8004	0.0491184	12.4454	0.00987739	19.8256	15.623	42.748	3.19809
Rákóczi_8A_AVAR_765/898	HIG 1717	RKF148.A	maturus (maturus1-2)	male	-	-	-	SK Costa	-16.9486	0.0274852	11.9287	0.0306932	22.4915	15.6083	42.5783	3.17566
Rákóczi_8A_AVAR_804/938	HIG 1718	RKF149.A	adultus1	female	tooth 37	0.709703	1.392e-05	SK Tibia l.d.	-17.3276	0.0394887	12.4073	0.0365931	14.9585	15.5341	42.2244	3.17498
Rákóczi_8A_AVAR_808/942	HIG 1721	RKF152.A	maturus (maturus1-2)	male	mandible (tooth)	0.710064	1.346e-05	SK Costa	-17.7227	0.0228513	13.1112	0.0480533	20.3267	15.6602	42.9494	3.20825
Rákóczi_8A_AVAR_821/955	HIG 1724	RKF155.A	adultus1	male	tooth 37	0.709946	1.188e-05	SK Costa	-17.3984	0.0990391	11.5162	0.0444404	22.226	16.006	43.8186	3.19621
Rákóczi_8A_AVAR_826/961	HIG 1727	RKF158.A	infans 2	child	-	-	-	SK Costa	-17.0055	0.0114198	12.2874	0.0311464	19.8708	16.1098	43.7964	3.17943
Rákóczi_8A_AVAR_841/979	HIG 1729	RKF160.A	adultus2	male	maxilla (tooth)	0.709845	1.27e-05	SK Costa	-17.572	0.0673229	12.1939	0.0410714	18.1755	16.1602	43.8793	3.17235
Rákóczi_8A_AVAR_77/125	HIG 1731	RKF162.A	infans1	child	tooth 36	0.709945	1.308e-05	SK Costa	-17.2534	0.185906	11.8385	0.0372005	19.4169	15.9323	43.6654	3.16841
Rákóczi_8A_AVAR_418/518	HIG 1736	RKF167.A	juvenis, adultus1	female	-	-	-	SK Costa	-17.2984	0.0205976	11.4685	0.0193932	18.3566	16.0227	43.4195	3.16575
Rákóczi_8A_AVAR_432/433	HIG 1738	RKF169.A	juvenis, adultus1	female	tooth 27	0.709876	1.32e-05	SK Costa	-18.5823	0.0405739	12.2275	0.040045	16.8202	15.9588	43.2193	3.1571
Rákóczi_8A_AVAR_491/589	HIG 1741	RKF172.A	adultus2, maturus1	male	tooth 37	0.709522	4.04e-05	SK Radius l.d.	-16.0149	0.0538009	12.0787	0.0666176	17.439	16.0104	43.1157	3.14247
Rákóczi_8A_AVAR_529/631	HIG 1745	RKF176.A	adultus2, maturus1	male	-	-	-	SK Costa	-17.0073	0.036306	12.0429	0.0361779	19.1972	15.5819	42.2558	3.16551
Rákóczi_8A_AVAR_556/665	HIG 1746	RKF177.A	adultus (adultus1-2)	female	tooth 48	0.709873	1.208e-05	SK Ulna l.s.	-16.6449	0.062694	11.7125	0.00677612	23.3324	15.6746	42.4183	3.15104
Rákóczi_8A_AVAR_563/672	HIG 1747	RKF178.A	adultus1	female	tooth 47	0.70979	1.136e-05	SK Costa	-17.4184	0.055168	12.1284	0.0407053	21.7241	16.3522	43.9541	3.13489
Rákóczi_8A_AVAR_600/723	HIG 1750	RKF181.A	adultus2	male	tooth 26	0.709895	1.042e-05	SK Costa	-16.7158	0.0497204	12.3694	0.0382343	22.5427	16.2152	43.7381	3.14417
Rákóczi_8A_AVAR_608/733	HIG 1751	RKF182.A	adultus2, maturus1	male	-	-	-	SK Costa	-16.502	0.0250906	11.946	0.0378681	7.5124	15.3272	41.5242	3.16442
Rákóczi_8A_AVAR_631/756	HIG 1753	RKF184.A	adultus1	male	-	-	-	SK Costa	-16.6949	0.00843364	12.1271	0.0321769	15.8674	15.7651	42.587	3.16033
Rákóczi_8A_AVAR_633/758	HIG 1755	RKF186.A	adultus2	male	tooth 17	0.70985	1.444e-05	SK Costa	-17.4962	0.0557475	12.5604	0.0619575	7.47041	15.1386	41.0238	3.17473
Rákóczi_8A_AVAR_671/801	HIG 1760	RKF191.A	adultus2, maturus1	male	-	-	-	SK Costa	-17.7167	0.00998485	12.433	0.0359499	22.0071	15.8903	42.8311	3.14723
Rákóczi_8A_AVAR_713/842	HIG 1766	RKF197.A	adultus1	female	tooth 27	0.709757	1.262e-05	SK Costa	-18.1241	0.0366732	11.3651	0.0381301	19.8037	15.7146	42.2648	3.14076
Rákóczi_8A_AVAR_786/919	HIG 1778	RKF209.A	juvenis	female	-	-	-	SK Costa	-17.8655	0.0508358	11.7498	0.0213994	14.4595	15.5752	41.7349	3.12776
Rákóczi_8A_AVAR_558/667	HIG 1795	RKF226.A	adultus2, maturus1	male	-	-	-	SK Humerus l.d.	-17.3485	0.0211281	12.2572	0.00825503	10.8011	16.0792	43.5676	3.16746
Rákóczi_8A_AVAR_596/721	HIG 1796	RKF227.A	adultus1	male	-	-	-	SK Costa	-15.1908	0.0894456	12.1399	0.00717424	10.9081	13.4723	36.5851	3.17427
Rákóczi_8_AVAR_1/1	-	RKC001.A	-	female	-	-	-	SK Fibula l.s.	-17.8185	0.0403588	11.1357	0.00530866	19.8987	16.2875	43.1022	3.08916
Rákóczi_8_AVAR_28/43	HIG 432	RKC002.A	adultus (adultus1-2)	male	47 mandible	0.710065	1.226e-05	SK Costa	-17.4337	0.0133325	11.9795	0.0254769	20.7729	16.2846	43.1477	3.08651
Rákóczi_8_AVAR_29/45	HIG 433	RKC003.A	adultus2	male	-	-	-	SK Costa	-18.0252	0.00511783	11.657	0.0409129	14.3315	15.9903	42.4828	3.09889
Rákóczi_8_AVAR_47/78	HIG 434	RKC004.A	maturus (maturus1-2)	female	tooth 28	0.710771	1.182e-05	SK Costa	-17.6201	0.0232777	11.7472	0.0133584	18.9249	16.3119	43.3061	3.09211
Rákóczi_8_AVAR_48/79	HIG 435	RKC005.A	maturus (maturus1-2)	male	-	-	-	SK Ulna l.s.	-17.8546	0.0283154	12.2619	0.0418354	18.1083	16.1936	42.8994	3.09327
Rákóczi_8_AVAR_51/84	HIG 436	RKC006.A	adultus1	female	tooth 37	0.709685	1.388e-05	SK Costa	-17.7386	0.0637132	11.9804	0.00774829	19.9426	16.0686	42.6942	3.09862
Rákóczi_8_AVAR_54/89	HIG 437	RKC007.A	maturus2	female	-	-	-	SK Costa	-17.461	0.0289915	12.259	0.0281505	20.4742	16.3674	43.403	3.09756
Rákóczi_8_AVAR_57/98	HIG 438	RKC008.A	juvenis	female	tooth 47	0.709945	1.28e-05	SK Costa	-18.708	0.0809407	12.1378	0.0367614	22.0802	18.3424	48.4	3.09116
Rákóczi_8_AVAR_71/114	HIG 439	RKC009.A	maturus1	male	tooth 47	0.710013	1.33e-05	SK Costa	-17.2705	0.0194793	11.9562	0.0366399	20.5578	16.1205	42.7329	3.09451
Rákóczi_8_AVAR_72/115	HIG 440	RKC010.A	adultus1	female	tooth 42	0.709555	1.21e-05	SK Costa	-17.8437	0.0345797	11.8479	0.0499005	17.7159	16.13	42.8168	3.09914
Rákóczi_8_AVAR_73/116	HIG 441	RKC011.A	maturus1	male	M2	0.709928	1.114e-05	SK Costa	-17.2116	0.0181851	11.9551	0.0434279	14.2879	15.9975	42.3814	3.07353
Rákóczi_8_AVAR_77/124	HIG 442	RKC012.A	maturus1	male	maxilla (tooth)	0.709592	1.494e-05	SK Costa	-17.6896	0.0320912	12.4059	0.016034	18.9812	16.2226	42.8767	3.0873
Rákóczi_8_AVAR_78/125	HIG 443	RKC013.A	adultus1	female	-	-	-	SK Costa	-16.7419	0.0168655	11.3987	0.0542023	14.2401	15.833	42.0238	3.09937
Rákóczi_8_AVAR_79/126	HIG 444	RKC014.A	adultus1	female	mandible (tooth)	0.709574	1.556e-05	SK Costa	-17.7129	0.074031	12.0021	0.00282859	17.8043	16.3033	43.2142	3.0885
Rákóczi_8_AVAR_81/130	HIG 445	RKC015.A	infans2	child	tooth 27	0.709823	1.284e-05	SK Humerus	-16.2851	0.0260684	11.6275	0.0379091	23.4497	16.0636	42.5023	3.08718
Rákóczi_8_AVAR_82/131	HIG 446	RKC016.A	maturus2	male	tooth 27	0.709667	1.164e-05	SK Costa	-17.0396	0.0472337	11.949	0.0594731	20.8632	16.0319	42.8247	3.12213
Rákóczi_8_AVAR_83/132	HIG 447	RKC017.A	adultus1	female	tooth 37	0.710009	1.022e-05	SK Costa	-18.0618	0.0506935	11.9973	0.0553266	16.478	15.707	41.9699	3.11258
Rákóczi_8_AVAR_100/154	HIG 448	RKC018.A	maturus2	male	tooth 33	0.70976	1.156e-05	SK Costa	-17.842	0.00648562	12.9733	0.0356623	21.5874	15.7268	41.8953	3.09522
Rákóczi_8_AVAR_121/190	HIG 449	RKC019.A	adultus2, maturus1	female	tooth 37	0.709886	1.162e-05	SK Costa	-17.537	0.0486629	12.3476	0.0371142	20.4168	16.1597	42.9431	3.09099
Rákóczi_8_AVAR_122/191	HIG 450	RKC020.A	infans2	child	tooth 36, tooth 17	0.709974	1.198e-05	SK Costa	-17.475	0.0135858	11.8699	0.0285317	18.7739	16.837	45.4561	3.14276
Rákóczi_8_AVAR_123/192	HIG 451	RKC021.A	maturus (maturus1-2)	male	tooth 45	0.709765	1.084e-05	SK Costa	-16.5746	0.048512	12.5206	0.0427088	27.5005	16.0312	43.6014	3.17562
Rákóczi_8_AVAR_139/218	HIG 452	RKC022.A	adultus1	male	tooth 17	0.709899	1.088e-05	SK Costa	-17.6778	0.0231783	12.0538	0.0313109	19.7027	16.3437	44.364	3.16648
Rákóczi_8_AVAR_142/222	HIG 453	RKC023.A	juvenis	female	maxilla (tooth)	0.709941	1.574e-05	SK Costa	-18.2131	0.0445771	12.716	0.0312613	21.7837	16.377	44.3922	3.16655
Rákóczi_8_AVAR_146/231	HIG 455	RKC025.A	adultus1	male	-	-	-	SK Costa	-17.7919	0.0286194	12.1123	0.0256214	18.9317	16.1517	43.9839	3.17679
Rákóczi_8_AVAR_147/232	HIG 456	RKC026.A	adultus2, maturus1	male	tooth 37	0.7094	1.128e-05	SK Costa	-17.3458	0.0449433	9.81955	0.029729	20.5352	16.2229	43.8993	3.15538
Rákóczi_8_AVAR_149/234	HIG 457	RKC027.A	infans2	child	tooth 16	0.709769	1.726e-05	SK Costa	-17.8554	0.040762	12.4692	0.0507634	25.1325	16.496	44.7619	3.1647
Rákóczi_8_AVAR_150/235	HIG 458	RKC028.A	maturus2	male	tooth 43	0.709863	1.492e-05	SK Costa	-17.2995	0.0488819	12.7074	0.00803395	28.6942	16.4256	44.4448	3.15299
Rákóczi_8_AVAR_151/236	HIG 459	RKC029.A	infans2	child	tooth 27	0.7097	1.078e-05	SK Femur, right	-17.6625	0.0310925	11.0739	0.0161024	16.787	16.2588	44.1386	3.17386
Rákóczi_8_AVAR_168/263	HIG 460	RKC030.A	adultus2, maturus1	male	tooth 37	0.710081	1.148e-05	-	-	-	-	-	-	-	-	-
Rákóczi_8_AVAR_169/264	HIG 461	RKC031.A	adultus2, maturus1	male	tooth 46	0.710044	1.296e-05	SK Costa	-17.0592	0.0355643	12.7893	0.049836	18.1997	16.2104	44.0674	3.17261
Rákóczi_8_AVAR_170/265	HIG 462	RKC032.A	adultus2, maturus1	female	tooth 37	0.7099	1.352e-05	SK Costa	-16.9726	0.0494288	12.0305	0.0169455	21.4051	16.3475	44.177	3.14146
Rákóczi_8_AVAR_171/266	HIG 463	RKC033.A	maturus1	male	tooth 36	0.7098	1.486e-05	SK Costa	-17.0741	0.0277024	13.5346	0.0341597	21.2277	16.538	44.9626	3.17017
Rákóczi_8_AVAR_172/267	HIG 464	RKC034.A	adultus1	female	-	-	-	SK Costa	-17.6259	0.0455597	12.1678	0.0255708	19.3273	16.1109	43.5639	3.14301
Rákóczi_8_AVAR_174/269	HIG 465	RKC035.A	juvenis	male	tooth 37	0.709935	1.178e-05	SK Costa	-17.017	0.0101121	11.0186	0.0246128	8.24718	15.9625	43.3125	3.15897
Rákóczi_8_AVAR_178/273	HIG 466	RKC036.A	maturus (maturus1-2)	male	-	-	-	SK Costa	-16.8762	0.0358336	12.1614	0.0553269	21.774	16.5088	44.6736	3.1518
Rákóczi_8_AVAR_179/274	HIG 467	RKC037.A	juvenis	female	tooth 27	0.709761	1.27e-05	SK Costa	-17.1255	0.0301078	12.2068	0.0204887	21.3077	16.1195	43.7909	3.17708
Rákóczi_8_AVAR_181/276	HIG 468	RKC038.A	maturus1	male	right upper molar	0.709922	1.522e-05	SK Costa	-17.3194	0.0349642	12.4827	0.0401553	18.219	16.1232	43.6868	3.16319
Rákóczi_8_AVAR_182/277	HIG 469	RKC039.A	infans1	child	tooth 26	0.709749	1.388e-05	SK Calvaria	-17.5985	0.0158473	12.2575	0.00838446	13.3835	15.935	43.0454	3.15117
Rákóczi_8_AVAR_183/278	HIG 470	RKC040.A	maturus2	male	-	-	-	SK Costa	-17.8059	0.063533	12.2416	0.0346311	18.9045	16.0523	43.4612	3.16272
Rákóczi_8_AVAR_186/281	HIG 471	RKC041.A	maturus2	male	-	-	-	SK Costa	-17.5176	0.0509277	12.3143	0.0349719	22.0358	16.1014	43.6574	3.16396
Rákóczi_8_AVAR_187/282	HIG 472	RKC042.A	juvenis	male	mandible (tooth)	0.709837	1.23e-05	SK Costa	-15.696	0.00616822	12.1284	0.0368038	22.1165	16.0264	43.674	3.17591
Rákóczi_8_AVAR_206/311	HIG 473	RKC043.A	adultus2	male	tooth 17	0.709906	1.114e-05	SK Costa	-17.8504	0.025054	11.8357	0.0163374	18.7806	15.945	43.6004	3.19085
Rákóczi_8_AVAR_223/339	HIG 474	RKC044.A	adultus2, maturus1	female	-	-	-	SK Tibia l.s.	-17.4725	0.0601032	12.1786	0.0080861	18.2623	16.2048	44.1479	3.17425
Rákóczi_8_AVAR_248/383	HIG 475	RKC045.A	infans2	child	tooth 36	0.709983	1.15e-05	SK Costa	-17.8527	0.0782709	12.196	0.0227915	19.1831	15.8894	43.2175	3.17176
Rákóczi_8_AVAR_261/399	HIG 476	RKC046.A	infans1	child	-	-	-	SK Femur l.s.	-17.5947	0.0476433	11.3724	0.0159668	17.404	15.5681	42.5237	3.18195
Rákóczi_8_AVAR_262/400	HIG 477	RKC047.A	maturus1	male	tooth 46	0.70979	1.298e-05	SK Costa	-17.6777	0.0963028	13.5345	0.0274239	22.6721	16.1389	44.056	3.18473
Rákóczi_8_AVAR_263/401	HIG 478	RKC048.A	adultus1	female	maxilla (tooth)	0.710122	1.164e-05	SK Costa	-17.5127	0.00842876	12.5434	0.0134448	20.0228	15.7803	42.959	3.17123
Rákóczi_8_AVAR_264/402	HIG 479	RKC049.A	adultus1	female	-	-	-	SK Costa	-18.3815	0.209746	12.2354	0.0413105	19.8454	15.8028	43.5303	3.16884
Rákóczi_8_AVAR_288/443	HIG 480/1	RKC050.A	infans1	child	tooth 75	0.709967	1.574e-05	SK Costa	-18.1013	0.0117123	12.1872	0.0137144	14.4225	15.5955	42.7765	3.19624
Rákóczi_8_AVAR_288/443	HIG 480/2	RKC050.A	infans1	child	tooth 85	0.709954	1.31e-05	-	-	-	-	-	-	-	-	-
Rákóczi_5_8_AVAR_SOLITARY_319/494	HIG 481	RKC051.A	-	male	tooth 17	0.709707	1.468e-05	SK Costa	-17.1682	0.086772	11.5114	0.00205556	18.8131	16.2599	44.125	3.16988
Rákóczi_5_8_AVAR_SOLITARY_395/612	HIG 482	RKC052.A	-	male	tooth 47	0.709771	1.31e-05	SK Costa	-17.0292	0.0263014	12.1288	0.0280117	10.9257	14.9407	40.9622	3.21168
