# Supplementary material for: Network of large pedigrees reveals social practices of Avar communities
Source: Nature. 2024 Apr 24;629(8011):376–83. doi: 10.1038/s41586-024-07312-4 (PMC11078744; doi:10.1038/s41586-024-07312-4)
Supplement: Supplementary file 7 — Pairwise genetic relatedness estimates obtained with the various methods described in the text and their summary statistics: KIN analyses on TT and DTI sites; haplotype IBD analyses run with ancIBD; concordance between BREADR and KIN. [file 41586_2024_7312_MOESM7_ESM.xlsx]

## Sheet: Caption
Supplementary Table 4. Pairwise genetic relatedness estimates obtained with the different methods described in the text and their summary statistics: KIN analyses on TT and DTI sites; Haplotype IBD analyses run with ancIBD; Concordance between BREADR and KIN.

## Sheet: KIN_TT
Pair	Relatedness	Second Guess	Log Likelihood Ratio
RKF001_RKF171	Identical	Parent-Child	0.0905269
RKF030_RKF215	Identical	Siblings	98.075
RKF051_RKF277	Identical	Siblings	88.3459
RKF058_RKF085	Identical	Siblings	0.132769
RKF075_RKF097	Identical	Parent-Child	0.521406
RKF075_RKF261	Identical	Parent-Child	0.232738
RKF111_RKF123	Identical	Siblings	0.300575
RKF123_RKF167	Identical	Siblings	0.719189
RKF123_RKF232	Identical	Parent-Child	0.0681183
RKF136_RKF239	Identical	Siblings	35.9246
RKF147_RKF236	Identical	Siblings	40.8769
RKF165_RKF280	Identical	Siblings	104.801
RKF232_RKF236	Identical	Siblings	0.333877
RKC002_RKC033	Parent-Child	Second Degree	32.3598
RKC005_RKC012	Parent-Child	Second Degree	28.0924
RKC007_RKC008	Parent-Child	Second Degree	33.5197
RKC007_RKC009	Parent-Child	Second Degree	31.8219
RKC008_RKC021	Parent-Child	Second Degree	35.4454
RKC009_RKC018	Parent-Child	Second Degree	30.0201
RKC010_RKC027	Parent-Child	Second Degree	33.8463
RKC011_RKC027	Parent-Child	Second Degree	31.3056
RKC011_RKC028	Parent-Child	Second Degree	34.0737
RKC011_RKC029	Parent-Child	Second Degree	33.22
RKC011_RKC044	Parent-Child	Second Degree	31.309
RKC012_RKC024	Parent-Child	Second Degree	32.9459
RKC013_RKC029	Parent-Child	Second Degree	35.765
RKC018_RKC021	Parent-Child	Second Degree	31.1522
RKC019_RKC020	Parent-Child	Second Degree	31.909
RKC019_RKC023	Parent-Child	Second Degree	32.468
RKC020_RKF142	Parent-Child	Second Degree	34.2029
RKC021_RKF088	Parent-Child	Second Degree	34.8894
RKC023_RKF142	Parent-Child	Second Degree	33.7536
RKC024_RKC028	Parent-Child	Second Degree	30.5783
RKC028_RKC038	Parent-Child	Second Degree	31.5048
RKC028_RKF014	Parent-Child	Second Degree	35.0735
RKC030_RKC033	Parent-Child	Second Degree	30.3033
RKC031_RKC033	Parent-Child	Second Degree	31.1446
RKC031_RKC035	Parent-Child	Second Degree	35.449
RKC031_RKF238	Parent-Child	Second Degree	34.3537
RKC032_RKC035	Parent-Child	Second Degree	35.4036
RKC033_RKC036	Parent-Child	Second Degree	26.8209
RKC033_RKC038	Parent-Child	Second Degree	29.9314
RKC033_RKC042	Parent-Child	Second Degree	29.5628
RKC034_RKC045	Parent-Child	Second Degree	34.916
RKC039_RKC047	Parent-Child	Second Degree	33.6524
RKC043_RKC044	Parent-Child	Second Degree	34.5182
RKF002_RKF142	Parent-Child	Second Degree	32.664
RKF004_RKF139	Parent-Child	Second Degree	36.0624
RKF005_RKF162	Parent-Child	Second Degree	32.7767
RKF010_RKF028	Parent-Child	Second Degree	34.952
RKF010_RKF042	Parent-Child	Second Degree	34.629
RKF011_RKF099	Parent-Child	Second Degree	34.0209
RKF011_RKF191	Parent-Child	Second Degree	35.4227
RKF012_RKF013	Parent-Child	Second Degree	25.1067
RKF012_RKF019	Parent-Child	Second Degree	20.3721
RKF012_RKF042	Parent-Child	Second Degree	23.3
RKF012_RKF100	Parent-Child	Second Degree	21.2637
RKF012_RKF144	Parent-Child	Second Degree	26.125
RKF014_RKF140	Parent-Child	Second Degree	34.5532
RKF015_RKF120	Parent-Child	Second Degree	34.0364
RKF016_RKF042	Parent-Child	Second Degree	35.2529
RKF016_RKF140	Parent-Child	Second Degree	36.037
RKF018_RKF020	Parent-Child	Second Degree	33.6644
RKF018_RKF184	Parent-Child	Second Degree	32.955
RKF020_RKF218	Parent-Child	Second Degree	35.591
RKF022_RKF024	Parent-Child	Siblings	0.161642
RKF022_RKF137	Parent-Child	Siblings	1.65797
RKF023_RKF120	Parent-Child	Second Degree	34.8469
RKF026_RKF027	Parent-Child	Second Degree	37.1597
RKF028_RKF218	Parent-Child	Second Degree	34.2378
RKF031_RKF036	Parent-Child	Second Degree	36.6123
RKF031_RKF155	Parent-Child	Second Degree	35.1168
RKF031_RKF219	Parent-Child	Second Degree	34.054
RKF032_RKF040	Parent-Child	Second Degree	32.7772
RKF032_RKF212	Parent-Child	Second Degree	32.1203
RKF033_RKF143	Parent-Child	Second Degree	30.9507
RKF033_RKF213	Parent-Child	Second Degree	34.348
RKF034_RKF143	Parent-Child	Second Degree	35.2644
RKF034_RKF213	Parent-Child	Second Degree	34.5636
RKF036_RKF153	Parent-Child	Second Degree	32.4959
RKF037_RKF047	Parent-Child	Second Degree	35.4529
RKF037_RKF211	Parent-Child	Second Degree	35.2847
RKF038_RKF152	Parent-Child	Second Degree	22.0549
RKF038_RKF235	Parent-Child	Second Degree	29.907
RKF040_RKF041	Parent-Child	Second Degree	33.059
RKF040_RKF046	Parent-Child	Second Degree	35.1986
RKF041_RKF212	Parent-Child	Second Degree	30.2583
RKF042_RKF142	Parent-Child	Second Degree	34.9219
RKF042_RKF152	Parent-Child	Second Degree	24.4806
RKF042_RKF209	Parent-Child	Second Degree	35.1926
RKF042_RKF218	Parent-Child	Second Degree	35.5973
RKF043_RKF046	Parent-Child	Second Degree	35.2894
RKF047_RKF160	Parent-Child	Second Degree	35.1484
RKF050_RKF175	Parent-Child	Second Degree	34.8631
RKF052_RKF172	Parent-Child	Second Degree	30.9932
RKF053_RKF077	Parent-Child	Second Degree	30.4287
RKF055_RKF122	Parent-Child	Second Degree	30.2609
RKF056_RKF058	Parent-Child	Siblings	0.113048
RKF056_RKF180	Parent-Child	Second Degree	11.2266
RKF059_RKF175	Parent-Child	Second Degree	26.1604
RKF060_RKF076	Parent-Child	Second Degree	32.9401
RKF060_RKF193	Parent-Child	Second Degree	23.8014
RKF061_RKF081	Parent-Child	Second Degree	34.0422
RKF061_RKF145	Parent-Child	Second Degree	34.9624
RKF062_RKF174	Parent-Child	Second Degree	34.434
RKF064_RKF079	Parent-Child	Second Degree	32.0376
RKF064_RKF147	Parent-Child	Second Degree	33.2155
RKF064_RKF236	Parent-Child	Second Degree	7.62459
RKF067_RKF129	Parent-Child	Second Degree	34.8903
RKF073_RKF148	Parent-Child	Second Degree	29.6365
RKF073_RKF207	Parent-Child	Second Degree	26.1897
RKF073_RKF236	Parent-Child	Siblings	1.15732
RKF074_RKF227	Parent-Child	Second Degree	32.2777
RKF075_RKF114	Parent-Child	Siblings	0.162893
RKF075_RKF149	Parent-Child	Siblings	0.0893499
RKF075_RKF244	Parent-Child	Siblings	0.00404606
RKF075_RKF277	Parent-Child	Siblings	0.0768463
RKF076_RKF178	Parent-Child	Second Degree	29.476
RKF076_RKF186	Parent-Child	Second Degree	34.0634
RKF077_RKF124	Parent-Child	Second Degree	31.5483
RKF077_RKF126	Parent-Child	Second Degree	31.7032
RKF077_RKF196	Parent-Child	Second Degree	29.1663
RKF078_RKF193	Parent-Child	Second Degree	35.2912
RKF081_RKF180	Parent-Child	Second Degree	30.3833
RKF082_RKF232	Parent-Child	Identical	0.0144255
RKF082_RKF252	Parent-Child	Siblings	0.0165895
RKF083_RKF114	Parent-Child	Second Degree	25.8457
RKF084_RKF228	Parent-Child	Second Degree	32.876
RKF086_RKF233	Parent-Child	Second Degree	0.0999879
RKF088_RKF128	Parent-Child	Second Degree	21.3408
RKF089_RKF093	Parent-Child	Second Degree	31.8328
RKF093_RKF230	Parent-Child	Second Degree	16.3645
RKF094_RKF187	Parent-Child	Second Degree	12.1086
RKF094_RKF217	Parent-Child	Second Degree	25.8265
RKF099_RKF152	Parent-Child	Second Degree	17.9621
RKF100_RKF140	Parent-Child	Second Degree	34.2005
RKF103_RKF107	Parent-Child	Second Degree	30.9799
RKF104_RKF108	Parent-Child	Second Degree	33.6964
RKF105_RKF109	Parent-Child	Second Degree	34.4391
RKF105_RKF117	Parent-Child	Second Degree	32.7773
RKF108_RKF192	Parent-Child	Second Degree	34.5706
RKF110_RKF126	Parent-Child	Second Degree	28.9624
RKF113_RKF116	Parent-Child	Second Degree	34.7957
RKF113_RKF225	Parent-Child	Second Degree	6.86434
RKF114_RKF193	Parent-Child	Second Degree	29.3997
RKF118_RKF152	Parent-Child	Second Degree	31.7055
RKF118_RKF162	Parent-Child	Second Degree	35.4233
RKF118_RKF235	Parent-Child	Second Degree	33.6194
RKF119_RKF123	Parent-Child	Siblings	0.00939959
RKF120_RKF231	Parent-Child	Second Degree	33.8297
RKF121_RKF196	Parent-Child	Second Degree	34.7075
RKF127_RKF218	Parent-Child	Second Degree	34.6612
RKF129_RKF201	Parent-Child	Second Degree	36.3692
RKF136_RKF237	Parent-Child	Second Degree	35.1165
RKF138_RKF233	Parent-Child	Second Degree	0.584843
RKF139_RKF157	Parent-Child	Second Degree	35.5806
RKF140_RKF142	Parent-Child	Second Degree	34.4057
RKF140_RKF209	Parent-Child	Second Degree	34.5585
RKF140_RKF238	Parent-Child	Second Degree	34.8368
RKF142_RKF168	Parent-Child	Second Degree	25.6335
RKF142_RKF199	Parent-Child	Second Degree	26.462
RKF143_RKF170	Parent-Child	Second Degree	36.0298
RKF145_RKF180	Parent-Child	Second Degree	33.6403
RKF147_RKF148	Parent-Child	Second Degree	35.4825
RKF147_RKF207	Parent-Child	Second Degree	35.6543
RKF148_RKF182	Parent-Child	Second Degree	36.7623
RKF148_RKF185	Parent-Child	Second Degree	36.6728
RKF148_RKF226	Parent-Child	Second Degree	33.2004
RKF148_RKF236	Parent-Child	Second Degree	14.9537
RKF148_RKF237	Parent-Child	Second Degree	36.2246
RKF151_RKF158	Parent-Child	Second Degree	35.6237
RKF151_RKF221	Parent-Child	Second Degree	32.6897
RKF152_RKF156	Parent-Child	Second Degree	32.6774
RKF152_RKF191	Parent-Child	Second Degree	28.7298
RKF153_RKF155	Parent-Child	Second Degree	34.3879
RKF153_RKF219	Parent-Child	Second Degree	29.0943
RKF156_RKF235	Parent-Child	Second Degree	29.4268
RKF158_RKF219	Parent-Child	Second Degree	30.4518
RKF160_RKF211	Parent-Child	Second Degree	35.7818
RKF163_RKF164	Parent-Child	Second Degree	35.9211
RKF164_RKF180	Parent-Child	Second Degree	31.254
RKF164_RKF181	Parent-Child	Second Degree	36.3065
RKF164_RKF185	Parent-Child	Second Degree	33.0597
RKF168_RKF233	Parent-Child	Siblings	0.28308
RKF170_RKF213	Parent-Child	Second Degree	34.4298
RKF171_RKF225	Parent-Child	Siblings	0.0304542
RKF171_RKF230	Parent-Child	Siblings	0.202548
RKF172_RKF173	Parent-Child	Second Degree	31.1569
RKF172_RKF175	Parent-Child	Second Degree	33.8263
RKF174_RKF176	Parent-Child	Second Degree	35.5737
RKF179_RKF201	Parent-Child	Second Degree	32.8698
RKF184_RKF218	Parent-Child	Second Degree	33.774
RKF190_RKF198	Parent-Child	Second Degree	34.7323
RKF194_RKF196	Parent-Child	Second Degree	35.6567
RKF195_RKF196	Parent-Child	Second Degree	34.485
RKF195_RKF225	Parent-Child	Second Degree	9.71416
RKF196_RKF225	Parent-Child	Second Degree	5.89735
RKF198_RKF218	Parent-Child	Second Degree	35.9689
RKF207_RKF226	Parent-Child	Second Degree	31.646
RKF207_RKF236	Parent-Child	Second Degree	13.9605
RKF207_RKF237	Parent-Child	Second Degree	33.7662
RKF210_RKF213	Parent-Child	Second Degree	34.5529
RKF226_RKF236	Parent-Child	Siblings	12.4208
RKF236_RKF237	Parent-Child	Siblings	9.39217
RKF237_RKF239	Parent-Child	Second Degree	24.3713
RKF240_RKF244	Parent-Child	Second Degree	29.6329
RKF240_RKF249	Parent-Child	Second Degree	32.9651
RKF240_RKF251	Parent-Child	Second Degree	36.1177
RKF240_RKF273	Parent-Child	Second Degree	36.5627
RKF242_RKF261	Parent-Child	Second Degree	20.7133
RKF242_RKF267	Parent-Child	Second Degree	34.6229
RKF250_RKF270	Parent-Child	Second Degree	37.2185
RKF250_RKF273	Parent-Child	Second Degree	36.6115
RKF254_RKF256	Parent-Child	Second Degree	37.5828
RKF255_RKF258	Parent-Child	Second Degree	35.0836
RKF256_RKF259	Parent-Child	Second Degree	36.8628
RKF268_RKF270	Parent-Child	Second Degree	37.3182
RKF268_RKF273	Parent-Child	Second Degree	35.855
RKF270_RKF279	Parent-Child	Second Degree	34.225
RKF013_RKF017	Parent-Child	Second Degreeond Degree	36.303
RKF015_RKF019	Parent-Child	Second Degreeond Degree	33.305
RKF017_RKF019	Parent-Child	Second Degreeond Degree	32.375
RKF017_RKF127	Parent-Child	Second Degreeond Degree	34.88
RKF019_RKF231	Parent-Child	Second Degreeond Degree	31.169
RKC002_RKC030	Siblings	Second Degree	73.2219
RKC002_RKC031	Siblings	Second Degree	64.0274
RKC007_RKC017	Siblings	Second Degree	66.8344
RKC008_RKC009	Siblings	Second Degree	25.3274
RKC020_RKC023	Siblings	Second Degree	53.674
RKC030_RKC031	Siblings	Second Degree	64.6348
RKC033_RKC047	Siblings	Second Degree	43.3834
RKC036_RKC038	Siblings	Second Degree	52.1245
RKC046_RKC050	Siblings	Second Degree	65.8972
RKC051_RKC052	Siblings	Second Degree	39.5956
RKF002_RKF168	Siblings	Second Degree	27.2581
RKF002_RKF199	Siblings	Parent-Child	74.8239
RKF010_RKF218	Siblings	Second Degree	44.0338
RKF016_RKF100	Siblings	Second Degree	8.43261
RKF016_RKF142	Siblings	Parent-Child	77.9723
RKF016_RKF209	Siblings	Second Degree	50.4145
RKF020_RKF184	Siblings	Parent-Child	63.1451
RKF022_RKF232	Siblings	Parent-Child	0.0129491
RKF025_RKF090	Siblings	Second Degree	29.0234
RKF025_RKF092	Siblings	Second Degree	40.4073
RKF025_RKF095	Siblings	Second Degree	53.1892
RKF029_RKF031	Siblings	Parent-Child	95.5118
RKF029_RKF040	Siblings	Second Degree	56.82
RKF029_RKF141	Siblings	Second Degree	60.5575
RKF029_RKF157	Siblings	Parent-Child	107.518
RKF029_RKF213	Siblings	Second Degree	110.148
RKF031_RKF040	Siblings	Second Degree	33.5284
RKF031_RKF141	Siblings	Parent-Child	60.4167
RKF031_RKF157	Siblings	Second Degree	100.334
RKF031_RKF213	Siblings	Second Degree	77.1033
RKF032_RKF041	Siblings	Second Degree	40.9663
RKF033_RKF034	Siblings	Second Degree	56.3633
RKF033_RKF170	Siblings	Second Degree	31.3518
RKF034_RKF170	Siblings	Parent-Child	54.2318
RKF036_RKF155	Siblings	Second Degree	100.22
RKF036_RKF210	Siblings	Second Degree	0.627709
RKF036_RKF219	Siblings	Second Degree	65.0668
RKF037_RKF160	Siblings	Second Degree	42.2449
RKF038_RKF118	Siblings	Second Degree	50.7432
RKF038_RKF156	Siblings	Second Degree	48.9122
RKF040_RKF141	Siblings	Second Degree	57.142
RKF040_RKF157	Siblings	Second Degree	40.5972
RKF040_RKF213	Siblings	Second Degree	57.5733
RKF042_RKF047	Siblings	Second Degree	51.6848
RKF052_RKF173	Siblings	Second Degree	30.3517
RKF053_RKF124	Siblings	Parent-Child	65.7717
RKF053_RKF126	Siblings	Second Degree	43.3389
RKF053_RKF196	Siblings	Second Degree	82.7362
RKF058_RKF130	Siblings	Second Degree	0.0219235
RKF058_RKF178	Siblings	Parent-Child	0.0969243
RKF059_RKF075	Siblings	Parent-Child	0.0159692
RKF060_RKF178	Siblings	Parent-Child	18.5294
RKF060_RKF186	Siblings	Second Degree	25.3601
RKF062_RKF176	Siblings	Second Degree	60.9591
RKF064_RKF136	Siblings	Second Degree	23.238
RKF068_RKF075	Siblings	Parent-Child	0.078593
RKF070_RKF112	Siblings	Parent-Child	78.0345
RKF070_RKF125	Siblings	Parent-Child	32.697
RKF073_RKF147	Siblings	Second Degree	33.4593
RKF073_RKF226	Siblings	Second Degree	32.1858
RKF073_RKF237	Siblings	Second Degree	25.8169
RKF075_RKF128	Siblings	Parent-Child	0.0129645
RKF075_RKF267	Siblings	Parent-Child	0.222968
RKF081_RKF145	Siblings	Second Degree	60.8664
RKF082_RKF123	Siblings	Parent-Child	0.0167143
RKF085_RKF123	Siblings	Parent-Child	0.154098
RKF085_RKF171	Siblings	Parent-Child	0.0212291
RKF086_RKF171	Siblings	Parent-Child	0.0380841
RKF086_RKF232	Siblings	Parent-Child	0.17967
RKF087_RKF172	Siblings	Parent-Child	32.9732
RKF090_RKF092	Siblings	Second Degree	8.92902
RKF090_RKF095	Siblings	Second Degree	17.1279
RKF092_RKF095	Siblings	Second Degree	47.796
RKF098_RKF131	Siblings	Second Degree	43.6567
RKF099_RKF191	Siblings	Second Degree	59.7006
RKF100_RKF142	Siblings	Second Degree	27.7894
RKF104_RKF192	Siblings	Second Degree	45.6394
RKF109_RKF117	Siblings	Second Degree	41.8875
RKF111_RKF167	Siblings	Second Degree	0.0284142
RKF112_RKF125	Siblings	Parent-Child	56.4091
RKF118_RKF156	Siblings	Second Degree	56.3899
RKF121_RKF194	Siblings	Second Degree	52.7719
RKF121_RKF195	Siblings	Second Degree	51.5517
RKF124_RKF126	Siblings	Parent-Child	38.4812
RKF124_RKF196	Siblings	Second Degree	74.4841
RKF126_RKF196	Siblings	Parent-Child	37.8564
RKF141_RKF157	Siblings	Second Degree	92.3721
RKF141_RKF213	Siblings	Second Degree	69.3307
RKF142_RKF209	Siblings	Second Degree	48.4222
RKF147_RKF226	Siblings	Parent-Child	80.6685
RKF147_RKF237	Siblings	Parent-Child	59.6027
RKF148_RKF164	Siblings	Second Degree	28.9002
RKF155_RKF219	Siblings	Parent-Child	60.2442
RKF157_RKF213	Siblings	Second Degree	90.5915
RKF163_RKF181	Siblings	Second Degree	44.7316
RKF165_RKF271	Siblings	Parent-Child	83.7325
RKF168_RKF199	Siblings	Second Degree	22.5439
RKF178_RKF186	Siblings	Second Degree	45.9328
RKF194_RKF195	Siblings	Second Degree	55.4032
RKF226_RKF237	Siblings	Second Degree	45.749
RKF232_RKF261	Siblings	Second Degree	0.0377982
RKF243_RKF267	Siblings	Second Degree	50.384
RKF244_RKF249	Siblings	Second Degree	18.0865
RKF244_RKF251	Siblings	Parent-Child	24.1274
RKF244_RKF273	Siblings	Parent-Child	30.4667
RKF249_RKF251	Siblings	Parent-Child	44.0244
RKF249_RKF273	Siblings	Second Degree	66.2537
RKF250_RKF268	Siblings	Parent-Child	85.3732
RKF251_RKF273	Siblings	Parent-Child	55.0548
RKF254_RKF259	Siblings	Parent-Child	72.6456
RKF271_RKF280	Siblings	Second Degree	94.6971
RKF013_RKF019	Siblings	Second Degreeond Degree	54.033
RKF015_RKF231	Siblings	Second Degreeond Degree	48.465
RKC002_RKC035	Second Degree	Third Degree	6.00643
RKC002_RKC036	Second Degree	Third Degree	0.555106
RKC002_RKC038	Second Degree	Third Degree	7.71315
RKC002_RKC042	Second Degree	Third Degree	6.86145
RKC002_RKC047	Second Degree	Third Degree	8.65266
RKC002_RKF238	Second Degree	Third Degree	1.72514
RKC005_RKC024	Second Degree	Third Degree	3.7843
RKC005_RKC025	Second Degree	Third Degree	0.332861
RKC008_RKC017	Second Degree	Third Degree	1.69578
RKC008_RKC018	Second Degree	Third Degree	6.75304
RKC008_RKF088	Second Degree	Third Degree	3.77524
RKC008_RKF171	Second Degree	Third Degree	0.0971781
RKC009_RKC017	Second Degree	Third Degree	6.50084
RKC009_RKC021	Second Degree	Third Degree	5.1923
RKC010_RKF187	Second Degree	Third Degree	12.6914
RKC011_RKC012	Second Degree	Third Degree	2.93331
RKC011_RKC024	Second Degree	Third Degree	5.36342
RKC011_RKC038	Second Degree	Third Degree	4.52132
RKC011_RKC043	Second Degree	Siblings	7.84265
RKC011_RKF014	Second Degree	Third Degree	2.057
RKC012_RKC028	Second Degree	Siblings	5.67594
RKC012_RKC039	Second Degree	Third Degree	9.01158
RKC012_RKC047	Second Degree	Third Degree	5.53313
RKC015_RKC019	Second Degree	Third Degree	7.91019
RKC018_RKF088	Second Degree	Third Degree	7.09153
RKC020_RKF002	Second Degree	Third Degree	0.668422
RKC020_RKF016	Second Degree	Third Degree	16.3625
RKC020_RKF042	Second Degree	Third Degree	2.28209
RKC020_RKF100	Second Degree	Third Degree	0.505013
RKC020_RKF140	Second Degree	Third Degree	10.1261
RKC020_RKF168	Second Degree	Third Degree	1.77672
RKC020_RKF199	Second Degree	Third Degree	3.16736
RKC020_RKF209	Second Degree	Third Degree	10.0814
RKC021_RKC039	Second Degree	Third Degree	15.7686
RKC021_RKF128	Second Degree	Third Degree	6.10508
RKC023_RKF002	Second Degree	Third Degree	1.00918
RKC023_RKF016	Second Degree	Third Degree	15.9198
RKC023_RKF100	Second Degree	Third Degree	2.9074
RKC023_RKF140	Second Degree	Third Degree	9.77701
RKC023_RKF168	Second Degree	Third Degree	1.76993
RKC023_RKF209	Second Degree	Third Degree	12.0282
RKC024_RKF014	Second Degree	Third Degree	6.07577
RKC025_RKC038	Second Degree	Third Degree	1.90339
RKC025_RKC040	Second Degree	Third Degree	9.63716
RKC025_RKC043	Second Degree	Third Degree	0.0235058
RKC025_RKC045	Second Degree	Third Degree	11.3391
RKC025_RKF022	Second Degree	Third Degree	0.0588237
RKC027_RKC028	Second Degree	Third Degree	0.590718
RKC027_RKC029	Second Degree	Third Degree	3.50014
RKC027_RKC043	Second Degree	Third Degree	7.87705
RKC027_RKC044	Second Degree	Third Degree	11.0523
RKC028_RKC029	Second Degree	Third Degree	6.48891
RKC028_RKC033	Second Degree	Third Degree	2.26062
RKC028_RKC036	Second Degree	Third Degree	11.3092
RKC029_RKC044	Second Degree	Third Degree	5.4017
RKC030_RKC035	Second Degree	Third Degree	7.38662
RKC030_RKC036	Second Degree	Third Degree	7.67015
RKC030_RKC038	Second Degree	Third Degree	5.96886
RKC030_RKC042	Second Degree	Third Degree	0.668153
RKC030_RKC047	Second Degree	Third Degree	7.66831
RKC030_RKF238	Second Degree	Third Degree	2.68929
RKC031_RKC036	Second Degree	Third Degree	4.26764
RKC031_RKC038	Second Degree	Third Degree	5.44619
RKC031_RKC042	Second Degree	Third Degree	6.38253
RKC031_RKC046	Second Degree	Third Degree	9.0545
RKC031_RKC047	Second Degree	Third Degree	4.45027
RKC031_RKC050	Second Degree	Third Degree	3.15211
RKC032_RKC046	Second Degree	Third Degree	3.74509
RKC032_RKC050	Second Degree	Third Degree	9.78778
RKC033_RKC035	Second Degree	Third Degree	7.91173
RKC033_RKC039	Second Degree	Third Degree	9.36659
RKC033_RKF238	Second Degree	Third Degree	7.28369
RKC034_RKF171	Second Degree	Third Degree	0.0869587
RKC035_RKC046	Second Degree	Third Degree	14.2497
RKC035_RKC050	Second Degree	Third Degree	13.6272
RKC035_RKF238	Second Degree	Third Degree	7.51877
RKC036_RKC042	Second Degree	Third Degree	6.05027
RKC036_RKC047	Second Degree	Third Degree	6.62003
RKC038_RKC042	Second Degree	Third Degree	2.93138
RKC038_RKC043	Second Degree	Third Degree	14.4359
RKC038_RKC045	Second Degree	Third Degree	4.3291
RKC038_RKC047	Second Degree	Third Degree	9.4846
RKC038_RKF014	Second Degree	Third Degree	5.42544
RKC040_RKC045	Second Degree	Third Degree	7.39531
RKC042_RKC047	Second Degree	Third Degree	4.48558
RKC043_RKC045	Second Degree	Third Degree	2.23722
RKC044_RKF150	Second Degree	Third Degree	8.34842
RKC044_RKF232	Second Degree	Third Degree	0.16355
RKF001_RKF022	Second Degree	Third Degree	0.323811
RKF001_RKF085	Second Degree	Third Degree	0.534886
RKF001_RKF111	Second Degree	Parent-Child	0.172421
RKF001_RKF125	Second Degree	Third Degree	0.996886
RKF002_RKF016	Second Degree	Third Degree	15.5281
RKF002_RKF042	Second Degree	Third Degree	11.611
RKF002_RKF140	Second Degree	Third Degree	1.18513
RKF002_RKF167	Second Degree	Third Degree	4.3292
RKF002_RKF209	Second Degree	Third Degree	5.65199
RKF009_RKF058	Second Degree	Third Degree	0.156527
RKF009_RKF075	Second Degree	Third Degree	0.0254222
RKF010_RKF012	Second Degree	Third Degree	3.59024
RKF010_RKF016	Second Degree	Third Degree	8.49157
RKF010_RKF020	Second Degree	Third Degree	14.1477
RKF010_RKF023	Second Degree	Third Degree	1.97276
RKF010_RKF047	Second Degree	Third Degree	6.95319
RKF010_RKF127	Second Degree	Third Degree	5.03018
RKF010_RKF142	Second Degree	Third Degree	11.4103
RKF010_RKF152	Second Degree	Third Degree	3.00415
RKF010_RKF184	Second Degree	Third Degree	3.22753
RKF010_RKF198	Second Degree	Third Degree	10.1758
RKF010_RKF209	Second Degree	Third Degree	0.578388
RKF012_RKF015	Second Degree	Third Degree	4.49764
RKF012_RKF016	Second Degree	Third Degree	2.29992
RKF012_RKF047	Second Degree	Third Degree	5.47309
RKF012_RKF075	Second Degree	Third Degree	0.0649424
RKF012_RKF142	Second Degree	Third Degree	8.16248
RKF012_RKF152	Second Degree	Third Degree	2.91056
RKF012_RKF218	Second Degree	Third Degree	5.7638
RKF012_RKF231	Second Degree	Third Degree	1.84173
RKF013_RKF042	Second Degree	Third Degree	9.79836
RKF013_RKF100	Second Degree	Third Degree	3.01737
RKF013_RKF144	Second Degree	Third Degree	3.04235
RKF014_RKF016	Second Degree	Third Degree	12.6051
RKF014_RKF100	Second Degree	Third Degree	10.3122
RKF014_RKF142	Second Degree	Third Degree	11.1211
RKF014_RKF209	Second Degree	Third Degree	14.5978
RKF014_RKF238	Second Degree	Third Degree	16.5546
RKF015_RKF023	Second Degree	Third Degree	14.2796
RKF016_RKF047	Second Degree	Third Degree	14.4361
RKF016_RKF168	Second Degree	Third Degree	10.252
RKF016_RKF199	Second Degree	Third Degree	11.5304
RKF016_RKF218	Second Degree	Third Degree	6.28119
RKF016_RKF238	Second Degree	Third Degree	15.2797
RKF017_RKF058	Second Degree	Third Degree	0.0291329
RKF017_RKF123	Second Degree	Third Degree	0.00186525
RKF017_RKF233	Second Degree	Third Degree	0.284579
RKF019_RKF042	Second Degree	Third Degree	1.63048
RKF019_RKF100	Second Degree	Third Degree	1.94473
RKF019_RKF144	Second Degree	Third Degree	12.2081
RKF020_RKF028	Second Degree	Third Degree	12.1932
RKF020_RKF042	Second Degree	Third Degree	1.68131
RKF020_RKF127	Second Degree	Third Degree	2.08457
RKF020_RKF198	Second Degree	Third Degree	2.02984
RKF022_RKF085	Second Degree	Third Degree	0.250922
RKF022_RKF261	Second Degree	Third Degree	0.0281312
RKF023_RKF231	Second Degree	Third Degree	10.5353
RKF024_RKF171	Second Degree	Third Degree	0.00319074
RKF024_RKF232	Second Degree	Siblings	0.0577178
RKF025_RKF171	Second Degree	Third Degree	0.277399
RKF028_RKF127	Second Degree	Third Degree	8.71852
RKF028_RKF184	Second Degree	Third Degree	8.00883
RKF028_RKF198	Second Degree	Third Degree	6.05177
RKF029_RKF032	Second Degree	Third Degree	9.07168
RKF029_RKF033	Second Degree	Third Degree	13.3292
RKF029_RKF034	Second Degree	Third Degree	9.80527
RKF029_RKF036	Second Degree	Third Degree	4.35735
RKF029_RKF041	Second Degree	Third Degree	6.86556
RKF029_RKF042	Second Degree	Third Degree	3.8924
RKF029_RKF046	Second Degree	Third Degree	9.07323
RKF029_RKF047	Second Degree	Third Degree	9.51506
RKF029_RKF139	Second Degree	Third Degree	10.8252
RKF029_RKF155	Second Degree	Third Degree	18.8727
RKF029_RKF170	Second Degree	Third Degree	9.93057
RKF029_RKF210	Second Degree	Third Degree	8.55238
RKF029_RKF219	Second Degree	Third Degree	9.88168
RKF031_RKF032	Second Degree	Third Degree	14.6389
RKF031_RKF033	Second Degree	Third Degree	12.218
RKF031_RKF034	Second Degree	Third Degree	9.3043
RKF031_RKF041	Second Degree	Third Degree	9.14673
RKF031_RKF046	Second Degree	Third Degree	7.1461
RKF031_RKF047	Second Degree	Third Degree	2.94302
RKF031_RKF139	Second Degree	Third Degree	12.2394
RKF031_RKF158	Second Degree	Third Degree	10.3191
RKF031_RKF170	Second Degree	Third Degree	9.57509
RKF031_RKF210	Second Degree	Third Degree	8.70632
RKF032_RKF046	Second Degree	Third Degree	5.28897
RKF032_RKF141	Second Degree	Third Degree	16.5915
RKF032_RKF157	Second Degree	Third Degree	5.92765
RKF032_RKF213	Second Degree	Third Degree	5.95472
RKF033_RKF040	Second Degree	Third Degree	1.73831
RKF033_RKF141	Second Degree	Third Degree	8.56587
RKF033_RKF157	Second Degree	Third Degree	9.92353
RKF033_RKF210	Second Degree	Third Degree	4.81605
RKF033_RKF232	Second Degree	Third Degree	0.233646
RKF034_RKF040	Second Degree	Third Degree	6.19515
RKF034_RKF139	Second Degree	Third Degree	0.448012
RKF034_RKF141	Second Degree	Third Degree	12.9239
RKF034_RKF157	Second Degree	Third Degree	11.8336
RKF034_RKF210	Second Degree	Third Degree	4.4671
RKF035_RKF058	Second Degree	Third Degree	0.0291329
RKF035_RKF123	Second Degree	Third Degree	0.00186525
RKF035_RKF233	Second Degree	Third Degree	0.284579
RKF036_RKF040	Second Degree	Third Degree	6.91927
RKF036_RKF141	Second Degree	Third Degree	12.5418
RKF036_RKF157	Second Degree	Third Degree	8.01698
RKF036_RKF158	Second Degree	Third Degree	5.37256
RKF036_RKF213	Second Degree	Third Degree	6.49789
RKF037_RKF042	Second Degree	Third Degree	13.4631
RKF038_RKF042	Second Degree	Third Degree	10.0844
RKF038_RKF099	Second Degree	Third Degree	2.32197
RKF038_RKF162	Second Degree	Third Degree	9.31523
RKF038_RKF191	Second Degree	Third Degree	0.813088
RKF040_RKF047	Second Degree	Third Degree	5.84182
RKF040_RKF139	Second Degree	Third Degree	7.36733
RKF040_RKF155	Second Degree	Third Degree	8.40772
RKF040_RKF170	Second Degree	Third Degree	4.39746
RKF040_RKF210	Second Degree	Third Degree	9.55733
RKF040_RKF219	Second Degree	Third Degree	7.58376
RKF041_RKF046	Second Degree	Third Degree	2.48042
RKF041_RKF141	Second Degree	Third Degree	9.50677
RKF041_RKF157	Second Degree	Third Degree	7.14542
RKF041_RKF213	Second Degree	Third Degree	5.77446
RKF042_RKF099	Second Degree	Third Degree	3.8688
RKF042_RKF100	Second Degree	Third Degree	5.58455
RKF042_RKF127	Second Degree	Third Degree	4.2506
RKF042_RKF156	Second Degree	Third Degree	10.0651
RKF042_RKF157	Second Degree	Third Degree	0.31313
RKF042_RKF160	Second Degree	Third Degree	16.8604
RKF042_RKF168	Second Degree	Third Degree	4.64204
RKF042_RKF184	Second Degree	Third Degree	4.5713
RKF042_RKF191	Second Degree	Third Degree	6.09803
RKF042_RKF198	Second Degree	Third Degree	8.56824
RKF042_RKF199	Second Degree	Third Degree	0.316899
RKF046_RKF141	Second Degree	Third Degree	11.0947
RKF046_RKF157	Second Degree	Third Degree	7.50889
RKF046_RKF213	Second Degree	Third Degree	8.12226
RKF047_RKF141	Second Degree	Third Degree	1.68103
RKF047_RKF142	Second Degree	Third Degree	9.10517
RKF047_RKF152	Second Degree	Third Degree	9.97533
RKF047_RKF209	Second Degree	Third Degree	11.232
RKF047_RKF213	Second Degree	Third Degree	0.477176
RKF047_RKF218	Second Degree	Third Degree	10.2685
RKF048_RKF058	Second Degree	Third Degree	0.0782631
RKF048_RKF075	Second Degree	Third Degree	0.0484905
RKF048_RKF171	Second Degree	Third Degree	0.0946874
RKF049_RKF171	Second Degree	Third Degree	0.102197
RKF050_RKF059	Second Degree	Third Degree	3.87093
RKF050_RKF172	Second Degree	Third Degree	8.52535
RKF052_RKF087	Second Degree	Third Degree	7.98999
RKF052_RKF175	Second Degree	Third Degree	6.91939
RKF053_RKF110	Second Degree	Third Degree	13.9822
RKF053_RKF121	Second Degree	Third Degree	11.076
RKF053_RKF194	Second Degree	Third Degree	7.82414
RKF053_RKF195	Second Degree	Third Degree	19.4845
RKF056_RKF081	Second Degree	Third Degree	12.1976
RKF056_RKF111	Second Degree	Third Degree	0.312431
RKF056_RKF145	Second Degree	Third Degree	4.14772
RKF056_RKF164	Second Degree	Third Degree	0.763139
RKF056_RKF171	Second Degree	Third Degree	0.00981877
RKF058_RKF079	Second Degree	Third Degree	0.141748
RKF058_RKF086	Second Degree	Parent-Child	0.0174315
RKF058_RKF103	Second Degree	Third Degree	0.299998
RKF058_RKF146	Second Degree	Third Degree	0.0124041
RKF058_RKF205	Second Degree	Third Degree	0.163362
RKF058_RKF277	Second Degree	Third Degree	0.0361856
RKF058_RKO004	Second Degree	Third Degree	0.0113579
RKF059_RKF119	Second Degree	Third Degree	0.15731
RKF059_RKF123	Second Degree	Third Degree	0.510928
RKF059_RKF233	Second Degree	Third Degree	0.0878875
RKF060_RKF080	Second Degree	Third Degree	5.69979
RKF060_RKF085	Second Degree	Third Degree	2.05563
RKF060_RKF114	Second Degree	Third Degree	3.82058
RKF061_RKF088	Second Degree	Third Degree	6.45295
RKF061_RKF098	Second Degree	Third Degree	4.7588
RKF061_RKF131	Second Degree	Third Degree	0.807389
RKF062_RKF067	Second Degree	Third Degree	7.48878
RKF062_RKF129	Second Degree	Third Degree	13.5371
RKF064_RKF073	Second Degree	Third Degree	7.63824
RKF064_RKF123	Second Degree	Third Degree	0.700416
RKF064_RKF148	Second Degree	Third Degree	9.13515
RKF064_RKF207	Second Degree	Third Degree	2.63231
RKF064_RKF226	Second Degree	Third Degree	11.0238
RKF064_RKF237	Second Degree	Third Degree	20.3539
RKF064_RKF239	Second Degree	Third Degree	12.8685
RKF065_RKF070	Second Degree	Third Degree	4.13509
RKF065_RKF112	Second Degree	Third Degree	6.43527
RKF065_RKF125	Second Degree	Third Degree	12.586
RKF067_RKF176	Second Degree	Third Degree	4.05653
RKF067_RKF201	Second Degree	Third Degree	4.05499
RKF068_RKF164	Second Degree	Third Degree	8.78859
RKF068_RKF180	Second Degree	Third Degree	0.159215
RKF068_RKF185	Second Degree	Third Degree	5.08262
RKF071_RKF075	Second Degree	Third Degree	0.045544
RKF071_RKF111	Second Degree	Third Degree	0.601967
RKF071_RKF172	Second Degree	Third Degree	3.01309
RKF071_RKF233	Second Degree	Third Degree	0.251229
RKF073_RKF136	Second Degree	Third Degree	7.80594
RKF073_RKF182	Second Degree	Third Degree	5.6313
RKF073_RKF185	Second Degree	Third Degree	4.99058
RKF073_RKF239	Second Degree	Third Degree	1.64426
RKF075_RKF087	Second Degree	Third Degree	0.0888657
RKF075_RKF093	Second Degree	Third Degree	0.0416166
RKF075_RKF146	Second Degree	Parent-Child	0.0325936
RKF075_RKF229	Second Degree	Third Degree	0.0249943
RKF076_RKF080	Second Degree	Third Degree	8.01121
RKF076_RKF193	Second Degree	Third Degree	5.076
RKF077_RKF110	Second Degree	Third Degree	4.39018
RKF077_RKF121	Second Degree	Third Degree	6.12543
RKF077_RKF194	Second Degree	Third Degree	5.3207
RKF078_RKF114	Second Degree	Third Degree	3.31419
RKF079_RKF111	Second Degree	Third Degree	0.0531366
RKF079_RKF136	Second Degree	Third Degree	6.15943
RKF079_RKF147	Second Degree	Third Degree	4.51582
RKF079_RKF236	Second Degree	Third Degree	0.674618
RKF080_RKF178	Second Degree	Third Degree	5.20813
RKF080_RKF186	Second Degree	Third Degree	9.78463
RKF080_RKF220	Second Degree	Third Degree	7.57065
RKF080_RKF228	Second Degree	Third Degree	22.581
RKF080_RKF234	Second Degree	Third Degree	15.9069
RKF081_RKF088	Second Degree	Third Degree	4.92275
RKF081_RKF098	Second Degree	Third Degree	9.00345
RKF081_RKF131	Second Degree	Third Degree	12.7336
RKF081_RKF164	Second Degree	Third Degree	0.352209
RKF082_RKF085	Second Degree	Third Degree	0.0637587
RKF082_RKF167	Second Degree	Siblings	0.143937
RKF082_RKF277	Second Degree	Third Degree	0.409617
RKF085_RKF225	Second Degree	Third Degree	0.20358
RKF085_RKF277	Second Degree	Third Degree	1.02683
RKF086_RKF236	Second Degree	Third Degree	0.194223
RKF086_RKF261	Second Degree	Third Degree	0.0724071
RKF087_RKF173	Second Degree	Third Degree	7.1727
RKF087_RKF175	Second Degree	Third Degree	7.71686
RKF087_RKF233	Second Degree	Third Degree	0.184332
RKF088_RKF145	Second Degree	Third Degree	13.7055
RKF088_RKF180	Second Degree	Third Degree	3.96049
RKF088_RKF230	Second Degree	Third Degree	10.4703
RKF089_RKF230	Second Degree	Third Degree	9.10011
RKF093_RKF171	Second Degree	Third Degree	0.227159
RKF094_RKF171	Second Degree	Third Degree	0.0131938
RKF094_RKF232	Second Degree	Siblings	0.570015
RKF094_RKF236	Second Degree	Third Degree	1.22231
RKF097_RKF232	Second Degree	Third Degree	0.0672253
RKF098_RKF104	Second Degree	Third Degree	13.871
RKF098_RKF145	Second Degree	Third Degree	5.1946
RKF098_RKF180	Second Degree	Third Degree	8.81195
RKF098_RKF192	Second Degree	Third Degree	3.96923
RKF099_RKF118	Second Degree	Third Degree	10.9075
RKF099_RKF156	Second Degree	Third Degree	2.42346
RKF100_RKF144	Second Degree	Third Degree	8.06485
RKF100_RKF199	Second Degree	Third Degree	1.85446
RKF100_RKF209	Second Degree	Siblings	2.26961
RKF100_RKF238	Second Degree	Third Degree	12.9072
RKF104_RKF131	Second Degree	Third Degree	2.8954
RKF105_RKF122	Second Degree	Third Degree	11.0244
RKF105_RKF203	Second Degree	Third Degree	6.44038
RKF106_RKF183	Second Degree	Third Degree	22.4937
RKF108_RKF171	Second Degree	Third Degree	0.507372
RKF109_RKF122	Second Degree	Third Degree	10.4948
RKF109_RKF133	Second Degree	Third Degree	0.0329252
RKF109_RKF203	Second Degree	Third Degree	20.2559
RKF110_RKF124	Second Degree	Third Degree	15.5833
RKF110_RKF196	Second Degree	Third Degree	11.9687
RKF111_RKF114	Second Degree	Third Degree	0.0328421
RKF111_RKF128	Second Degree	Third Degree	0.140773
RKF111_RKF166	Second Degree	Parent-Child	0.0885401
RKF111_RKF261	Second Degree	Third Degree	0.0807065
RKF113_RKF121	Second Degree	Third Degree	11.9459
RKF113_RKF194	Second Degree	Third Degree	6.41488
RKF113_RKF195	Second Degree	Third Degree	18.0818
RKF113_RKF196	Second Degree	Third Degree	4.3253
RKF115_RKF200	Second Degree	Third Degree	14.158
RKF117_RKF122	Second Degree	Third Degree	8.19898
RKF117_RKF133	Second Degree	Third Degree	8.72382
RKF117_RKF203	Second Degree	Third Degree	9.14787
RKF118_RKF191	Second Degree	Third Degree	5.36044
RKF119_RKF128	Second Degree	Third Degree	0.296362
RKF119_RKF235	Second Degree	Third Degree	1.0731
RKF119_RKF257	Second Degree	Third Degree	0.072761
RKF121_RKF124	Second Degree	Third Degree	6.77418
RKF121_RKF126	Second Degree	Third Degree	8.47809
RKF121_RKF128	Second Degree	Third Degree	1.85772
RKF121_RKF225	Second Degree	Parent-Child	2.992
RKF122_RKF203	Second Degree	Third Degree	1.80195
RKF122_RKF232	Second Degree	Third Degree	0.240657
RKF123_RKF168	Second Degree	Siblings	0.477666
RKF123_RKF187	Second Degree	Parent-Child	0.412447
RKF123_RKF204	Second Degree	Third Degree	0.333387
RKF123_RKF233	Second Degree	Third Degree	0.0307198
RKF123_RKF236	Second Degree	Third Degree	0.0251457
RKF123_RKF261	Second Degree	Parent-Child	0.0753374
RKF124_RKF194	Second Degree	Third Degree	12.6573
RKF124_RKF195	Second Degree	Third Degree	15.3447
RKF126_RKF194	Second Degree	Third Degree	5.18632
RKF127_RKF184	Second Degree	Third Degree	6.7954
RKF127_RKF198	Second Degree	Third Degree	2.82954
RKF128_RKF194	Second Degree	Third Degree	5.72348
RKF128_RKF195	Second Degree	Third Degree	7.27199
RKF128_RKF233	Second Degree	Third Degree	0.0469277
RKF129_RKF176	Second Degree	Third Degree	11.5301
RKF131_RKF145	Second Degree	Third Degree	4.79223
RKF131_RKF180	Second Degree	Third Degree	5.94634
RKF131_RKF192	Second Degree	Third Degree	8.94482
RKF136_RKF147	Second Degree	Third Degree	20.972
RKF136_RKF207	Second Degree	Third Degree	12.1605
RKF136_RKF226	Second Degree	Third Degree	18.1785
RKF136_RKF236	Second Degree	Third Degree	2.00866
RKF139_RKF141	Second Degree	Third Degree	17.7382
RKF139_RKF213	Second Degree	Third Degree	11.3075
RKF140_RKF168	Second Degree	Third Degree	3.59168
RKF140_RKF199	Second Degree	Third Degree	7.92789
RKF141_RKF155	Second Degree	Third Degree	15.9193
RKF141_RKF170	Second Degree	Third Degree	6.58662
RKF141_RKF210	Second Degree	Third Degree	14.6226
RKF141_RKF219	Second Degree	Third Degree	17.4693
RKF142_RKF218	Second Degree	Third Degree	6.14406
RKF142_RKF238	Second Degree	Third Degree	10.332
RKF145_RKF164	Second Degree	Third Degree	3.63763
RKF147_RKF182	Second Degree	Third Degree	7.16693
RKF147_RKF185	Second Degree	Third Degree	6.44682
RKF147_RKF239	Second Degree	Third Degree	10.5097
RKF149_RKF171	Second Degree	Third Degree	0.201658
RKF151_RKF232	Second Degree	Third Degree	0.167559
RKF152_RKF162	Second Degree	Third Degree	7.93853
RKF152_RKF209	Second Degree	Third Degree	2.95279
RKF153_RKF158	Second Degree	Third Degree	1.12232
RKF155_RKF157	Second Degree	Third Degree	6.01347
RKF155_RKF158	Second Degree	Third Degree	7.38595
RKF155_RKF213	Second Degree	Third Degree	9.70146
RKF156_RKF162	Second Degree	Third Degree	9.67257
RKF156_RKF191	Second Degree	Third Degree	8.76359
RKF157_RKF170	Second Degree	Third Degree	12.4393
RKF157_RKF210	Second Degree	Third Degree	8.21536
RKF157_RKF219	Second Degree	Third Degree	10.9253
RKF158_RKF213	Second Degree	Third Degree	1.75635
RKF158_RKF221	Second Degree	Third Degree	9.25723
RKF163_RKF180	Second Degree	Third Degree	8.1449
RKF163_RKF185	Second Degree	Third Degree	3.25746
RKF165_RKO016	Second Degree	Third Degree	0.297384
RKF167_RKF199	Second Degree	Third Degree	6.41276
RKF167_RKF244	Second Degree	Third Degree	0.0750326
RKF168_RKF209	Second Degree	Third Degree	2.43717
RKF168_RKF252	Second Degree	Third Degree	0.358735
RKF170_RKF210	Second Degree	Third Degree	7.32206
RKF171_RKF180	Second Degree	Third Degree	0.0474943
RKF171_RKF204	Second Degree	Siblings	0.0527899
RKF171_RKF212	Second Degree	Third Degree	0.355239
RKF171_RKF227	Second Degree	Third Degree	0.100456
RKF171_RKF261	Second Degree	Third Degree	0.028461
RKF173_RKF175	Second Degree	Third Degree	8.55974
RKF178_RKF193	Second Degree	Third Degree	5.34032
RKF180_RKF181	Second Degree	Third Degree	9.85884
RKF180_RKF182	Second Degree	Third Degree	1.61773
RKF180_RKF232	Second Degree	Third Degree	0.274062
RKF181_RKF185	Second Degree	Third Degree	2.58816
RKF182_RKF226	Second Degree	Third Degree	4.04224
RKF182_RKF236	Second Degree	Third Degree	2.33762
RKF182_RKF237	Second Degree	Third Degree	4.47748
RKF184_RKF198	Second Degree	Third Degree	4.44917
RKF185_RKF226	Second Degree	Third Degree	7.55303
RKF185_RKF236	Second Degree	Third Degree	1.70642
RKF185_RKF237	Second Degree	Third Degree	8.90477
RKF186_RKF193	Second Degree	Third Degree	5.76509
RKF187_RKF225	Second Degree	Third Degree	0.941149
RKF194_RKF225	Second Degree	Siblings	4.437
RKF199_RKF209	Second Degree	Third Degree	9.22548
RKF207_RKF239	Second Degree	Third Degree	3.90823
RKF209_RKF238	Second Degree	Third Degree	11.3628
RKF213_RKF219	Second Degree	Third Degree	12.2554
RKF220_RKF228	Second Degree	Third Degree	2.63731
RKF220_RKF234	Second Degree	Third Degree	2.61985
RKF225_RKF230	Second Degree	Third Degree	0.694502
RKF226_RKF239	Second Degree	Third Degree	6.22497
RKF228_RKF234	Second Degree	Third Degree	4.49023
RKF232_RKF235	Second Degree	Third Degree	1.08671
RKF232_RKO001	Second Degree	Third Degree	0.0705193
RKF232_RKO020	Second Degree	Third Degree	0.226808
RKF233_RKF252	Second Degree	Third Degree	0.0282219
RKF233_RKF257	Second Degree	Third Degree	0.0264797
RKF233_RKF261	Second Degree	Third Degree	0.202518
RKF233_RKO020	Second Degree	Third Degree	0.328362
RKF236_RKF239	Second Degree	Third Degree	0.216213
RKF236_RKF277	Second Degree	Third Degree	0.895703
RKF240_RKF246	Second Degree	Third Degree	2.9086
RKF240_RKF250	Second Degree	Third Degree	12.1806
RKF240_RKF252	Second Degree	Third Degree	0.271389
RKF240_RKF268	Second Degree	Third Degree	8.09083
RKF242_RKF243	Second Degree	Third Degree	11.8363
RKF244_RKF246	Second Degree	Third Degree	9.88808
RKF244_RKF250	Second Degree	Third Degree	12.6875
RKF244_RKF268	Second Degree	Third Degree	8.9499
RKF246_RKF249	Second Degree	Third Degree	5.21739
RKF246_RKF251	Second Degree	Third Degree	17.0143
RKF246_RKF273	Second Degree	Third Degree	10.6818
RKF249_RKF250	Second Degree	Third Degree	9.04044
RKF249_RKF268	Second Degree	Third Degree	9.50885
RKF250_RKF251	Second Degree	Third Degree	9.44684
RKF250_RKF279	Second Degree	Third Degree	1.39478
RKF251_RKF261	Second Degree	Third Degree	2.43544
RKF251_RKF268	Second Degree	Third Degree	15.5488
RKF253_RKF263	Second Degree	Third Degree	0.132873
RKF280_RKO016	Second Degree	Third Degree	2.74368
RKF013_RKF015	Second Degreeond Degree	Third Degree	11.326
RKF013_RKF127	Second Degreeond Degree	Siblingslings	7.77
RKF013_RKF231	Second Degreeond Degree	Third Degree	7.201
RKF015_RKF017	Second Degreeond Degree	Third Degree	8.407
RKF017_RKF231	Second Degreeond Degree	Third Degree	6.531
RKF019_RKF127	Second Degreeond Degree	Third Degree	13.474
HNJ001_RKF075	Identical	Parent-Child	0.065892
HNJ009_RKF058	Identical	Parent-Child	0.0681546
HNJ009_RKF171	Identical	Siblings	1.46794
HNJ003_HNJ025	Parent-Child	Second Degree	36.6331
HNJ004_RKF075	Parent-Child	Second Degree	0.140985
HNJ006_HNJ025	Parent-Child	Second Degree	32.9035
HNJ008_HNJ009	Parent-Child	Siblings	2.73445
HNJ008_HNJ011	Parent-Child	Second Degree	31.5809
HNJ008_HNJ015	Parent-Child	Second Degree	34.4316
HNJ008_HNJ026	Parent-Child	Second Degree	33.9808
HNJ009_HNJ011	Parent-Child	Siblings	10.0765
HNJ009_HNJ016	Parent-Child	Second Degree	15.4149
HNJ010_HNJ012	Parent-Child	Second Degree	35.3025
HNJ011_HNJ012	Parent-Child	Second Degree	34.9378
HNJ011_HNJ016	Parent-Child	Second Degree	34.2393
HNJ014_HNJ016	Parent-Child	Second Degree	35.5089
HNJ015_HNJ016	Parent-Child	Second Degree	35.2907
HNJ016_HNJ026	Parent-Child	Second Degree	35.8387
HNJ009_HNJ026	Siblings	Second Degree	4.96526
HNJ010_HNJ013	Siblings	Parent-Child	49.1468
HNJ011_HNJ015	Siblings	Second Degree	48.2539
HNJ011_HNJ026	Siblings	Second Degree	73.2004
HNJ015_HNJ026	Siblings	Second Degree	62.7977
HNJ001_RKF022	Second Degree	Parent-Child	0.0872677
HNJ001_RKF171	Second Degree	Third Degree	0.00281817
HNJ001_RKF232	Second Degree	Third Degree	0.109608
HNJ003_HNJ005	Second Degree	Third Degree	9.5661
HNJ003_HNJ006	Second Degree	Third Degree	3.70957
HNJ005_RKF058	Second Degree	Third Degree	0.0080466
HNJ005_RKF233	Second Degree	Third Degree	0.099734
HNJ006_RKF058	Second Degree	Third Degree	0.125076
HNJ008_RKF225	Second Degree	Third Degree	0.22193
HNJ008_RKF233	Second Degree	Third Degree	0.0572128
HNJ009_HNJ012	Second Degree	Third Degree	3.80034
HNJ009_HNJ014	Second Degree	Third Degree	2.64389
HNJ009_HNJ015	Second Degree	Siblings	0.0779467
HNJ009_RKF167	Second Degree	Third Degree	0.191106
HNJ009_RKF277	Second Degree	Third Degree	0.70293
HNJ011_HNJ014	Second Degree	Third Degree	5.7571
HNJ012_HNJ013	Second Degree	Third Degree	11.501
HNJ012_HNJ015	Second Degree	Third Degree	3.51019
HNJ012_HNJ016	Second Degree	Third Degree	13.9369
HNJ012_HNJ026	Second Degree	Third Degree	9.66366
HNJ014_HNJ015	Second Degree	Third Degree	8.55006
HNJ014_HNJ026	Second Degree	Third Degree	13.8044
HNJ016_RKF171	Second Degree	Third Degree	0.0434129

## Sheet: KIN_DTI
Pair	Relatedness	Second Guess	Log Likelihood Ratio
KUP002_A1821	Identical	Siblings	128.31
KUP005_A1822	Identical	Siblings	125.932
KUP006_A1820	Identical	Siblings	27.3154
KFJ014_KFJ015	Identical	Siblings	107.226
KUP005_KUP006	Parent-Child	Second Degree	17.4019
KUP007_KUP023	Parent-Child	Second Degree	43.3511
KUP009_KUP018	Parent-Child	Second Degree	41.138
KUP010_KUP012	Parent-Child	Second Degree	42.43
KUP010_KUP023	Parent-Child	Second Degree	41.6084
KUP011_KUP012	Parent-Child	Second Degree	42.8276
KUP017_KUP019	Parent-Child	Second Degree	34.786
KUP022_KUP024	Parent-Child	Second Degree	45.2209
KUP022_KUP026	Parent-Child	Second Degree	45.1356
KFJ001_A1810	Parent-Child	Second Degree	39.8882
KFJ017_KFJ018	Parent-Child	Second Degree	43.5391
KFJ017_KFJ020	Parent-Child	Second Degree	41.4429
KFJ017_KFJ009	Parent-Child	Second Degree	42.4715
KFJ020_KFJ022	Parent-Child	Second Degree	42.5802
KFJ020_KFJ037	Parent-Child	Second Degree	40.8655
KFJ020_KFJ040	Parent-Child	Second Degree	41.241
KFJ020_KFJ007	Parent-Child	Second Degree	42.0059
KFJ020_KFJ012	Parent-Child	Second Degree	41.4264
KFJ020_KFJ043	Parent-Child	Second Degree	41.7443
KFJ020_KFJ045	Parent-Child	Second Degree	36.2111
KFJ020_A1813	Parent-Child	Second Degree	41.3875
KFJ021_KFJ010	Parent-Child	Second Degree	35.7736
KFJ022_KFJ009	Parent-Child	Second Degree	39.7132
KFJ023_KFJ016	Parent-Child	Second Degree	37.36
KFJ024_KFJ028	Parent-Child	Second Degree	36.7634
KFJ025_A1809	Parent-Child	Second Degree	42.7711
KFJ025_A1815	Parent-Child	Second Degree	40.7033
KFJ029_KFJ039	Parent-Child	Second Degree	40.7885
KFJ030_A1809	Parent-Child	Second Degree	41.3552
KFJ030_A1815	Parent-Child	Second Degree	41.0195
KFJ037_KFJ041	Parent-Child	Second Degree	40.7944
KFJ039_KFJ044	Parent-Child	Second Degree	35.6379
KFJ040_KFJ009	Parent-Child	Second Degree	42.6018
KFJ005_KFJ006	Parent-Child	Second Degree	35.6034
KFJ006_KFJ007	Parent-Child	Second Degree	40.4199
KFJ007_KFJ011	Parent-Child	Second Degree	39.6479
KFJ009_KFJ010	Parent-Child	Second Degree	39.6284
KFJ009_KFJ012	Parent-Child	Second Degree	41.9262
KFJ009_A1813	Parent-Child	Second Degree	40.3694
KFJ009_A1815	Parent-Child	Second Degree	38.107
KFJ013_KFJ016	Parent-Child	Second Degree	39.6169
KFJ014_KFJ016	Parent-Child	Second Degree	27.7654
KFJ015_KFJ016	Parent-Child	Second Degree	37.8958
KFJ016_KFJ043	Parent-Child	Second Degree	39.7957
KFJ041_KFJ045	Parent-Child	Second Degree	43.5573
KFJ042_KFJ043	Parent-Child	Second Degree	37.4093
KFJ047_KFJ054	Parent-Child	Second Degree	39.771
KFJ047_A1814	Parent-Child	Second Degree	40.3295
KFJ048_A1809	Parent-Child	Second Degree	40.3595
KFJ048_A1815	Parent-Child	Second Degree	41.8146
KFJ049_KFJ054	Parent-Child	Second Degree	38.5647
KFJ049_A1814	Parent-Child	Second Degree	38.0067
KFJ050_KFJ054	Parent-Child	Second Degree	38.1795
KFJ050_A1814	Parent-Child	Second Degree	40.8602
KFJ051_KFJ054	Parent-Child	Second Degree	37.0746
KFJ051_A1814	Parent-Child	Second Degree	37.5682
KFJ053_A1809	Parent-Child	Second Degree	42.0824
KFJ053_A1815	Parent-Child	Second Degree	41.2544
A1809_A1814	Parent-Child	Second Degree	42.7498
A1811_A1812	Parent-Child	Second Degree	45.4961
A1814_A1815	Parent-Child	Second Degree	41.8801
KUP005_KUP027	Siblings	Second Degree	9.42561
KUP005_A1820	Siblings	Second Degree	68.7597
KUP006_A1822	Siblings	Second Degree	19.8781
KUP010_KUP011	Siblings	Second Degree	54.7149
KUP024_KUP026	Siblings	Second Degree	83.7296
KUP027_A1820	Siblings	Second Degree	14.196
KUP027_A1822	Siblings	Second Degree	9.08419
KFJ017_KFJ022	Siblings	Second Degree	83.3705
KFJ017_KFJ040	Siblings	Second Degree	100.777
KFJ017_KFJ010	Siblings	Second Degree	13.089
KFJ017_KFJ012	Siblings	Second Degree	74.4595
KFJ017_A1813	Siblings	Second Degree	46.1109
KFJ017_A1815	Siblings	Second Degree	33.0765
KFJ020_KFJ016	Siblings	Second Degree	47.0183
KFJ020_KFJ042	Siblings	Second Degree	8.87518
KFJ022_KFJ040	Siblings	Second Degree	69.4467
KFJ022_KFJ010	Siblings	Second Degree	13.796
KFJ022_KFJ012	Siblings	Second Degree	68.5687
KFJ022_A1813	Siblings	Second Degree	52.1846
KFJ022_A1815	Siblings	Second Degree	50.5567
KFJ023_KFJ013	Siblings	Second Degree	64.5586
KFJ023_KFJ014	Siblings	Second Degree	21.3195
KFJ023_KFJ015	Siblings	Second Degree	35.4465
KFJ025_KFJ030	Siblings	Second Degree	57.7841
KFJ025_KFJ048	Siblings	Second Degree	64.7706
KFJ025_KFJ053	Siblings	Second Degree	34.7705
KFJ025_A1814	Siblings	Second Degree	46.2231
KFJ029_KFJ044	Siblings	Second Degree	31.29
KFJ030_KFJ048	Siblings	Second Degree	50.7845
KFJ030_KFJ053	Siblings	Second Degree	75.3225
KFJ030_A1814	Siblings	Second Degree	61.95
KFJ037_KFJ045	Siblings	Second Degree	75.03
KFJ040_KFJ010	Siblings	Second Degree	40.5807
KFJ040_KFJ012	Siblings	Second Degree	66.5028
KFJ040_A1813	Siblings	Second Degree	50.9653
KFJ040_A1815	Siblings	Second Degree	4.29443
KFJ010_KFJ012	Siblings	Second Degree	52.4204
KFJ010_A1813	Siblings	Second Degree	56.7273
KFJ010_A1815	Siblings	Second Degree	72.5861
KFJ012_A1813	Siblings	Second Degree	66.8955
KFJ012_A1815	Siblings	Second Degree	47.3749
KFJ013_KFJ014	Siblings	Second Degree	51.2953
KFJ013_KFJ015	Siblings	Second Degree	69.8796
KFJ016_KFJ042	Siblings	Second Degree	7.46625
KFJ047_KFJ049	Siblings	Second Degree	28.7554
KFJ047_KFJ050	Siblings	Second Degree	58.3125
KFJ047_KFJ051	Siblings	Second Degree	52.1606
KFJ048_KFJ053	Siblings	Second Degree	45.2603
KFJ048_A1814	Siblings	Second Degree	68.7175
KFJ049_KFJ050	Siblings	Second Degree	64.6345
KFJ049_KFJ051	Siblings	Second Degree	73.4209
KFJ050_KFJ051	Siblings	Second Degree	55.1313
KFJ053_A1814	Siblings	Second Degree	92.0456
A1813_A1815	Siblings	Second Degree	52.1574
A1820_A1822	Siblings	Second Degree	71.9028
KUP002_KUP027	Second Degree	Third Degree	0.538567
KUP002_A1803	Second Degree	Third Degree	0.253492
KUP006_KUP027	Second Degree	Parent-Child	6.70842
KUP008_KUP013	Second Degree	Third Degree	0.330944
KUP011_KUP023	Second Degree	Third Degree	11.2534
KUP012_KUP023	Second Degree	Third Degree	1.31051
KUP013_KFJ002	Second Degree	Third Degree	0.0804612
KUP024_A1803	Second Degree	Third Degree	1.65779
KUP026_A1803	Second Degree	Third Degree	1.22956
KUP027_A1817	Second Degree	Third Degree	13.155
KFJ001_KFJ002	Second Degree	Third Degree	3.48802
KFJ001_KFJ020	Second Degree	Third Degree	6.2184
KFJ001_KFJ016	Second Degree	Third Degree	9.98262
KFJ001_KFJ042	Second Degree	Third Degree	8.66753
KFJ001_KFJ043	Second Degree	Third Degree	15.3027
KFJ002_KFJ020	Second Degree	Third Degree	1.56488
KFJ002_KFJ016	Second Degree	Siblings	0.611261
KFJ002_KFJ042	Second Degree	Third Degree	1.3648
KFJ002_A1810	Second Degree	Third Degree	8.12656
KFJ017_KFJ025	Second Degree	Third Degree	1.71855
KFJ017_KFJ026	Second Degree	Third Degree	11.659
KFJ017_KFJ030	Second Degree	Third Degree	3.46826
KFJ017_KFJ037	Second Degree	Third Degree	7.17914
KFJ017_KFJ007	Second Degree	Third Degree	11.468
KFJ017_KFJ016	Second Degree	Third Degree	11.9443
KFJ017_KFJ042	Second Degree	Third Degree	6.43558
KFJ017_KFJ043	Second Degree	Third Degree	26.9053
KFJ017_KFJ045	Second Degree	Third Degree	4.7375
KFJ017_KFJ048	Second Degree	Third Degree	2.83451
KFJ017_KFJ053	Second Degree	Third Degree	4.33652
KFJ017_A1814	Second Degree	Third Degree	3.06028
KFJ018_KFJ020	Second Degree	Third Degree	16.2051
KFJ018_KFJ022	Second Degree	Third Degree	16.6674
KFJ018_KFJ026	Second Degree	Siblings	2.51476
KFJ018_KFJ040	Second Degree	Third Degree	15.395
KFJ018_KFJ009	Second Degree	Third Degree	8.15929
KFJ018_KFJ012	Second Degree	Third Degree	8.71561
KFJ018_KFJ043	Second Degree	Third Degree	7.48619
KFJ018_A1813	Second Degree	Third Degree	4.00557
KFJ019_KFJ026	Second Degree	Third Degree	16.5331
KFJ020_KFJ023	Second Degree	Third Degree	5.83512
KFJ020_KFJ026	Second Degree	Third Degree	15.7772
KFJ020_KFJ006	Second Degree	Third Degree	3.26825
KFJ020_KFJ010	Second Degree	Third Degree	11.6369
KFJ020_KFJ013	Second Degree	Third Degree	7.12858
KFJ020_KFJ014	Second Degree	Third Degree	13.5583
KFJ020_KFJ015	Second Degree	Third Degree	14.0657
KFJ020_A1812	Second Degree	Third Degree	13.3015
KFJ020_A1815	Second Degree	Third Degree	14.5385
KFJ021_KFJ009	Second Degree	Third Degree	5.91274
KFJ021_KFJ012	Second Degree	Third Degree	0.411928
KFJ021_A1815	Second Degree	Third Degree	5.25751
KFJ022_KFJ025	Second Degree	Third Degree	4.17803
KFJ022_KFJ026	Second Degree	Third Degree	3.07638
KFJ022_KFJ030	Second Degree	Third Degree	10.693
KFJ022_KFJ037	Second Degree	Third Degree	13.6584
KFJ022_KFJ007	Second Degree	Third Degree	14.3767
KFJ022_KFJ016	Second Degree	Third Degree	10.1494
KFJ022_KFJ042	Second Degree	Third Degree	1.54653
KFJ022_KFJ043	Second Degree	Third Degree	13.347
KFJ022_KFJ045	Second Degree	Third Degree	16.1134
KFJ022_KFJ048	Second Degree	Third Degree	3.15131
KFJ022_KFJ053	Second Degree	Third Degree	8.18277
KFJ022_A1814	Second Degree	Third Degree	8.02802
KFJ023_KFJ043	Second Degree	Third Degree	6.25788
KFJ024_KFJ029	Second Degree	Third Degree	6.53674
KFJ024_KFJ034	Second Degree	Third Degree	2.27453
KFJ024_KFJ044	Second Degree	Third Degree	9.83773
KFJ024_A1812	Second Degree	Third Degree	12.8825
KFJ025_KFJ009	Second Degree	Third Degree	11.7356
KFJ025_KFJ010	Second Degree	Third Degree	9.67245
KFJ025_KFJ012	Second Degree	Third Degree	4.51443
KFJ025_KFJ047	Second Degree	Third Degree	7.45114
KFJ025_KFJ049	Second Degree	Third Degree	13.5831
KFJ025_KFJ050	Second Degree	Third Degree	9.30529
KFJ025_KFJ051	Second Degree	Third Degree	8.29343
KFJ025_A1813	Second Degree	Third Degree	6.06601
KFJ026_KFJ040	Second Degree	Third Degree	14.3313
KFJ026_KFJ009	Second Degree	Third Degree	5.33994
KFJ026_KFJ012	Second Degree	Third Degree	5.98947
KFJ026_A1813	Second Degree	Third Degree	9.33782
KFJ029_KFJ034	Second Degree	Third Degree	8.5846
KFJ029_A1812	Second Degree	Third Degree	6.73366
KFJ030_KFJ040	Second Degree	Third Degree	3.0583
KFJ030_KFJ009	Second Degree	Third Degree	21.702
KFJ030_KFJ010	Second Degree	Third Degree	7.91353
KFJ030_KFJ012	Second Degree	Third Degree	8.0411
KFJ030_KFJ047	Second Degree	Third Degree	10.5287
KFJ030_KFJ049	Second Degree	Third Degree	12.6537
KFJ030_KFJ050	Second Degree	Third Degree	12.5783
KFJ030_KFJ051	Second Degree	Third Degree	18.2885
KFJ030_A1813	Second Degree	Third Degree	6.35677
KFJ033_KFJ036	Second Degree	Third Degree	2.56674
KFJ033_KFJ038	Second Degree	Third Degree	1.92313
KFJ033_A1803	Second Degree	Third Degree	3.10441
KFJ034_KFJ044	Second Degree	Third Degree	5.08215
KFJ036_KFJ038	Second Degree	Third Degree	16.1597
KFJ036_A1803	Second Degree	Third Degree	2.00438
KFJ037_KFJ040	Second Degree	Third Degree	0.703935
KFJ037_KFJ007	Second Degree	Third Degree	13.0978
KFJ037_KFJ016	Second Degree	Third Degree	5.60381
KFJ037_KFJ042	Second Degree	Third Degree	3.87438
KFJ037_KFJ043	Second Degree	Third Degree	7.28705
KFJ037_A1813	Second Degree	Third Degree	16.614
KFJ040_KFJ007	Second Degree	Third Degree	15.9934
KFJ040_KFJ016	Second Degree	Third Degree	11.9137
KFJ040_KFJ042	Second Degree	Third Degree	5.88566
KFJ040_KFJ043	Second Degree	Third Degree	18.0297
KFJ040_KFJ045	Second Degree	Third Degree	10.3549
KFJ040_KFJ048	Second Degree	Third Degree	2.48125
KFJ040_A1814	Second Degree	Third Degree	3.78623
KFJ006_KFJ011	Second Degree	Third Degree	17.0987
KFJ007_KFJ012	Second Degree	Third Degree	3.26607
KFJ007_KFJ016	Second Degree	Third Degree	13.5473
KFJ007_KFJ042	Second Degree	Third Degree	4.07106
KFJ007_KFJ043	Second Degree	Third Degree	23.1076
KFJ007_KFJ045	Second Degree	Third Degree	15.2565
KFJ007_A1813	Second Degree	Third Degree	9.74304
KFJ008_A1803	Second Degree	Third Degree	0.142425
KFJ009_KFJ048	Second Degree	Third Degree	9.15444
KFJ009_KFJ053	Second Degree	Third Degree	10.0996
KFJ009_A1814	Second Degree	Third Degree	11.6058
KFJ010_KFJ016	Second Degree	Third Degree	9.5195
KFJ010_KFJ042	Second Degree	Third Degree	12.8544
KFJ010_KFJ048	Second Degree	Third Degree	15.3199
KFJ010_KFJ053	Second Degree	Third Degree	7.62926
KFJ010_A1812	Second Degree	Third Degree	11.2222
KFJ010_A1814	Second Degree	Third Degree	12.3857
KFJ012_KFJ014	Second Degree	Third Degree	2.13574
KFJ012_KFJ015	Second Degree	Third Degree	1.62943
KFJ012_KFJ016	Second Degree	Third Degree	10.7187
KFJ012_KFJ042	Second Degree	Third Degree	5.72773
KFJ012_KFJ043	Second Degree	Third Degree	7.981
KFJ012_KFJ045	Second Degree	Third Degree	12.1277
KFJ012_KFJ048	Second Degree	Third Degree	5.6876
KFJ012_KFJ053	Second Degree	Third Degree	6.05883
KFJ012_A1814	Second Degree	Third Degree	3.77965
KFJ013_KFJ042	Second Degree	Third Degree	4.35786
KFJ013_KFJ043	Second Degree	Third Degree	16.0498
KFJ014_KFJ042	Second Degree	Third Degree	3.382
KFJ014_KFJ043	Second Degree	Third Degree	17.884
KFJ015_KFJ042	Second Degree	Third Degree	6.89744
KFJ015_KFJ043	Second Degree	Third Degree	19.5923
KFJ016_KFJ045	Second Degree	Third Degree	5.56834
KFJ016_A1812	Second Degree	Third Degree	6.57711
KFJ016_A1813	Second Degree	Third Degree	14.6731
KFJ016_A1815	Second Degree	Third Degree	11.2553
KFJ042_KFJ045	Second Degree	Third Degree	3.9282
KFJ042_A1812	Second Degree	Third Degree	6.05785
KFJ042_A1813	Second Degree	Third Degree	7.32981
KFJ042_A1815	Second Degree	Third Degree	10.0941
KFJ043_KFJ045	Second Degree	Third Degree	13.7895
KFJ043_A1813	Second Degree	Third Degree	11.2087
KFJ044_A1812	Second Degree	Third Degree	12.2148
KFJ045_A1813	Second Degree	Third Degree	10.4007
KFJ047_KFJ048	Second Degree	Third Degree	12.4538
KFJ047_KFJ053	Second Degree	Third Degree	15.0565
KFJ047_A1809	Second Degree	Third Degree	9.17781
KFJ047_A1815	Second Degree	Third Degree	13.6261
KFJ048_KFJ049	Second Degree	Third Degree	14.2352
KFJ048_KFJ050	Second Degree	Third Degree	14.1807
KFJ048_KFJ051	Second Degree	Third Degree	11.3988
KFJ048_A1813	Second Degree	Third Degree	7.69692
KFJ049_KFJ053	Second Degree	Third Degree	15.0154
KFJ049_A1809	Second Degree	Third Degree	15.7707
KFJ049_A1815	Second Degree	Third Degree	7.59565
KFJ050_KFJ053	Second Degree	Third Degree	14.6106
KFJ050_A1809	Second Degree	Third Degree	10.4275
KFJ050_A1815	Second Degree	Third Degree	11.0683
KFJ051_KFJ053	Second Degree	Third Degree	18.4143
KFJ051_A1809	Second Degree	Third Degree	12.6663
KFJ051_A1815	Second Degree	Third Degree	10.6352
KFJ053_A1813	Second Degree	Third Degree	5.08504
A1803_A1821	Second Degree	Third Degree	1.07165
A1803_A1822	Second Degree	Third Degree	0.0675596
A1803_A1823	Second Degree	Third Degree	1.50545
A1803_I18742	Second Degree	Third Degree	3.2151
A1812_A1815	Second Degree	Third Degree	7.04437
A1813_A1814	Second Degree	Third Degree	5.4081
A1820_A1821	Second Degree	Third Degree	0.837129

## Sheet: IBDs>12cM_at_least_N=2_if_<16cM
iid1	iid2	max_IBD	sum_IBD>8	n_IBD>8	sum_IBD>12	n_IBD>12	sum_IBD>16	n_IBD>16	sum_IBD>20	n_IBD>20	shared_genome(cM)/total_genome(3300cM)
RKF157.A0101	RKF139.A0101	283.442	3372.57	21	3372.57	21	3372.57	21	3372.57	21	1.02199
KFJ006.A0101	KFJ007.A0101	283.311	3366.94	22	3366.94	22	3366.94	22	3366.94	22	1.02028
RKF148.A0101	RKF182.A0101	283.347	3364.44	21	3364.44	21	3364.44	21	3364.44	21	1.01953
RKC028.A0101	RKC038.A0101	283.652	3362.6	22	3362.6	22	3362.6	22	3362.6	22	1.01897
RKC036.A0101	RKC033.A0101	283.442	3356.98	21	3356.98	21	3356.98	21	3356.98	21	1.01727
RKF120.A0101	RKF023.A0101	283.114	3354.49	22	3354.49	22	3354.49	22	3354.49	22	1.01651
RKF027.A0101	RKF026.A0101	268.781	3352.62	22	3352.62	22	3352.62	22	3352.62	22	1.01595
RKF120.A0101	RKF015.A0101	268.781	3348.21	23	3348.21	23	3348.21	23	3348.21	23	1.01461
KFJ009.A0101	KFJ010.A0101	283.259	3315.4	21	3315.4	21	3315.4	21	3315.4	21	1.00467
XXX001.A1813	KFJ009.A0101	282.68	3311.91	24	3311.91	24	3311.91	24	3311.91	24	1.00361
HNJ003.A0101	HNJ025.A0101	283.7	3305.32	20	3305.32	20	3305.32	20	3305.32	20	1.00161
RKF273.A0101	RKF250.A0101	283.566	3305.23	20	3305.23	20	3305.23	20	3305.23	20	1.00158
RKF259.A0101	RKF256.A0101	283.652	3305.23	20	3305.23	20	3305.23	20	3305.23	20	1.00158
RKC028.A0101	RKF014.A0101	283.607	3304.78	20	3304.78	20	3304.78	20	3304.78	20	1.00145
RKF143.A0101	RKF170.A0101	283.251	3304.5	20	3304.5	20	3304.5	20	3304.5	20	1.00136
RKF218.A0101	RKF198.A0101	283.6	3304.37	20	3304.37	20	3304.37	20	3304.37	20	1.00133
RKC009.A0101	RKC018.A0101	268.779	3304.24	21	3304.24	21	3304.24	21	3304.24	21	1.00129
KUP010.A0101	KUP023.A0101	283.652	3303.95	20	3303.95	20	3303.95	20	3303.95	20	1.0012
RKF042.A0101	RKF016.A0101	283.385	3303.68	20	3303.68	20	3303.68	20	3303.68	20	1.00112
KFJ045.A0101	KFJ041.A0101	268.781	3303.67	21	3303.67	21	3303.67	21	3303.67	21	1.00111
RKF213.A0101	RKF210.A0101	282.72	3303.67	20	3303.67	20	3303.67	20	3303.67	20	1.00111
KFJ048.A0101	XXX001.A1815	283.385	3303.54	20	3303.54	20	3303.54	20	3303.54	20	1.00107
RKF105.A0101	RKF109.A0101	283.114	3303.46	20	3303.46	20	3303.46	20	3303.46	20	1.00105
RKF118.A0101	RKF162.A0101	283.566	3303.39	20	3303.39	20	3303.39	20	3303.39	20	1.00103
RKC031.A0101	RKC033.A0101	283.385	3303.31	21	3303.31	21	3303.31	21	3303.31	21	1.001
KFJ017.A0101	KFJ018.A0101	283.592	3303.26	20	3303.26	20	3303.26	20	3303.26	20	1.00099
RKC029.A0101	RKC011.A0101	283.373	3303.23	20	3303.23	20	3303.23	20	3303.23	20	1.00098
XXX001.A1809	KFJ025.A0101	283.269	3303.09	22	3303.09	22	3303.09	22	3303.09	22	1.00094
RKF185.A0101	RKF164.A0101	283.058	3303.07	21	3303.07	21	3303.07	21	3303.07	21	1.00093
RKF218.A0101	RKF020.A0101	283.611	3303.07	20	3303.07	20	3303.07	20	3303.07	20	1.00093
XXX001.A1814	KFJ049.A0101	283.644	3303.04	20	3303.04	20	3303.04	20	3303.04	20	1.00092
KUP012.A0101	KUP010.A0101	283.652	3302.99	20	3302.99	20	3302.99	20	3302.99	20	1.00091
RKF042.A0101	RKF142.A0101	283.652	3302.99	20	3302.99	20	3302.99	20	3302.99	20	1.00091
RKF163.A0101	RKF164.A0101	283.074	3302.99	20	3302.99	20	3302.99	20	3302.99	20	1.00091
RKF052.A0101	RKF172.A0101	283.345	3302.72	21	3302.72	21	3302.72	21	3302.72	21	1.00082
XXX001.A1814	XXX001.A1815	283.381	3302.63	20	3302.63	20	3302.63	20	3302.63	20	1.0008
RKF002.A0101	RKF142.A0101	283.385	3302.45	20	3302.45	20	3302.45	20	3302.45	20	1.00074
RKF017.A0101	RKF127.A0101	283.324	3302.07	20	3302.07	20	3302.07	20	3302.07	20	1.00063
RKF172.A0101	RKF173.A0101	283.363	3301.88	21	3301.88	21	3301.88	21	3301.88	21	1.00057
RKC031.A0101	RKC035.A0101	268.781	3301.78	21	3301.78	21	3301.78	21	3301.78	21	1.00054
RKC011.A0101	RKC027.A0101	268.048	3301.66	23	3301.66	23	3301.66	23	3283.84	22	1.0005
RKF010.A0101	RKF028.A0101	283.611	3301.61	21	3301.61	21	3301.61	21	3301.61	21	1.00049
RKF196.A0101	RKF121.A0101	283.644	3301.27	21	3301.27	21	3301.27	21	3301.27	21	1.00039
RKF270.A0101	RKF250.A0101	268.779	3301.26	21	3301.26	21	3301.26	21	3301.26	21	1.00038
RKC028.A0101	RKC011.A0101	283.442	3301.23	20	3301.23	20	3301.23	20	3301.23	20	1.00037
XXX001.A1814	KFJ047.A0101	283.644	3301.2	21	3301.2	21	3301.2	21	3301.2	21	1.00036
RKF194.A0101	RKF196.A0101	283.347	3301.01	20	3301.01	20	3301.01	20	3301.01	20	1.00031
RKC035.A0101	RKC032.A0101	283.644	3300.83	20	3300.83	20	3300.83	20	3300.83	20	1.00025
RKC023.A0101	RKF142.A0101	268.779	3300.76	21	3300.76	21	3300.76	21	3300.76	21	1.00023
XXX001.A1814	KFJ051.A0101	283.547	3300.67	20	3300.67	20	3300.67	20	3300.67	20	1.0002
KUP009.A0101	KUP018.A0101	283.641	3300.64	20	3300.64	20	3300.64	20	3300.64	20	1.00019
RKF148.A0101	RKF226.A0101	283.566	3300.41	21	3300.41	21	3300.41	21	3300.41	21	1.00012
RKF046.A0101	RKF043.A0101	268.788	3300.31	21	3300.31	21	3300.31	21	3300.31	21	1.00009
RKF207.A0101	RKF237.A0101	283.114	3300.25	22	3300.25	22	3300.25	22	3300.25	22	1.00007
KUP019.A0101	KUP017.A0101	283.247	3300.07	21	3300.07	21	3300.07	21	3300.07	21	1.00002
RKF181.A0101	RKF164.A0101	283.114	3300.06	21	3300.06	21	3300.06	21	3300.06	21	1.00002
XXX001.A1809	KFJ053.A0101	283.269	3300.06	21	3300.06	21	3300.06	21	3300.06	21	1.00002
RKF273.A0101	RKF268.A0101	268.777	3299.95	21	3299.95	21	3299.95	21	3299.95	21	0.999985
RKF213.A0101	RKF170.A0101	283.363	3299.79	20	3299.79	20	3299.79	20	3299.79	20	0.999938
RKF148.A0101	RKF185.A0101	283.247	3299.73	21	3299.73	21	3299.73	21	3299.73	21	0.99992
RKF254.A0101	RKF256.A0101	268.779	3299.58	21	3299.58	21	3299.58	21	3299.58	21	0.999874
RKF031.A0101	RKF036.A0101	283.547	3299.35	21	3299.35	21	3299.35	21	3299.35	21	0.999802
RKF153.A0101	RKF036.A0101	268.781	3299.31	21	3299.31	21	3299.31	21	3299.31	21	0.99979
XXX001.A1814	KFJ050.A0101	283.538	3299.25	20	3299.25	20	3299.25	20	3299.25	20	0.999774
RKF042.A0101	RKF209.A0101	268.781	3299.2	21	3299.2	21	3299.2	21	3299.2	21	0.999758
RKF148.A0101	RKF147.A0101	283.611	3298.98	20	3298.98	20	3298.98	20	3298.98	20	0.99969
KUP023.A0101	KUP007.A0101	223.237	3298.97	23	3298.97	23	3298.97	23	3298.97	23	0.999687
RKC020.A0101	RKF142.A0101	283.7	3298.88	20	3298.88	20	3298.88	20	3298.88	20	0.99966
RKF010.A0101	RKF042.A0101	283.245	3298.8	20	3298.8	20	3298.8	20	3298.8	20	0.999637
RKF139.A0101	RKF004.A0101	283.468	3298.69	20	3298.69	20	3298.69	20	3298.69	20	0.999604
RKC021.A0101	RKC018.A0101	283.7	3298.66	21	3298.66	21	3298.66	21	3298.66	21	0.999594
RKF155.A0101	RKF153.A0101	283.18	3298.17	20	3298.17	20	3298.17	20	3298.17	20	0.999447
XXX001.A1815	KFJ030.A0101	283.385	3297.96	20	3297.96	20	3297.96	20	3297.96	20	0.999383
RKF151.A0101	RKF158.A0101	283.203	3297.89	20	3297.89	20	3297.89	20	3297.89	20	0.99936
XXX001.A1809	XXX001.A1814	283.226	3297.85	20	3297.85	20	3297.85	20	3297.85	20	0.999349
XXX001.A1809	KFJ030.A0101	283.18	3297.78	20	3297.78	20	3297.78	20	3297.78	20	0.999327
RKF084.A0101	RKF228.A0101	283.547	3297.44	20	3297.44	20	3297.44	20	3297.44	20	0.999224
RKF199.A0101	RKF142.A0101	279.281	3297.43	21	3297.43	21	3297.43	21	3297.43	21	0.999221
RKF270.A0101	RKF268.A0101	283.468	3297.43	20	3297.43	20	3297.43	20	3297.43	20	0.99922
RKF160.A0101	RKF047.A0101	283.468	3297.4	20	3297.4	20	3297.4	20	3297.4	20	0.999212
RKF140.A0101	RKF014.A0101	283.468	3296.93	21	3296.93	21	3296.93	21	3296.93	21	0.999069
HNJ012.A0101	HNJ011.A0101	283.333	3296.57	22	3296.57	22	3296.57	22	3296.57	22	0.998959
XXX001.A1812	XXX001.A1811	283.385	3296.52	21	3296.52	21	3280.86	20	3280.86	20	0.998947
RKF067.A0101	RKF129.A0101	283.34	3296.21	21	3296.21	21	3296.21	21	3296.21	21	0.99885
RKF238.A0101	RKC031.A0101	223.237	3296.07	22	3296.07	22	3296.07	22	3296.07	22	0.998809
RKF218.A0101	RKF127.A0101	224.372	3295.69	22	3295.69	22	3295.69	22	3295.69	22	0.998692
RKF020.A0101	RKF018.A0101	268.781	3295.6	21	3295.6	21	3295.6	21	3295.6	21	0.998667
RKF031.A0101	RKF155.A0101	283.611	3295.17	21	3295.17	21	3295.17	21	3295.17	21	0.998537
KUP022.A0101	KUP026.A0101	283.582	3295.17	20	3295.17	20	3295.17	20	3295.17	20	0.998537
RKF195.A0101	RKF196.A0101	283.566	3295.08	21	3295.08	21	3295.08	21	3295.08	21	0.998509
KFJ029.A0101	KFJ039.A0101	283.385	3294.99	20	3294.99	20	3294.99	20	3294.99	20	0.998481
RKF136.A0101	RKF237.A0101	268.779	3294.95	22	3294.95	22	3294.95	22	3294.95	22	0.998468
KFJ017.A0101	KFJ020.A0101	279.141	3294.77	21	3294.77	21	3294.77	21	3294.77	21	0.998416
RKC028.A0101	RKC024.A0101	283.385	3294.76	21	3294.76	21	3294.76	21	3294.76	21	0.998413
KFJ048.A0101	XXX001.A1809	283.251	3294.44	21	3294.44	21	3294.44	21	3294.44	21	0.998314
RKF113.A0101	RKF116.A0101	282.933	3293.69	21	3293.69	21	3293.69	21	3293.69	21	0.998087
RKF140.A0101	RKF209.A0101	283.269	3293.06	22	3283.08	21	3283.08	21	3283.08	21	0.997898
RKC038.A0101	RKC033.A0101	283.385	3292.9	21	3292.9	21	3292.9	21	3292.9	21	0.997849
RKC039.A0101	RKC047.A0101	283.652	3292.55	20	3292.55	20	3292.55	20	3292.55	20	0.997744
RKF034.A0101	RKF213.A0101	283.385	3292.46	21	3292.46	21	3292.46	21	3292.46	21	0.997716
RKF047.A0101	RKF037.A0101	268.779	3292.41	21	3292.41	21	3292.41	21	3292.41	21	0.997699
RKF258.A0101	RKF255.A0101	283.544	3291.95	21	3291.95	21	3291.95	21	3291.95	21	0.997561
RKC042.A0101	RKC033.A0101	282.672	3291.78	21	3291.78	21	3291.78	21	3291.78	21	0.99751
RKF179.A0101	RKF201.A0101	283.024	3291.59	20	3291.59	20	3291.59	20	3291.59	20	0.997451
RKF148.A0101	RKF237.A0101	263.314	3291.16	22	3291.16	22	3291.16	22	3291.16	22	0.99732
KFJ007.A0101	KFJ020.A0101	282.777	3290.99	21	3290.99	21	3290.99	21	3290.99	21	0.997268
RKF129.A0101	RKF201.A0101	283.269	3290.89	23	3280.13	22	3280.13	22	3280.13	22	0.997238
RKF017.A0101	RKF013.A0101	283.34	3290.81	22	3290.81	22	3290.81	22	3290.81	22	0.997216
XXX001.A1815	KFJ025.A0101	283.379	3289.66	20	3289.66	20	3289.66	20	3289.66	20	0.996868
XXX001.A1815	KFJ009.A0101	268.184	3289.66	22	3289.66	22	3289.66	22	3289.66	22	0.996865
RKF140.A0101	RKF142.A0101	283.34	3289.58	22	3289.58	22	3289.58	22	3289.58	22	0.996843
KFJ011.A0101	KFJ007.A0101	283.468	3288.8	23	3288.8	23	3288.8	23	3288.8	23	0.996605
RKC013.A0101	RKC029.A0101	283.652	3288.49	20	3288.49	20	3288.49	20	3288.49	20	0.996513
KFJ012.A0101	KFJ020.A0101	282.695	3288.47	20	3288.47	20	3288.47	20	3288.47	20	0.996505
RKF218.A0101	RKF042.A0101	268.781	3288.28	22	3288.28	22	3288.28	22	3288.28	22	0.99645
KUP012.A0101	KUP011.A0101	283.652	3287.24	21	3287.24	21	3287.24	21	3287.24	21	0.996132
RKF172.A0101	RKF175.A0101	283.385	3286.63	23	3286.63	23	3286.63	23	3286.63	23	0.995949
RKF011.A0101	RKF099.A0101	281.462	3286.4	20	3286.4	20	3286.4	20	3286.4	20	0.995879
RKF207.A0101	RKF147.A0101	283.373	3286.34	21	3286.34	21	3286.34	21	3286.34	21	0.995859
RKF105.A0101	RKF117.A0101	283.385	3286.1	21	3286.1	21	3286.1	21	3286.1	21	0.995787
RKF078.A0101	RKF193.A0101	268.779	3282.06	22	3282.06	22	3282.06	22	3282.06	22	0.994563
RKC019.A0101	RKC020.A0101	268.779	3281.83	21	3281.83	21	3281.83	21	3281.83	21	0.994494
RKC009.A0101	RKC007.A0101	267.961	3281.75	21	3281.75	21	3281.75	21	3281.75	21	0.99447
RKF140.A0101	RKF016.A0101	223.237	3281.17	24	3281.17	24	3281.17	24	3281.17	24	0.994292
XXX001.A1815	KFJ053.A0101	283.269	3280.22	22	3280.22	22	3280.22	22	3280.22	22	0.994006
RKF218.A0101	RKF028.A0101	283.442	3279.39	21	3279.39	21	3279.39	21	3279.39	21	0.993755
RKF207.A0101	RKF226.A0101	283.373	3278.92	20	3278.92	20	3278.92	20	3278.92	20	0.993611
RKF143.A0101	RKF034.A0101	283.611	3278.1	20	3278.1	20	3278.1	20	3278.1	20	0.993364
RKF011.A0101	RKF191.A0101	283.464	3277.48	20	3277.48	20	3277.48	20	3277.48	20	0.993175
RKC023.A0101	RKC019.A0101	223.237	3273.36	22	3273.36	22	3273.36	22	3273.36	22	0.991928
KFJ040.A0101	KFJ020.A0101	282.935	3273.21	20	3273.21	20	3273.21	20	3273.21	20	0.991881
KFJ022.A0101	KFJ020.A0101	282.977	3271.41	22	3271.41	22	3271.41	22	3271.41	22	0.991337
KFJ012.A0101	KFJ009.A0101	283.373	3271.04	23	3271.04	23	3271.04	23	3271.04	23	0.991223
KFJ021.A0101	KFJ010.A0101	223.219	3270.03	27	3261.3	26	3261.3	26	3261.3	26	0.990919
RKF190.A0101	RKF198.A0101	283.13	3269.34	22	3269.34	22	3269.34	22	3269.34	22	0.99071
RKC021.A0101	RKF088.A0101	283.646	3268.78	20	3268.78	20	3268.78	20	3268.78	20	0.990541
RKF061.A0101	RKF081.A0101	268.781	3266.96	22	3266.96	22	3266.96	22	3266.96	22	0.989987
RKC012.A0101	RKC024.A0101	268.781	3265.05	20	3265.05	20	3265.05	20	3265.05	20	0.98941
KFJ024.A0101	KFJ028.A0101	268.779	3262.26	21	3262.26	21	3262.26	21	3262.26	21	0.988565
KFJ006.A0101	KFJ005.A0101	279.767	3260.22	22	3260.22	22	3260.22	22	3260.22	22	0.987945
RKF050.A0101	RKF175.A0101	283.385	3259.95	22	3259.95	22	3259.95	22	3259.95	22	0.987863
RKC027.A0101	RKC010.A0101	268.781	3253.89	23	3253.89	23	3253.89	23	3253.89	23	0.986026
RKF140.A0101	RKF238.A0101	223.232	3251.15	24	3251.15	24	3251.15	24	3251.15	24	0.985196
RKF061.A0101	RKF145.A0101	283.36	3242.39	21	3242.39	21	3242.39	21	3242.39	21	0.982543
XXX001.A1813	KFJ020.A0101	283.258	3239.74	23	3239.74	23	3239.74	23	3239.74	23	0.981741
RKC002.A0101	RKC033.A0101	268.779	3238.91	22	3238.91	22	3238.91	22	3238.91	22	0.981487
KFJ045.A0101	KFJ020.A0101	223.237	3233.2	24	3233.2	24	3233.2	24	3233.2	24	0.979758
RKF231.A0101	RKF120.A0101	283.36	3232.79	22	3232.79	22	3232.79	22	3232.79	22	0.979634
HNJ012.A0101	HNJ010.A0101	276.981	3224.22	20	3224.22	20	3224.22	20	3224.22	20	0.977037
RKC030.A0101	RKC033.A0101	283.058	3222.07	21	3222.07	21	3222.07	21	3222.07	21	0.976385
KFJ009.A0101	KFJ040.A0101	268.184	3190.09	27	3190.09	27	3190.09	27	3190.09	27	0.966695
KFJ020.A0101	KFJ043.A0101	279.111	3177.35	20	3177.35	20	3177.35	20	3177.35	20	0.962832
KFJ022.A0101	KFJ009.A0101	223.237	3152.4	26	3152.4	26	3138.57	25	3138.57	25	0.955274
KFJ017.A0101	KFJ009.A0101	234.473	3145.36	26	3145.36	26	3145.36	26	3145.36	26	0.953141
RKF147.A0101	RKF237.A0101	191.582	2728.86	37	2719.99	36	2707.34	35	2691.2	34	0.826926
KFJ051.A0101	KFJ049.A0101	183.318	2727.27	33	2718.14	32	2718.14	32	2718.14	32	0.826445
RKF226.A0101	RKF147.A0101	177.628	2693.4	36	2673.09	34	2635.1	31	2635.1	31	0.816182
KFJ015.A0101	KFJ013.A0101	250.539	2662.44	31	2662.44	31	2619.4	28	2582.8	26	0.8068
KFJ050.A0101	KFJ049.A0101	217.254	2656.41	32	2656.41	32	2656.41	32	2639.62	31	0.804973
RKF112.A0101	RKF070.A0101	199.046	2599.8	31	2589.08	30	2589.08	30	2589.08	30	0.787817
XXX001.A1814	KFJ053.A0101	257.994	2594.71	33	2561.98	30	2561.98	30	2543.75	29	0.786275
RKF053.A0101	RKF124.A0101	228.463	2565.56	33	2534.33	30	2518.44	29	2518.44	29	0.777441
RKF031.A0101	RKF141.A0101	283.611	2563.29	33	2554.18	32	2541.08	31	2502.36	29	0.776755
RKF254.A0101	RKF259.A0101	216.609	2558.66	29	2558.66	29	2543.47	28	2504.08	26	0.775351
RKF156.A0101	RKF118.A0101	186.99	2555.41	35	2546.96	34	2531.44	33	2514.36	32	0.774368
HNJ010.A0101	HNJ013.A0101	170.382	2548.48	36	2530.43	34	2499.51	32	2499.51	32	0.772266
RKF016.A0101	RKF142.A0101	268.742	2542.17	32	2542.17	32	2542.17	32	2523.11	31	0.770355
RKF213.A0101	RKF031.A0101	223.232	2541.18	29	2532.72	28	2532.72	28	2495.05	26	0.770053
RKF157.A0101	RKF029.A0101	231.052	2541.09	31	2541.09	31	2541.09	31	2487.21	28	0.770028
RKF157.A0101	RKF031.A0101	268.781	2530.51	31	2520.49	30	2520.49	30	2520.49	30	0.76682
XXX001.A1814	KFJ030.A0101	166.565	2528.81	32	2518.68	31	2491.2	29	2491.2	29	0.766307
RKF002.A0101	RKF199.A0101	268.779	2505.09	36	2481.98	34	2454.77	32	2435.48	31	0.759118
RKF226.A0101	RKF237.A0101	172.505	2498.91	41	2479.4	39	2434.6	36	2394.88	34	0.757245
RKF034.A0101	RKF170.A0101	179.116	2485.7	29	2485.7	29	2485.7	29	2448.6	27	0.753244
RKF031.A0101	RKF029.A0101	227.295	2482.3	31	2471.18	30	2456.95	29	2438.92	28	0.752212
HNJ011.A0101	HNJ026.A0101	201.943	2473.48	31	2473.48	31	2458.96	30	2458.96	30	0.749538
KFJ053.A0101	KFJ030.A0101	163.341	2471.44	36	2459.47	35	2431.1	33	2431.1	33	0.748923
RKF196.A0101	RKF053.A0101	196.537	2469.07	38	2469.07	38	2414.82	34	2342.75	30	0.748204
KFJ048.A0101	XXX001.A1814	218.622	2467.41	35	2456.75	34	2428.08	32	2409.84	31	0.747701
RKF250.A0101	RKF268.A0101	178.998	2464.02	33	2445.44	31	2431.17	30	2411.37	29	0.746673
RKF213.A0101	RKF029.A0101	222.135	2458.55	28	2458.55	28	2445.52	27	2427.49	26	0.745014
RKF157.A0101	RKF141.A0101	203.963	2448.58	31	2448.58	31	2436.11	30	2436.11	30	0.741995
XXX001.A1814	KFJ025.A0101	182.241	2447.33	33	2447.33	33	2418.98	31	2401.28	30	0.741616
RKC030.A0101	RKC002.A0101	170.599	2433.09	40	2405.28	37	2380.14	35	2325.12	32	0.737299
RKF191.A0101	RKF099.A0101	166.64	2430.25	34	2430.25	34	2400.38	32	2400.38	32	0.736439
KFJ012.A0101	KFJ040.A0101	256.823	2428.28	34	2416.45	33	2416.45	33	2381.36	31	0.735844
RKF118.A0101	RKF038.A0101	157.355	2425.88	39	2405	37	2391.7	36	2354.01	34	0.735116
RKF273.A0101	RKF251.A0101	230.584	2420.82	36	2411.09	35	2367.46	32	2292.08	28	0.733582
KFJ051.A0101	KFJ047.A0101	169.437	2419.78	41	2399.42	39	2355.92	36	2320.47	34	0.733267
RKF092.A0101	RKF095.A0101	167.795	2404.82	34	2395.12	33	2395.12	33	2360.16	31	0.728734
RKF157.A0101	RKF213.A0101	268.781	2397.51	30	2397.51	30	2383.02	29	2364.84	28	0.726518
KFJ047.A0101	KFJ050.A0101	176.743	2393.4	36	2362.67	33	2335.83	31	2317.91	30	0.725273
RKF117.A0101	RKF109.A0101	234.893	2391.44	32	2379.85	31	2379.85	31	2346.5	29	0.72468
KFJ012.A0101	XXX001.A1813	203.959	2386.92	32	2366.96	30	2351.55	29	2316.42	27	0.723308
RKC050.A0101	RKC046.A0101	185.495	2382.88	32	2374.36	31	2360.48	30	2360.48	30	0.722086
KFJ022.A0101	KFJ040.A0101	229.776	2373.41	36	2354.93	34	2327.11	32	2327.11	32	0.719214
KUP010.A0101	KUP011.A0101	178.889	2362.85	36	2343.55	34	2313.07	32	2313.07	32	0.716015
KFJ025.A0101	KFJ030.A0101	174.031	2359.43	39	2338.46	37	2313.33	35	2293.82	34	0.714978
RKF218.A0101	RKF010.A0101	223.237	2354.19	36	2326.82	33	2312.96	32	2293.93	31	0.71339
RKF192.A0101	RKF104.A0101	180.9	2353.75	38	2324.36	35	2282.76	32	2226.11	29	0.713257
KFJ047.A0101	KFJ049.A0101	160.894	2351.25	38	2331.9	36	2265.09	31	2246.27	30	0.712499
RKF213.A0101	RKF141.A0101	200.78	2349.86	37	2349.86	37	2337.39	36	2319.21	35	0.71208
RKF280.A0101	RKF271.A0101	208.819	2344.58	34	2314.04	31	2285.85	29	2250.86	27	0.710479
KFJ051.A0101	KFJ050.A0101	283.652	2337.13	32	2327.04	31	2314.39	30	2241.9	26	0.70822
KFJ048.A0101	KFJ025.A0101	190.901	2329.52	33	2319.96	32	2292.65	30	2273.36	29	0.705915
RKF145.A0101	RKF081.A0101	196.384	2321.27	35	2310.6	34	2296.26	33	2279.76	32	0.703415
RKF194.A0101	RKF121.A0101	220.686	2305.84	38	2273.91	35	2244.27	33	2208.64	31	0.69874
RKF196.A0101	RKF124.A0101	267.947	2305.63	33	2285.07	31	2255.3	29	2201.35	26	0.698675
KFJ017.A0101	KFJ040.A0101	191.657	2304.37	25	2304.37	25	2289.98	24	2273.28	23	0.698293
KFJ012.A0101	KFJ022.A0101	268.779	2300.89	31	2280.21	29	2250.54	27	2231.35	26	0.697238
RKF155.A0101	RKF036.A0101	190.873	2298.3	28	2269.61	25	2256.33	24	2256.33	24	0.696455
XXX001.A1813	KFJ040.A0101	146.343	2294	41	2273.9	39	2245.94	37	2175.39	33	0.69515
RKF047.A0101	RKF042.A0101	180.901	2274.67	36	2264.71	35	2220.14	32	2203.19	31	0.689294
RKC033.A0101	RKC047.A0101	147.486	2267.82	35	2257.18	34	2245.16	33	2245.16	33	0.687218
KFJ048.A0101	KFJ053.A0101	153.706	2265.57	39	2246.61	37	2177.61	32	2143.41	30	0.686535
RKF231.A0101	RKF015.A0101	176.978	2264.87	38	2248.63	36	2235.1	35	2179.84	32	0.686325
KFJ017.A0101	KFJ043.A0101	244.458	2264.51	19	2264.51	19	2264.51	19	2264.51	19	0.686216
HNJ015.A0101	HNJ026.A0101	178.34	2258.96	33	2258.96	33	2246.72	32	2229.31	31	0.684533
KFJ007.A0101	KFJ043.A0101	204.017	2250.54	22	2240.19	21	2227.68	20	2227.68	20	0.68198
XXX001.A1815	KFJ010.A0101	177.905	2232.68	33	2215.51	31	2200.7	30	2183.19	29	0.676568
RKF156.A0101	RKF038.A0101	199.667	2228.11	30	2216.81	29	2203.03	28	2164.7	26	0.675186
RKF052.A0101	RKF173.A0101	181.523	2223.49	42	2191.17	39	2161.46	37	2107.25	34	0.673786
RKC023.A0101	RKC020.A0101	167.994	2217.24	27	2206.87	26	2193	25	2193	25	0.671891
XXX001.A1815	XXX001.A1813	155.34	2216.59	34	2207.38	33	2165.44	30	2146.45	29	0.671694
RKF163.A0101	RKF181.A0101	178.949	2208.12	37	2189.11	35	2146.38	32	2129.08	31	0.669127
KFJ023.A0101	KFJ013.A0101	180.928	2202.51	31	2193.75	30	2178.94	29	2124.45	26	0.667427
RKF029.A0101	RKF141.A0101	176.822	2201.56	34	2172.12	31	2172.12	31	2155.56	30	0.667138
RKC017.A0101	RKC007.A0101	200.332	2153.43	41	2125.33	38	2069.83	34	2037.36	32	0.652555
KFJ017.A0101	XXX001.A1813	166.135	2148.59	34	2119.9	31	2107.84	30	2107.84	30	0.651089
RKF195.A0101	RKF194.A0101	203.963	2145.79	32	2117.57	29	2101.75	28	2101.75	28	0.650239
RKC031.A0101	RKC030.A0101	211.532	2143.03	30	2131.86	29	2131.86	29	2112.05	28	0.649402
RKF209.A0101	RKF142.A0101	167.994	2141.95	35	2130.14	34	2101.85	32	2044.45	29	0.649076
RKC051.A0101	RKC052.A0101	187.204	2137.08	40	2091.45	35	2034.2	31	2015.87	30	0.647601
KFJ023.A0101	KFJ015.A0101	208.389	2134.7	32	2112.63	30	2098.66	29	2082.13	28	0.646878
RKF062.A0101	RKF176.A0101	175.055	2125.66	31	2108.16	29	2077.91	27	2043.15	25	0.644139
RKC031.A0101	RKC002.A0101	183.506	2122.78	32	2102.82	30	2089.47	29	2089.47	29	0.643265
RKF016.A0101	RKF209.A0101	200.353	2122.58	35	2099.82	33	2085.56	32	2085.56	32	0.643205
RKC043.A0101	RKC038.A0101	218.882	2117.74	18	2117.74	18	2117.74	18	2098.55	17	0.641738
RKC036.A0101	RKC038.A0101	195.846	2113.04	29	2103.01	28	2062.01	25	2062.01	25	0.640316
KFJ053.A0101	KFJ025.A0101	135.931	2090.94	35	2090.94	35	2046.93	32	2027.06	31	0.633619
KFJ012.A0101	KFJ017.A0101	240.219	2072.06	31	2061.16	30	2033.57	28	1994.19	26	0.627896
KFJ012.A0101	XXX001.A1815	180.905	2061.83	33	2032.83	30	1974.24	26	1974.24	26	0.624798
HNJ015.A0101	HNJ011.A0101	131.643	2054.74	33	2032.88	31	2003.5	29	1983.5	28	0.622648
KFJ022.A0101	XXX001.A1813	185.106	2054.41	30	2042.93	29	2001.54	26	1983.03	25	0.622549
RKF140.A0101	RKC023.A0101	191.582	2053.88	23	2053.88	23	2053.88	23	2034.7	22	0.622389
KFJ017.A0101	KFJ022.A0101	158.203	2040.19	33	2020.94	31	2005.84	30	1987.49	29	0.61824
XXX001.A1815	KFJ022.A0101	180.789	2034.62	31	2014.22	29	1983.9	27	1929.06	24	0.616551
RKF195.A0101	RKF121.A0101	158.96	2033.04	40	2033.04	40	1946.4	34	1890.48	31	0.616072
RKF002.A0101	RKF016.A0101	151.818	2032.06	35	2020.5	34	2005.15	33	1987.32	32	0.615775
KFJ022.A0101	KFJ010.A0101	180.888	2024.27	29	2014.86	28	2014.86	28	2014.86	28	0.613414
KFJ048.A0101	KFJ030.A0101	157.255	2019.26	41	1988.78	38	1891.95	31	1891.95	31	0.611898
XXX001.A1813	KFJ010.A0101	249.275	2018.14	30	2018.14	30	2003.89	29	1949.72	26	0.611559
KUP005.A0101	KUP027.A0101	173.38	1996.67	41	1986.76	40	1973.47	39	1903.91	35	0.605052
RKF002.A0101	RKF042.A0101	210.877	1982.05	19	1982.05	19	1982.05	19	1982.05	19	0.60062
RKF010.A0101	RKF142.A0101	168.799	1967.17	22	1967.17	22	1967.17	22	1967.17	22	0.596111
RKF207.A0101	RKF136.A0101	218.873	1964.55	21	1944.39	19	1944.39	19	1944.39	19	0.595319
RKF136.A0101	RKF147.A0101	135.087	1964.12	41	1933.39	38	1920.08	37	1903.8	36	0.595187
RKF199.A0101	RKF016.A0101	140.732	1962.78	37	1921.31	33	1921.31	33	1903.07	32	0.594783
RKF156.A0101	RKF042.A0101	214.189	1962.06	21	1962.06	21	1962.06	21	1923.34	19	0.594563
KFJ040.A0101	KFJ010.A0101	167.991	1958.49	35	1929.85	32	1913.98	31	1859.32	28	0.59348
KFJ009.A0101	KFJ030.A0101	223.232	1955.82	22	1955.82	22	1942.36	21	1908.82	19	0.592672
RKF158.A0101	RKF031.A0101	268.781	1945.8	20	1934.88	19	1919.03	18	1919.03	18	0.589635
XXX001.A1815	KFJ040.A0101	140.441	1943.23	42	1943.23	42	1930.69	41	1841.58	36	0.588859
KFJ040.A0101	KFJ043.A0101	185.2	1929.95	23	1929.95	23	1929.95	23	1911.68	22	0.584833
KFJ015.A0101	KFJ043.A0101	283.652	1926.69	19	1903.71	17	1888.66	16	1870.3	15	0.583845
RKF020.A0101	RKF028.A0101	223.237	1920.68	21	1912.3	20	1912.3	20	1912.3	20	0.582026
KFJ012.A0101	KFJ010.A0101	186.085	1899.78	29	1879.85	27	1852.43	25	1852.43	25	0.575691
RKC036.A0101	RKC030.A0101	203.869	1899.77	26	1890.85	25	1876.17	24	1876.17	24	0.575687
RKF160.A0101	RKF037.A0101	128.143	1896	38	1887.32	37	1815.25	32	1781.21	30	0.574546
RKF028.A0101	RKF127.A0101	184.677	1868.82	19	1868.82	19	1868.82	19	1868.82	19	0.56631
RKF062.A0101	RKF129.A0101	156.531	1857.96	42	1819.95	38	1788.96	36	1770.95	35	0.56302
RKF034.A0101	RKF157.A0101	149.565	1855.67	31	1844.04	30	1844.04	30	1824.97	29	0.562325
KUP027.A0101	XXX001.A1817	150.028	1854.36	29	1820.46	26	1790.81	24	1790.81	24	0.561928
RKF140.A0101	RKF199.A0101	203.963	1851.3	19	1851.3	19	1851.3	19	1851.3	19	0.561001
KFJ011.A0101	KFJ006.A0101	212.028	1850.13	20	1850.13	20	1850.13	20	1812.04	18	0.560646
XXX001.A1815	KFJ020.A0101	180.888	1839.89	24	1839.89	24	1839.89	24	1820.54	23	0.557543
RKC038.A0101	RKC002.A0101	162.204	1839.58	25	1829.09	24	1802.86	22	1802.86	22	0.55745
XXX001.A1815	KFJ017.A0101	268.781	1837.51	36	1815.5	34	1787.55	32	1733.59	29	0.55682
RKF016.A0101	RKC020.A0101	148.426	1834.56	37	1803.78	34	1774.02	32	1718.82	29	0.555928
KFJ045.A0101	KFJ022.A0101	164.701	1828.3	24	1817.52	23	1804.42	22	1804.42	22	0.554031
KFJ053.A0101	KFJ050.A0101	153.073	1826.38	31	1805.02	29	1790.62	28	1736.25	25	0.55345
RKF046.A0101	RKF032.A0101	188.919	1812.6	26	1803.06	25	1775.66	23	1756.53	22	0.549274
KFJ018.A0101	KFJ020.A0101	256.342	1811.72	19	1811.72	19	1798.68	18	1798.68	18	0.549005
RKC031.A0101	RKC046.A0101	242.431	1805.65	19	1805.65	19	1793.36	18	1775.09	17	0.547166
RKF047.A0101	RKF016.A0101	143.603	1803.61	40	1794.67	39	1750.4	36	1696.16	33	0.546548
RKC040.A0101	RKC045.A0101	205.87	1802.91	19	1802.91	19	1802.91	19	1802.91	19	0.546335
RKF110.A0101	RKF124.A0101	190.062	1800.24	35	1780.34	33	1768.3	32	1750.12	31	0.545526
KFJ051.A0101	KFJ030.A0101	138.358	1799.96	36	1771.32	33	1745.32	31	1689.75	28	0.545443
XXX001.A1809	KFJ049.A0101	214.187	1798.1	20	1798.1	20	1783.14	19	1783.14	19	0.54488
RKC050.A0101	RKC032.A0101	194.208	1794.66	17	1794.66	17	1780.82	16	1780.82	16	0.543836
RKF050.A0101	RKF172.A0101	223.237	1791.55	18	1780.15	17	1780.15	17	1780.15	17	0.542894
KFJ018.A0101	KFJ040.A0101	191.657	1791.42	27	1783.31	26	1783.31	26	1730.99	23	0.542855
RKF140.A0101	RKC020.A0101	209.166	1786.12	14	1786.12	14	1786.12	14	1786.12	14	0.54125
RKF062.A0101	RKF067.A0101	283.442	1783.79	19	1766.47	17	1766.47	17	1766.47	17	0.540543
RKF052.A0101	RKF175.A0101	161.543	1777.64	28	1767.75	27	1752.96	26	1716.7	24	0.538678
KFJ050.A0101	KFJ030.A0101	163.952	1770.4	31	1729.95	27	1703.94	25	1684.22	24	0.536484
KFJ047.A0101	KFJ053.A0101	240.46	1765.98	28	1735.16	25	1735.16	25	1700.69	23	0.535144
RKF013.A0101	RKF042.A0101	190.524	1759.42	20	1759.42	20	1759.42	20	1742.28	19	0.533157
RKF038.A0101	RKF042.A0101	180.888	1757.77	22	1757.77	22	1745.54	21	1745.54	21	0.532659
RKC031.A0101	RKC042.A0101	151.352	1752.39	23	1730.15	21	1691.56	18	1691.56	18	0.531028
KFJ017.A0101	KFJ010.A0101	186.015	1750.67	34	1740.05	33	1697.37	30	1623.46	26	0.530505
KFJ051.A0101	KFJ053.A0101	115.813	1750.51	31	1717.41	28	1717.41	28	1644.35	24	0.530456
XXX001.A1812	KFJ024.A0101	168.933	1744.22	23	1744.22	23	1732.19	22	1732.19	22	0.528552
KFJ029.A0101	KFJ034.A0101	208.193	1742.42	18	1742.42	18	1742.42	18	1742.42	18	0.528006
RKC028.A0101	RKC029.A0101	179.295	1739.93	17	1730.33	16	1730.33	16	1730.33	16	0.527251
KFJ007.A0101	KFJ040.A0101	155.315	1739.2	27	1727.26	26	1727.26	26	1689.7	24	0.527031
RKF185.A0101	RKF237.A0101	214.546	1737.84	18	1737.84	18	1737.84	18	1737.84	18	0.526618
RKF029.A0101	RKF155.A0101	191.884	1737.3	35	1707.28	32	1680.14	30	1627.89	27	0.526454
RKF013.A0101	RKF015.A0101	113.063	1734.76	39	1726.25	38	1643.12	32	1573.41	28	0.525686
RKF098.A0101	RKF081.A0101	125.157	1734.07	35	1705.46	32	1705.46	32	1688.85	31	0.525476
RKF010.A0101	RKF016.A0101	165.237	1733.43	23	1733.43	23	1733.43	23	1733.43	23	0.525282
RKF226.A0101	RKF185.A0101	208.88	1732.95	17	1732.95	17	1717.07	16	1717.07	16	0.525135
KFJ053.A0101	KFJ049.A0101	163.68	1727.36	34	1693.85	31	1665.99	29	1649.81	28	0.523441
RKF017.A0101	RKF015.A0101	177.74	1727.29	20	1719.17	19	1719.17	19	1719.17	19	0.52342
RKC023.A0101	RKF016.A0101	172.289	1724.91	32	1702.16	30	1659.86	27	1642.25	26	0.5227
KFJ009.A0101	KFJ025.A0101	180.875	1723.81	26	1723.81	26	1696.54	24	1644.76	21	0.522365
RKF218.A0101	RKF016.A0101	173.115	1722.54	25	1722.54	25	1707.83	24	1707.83	24	0.521981
XXX001.A1814	KFJ009.A0101	184.99	1718.05	18	1718.05	18	1718.05	18	1718.05	18	0.520622
KFJ045.A0101	KFJ007.A0101	190.107	1711.9	24	1702.74	23	1686.77	22	1669.44	21	0.518757
RKF113.A0101	RKF195.A0101	103.585	1708.57	41	1708.57	41	1670.34	38	1613.56	35	0.517748
XXX001.A1812	KFJ020.A0101	175.642	1704.94	17	1704.94	17	1704.94	17	1704.94	17	0.516648
RKF129.A0101	RKF176.A0101	254.679	1702.13	34	1681.63	32	1651.31	30	1583.78	26	0.515797
RKF014.A0101	RKF016.A0101	127.58	1701.76	36	1701.76	36	1636.92	31	1583.29	28	0.515686
RKF213.A0101	RKF036.A0101	175.27	1701.56	28	1693.48	27	1678.57	26	1641.91	24	0.515624
RKF157.A0101	RKF210.A0101	144.118	1700.76	33	1700.76	33	1671.19	31	1576.17	26	0.51538
KFJ017.A0101	KFJ007.A0101	200.117	1696.93	22	1676.78	20	1676.78	20	1640.07	18	0.514223
RKC035.A0101	RKC046.A0101	157.156	1695.92	35	1676.17	33	1647.32	31	1610.41	29	0.513916
RKF139.A0101	RKF213.A0101	122.649	1693.67	30	1682.56	29	1638.17	26	1638.17	26	0.513235
RKF156.A0101	RKF191.A0101	154.76	1693.01	29	1662.28	26	1623.36	23	1583.98	21	0.513034
RKF195.A0101	RKF053.A0101	130.712	1688.02	40	1667.86	38	1585.58	32	1530.73	29	0.511522
RKC050.A0101	RKC035.A0101	158.204	1687.47	35	1665.16	33	1598.31	28	1562.59	26	0.511355
RKF014.A0101	RKF142.A0101	129.431	1687.08	31	1664.79	29	1637.66	27	1637.66	27	0.511237
KFJ022.A0101	KFJ007.A0101	165.231	1682.92	24	1661.82	22	1647.72	21	1611.96	19	0.509975
RKF148.A0101	RKF164.A0101	235.717	1682.39	35	1672.29	34	1598.45	29	1561.39	27	0.509814
RKF273.A0101	RKF246.A0101	168.186	1681.12	33	1652.02	30	1622.98	28	1606.4	27	0.509429
KFJ013.A0101	KFJ043.A0101	199.411	1679.15	14	1679.15	14	1679.15	14	1679.15	14	0.508832
RKF076.A0101	RKF193.A0101	166.526	1678.44	23	1662.06	21	1647.63	20	1630.72	19	0.508617
RKF014.A0101	RKF238.A0101	108.137	1677.44	40	1656.12	38	1596.19	34	1541.54	31	0.508315
KFJ045.A0101	KFJ043.A0101	210.16	1671.32	17	1671.32	17	1655.66	16	1618.08	14	0.506462
RKF117.A0101	RKF133.A0101	245.625	1666.61	15	1654.95	14	1654.95	14	1636.82	13	0.505034
RKF185.A0101	RKF147.A0101	191.657	1665.69	17	1665.69	17	1638.02	15	1638.02	15	0.504754
RKF156.A0101	RKF162.A0101	123.75	1664.95	39	1634.99	36	1578.74	32	1542.51	30	0.504531
XXX001.A1815	KFJ047.A0101	180.56	1664.65	17	1656.02	16	1656.02	16	1656.02	16	0.50444
RKC043.A0101	RKC011.A0101	81.1004	1663.77	41	1644.76	39	1632.39	38	1579.52	35	0.504174
RKF231.A0101	RKF017.A0101	191.51	1663.67	20	1663.67	20	1648.52	19	1648.52	19	0.504144
HNJ012.A0101	HNJ013.A0101	93.1889	1658.42	40	1590.04	33	1559.7	31	1526.64	29	0.502551
HNJ014.A0101	HNJ015.A0101	188.882	1658.26	24	1648.88	23	1636.61	22	1620.27	21	0.502504
RKF238.A0101	RKC035.A0101	124.541	1657.83	25	1648.1	24	1648.1	24	1648.1	24	0.502372
RKC036.A0101	RKC031.A0101	216.879	1656.92	26	1635.71	24	1621.94	23	1621.94	23	0.502097
RKF198.A0101	RKF042.A0101	268.779	1652.93	17	1652.93	17	1652.93	17	1634.63	16	0.500888
RKF014.A0101	RKC024.A0101	278.189	1652.13	19	1652.13	19	1652.13	19	1617.15	17	0.500645
RKF268.A0101	RKF251.A0101	117.487	1652.06	32	1632.77	30	1604.7	28	1553.34	25	0.500624
RKF031.A0101	RKF210.A0101	137.316	1648.84	34	1631.64	32	1606.98	30	1554.33	27	0.499648
RKF029.A0101	RKF170.A0101	175.941	1648.72	33	1629.75	31	1586.57	28	1529.87	25	0.499612
KFJ045.A0101	KFJ012.A0101	154.95	1646.8	23	1636.47	22	1636.47	22	1583.33	19	0.499029
KFJ010.A0101	KFJ020.A0101	185.822	1643.98	20	1634.93	19	1634.93	19	1634.93	19	0.498175
RKF136.A0101	RKF226.A0101	114.377	1643.32	40	1624.53	38	1624.53	38	1555.1	34	0.497976
RKF104.A0101	RKF098.A0101	151.892	1639.75	35	1618.12	33	1534.52	27	1480.13	24	0.496895
KFJ048.A0101	KFJ050.A0101	159.465	1639.52	34	1628.97	33	1601.01	31	1529.98	27	0.496824
RKC012.A0101	RKC047.A0101	186.978	1633.9	16	1633.9	16	1633.9	16	1633.9	16	0.495122
RKF157.A0101	RKF155.A0101	166.873	1633.48	28	1623.45	27	1609.89	26	1593.05	25	0.494994
KFJ048.A0101	KFJ047.A0101	159.921	1632.12	31	1611.9	29	1560.15	25	1523.79	23	0.494582
RKC035.A0101	RKC033.A0101	160.235	1629	20	1629	20	1629	20	1609.49	19	0.493636
KFJ030.A0101	KFJ049.A0101	154.865	1627.53	35	1575.67	30	1562.05	29	1544.97	28	0.493191
RKF145.A0101	RKF164.A0101	160.694	1627.41	25	1616.75	24	1601.29	23	1562.61	21	0.493155
RKF157.A0101	RKF036.A0101	175.27	1625.36	24	1625.36	24	1625.36	24	1625.36	24	0.492535
RKF238.A0101	RKF016.A0101	125.297	1625.21	43	1606.87	41	1513.9	34	1426.62	29	0.492487
RKC038.A0101	RKC042.A0101	142.476	1624.55	25	1616.18	24	1603.82	23	1603.82	23	0.492287
KFJ051.A0101	XXX001.A1815	192.746	1623.71	17	1623.71	17	1608.87	16	1608.87	16	0.492034
RKF199.A0101	RKC020.A0101	235.484	1622.21	20	1613.8	19	1613.8	19	1613.8	19	0.491577
XXX001.A1815	KFJ050.A0101	182.446	1619.69	18	1610.55	17	1610.55	17	1610.55	17	0.490814
RKF031.A0101	RKF170.A0101	191.417	1618.16	32	1591.74	29	1564.72	27	1507.88	24	0.490352
RKF080.A0101	RKF228.A0101	107.516	1617.27	38	1608.76	37	1580.11	35	1507.2	31	0.490082
RKF061.A0101	RKF088.A0101	174.454	1616.95	20	1616.95	20	1616.95	20	1616.95	20	0.489983
RKF034.A0101	RKF031.A0101	149.565	1615.6	28	1598.63	26	1572.88	24	1572.88	24	0.489577
RKC038.A0101	RKC031.A0101	184.373	1613.13	25	1613.13	25	1573.12	22	1573.12	22	0.488828
RKF042.A0101	RKF037.A0101	133.6	1611.72	38	1582.12	35	1566.26	34	1457.63	28	0.4884
KFJ022.A0101	KFJ043.A0101	166.135	1611.38	18	1589.2	16	1589.2	16	1589.2	16	0.488298
RKF118.A0101	RKF099.A0101	150.988	1610.15	28	1580.58	25	1552.59	23	1517.25	21	0.487924
RKF157.A0101	RKF170.A0101	155.868	1610.12	32	1591.57	30	1577.85	29	1503.98	25	0.487914
RKC038.A0101	RKC011.A0101	203.273	1606.86	22	1606.86	22	1606.86	22	1590.6	21	0.486928
RKF231.A0101	RKF013.A0101	148.361	1602.04	41	1495.21	30	1455.3	27	1439.24	26	0.485467
RKF053.A0101	RKF121.A0101	185.417	1601.77	32	1593.45	31	1540.53	27	1505.8	25	0.485386
RKF139.A0101	RKF031.A0101	165.099	1600.61	31	1581.73	29	1553.46	27	1515.76	25	0.485033
RKC039.A0101	RKC033.A0101	136.791	1600.38	36	1578.85	34	1547.16	32	1511.7	30	0.484964
RKF238.A0101	RKC033.A0101	268.779	1598.92	15	1598.92	15	1598.92	15	1598.92	15	0.484522
KFJ048.A0101	KFJ049.A0101	151.521	1596.33	32	1575.63	30	1575.63	30	1557.81	29	0.483737
RKF029.A0101	RKF210.A0101	144.349	1589.98	25	1558.77	22	1543.48	21	1543.48	21	0.481811
RKF118.A0101	RKF191.A0101	164.945	1588.41	28	1551.49	24	1551.49	24	1551.49	24	0.481337
KFJ048.A0101	KFJ010.A0101	128.162	1587.64	29	1587.64	29	1557.53	27	1503.94	24	0.481102
RKC038.A0101	RKC030.A0101	151.731	1587.49	26	1587.49	26	1531.77	22	1495.1	20	0.481057
RKF145.A0101	RKF088.A0101	116.324	1587.15	33	1575.64	32	1575.64	32	1464.38	26	0.480953
XXX001.A1809	KFJ051.A0101	283.385	1584.48	16	1584.48	16	1571.33	15	1571.33	15	0.480146
XXX001.A1809	KFJ050.A0101	223.233	1583.41	20	1573.18	19	1573.18	19	1553.35	18	0.47982
KFJ025.A0101	KFJ049.A0101	148.317	1581.17	30	1572.72	29	1545.35	27	1545.35	27	0.479143
RKF246.A0101	RKF251.A0101	107.265	1577.25	38	1557.43	36	1472.07	30	1472.07	30	0.477955
RKF015.A0101	RKF023.A0101	117.97	1574.65	36	1539.59	33	1485.99	29	1450.46	27	0.477165
RKF173.A0101	RKF175.A0101	145.825	1572.74	24	1553.55	22	1538.21	21	1538.21	21	0.476589
RKF098.A0101	RKF145.A0101	108.804	1571.25	33	1533.25	29	1492.71	26	1458.31	24	0.476138
RKF160.A0101	RKF042.A0101	131.135	1571.05	38	1502.29	31	1486.73	30	1468.52	29	0.476077
XXX001.A1815	KFJ021.A0101	125.931	1567.99	34	1540.23	31	1509.67	29	1458.39	26	0.475147
RKC028.A0101	RKC012.A0101	165.228	1567.72	35	1547.59	33	1519.32	31	1483.74	29	0.475065
RKF141.A0101	RKF036.A0101	221.38	1567.69	29	1547.45	27	1533.76	26	1495.37	24	0.475058
HNJ014.A0101	HNJ026.A0101	142.61	1565.15	27	1554.33	26	1554.33	26	1502.63	23	0.474288
XXX001.A1814	KFJ010.A0101	150.934	1562.84	30	1534.5	27	1492.74	24	1492.74	24	0.473587
RKF198.A0101	RKF028.A0101	159.934	1562.63	17	1552.47	16	1552.47	16	1552.47	16	0.473525
KFJ029.A0101	KFJ024.A0101	223.041	1560.04	27	1549.25	26	1536.77	25	1499.92	23	0.472739
RKF191.A0101	RKF042.A0101	192.963	1559.11	18	1547.15	17	1547.15	17	1547.15	17	0.472456
RKF046.A0101	RKF029.A0101	108.677	1558.76	36	1549.53	35	1534.28	34	1517.52	33	0.472352
RKF234.A0101	RKF228.A0101	133.91	1558.21	23	1558.21	23	1545.78	22	1526.64	21	0.472184
RKF032.A0101	RKF141.A0101	117.443	1556.61	34	1556.61	34	1543.51	33	1509.49	31	0.471699
RKF139.A0101	RKF029.A0101	155.147	1556.12	30	1556.12	30	1512.69	27	1479.62	25	0.471552
RKF014.A0101	RKC038.A0101	204.017	1555.03	18	1555.03	18	1555.03	18	1535.85	17	0.471221
RKF032.A0101	RKF031.A0101	106.098	1552.07	35	1530.33	33	1503.24	31	1430.83	27	0.470323
RKF110.A0101	RKF196.A0101	182.463	1551.71	33	1519.97	30	1490.7	28	1412.64	24	0.470216
RKF113.A0101	RKF196.A0101	214.187	1550.9	19	1550.9	19	1550.9	19	1550.9	19	0.469971
RKF047.A0101	RKF142.A0101	143.788	1540.03	35	1508.78	32	1469.06	29	1414.5	26	0.466677
RKF034.A0101	RKF029.A0101	128.331	1539.8	30	1509.16	27	1467.6	24	1431.65	22	0.466607
KFJ045.A0101	KFJ040.A0101	175.402	1536.14	22	1536.14	22	1536.14	22	1480.55	19	0.465497
RKF213.A0101	RKF155.A0101	149.565	1534.86	32	1523.23	31	1493.73	29	1438.83	26	0.46511
RKC039.A0101	RKC012.A0101	138.06	1534.83	29	1534.83	29	1490.23	26	1472.74	25	0.4651
RKF046.A0101	RKF031.A0101	146.233	1533.64	35	1511.26	33	1495.83	32	1422.96	28	0.464739
KFJ051.A0101	KFJ025.A0101	169.1	1532.8	31	1532.8	31	1506.92	29	1432.14	25	0.464485
RKF234.A0101	RKF080.A0101	158.214	1526.76	36	1514.96	35	1458.15	31	1458.15	31	0.462654
RKC002.A0101	RKC042.A0101	177.298	1525.59	20	1525.59	20	1509.89	19	1509.89	19	0.4623
HNJ012.A0101	HNJ026.A0101	171.023	1524.53	31	1516.08	30	1503.82	29	1466.23	27	0.461977
KUP023.A0101	KUP011.A0101	163.711	1524.45	38	1494.51	35	1463.53	33	1375.77	28	0.461956
KFJ047.A0101	KFJ030.A0101	134.378	1519.69	31	1474.35	27	1474.35	27	1419.68	24	0.460511
RKC018.A0101	RKF088.A0101	151.731	1516.64	14	1516.64	14	1516.64	14	1516.64	14	0.459587
RKF032.A0101	RKF029.A0101	127.258	1516.01	32	1506	31	1476.9	29	1459.94	28	0.459396
RKF139.A0101	RKF141.A0101	177.05	1514.74	34	1495.05	32	1453.63	29	1434.28	28	0.459012
KFJ015.A0101	KFJ020.A0101	148.522	1513.68	38	1468.5	33	1425.4	30	1387.74	28	0.45869
RKF046.A0101	RKF141.A0101	117.443	1509.98	38	1490.23	36	1461.03	34	1352.01	28	0.45757
RKF076.A0101	RKF080.A0101	158.282	1509.8	21	1501.38	20	1488.3	19	1488.3	19	0.457515
RKC021.A0101	RKC039.A0101	102.514	1507.98	37	1507.98	37	1467.28	34	1410.22	31	0.456963
RKF182.A0101	RKF237.A0101	156.759	1505.05	18	1496.2	17	1496.2	17	1496.2	17	0.456077
RKC023.A0101	RKF209.A0101	147.474	1503.36	35	1493.95	34	1450.94	31	1396.67	28	0.455564
RKF199.A0101	RKF209.A0101	148.769	1503.34	33	1469.57	30	1427.03	27	1389.3	25	0.455558
RKF034.A0101	RKF141.A0101	103.847	1503.07	36	1472.16	33	1440.64	31	1405.96	29	0.455475
RKF231.A0101	RKF023.A0101	117.704	1502.79	32	1491.58	31	1447.62	28	1427.74	27	0.455392
XXX001.A1812	KFJ010.A0101	203.96	1501.12	15	1501.12	15	1486.58	14	1486.58	14	0.454885
RKC036.A0101	RKC042.A0101	174.235	1499.63	21	1487.92	20	1487.92	20	1487.92	20	0.454434
RKF002.A0101	RKF209.A0101	151.823	1499.47	30	1488.59	29	1458.46	27	1438.49	26	0.454384
KFJ007.A0101	XXX001.A1813	184.344	1497.2	25	1485.45	24	1473.19	23	1418.26	20	0.453698
RKC017.A0101	RKC009.A0101	185.588	1495.95	42	1451.28	37	1335.67	29	1286.26	26	0.453319
RKF198.A0101	RKF127.A0101	141.024	1495.65	24	1477.13	22	1477.13	22	1441.93	20	0.453229
RKF038.A0101	RKF162.A0101	125.673	1494.49	36	1473.3	34	1416.04	30	1358.96	27	0.452875
RKC002.A0101	RKC047.A0101	124.627	1489.65	33	1458.82	30	1442.88	29	1426.24	28	0.451408
KFJ021.A0101	KFJ009.A0101	173.528	1488.91	18	1477.93	17	1477.93	17	1477.93	17	0.451185
XXX001.A1809	KFJ047.A0101	160.789	1485.98	19	1485.98	19	1460.02	17	1460.02	17	0.450297
RKF047.A0101	RKF209.A0101	143.8	1485.55	34	1465.51	32	1438.92	30	1402.98	28	0.450166
RKF010.A0101	RKF198.A0101	114.785	1483.49	36	1444.74	32	1428.78	31	1356.85	27	0.449541
RKF194.A0101	RKF124.A0101	131.514	1481.96	32	1442.03	28	1427.43	27	1410.37	26	0.44908
RKC030.A0101	RKC047.A0101	131.979	1480.21	34	1440.42	30	1410.77	28	1353.92	25	0.448548
RKF010.A0101	RKF020.A0101	105.553	1478.3	34	1467.23	33	1439.63	31	1387.84	28	0.447971
RKF141.A0101	RKF210.A0101	118.108	1477.82	36	1450.72	33	1419.67	31	1401.69	30	0.447824
RKF029.A0101	RKF036.A0101	168.086	1475.35	24	1464.3	23	1464.3	23	1464.3	23	0.447075
RKF124.A0101	RKF121.A0101	165.51	1475.09	29	1437.23	25	1437.23	25	1420.93	24	0.446998
RKF163.A0101	RKF185.A0101	141.587	1474.7	18	1474.7	18	1474.7	18	1474.7	18	0.446879
RKF014.A0101	RKF209.A0101	124.362	1471.38	36	1459.45	35	1408.21	31	1375.5	29	0.445873
RKF113.A0101	RKF121.A0101	147.439	1466.08	37	1393.27	30	1351.33	27	1279.89	23	0.444266
RKF182.A0101	RKF147.A0101	218.99	1464.19	15	1456	14	1440.65	13	1440.65	13	0.443693
RKF195.A0101	RKF124.A0101	143.168	1462.55	35	1442	33	1442	33	1354.68	28	0.443197
RKC036.A0101	RKC047.A0101	124.03	1460.98	36	1431.95	33	1419.03	32	1362.79	29	0.442721
KFJ022.A0101	KFJ018.A0101	118.32	1459.75	26	1448.97	25	1448.97	25	1430.64	24	0.442348
RKF158.A0101	RKF036.A0101	155.875	1454.8	29	1413.84	25	1399.28	24	1364.4	22	0.440849
RKF099.A0101	RKF042.A0101	119.978	1453.46	20	1433.69	18	1419.71	17	1419.71	17	0.440441
XXX001.A1813	KFJ025.A0101	142.296	1449.48	26	1440.68	25	1399.03	22	1381.78	21	0.439235
RKF046.A0101	RKF213.A0101	138.31	1449.24	31	1438.36	30	1409.75	28	1354.84	25	0.439164
RKF141.A0101	RKF155.A0101	104.035	1445.19	42	1425.76	40	1366.15	36	1241.61	29	0.437935
RKF182.A0101	RKF226.A0101	157.502	1442.2	20	1430.24	19	1430.24	19	1430.24	19	0.437032
RKF010.A0101	RKF023.A0101	187.879	1442.13	17	1432.28	16	1416.82	15	1399.27	14	0.43701
RKF218.A0101	RKF142.A0101	186.42	1441.57	21	1430.64	20	1430.64	20	1414.06	19	0.436841
RKC035.A0101	RKC030.A0101	136.788	1441.2	30	1420.25	28	1378.37	25	1358.87	24	0.436726
RKF065.A0101	RKF070.A0101	189.869	1440.97	19	1430.75	18	1430.75	18	1430.75	18	0.436657
KFJ048.A0101	KFJ051.A0101	179.044	1440.39	27	1418.03	25	1377.38	22	1339.68	20	0.436483
RKC021.A0101	RKC009.A0101	164.671	1440.26	16	1440.26	16	1426.56	15	1426.56	15	0.436441
RKF115.A0101	RKF200.A0101	118.586	1437.86	33	1407.98	30	1361.58	27	1343.99	26	0.435715
RKC029.A0101	RKC027.A0101	150.182	1437.29	24	1408.86	21	1396.08	20	1396.08	20	0.435542
RKF065.A0101	RKF112.A0101	176.1	1436.51	17	1436.51	17	1436.51	17	1400.48	15	0.435305
KFJ050.A0101	KFJ025.A0101	111.541	1434.97	30	1415.95	28	1403.01	27	1347.92	24	0.434839
RKC031.A0101	RKC047.A0101	129.705	1432.43	30	1424.32	29	1365.46	25	1325.94	23	0.43407
RKF242.A0101	RKF243.A0101	112.752	1432.04	34	1400.93	31	1358.97	28	1300.85	25	0.433952
RKC011.A0101	RKC024.A0101	203.999	1430.34	14	1430.34	14	1430.34	14	1430.34	14	0.433436
RKF110.A0101	RKF053.A0101	128.019	1430.2	35	1380.57	30	1336.29	27	1316.58	26	0.433394
KFJ023.A0101	KFJ043.A0101	165.285	1428.49	15	1409.44	13	1409.44	13	1409.44	13	0.432877
RKC032.A0101	RKC046.A0101	174.482	1428.32	14	1428.32	14	1428.32	14	1428.32	14	0.432826
RKF198.A0101	RKF020.A0101	142.662	1425.89	23	1405.54	21	1390.47	20	1390.47	20	0.432087
RKF210.A0101	RKF170.A0101	139.572	1425.87	26	1407.13	24	1393.21	23	1337.92	20	0.432082
RKF250.A0101	RKF251.A0101	165.466	1424.05	34	1393.77	31	1314.15	25	1245.84	21	0.431532
KFJ053.A0101	KFJ010.A0101	180.376	1423.68	28	1413.47	27	1384.39	25	1367.91	24	0.43142
RKC050.A0101	RKC031.A0101	169.167	1420.8	15	1420.8	15	1396.09	13	1396.09	13	0.430547
KFJ047.A0101	KFJ025.A0101	141.258	1416.73	32	1406.33	31	1353.02	27	1299.74	24	0.429312
RKC038.A0101	RKC045.A0101	208.747	1415.57	17	1403.74	16	1403.74	16	1403.74	16	0.428962
RKF034.A0101	RKF210.A0101	129.689	1415.39	25	1393.61	23	1381.28	22	1381.28	22	0.428907
KFJ009.A0101	KFJ018.A0101	173.961	1414.91	20	1405.8	19	1405.8	19	1369.82	17	0.428761
KFJ022.A0101	KFJ030.A0101	143.988	1414.65	29	1386.59	26	1343.18	23	1307.82	21	0.428681
XXX001.A1814	XXX001.A1813	100.49	1414.41	33	1402.93	32	1346.17	28	1311.18	26	0.428609
RKF238.A0101	RKC030.A0101	131.469	1413.91	27	1393.82	25	1350.07	22	1333.28	21	0.428458
RKF067.A0101	RKF201.A0101	153.57	1411.41	18	1394.02	16	1381.77	15	1381.77	15	0.427701
RKC038.A0101	RKC047.A0101	118.821	1411.16	32	1393.11	30	1364.82	28	1328.2	26	0.427625
RKF088.A0101	RKF081.A0101	121.439	1409.8	36	1360.12	31	1315.36	28	1276.69	26	0.427213
RKC042.A0101	RKC047.A0101	106.022	1409.64	31	1398.25	30	1386.2	29	1386.2	29	0.427165
KFJ053.A0101	KFJ009.A0101	159.893	1407.94	19	1407.94	19	1380.83	17	1364.61	16	0.426647
RKF067.A0101	RKF176.A0101	199.797	1407.79	16	1407.79	16	1407.79	16	1371.51	14	0.426602
RKF156.A0101	RKF099.A0101	124.012	1406.56	26	1395.95	25	1339.69	21	1339.69	21	0.426231
RKC028.A0101	RKC036.A0101	114.789	1403.69	27	1393.2	26	1379.54	25	1379.54	25	0.425362
RKF010.A0101	RKF047.A0101	137.052	1403.51	33	1372.54	30	1329.2	27	1273.36	24	0.425305
RKF061.A0101	RKF098.A0101	204.367	1399.37	15	1399.37	15	1399.37	15	1382.53	14	0.424052
KFJ024.A0101	KFJ034.A0101	223.038	1398.74	19	1387.64	18	1387.64	18	1367.65	17	0.423862
RKC028.A0101	RKC033.A0101	175.135	1397.31	18	1397.31	18	1381.62	17	1381.62	17	0.423427
RKF218.A0101	RKF047.A0101	84.7984	1392.55	40	1339.97	35	1311.1	33	1242.1	29	0.421984
RKF113.A0101	RKF194.A0101	106.006	1392.55	34	1374.8	32	1359.76	31	1264.51	26	0.421984
RKF194.A0101	RKF053.A0101	103.62	1388.95	34	1359.67	31	1319.63	28	1269.02	25	0.420893
RKF158.A0101	RKF155.A0101	113.156	1384.27	31	1384.27	31	1355.46	29	1317.81	27	0.419476
RKF013.A0101	RKF127.A0101	68.1788	1383.94	42	1345.04	38	1306.03	35	1253	32	0.419377
RKF238.A0101	RKF142.A0101	138.477	1380.93	41	1350.97	38	1267.55	32	1126.29	24	0.418463
XXX001.A1813	KFJ053.A0101	145.821	1380.08	30	1359.95	28	1331.99	26	1295.36	24	0.418208
KFJ012.A0101	KFJ025.A0101	98.7686	1379.34	29	1370.92	28	1342.48	26	1250.81	21	0.417982
KFJ025.A0101	KFJ010.A0101	150.649	1378.66	27	1378.66	27	1337.93	24	1321.19	23	0.417776
RKF002.A0101	RKC023.A0101	130.97	1377.33	24	1366.61	23	1366.61	23	1314.1	20	0.417374
KFJ006.A0101	KFJ020.A0101	166.057	1375.72	15	1375.72	15	1375.72	15	1356.54	14	0.416884
KFJ018.A0101	KFJ043.A0101	243.231	1374.33	16	1374.33	16	1361.64	15	1361.64	15	0.416464
XXX001.A1814	KFJ012.A0101	125.046	1373.81	29	1352.48	27	1322.46	25	1267.69	22	0.416307
XXX001.A1815	KFJ049.A0101	164.178	1372.95	14	1363.8	13	1363.8	13	1363.8	13	0.416045
KFJ045.A0101	XXX001.A1813	157.676	1370.16	21	1370.16	21	1356.36	20	1337.87	19	0.415199
KFJ012.A0101	KFJ053.A0101	143.53	1369.45	24	1349.11	22	1336.43	21	1298.27	19	0.414985
RKF185.A0101	RKF181.A0101	196.042	1368.4	18	1368.4	18	1354.31	17	1354.31	17	0.414666
RKF199.A0101	RKC023.A0101	136.324	1366.67	26	1356.28	25	1299.91	21	1261.9	19	0.414141
XXX001.A1812	KFJ029.A0101	162.658	1360.06	18	1349.3	17	1349.3	17	1330.66	16	0.412139
KFJ012.A0101	KFJ043.A0101	197.629	1360.01	18	1360.01	18	1360.01	18	1324.06	16	0.412125
KFJ022.A0101	KFJ053.A0101	143.991	1359.62	29	1348.29	28	1335.39	27	1301.1	25	0.412006
RKC035.A0101	RKC002.A0101	105.355	1354.92	36	1314.35	32	1256.61	28	1240.49	27	0.410582
RKF020.A0101	RKF042.A0101	180.901	1354.2	16	1354.2	16	1339.14	15	1339.14	15	0.410365
XXX001.A1814	KFJ022.A0101	137.169	1352.5	31	1319.88	28	1305.02	27	1267.12	25	0.409847
RKF020.A0101	RKF127.A0101	172.299	1352.42	24	1342.51	23	1327.44	22	1292.44	20	0.409824
RKF042.A0101	RKC020.A0101	189.362	1350.32	15	1331.73	13	1331.73	13	1312.68	12	0.409189
KFJ013.A0101	KFJ020.A0101	167.796	1346.19	31	1317.07	28	1304.04	27	1266.54	25	0.407936
RKF014.A0101	RKC011.A0101	148.089	1345.16	22	1345.16	22	1345.16	22	1307.03	20	0.407623
RKF042.A0101	RKF127.A0101	203.963	1344.34	19	1335.68	18	1335.68	18	1335.68	18	0.407377
XXX001.A1813	KFJ043.A0101	184.04	1341.24	18	1341.24	18	1313.22	16	1313.22	16	0.406437
RKC043.A0101	RKC045.A0101	156.968	1332.35	20	1332.35	20	1332.35	20	1314.95	19	0.403743
XXX001.A1813	KFJ030.A0101	138.043	1327.88	36	1266.22	30	1223.03	27	1132.83	22	0.402388
RKF118.A0101	RKF042.A0101	188.146	1323.81	19	1323.81	19	1323.81	19	1305.16	18	0.401155
RKF010.A0101	RKF209.A0101	127.437	1323.34	21	1323.34	21	1282.24	18	1262.4	17	0.401012
KFJ048.A0101	XXX001.A1813	100.499	1320.55	32	1303.3	30	1233.29	25	1197.64	23	0.400167
RKF238.A0101	RKC002.A0101	183.713	1317	31	1297.12	29	1254.28	26	1236.21	25	0.399091
KFJ023.A0101	KFJ020.A0101	143.4	1314.32	33	1275.91	29	1251.03	27	1215.68	25	0.398278
RKF191.A0101	RKF038.A0101	127.001	1309.94	24	1280.74	21	1268.45	20	1268.45	20	0.39695
KFJ012.A0101	KFJ018.A0101	137.209	1308.66	25	1308.66	25	1268.48	22	1248.78	21	0.396562
RKF199.A0101	RKF042.A0101	219.837	1307.27	14	1286.8	12	1286.8	12	1266.82	11	0.396143
KFJ045.A0101	KFJ017.A0101	209.899	1300.99	18	1300.99	18	1300.99	18	1266.96	16	0.39424
KFJ012.A0101	KFJ007.A0101	140.984	1297.92	24	1297.92	24	1255.09	21	1202.19	18	0.39331
RKF213.A0101	RKF032.A0101	145.985	1297.04	28	1288.6	27	1274.35	26	1234.78	24	0.393042
KFJ030.A0101	KFJ010.A0101	150.765	1290	27	1280.51	26	1222	22	1222	22	0.390909
KFJ048.A0101	KFJ009.A0101	175.224	1280.96	17	1280.96	17	1280.96	17	1263.82	16	0.38817
KFJ036.A0101	KFJ038.A0101	172.671	1277.76	22	1259.17	20	1245.29	19	1245.29	19	0.387199
RKF038.A0101	RKF099.A0101	161.581	1273.65	25	1254.49	23	1226.3	21	1226.3	21	0.385955
KFJ012.A0101	KFJ030.A0101	93.135	1265.33	32	1213.14	27	1197.83	26	1049.77	18	0.383435
HNJ012.A0101	HNJ015.A0101	197.046	1262.88	27	1243.66	25	1217.67	23	1184.14	21	0.382692
RKF002.A0101	RKF140.A0101	203.963	1261.67	16	1261.67	16	1245.78	15	1229.12	14	0.382324
RKF164.A0101	RKF081.A0101	176.452	1260.13	21	1239.14	19	1239.14	19	1239.14	19	0.381857
RKF046.A0101	RKF157.A0101	94.3329	1258.11	31	1225.54	28	1139.59	22	1120.32	21	0.381244
RKC028.A0101	RKC027.A0101	154.63	1251.97	18	1233.47	16	1233.47	16	1217.28	15	0.379384
RKF010.A0101	RKF127.A0101	132.755	1250.58	27	1211.82	23	1211.82	23	1211.82	23	0.378963
KFJ012.A0101	KFJ021.A0101	130.596	1250.31	23	1233.49	21	1205.9	19	1205.9	19	0.378883
RKF209.A0101	RKC020.A0101	128.75	1249.7	31	1206.44	27	1206.44	27	1134.52	23	0.378696
XXX001.A1812	XXX001.A1815	187.865	1243.53	16	1220	14	1220	14	1220	14	0.376829
RKF238.A0101	RKF209.A0101	78.067	1238	35	1208.51	32	1192.87	31	1118.5	27	0.375152
RKF034.A0101	RKF139.A0101	89.1341	1237.19	25	1216.68	23	1204.31	22	1204.31	22	0.374906
RKF002.A0101	RKC020.A0101	202.766	1237.07	18	1229.01	17	1213.12	16	1194.07	15	0.374871
RKF148.A0101	RKF136.A0101	203.963	1233.05	16	1233.05	16	1233.05	16	1233.05	16	0.373652
KFJ022.A0101	KFJ025.A0101	94.1654	1227.82	28	1227.82	28	1215.74	27	1142.73	23	0.372067
RKF141.A0101	RKF170.A0101	68.3302	1223.15	35	1214.69	34	1173.4	31	1101.68	27	0.370651
KFJ048.A0101	KFJ012.A0101	97.6134	1217.9	30	1196.89	28	1170.66	26	1116.58	23	0.369061
KUP012.A0101	KUP023.A0101	268.4	1212.66	16	1212.66	16	1212.66	16	1212.66	16	0.367472
RKF218.A0101	RKF209.A0101	166.664	1212.09	22	1190.77	20	1163.7	18	1145.2	17	0.367299
RKF192.A0101	RKF098.A0101	100.219	1209.17	30	1188.06	28	1133.64	24	1099.12	22	0.366415
RKF047.A0101	RKF029.A0101	63.6538	1204.44	41	1164.19	37	1120.2	34	1031.75	29	0.364982
RKF158.A0101	RKF153.A0101	263.64	1200.96	13	1200.96	13	1200.96	13	1200.96	13	0.363927
RKF036.A0101	RKF210.A0101	175.164	1197.78	27	1165.05	24	1152.37	23	1098.28	20	0.362963
RKF157.A0101	RKF032.A0101	105.452	1195.46	28	1165.89	25	1109.55	21	1109.55	21	0.36226
XXX001.A1814	KFJ040.A0101	103.127	1184.78	31	1155.29	28	1142.75	27	1087.54	24	0.359024
KFJ006.A0101	KFJ043.A0101	140.999	1173.48	16	1142.07	13	1142.07	13	1142.07	13	0.355601
RKF263.A0101	RKF253.A0101	155.981	1168.83	12	1168.83	12	1168.83	12	1152.53	11	0.35419
RKF158.A0101	RKF157.A0101	165.674	1168.58	22	1136.98	19	1124.49	18	1087.97	16	0.354114
KFJ022.A0101	KFJ021.A0101	167.634	1165.53	28	1146.92	26	1091.53	22	1057.97	20	0.35319
HNJ014.A0101	HNJ011.A0101	143.771	1149.26	23	1131.08	21	1106.12	19	1106.12	19	0.348261
XXX001.A1813	KFJ018.A0101	95.0324	1149.08	26	1132.46	24	1092.55	21	1075.89	20	0.348206
KFJ048.A0101	KFJ022.A0101	95.8964	1137.99	29	1129.95	28	1087.48	25	1015.38	21	0.344846
RKF014.A0101	RKC023.A0101	119.174	1137.7	24	1116.06	22	1103.32	21	1083.79	20	0.344756
RKF158.A0101	RKF213.A0101	122.486	1128.64	22	1119.71	21	1106.32	20	1069.34	18	0.342011
RKF002.A0101	RKF010.A0101	119.208	1126.96	20	1107.73	18	1095.06	17	1095.06	17	0.341503
RKF109.A0101	RKF133.A0101	201.254	1126.88	14	1126.88	14	1126.88	14	1126.88	14	0.34148
KFJ040.A0101	KFJ030.A0101	105.035	1125.82	30	1125.82	30	1101.25	28	1029.07	24	0.341158
RKC043.A0101	RKC040.A0101	191.647	1124.31	11	1124.31	11	1124.31	11	1124.31	11	0.340701
KFJ017.A0101	KFJ030.A0101	116.745	1108.18	28	1087.75	26	1087.75	26	1014.11	22	0.335811
RKC023.A0101	RKF042.A0101	152.711	1105.89	17	1105.89	17	1079.55	15	1044.64	13	0.335119
XXX001.A1814	KFJ017.A0101	258.904	1098.52	27	1047.46	22	1033.27	21	939.99	16	0.332884
RKC043.A0101	RKC027.A0101	74.7161	1093.87	31	1093.87	31	1053.69	28	964	23	0.331474
XXX001.A1813	KFJ021.A0101	133.954	1092.69	28	1062.55	25	990.85	20	952.724	18	0.331118
KFJ021.A0101	KFJ040.A0101	147.525	1084.24	22	1072.68	21	1057.16	20	1020.96	18	0.328557
RKC036.A0101	RKC002.A0101	174.47	1071.63	16	1062.45	15	1018.52	12	1018.52	12	0.324735
RKF047.A0101	RKF213.A0101	86.2536	1063.3	31	1022.9	27	996.017	25	958.727	23	0.322212
RKC030.A0101	RKC042.A0101	119.168	1060.25	19	1039.44	17	1039.44	17	1039.44	17	0.321289
RKF061.A0101	RKF104.A0101	159.523	1050.3	14	1050.3	14	1037.97	13	1037.97	13	0.318272
XXX001.A1811	KFJ024.A0101	150.457	1043.86	15	1043.86	15	1043.86	15	1043.86	15	0.316323
KFJ007.A0101	KFJ018.A0101	200.043	1040.8	15	1040.8	15	1027.35	14	971.36	11	0.315395
KFJ048.A0101	KFJ017.A0101	259.137	1034.57	23	1023.53	22	981.432	19	909.439	15	0.313505
RKF191.A0101	RKF162.A0101	132.392	1033.61	20	1025.49	19	1012.85	18	995.823	17	0.313216
RKF013.A0101	RKF142.A0101	109.331	1032.56	19	1021.82	18	1021.82	18	986.874	16	0.312896
RKF104.A0101	RKF081.A0101	171.53	1032.17	18	1032.17	18	1032.17	18	1015.05	17	0.31278
RKF157.A0101	RKF047.A0101	76.883	1030.9	31	977.782	26	933.851	23	914.967	22	0.312395
RKF016.A0101	RKF037.A0101	100.68	1029.08	25	1020.13	24	992.091	22	955.618	20	0.311842
RKF014.A0101	RKF199.A0101	119.269	1027.69	24	996.671	21	956.842	18	956.842	18	0.31142
RKC033.A0101	RKC046.A0101	191.657	1021.17	14	1003.76	12	991.366	11	991.366	11	0.309446
RKF162.A0101	RKF099.A0101	88.345	1019.66	24	1011.41	23	972.842	20	938.157	18	0.308988
RKF156.A0101	RKF047.A0101	126.049	1018.32	23	1008.87	22	980.576	20	906.423	16	0.308581
RKC019.A0101	RKC015.A0101	101.817	1017.42	34	945.581	27	917.416	25	863.055	22	0.308308
KFJ007.A0101	KFJ015.A0101	93.7908	1015.13	31	974.494	27	932.75	24	896.506	22	0.307615
KFJ053.A0101	KFJ020.A0101	119.914	1013.33	18	1013.33	18	997.541	17	997.541	17	0.307069
RKF246.A0101	RKF268.A0101	116.108	1009.93	27	949.575	21	921.692	19	869.184	16	0.30604
RKF182.A0101	RKF129.A0101	134.651	1009.8	22	990.893	20	961.93	18	945.222	17	0.305999
KFJ017.A0101	KFJ021.A0101	83.0702	1003	23	984.378	21	958.595	19	907.502	16	0.303938
KFJ017.A0101	KFJ025.A0101	117.257	1000.41	24	990.556	23	976.964	22	901.299	18	0.303156
RKF158.A0101	RKF029.A0101	193.985	995.064	21	995.064	21	953.644	18	919.08	16	0.301534
KFJ048.A0101	KFJ020.A0101	121.411	994.03	20	984.76	19	972.636	18	952.872	17	0.301221
RKF139.A0101	RKF170.A0101	76.9748	993.902	24	974.882	22	974.882	22	918.614	19	0.301182
RKF147.A0101	RKF164.A0101	92.0537	992.908	24	971.732	22	932.22	19	915.105	18	0.300881
RKC036.A0101	RKC035.A0101	167.001	988.407	17	968.471	15	968.471	15	968.471	15	0.299517
RKF160.A0101	RKF142.A0101	131.692	983.391	25	961.278	23	933.833	21	916.34	20	0.297997
XXX001.A1815	KFJ034.A0101	96.8722	982.123	27	917.262	21	917.262	21	880.673	19	0.297613
KFJ018.A0101	KFJ010.A0101	131.423	978.063	20	958.358	18	944.87	17	889.214	14	0.296383
RKF050.A0101	RKF173.A0101	139.41	976.841	15	966.261	14	966.261	14	946.269	13	0.296013
RKF226.A0101	RKF164.A0101	119.393	968.554	23	958.631	22	917.692	19	897.902	18	0.293501
RKF010.A0101	RKF013.A0101	133.877	967.269	18	956.385	17	940.967	16	921.312	15	0.293112
RKC035.A0101	RKC042.A0101	124.036	967.265	18	958.38	17	945.708	16	910.414	14	0.293111
KFJ017.A0101	KFJ053.A0101	149.368	963.67	24	941.754	22	928.263	21	853.561	17	0.292021
HNJ014.A0101	HNJ012.A0101	132.307	962.797	21	942.318	19	942.318	19	924.114	18	0.291757
RKF029.A0101	RKF042.A0101	128.768	959.542	31	927.138	28	882.431	25	814.207	21	0.29077
RKF002.A0101	RKF047.A0101	145.138	959.541	25	929.149	22	886.788	19	830.696	16	0.29077
RKF156.A0101	RKF209.A0101	136.817	958.733	18	938.5	16	938.5	16	846.368	11	0.290525
KFJ047.A0101	KFJ009.A0101	158.316	956.763	17	935.977	15	910.474	13	874.851	11	0.289928
RKC030.A0101	RKC039.A0101	131.911	955.047	24	933.115	22	904.148	20	904.148	20	0.289408
KFJ025.A0101	KFJ040.A0101	104.375	953.981	25	953.981	25	911.883	22	892.691	21	0.289085
RKF014.A0101	RKC012.A0101	165.496	950.209	23	929.786	21	903.046	19	883.083	18	0.287942
KUP003.A0101	KUP002.A0101	189.045	947.466	15	947.466	15	933.247	14	915.698	13	0.287111
RKF047.A0101	RKF141.A0101	75.0906	946.912	30	906.801	26	892.6	25	821.653	21	0.286943
RKF145.A0101	RKF181.A0101	108.747	946.33	18	937.972	17	922.01	16	922.01	16	0.286767
KFJ048.A0101	KFJ040.A0101	101.926	943.653	27	922.354	25	922.354	25	832.226	20	0.285956
KFJ053.A0101	KFJ021.A0101	92.6756	941.429	24	911.497	21	898.147	20	881.595	19	0.285282
RKF182.A0101	RKF164.A0101	112.061	940.34	16	929.439	15	929.439	15	878.446	12	0.284952
RKC039.A0101	RKC002.A0101	124.964	934.271	24	912.92	22	897.312	21	880.915	20	0.283112
RKF156.A0101	RKF010.A0101	148.547	928.699	17	917.873	16	917.873	16	863.273	13	0.281424
RKF163.A0101	RKF145.A0101	108.567	928.463	19	909.42	17	893.965	16	860.289	14	0.281352
RKF156.A0101	RKF142.A0101	148.687	928.09	15	917.343	14	902.02	13	902.02	13	0.281239
XXX001.A1814	KFJ020.A0101	141.337	927.232	20	895.558	17	866.292	15	849.874	14	0.280979
RKF047.A0101	RKF031.A0101	74.8301	924.706	33	864.13	27	849.054	26	761.45	21	0.280214
RKC031.A0101	RKC039.A0101	122.577	924.612	22	912.886	21	884.693	19	845.657	17	0.280185
RKF155.A0101	RKF210.A0101	109.529	922.218	25	855.734	19	840.852	18	822.546	17	0.27946
KUP003.A0101	KUP005.A0101	133.893	921.799	20	901.235	18	876.029	16	856.608	15	0.279333
RKF231.A0101	RKF127.A0101	92.3845	921.422	27	901.249	25	875.213	23	839.679	21	0.279219
RKF238.A0101	RKC042.A0101	128.701	919.987	16	901.375	14	875.351	12	875.351	12	0.278784
XXX001.A1812	KFJ045.A0101	166.079	919.373	12	909.377	11	909.377	11	909.377	11	0.278598
RKF015.A0101	RKF127.A0101	102.882	917.084	22	907.297	21	878.131	19	878.131	19	0.277904
RKC043.A0101	RKC028.A0101	140.908	914.74	19	902.977	18	888.463	17	851.159	15	0.277194
RKC043.A0101	RKC029.A0101	78.9439	912.651	24	900.77	23	887.621	22	816.77	18	0.276561
RKF160.A0101	RKF016.A0101	132.011	909.603	26	882.329	23	839.457	20	839.457	20	0.275637
RKF047.A0101	RKF038.A0101	101.588	909.386	23	909.386	23	864.868	20	825.965	18	0.275571
RKF098.A0101	RKF088.A0101	122.545	909.258	21	887.441	19	859.71	17	859.71	17	0.275533
RKF028.A0101	RKF023.A0101	152.528	907.282	16	896.291	15	896.291	15	880.232	14	0.274934
RKF218.A0101	RKF160.A0101	66.6332	904.594	30	863.234	26	818.741	23	747.37	19	0.27412
RKF052.A0101	RKF050.A0101	135.126	901.574	17	891.842	16	876.488	15	843.131	13	0.273204
XXX001.A1813	KFJ015.A0101	119.925	899.777	21	871.274	18	871.274	18	835.7	16	0.27266
XXX001.A1811	KFJ020.A0101	176.008	897.731	12	880.339	10	867.277	9	867.277	9	0.27204
RKC038.A0101	RKC039.A0101	113.252	896.084	25	865.803	22	825.886	19	808.802	18	0.271541
RKC030.A0101	RKC046.A0101	122.944	895.164	22	868.532	19	812.707	15	774.814	13	0.271262
XXX001.A1815	KFJ018.A0101	102.825	894.523	22	894.523	22	853.161	19	796.661	16	0.271068
RKC016.A0101	RKF237.A0101	115.297	893.314	20	874.689	18	860.873	17	860.873	17	0.270701
KFJ048.A0101	KFJ021.A0101	91.555	892.914	21	892.914	21	866.526	19	847.844	18	0.27058
RKF038.A0101	RKF209.A0101	168.578	892.553	18	865.451	15	851.512	14	851.512	14	0.270471
RKF246.A0101	RKF250.A0101	165.214	889.101	22	862.378	19	835.991	17	781.437	14	0.269425
RKF162.A0101	RKF042.A0101	102.632	888.799	18	888.799	18	873.617	17	854.964	16	0.269333
RKF218.A0101	RKF013.A0101	97.4666	887.937	21	877.053	20	861.148	19	824.551	17	0.269072
RKF037.A0101	RKF142.A0101	100.549	887.805	23	856.508	20	841.398	19	788.067	16	0.269032
RKF164.A0101	RKF237.A0101	83.3677	887.739	24	877.766	23	835.637	20	818.803	19	0.269012
KFJ047.A0101	KFJ022.A0101	107.016	885.226	19	865.153	17	849.926	16	833.389	15	0.26825
KFJ015.A0101	KFJ040.A0101	95.9135	878.728	28	829.626	23	799.304	21	762.143	19	0.266281
RKF002.A0101	RKF218.A0101	151.056	877.799	17	856.639	15	840.741	14	823.619	13	0.266
RKF062.A0101	RKF201.A0101	89.9815	876.785	29	846.697	26	790.829	22	774.44	21	0.265692
KFJ012.A0101	KFJ015.A0101	124.576	875.272	25	855.323	23	826.928	21	791.151	19	0.265234
RKF163.A0101	RKF148.A0101	92.0537	874.202	19	855.454	17	841.349	16	824.232	15	0.26491
RKF199.A0101	RKF010.A0101	139.9	874.187	13	863.666	12	832.743	10	832.743	10	0.264905
RKC002.A0101	RKC046.A0101	117.104	873.497	22	854.169	20	826.665	18	734.685	13	0.264696
RKF036.A0101	RKF170.A0101	102.073	871.117	17	871.117	17	871.117	17	834.532	15	0.263975
RKF047.A0101	RKF013.A0101	132.015	869.423	20	848.209	18	805.636	15	769.745	13	0.263462
RKC011.A0101	RKC012.A0101	148.486	868.855	23	848.199	21	835.612	20	797.657	18	0.263289
RKF157.A0101	RKF042.A0101	100.286	861.983	29	831.922	26	788.071	23	679.508	17	0.261207
RKF158.A0101	RKF141.A0101	89.8919	859.869	23	837.064	21	809.657	19	756.491	16	0.260566
RKF242.A0101	RKF251.A0101	93.3638	855.553	20	834.063	18	834.063	18	814.633	17	0.259259
RKF198.A0101	RKF142.A0101	186.385	849.737	16	828.518	14	828.518	14	809.311	13	0.257496
RKC011.A0101	RKC033.A0101	148.259	848.491	13	848.491	13	848.491	13	848.491	13	0.257118
RKC043.A0101	RKF150.A0101	71.7912	846.276	28	815.219	25	772.382	22	754.012	21	0.256447
XXX001.A1812	KFJ012.A0101	130.242	844.28	15	824.877	13	824.877	13	824.877	13	0.255842
RKF032.A0101	RKF210.A0101	92.1166	844.111	20	823.074	18	807.783	17	807.783	17	0.255791
RKF176.A0101	RKF201.A0101	112.141	841.754	24	788.648	19	745.015	16	675.287	12	0.255077
RKF104.A0101	RKF145.A0101	155.759	840.244	19	830.259	18	814.803	17	726.009	12	0.25462
RKF160.A0101	RKF010.A0101	131.135	839.055	22	799.898	18	799.898	18	782.474	17	0.254259
KFJ017.A0101	KFJ013.A0101	108.943	836.989	20	836.989	20	836.989	20	818.636	19	0.253633
RKF032.A0101	RKF036.A0101	99.5408	834.864	22	817.202	20	775.119	17	724.224	14	0.252989
RKC029.A0101	RKC038.A0101	124.049	834.507	12	834.507	12	834.507	12	834.507	12	0.252881
RKF280.A0101	RKO016.A0101	65.1056	833.738	27	825.213	26	751.072	21	751.072	21	0.252648
RKC043.A0101	RKC036.A0101	86.6285	830.502	19	798.974	16	771.292	14	771.292	14	0.251667
RKF034.A0101	RKF036.A0101	98.8048	829.25	17	812.968	15	797.685	14	780.75	13	0.251288
RKF148.A0101	RKF181.A0101	70.4609	828.954	24	805.62	22	775.257	20	721.422	17	0.251198
KFJ024.A0101	KFJ020.A0101	111.413	827.265	18	809.531	16	794.247	15	756.322	13	0.250687
RKF113.A0101	RKF053.A0101	107.828	827.141	19	827.141	19	783.525	16	783.525	16	0.250649
RKF010.A0101	RKC020.A0101	148.465	822.861	13	814.244	12	814.244	12	814.244	12	0.249352
KFJ017.A0101	KFJ015.A0101	75.9605	821.748	24	811.752	23	797.88	22	779.527	21	0.249014
KFJ023.A0101	KFJ010.A0101	133.493	820.375	18	791.763	15	776.191	14	756.878	13	0.248598
RKF002.A0101	RKF014.A0101	119.267	819.21	18	800.891	16	800.891	16	780.923	15	0.248245
RKF198.A0101	RKF016.A0101	101.358	815.808	17	815.808	17	800.698	16	781.491	15	0.247215
KUP003.A0101	KUP027.A0101	85.8846	814.979	21	786.261	18	774.058	17	757.998	16	0.246963
KFJ053.A0101	KFJ040.A0101	78.673	814.624	27	792.834	25	780.29	24	707.093	20	0.246856
RKF010.A0101	RKF191.A0101	187.509	813.862	15	813.862	15	787.175	13	730.037	10	0.246625
KFJ017.A0101	KFJ023.A0101	108.943	809.924	22	809.924	22	783.82	20	729.268	17	0.245432
RKF088.A0101	RKF164.A0101	165.99	809.049	18	787.897	16	774.631	15	740.07	13	0.245166
RKC023.A0101	RKF238.A0101	136.984	802.583	25	783.931	23	686.431	16	632.289	13	0.243207
KFJ029.A0101	XXX001.A1811	150.038	802.479	13	791.226	12	778.637	11	778.637	11	0.243175
KFJ049.A0101	KFJ010.A0101	132.48	799.321	16	789.387	15	763.109	13	747.011	12	0.242218
RKF238.A0101	RKC046.A0101	193.197	797.687	14	777.392	12	764.875	11	728.77	9	0.241723
XXX001.A1812	XXX001.A1813	166.129	797.055	12	786.957	11	786.957	11	769.466	10	0.241532
RKC045.A0101	RKC033.A0101	136.857	796.346	11	786.862	10	786.862	10	786.862	10	0.241317
RKC036.A0101	RKC039.A0101	74.1494	795.68	26	774.018	24	759.382	23	725.371	21	0.241115
RKF234.A0101	RKF076.A0101	168.829	792.822	12	792.822	12	792.822	12	792.822	12	0.240249
RKF209.A0101	RKF037.A0101	74.6278	788.713	21	778.293	20	766.004	19	730.321	17	0.239004
KFJ006.A0101	KFJ022.A0101	104.996	788.44	14	779.284	13	767.016	12	767.016	12	0.238921
RKC011.A0101	RKF150.A0101	74.2927	787.403	25	754.72	22	742.679	21	669.214	17	0.238607
RKC028.A0101	RKC031.A0101	108.62	786.791	13	786.791	13	786.791	13	786.791	13	0.238422
KFJ047.A0101	XXX001.A1813	130.365	786.517	18	786.517	18	757.541	16	723.19	14	0.238339
XXX001.A1811	XXX001.A1815	188.412	786.428	14	777.809	13	752.211	11	735.412	10	0.238311
RKF141.A0101	RKF042.A0101	75.0371	785.172	25	785.172	25	728.902	21	673.493	18	0.237931
RKF156.A0101	RKF016.A0101	126.15	784.106	14	784.106	14	784.106	14	766.715	13	0.237608
XXX001.A1814	KFJ021.A0101	132.807	782.305	19	745.837	15	745.837	15	745.837	15	0.237062
RKF076.A0101	RKF228.A0101	98.7201	781.826	15	759.489	13	759.489	13	742.002	12	0.236917
KFJ050.A0101	KFJ010.A0101	133.701	780.739	17	780.739	17	737.836	14	737.836	14	0.236588
KFJ047.A0101	KFJ010.A0101	127.71	780.603	16	771.438	15	744.288	13	711.011	11	0.236546
RKF010.A0101	RKF038.A0101	113.258	775.392	15	764.434	14	749.435	13	749.435	13	0.234967
KFJ023.A0101	KFJ040.A0101	99.5502	775.169	19	764.554	18	764.554	18	726.631	16	0.2349
RKF213.A0101	RKF042.A0101	66.4092	775	30	723.271	25	666.533	21	522.86	13	0.234848
RKF046.A0101	RKF210.A0101	92.4367	772.793	21	732.354	17	701.326	15	682.421	14	0.23418
KFJ012.A0101	KFJ047.A0101	125.046	767.852	16	758.488	15	717.176	12	700.66	11	0.232683
KUP027.A0101	KUP002.A0101	109.901	765.779	21	738.873	18	693.432	15	656.169	13	0.232054
KFJ045.A0101	KFJ018.A0101	156.545	764.732	12	752.947	11	752.947	11	736.3	10	0.231737
XXX001.A1812	KFJ023.A0101	182.533	764.427	11	753.977	10	753.977	10	735.675	9	0.231645
RKC021.A0101	RKF145.A0101	108.598	762.619	17	753.741	16	740.081	15	721.141	14	0.231097
KFJ051.A0101	KFJ010.A0101	121.976	757.973	18	738.115	16	684.115	12	684.115	12	0.229689
KFJ009.A0101	KFJ050.A0101	185.439	756.174	14	746.236	13	731.342	12	712.8	11	0.229144
RKF156.A0101	RKF218.A0101	103.349	755.597	17	744.771	16	715.929	14	680.617	12	0.228969
RKF046.A0101	RKF155.A0101	82.1782	754.037	25	724.033	22	693.672	20	636.399	17	0.228496
RKF014.A0101	RKC020.A0101	115.372	753.45	15	744.894	14	718.988	12	718.988	12	0.228318
RKC028.A0101	RKC030.A0101	106.376	753.098	19	743.283	18	684.607	14	684.607	14	0.228211
RKF013.A0101	RKF016.A0101	92.128	752.893	15	752.893	15	752.893	15	735.851	14	0.228149
RKF031.A0101	RKF042.A0101	135.129	752.842	26	711.434	22	652.123	18	561.328	13	0.228134
RKF160.A0101	RKF209.A0101	86.0035	752.425	22	734.175	20	722.078	19	704.585	18	0.228007
RKC043.A0101	RKC033.A0101	128.176	752.209	13	752.209	13	737.872	12	737.872	12	0.227942
XXX001.A1812	XXX001.A1814	175.678	752.206	11	740.954	10	740.954	10	740.954	10	0.227941
KFJ022.A0101	KFJ015.A0101	114.398	750.218	18	741.933	17	741.933	17	723.716	16	0.227339
KFJ045.A0101	XXX001.A1815	145.183	748.841	12	748.841	12	733.532	11	733.532	11	0.226921
KFJ045.A0101	KFJ023.A0101	125.344	748.321	19	720.18	16	681.388	13	643.805	11	0.226764
RKF194.A0101	RKF088.A0101	73.406	747.532	27	696.136	22	671.854	20	671.854	20	0.226525
KFJ029.A0101	KFJ020.A0101	103.691	744.84	17	733.734	16	733.734	16	714.643	15	0.225709
KFJ021.A0101	KFJ025.A0101	87.4709	744.198	21	733.089	20	692.108	17	672.25	16	0.225514
RKF158.A0101	RKF210.A0101	93.5709	742.773	22	711.371	19	683.52	17	628.414	14	0.225083
RKC028.A0101	RKC042.A0101	107.857	742.427	13	742.427	13	726.542	12	726.542	12	0.224978
RKF189.A0101	RKF098.A0101	105.987	741.792	24	709.178	21	667.8	18	650.309	17	0.224786
RKC018.A0101	RKC039.A0101	78.3342	740.412	23	730.702	22	665.739	17	665.739	17	0.224367
XXX001.A1812	KFJ053.A0101	165.632	740.276	12	710.994	9	710.994	9	710.994	9	0.224326
RKC038.A0101	RKC035.A0101	112.586	739.471	14	739.471	14	727.072	13	688.765	11	0.224082
KFJ013.A0101	KFJ040.A0101	90.2296	738.28	21	720.35	19	720.35	19	683.177	17	0.223721
XXX001.A1811	KFJ010.A0101	147.159	737.765	11	728.889	10	728.889	10	728.889	10	0.223565
RKF046.A0101	RKF036.A0101	83.7938	737.293	23	725.603	22	670.328	18	579.39	13	0.223422
RKC029.A0101	RKC024.A0101	131.21	737.191	12	727.182	11	727.182	11	708.752	10	0.223391
KFJ045.A0101	KFJ006.A0101	95.9114	737.173	15	719.904	13	704.121	12	686.714	11	0.223386
KFJ047.A0101	KFJ040.A0101	103.165	736.421	21	710.243	18	696.367	17	628.348	13	0.223158
XXX001.A1815	KFJ023.A0101	127.574	735.639	14	735.639	14	723.435	13	687.626	11	0.222921
RKF155.A0101	RKF170.A0101	60.0201	734.753	22	704.655	19	704.655	19	634.168	15	0.222652
RKC050.A0101	RKF238.A0101	169.167	733.942	11	725.75	10	725.75	10	725.75	10	0.222407
RKF199.A0101	RKF238.A0101	87.3902	730.993	25	702.854	22	601.704	15	583.049	14	0.221513
RKF192.A0101	RKF081.A0101	127.529	730.678	15	730.678	15	718.318	14	718.318	14	0.221418
RKC036.A0101	RKF238.A0101	127.775	728.625	15	706.008	13	692.244	12	673.212	11	0.220795
KFJ051.A0101	KFJ009.A0101	169.788	727.373	12	727.373	12	711.767	11	675.726	9	0.220416
XXX001.A1812	KFJ040.A0101	111.455	719.485	13	710.132	12	710.132	12	710.132	12	0.218026
RKO016.A0101	RKF271.A0101	66.2897	717.745	22	697.81	20	684.904	19	649.537	17	0.217499
KFJ034.A0101	KFJ010.A0101	85.4324	717.072	22	675.745	18	633.406	15	633.406	15	0.217295
RKC021.A0101	RKC012.A0101	62.0903	715.648	24	684.695	21	669.582	20	653.36	19	0.216863
KFJ015.A0101	KFJ010.A0101	138.881	710.913	16	681.707	13	654.693	11	637.95	10	0.215428
RKF010.A0101	RKF037.A0101	100.034	709.576	25	682.187	22	639.961	19	550.68	14	0.215023
RKF238.A0101	RKC020.A0101	99.4794	709.526	18	690.999	16	675.393	15	638.092	13	0.215008
RKF191.A0101	RKF142.A0101	152.948	707.804	14	695.859	13	665.091	11	646.456	10	0.214486
XXX001.A1812	KFJ013.A0101	184.312	706.745	9	706.745	9	706.745	9	690.398	8	0.214165
RKF046.A0101	RKF139.A0101	87.3499	704.3	22	662.788	18	618.787	15	580.054	13	0.213424
XXX001.A1817	KUP002.A0101	66.1375	703.648	19	683.62	17	654.465	15	638.147	14	0.213227
RKF198.A0101	RKF209.A0101	98.8133	703.433	16	692.528	15	678.56	14	621.446	11	0.213161
XXX001.A1813	KFJ013.A0101	135.939	702.878	18	694.246	17	681.742	16	646.391	14	0.212993
KFJ007.A0101	KFJ013.A0101	78.9464	701.537	20	683.549	18	669.411	17	595.609	13	0.212587
KFJ045.A0101	KFJ015.A0101	128.423	700.24	18	673.738	15	645.636	13	627.655	12	0.212194
RKF010.A0101	RKF099.A0101	112.175	695.864	18	665.013	15	638.679	13	583.272	10	0.210868
RKF016.A0101	RKF127.A0101	173.125	695.086	16	695.086	16	680.446	15	680.446	15	0.210632
XXX001.A1815	KFJ015.A0101	104.634	694.097	12	694.097	12	694.097	12	677.334	11	0.210333
RKC021.A0101	RKF061.A0101	116.314	692.577	11	692.577	11	692.577	11	692.577	11	0.209872
RKF160.A0101	RKF029.A0101	63.2513	691.238	27	649.506	23	634.633	22	597.575	20	0.209466
RKF032.A0101	RKF155.A0101	101.096	691.077	22	660.235	19	616.79	16	597.991	15	0.209417
RKF218.A0101	RKF037.A0101	84.8415	689.405	22	655.658	19	625.954	17	551.628	13	0.208911
RKF182.A0101	RKF081.A0101	109.322	688.364	13	678.573	12	662.69	11	643.862	10	0.208595
RKF136.A0101	RKF182.A0101	117.398	687.07	12	687.07	12	687.07	12	687.07	12	0.208203
RKF273.A0101	RKF242.A0101	90.4191	686.133	22	641.169	18	599.778	15	548.359	12	0.207919
KFJ045.A0101	KFJ010.A0101	113.268	684.704	13	684.704	13	657.727	11	657.727	11	0.207486
KFJ017.A0101	KFJ047.A0101	180.558	684.682	16	674.701	15	646.651	13	560.509	8	0.20748
RKF182.A0101	RKF201.A0101	134.883	684.379	16	672.789	15	630.598	12	614.539	11	0.207388
KFJ012.A0101	KFJ050.A0101	62.6905	684.291	18	684.291	18	669.398	17	631.149	15	0.207361
KFJ034.A0101	KFJ020.A0101	96.8013	683.582	18	656.199	15	656.199	15	620.807	13	0.207146
RKC028.A0101	RKC047.A0101	82.2744	682.866	17	673.429	16	673.429	16	636.966	14	0.206929
RKC009.A0101	RKF088.A0101	151.731	682.477	10	682.477	10	655.582	8	655.582	8	0.206811
RKF046.A0101	RKF170.A0101	62.8838	682.344	22	671.869	21	641.707	19	536.204	13	0.206771
RKC036.A0101	RKC011.A0101	104.01	681.787	17	654	14	640.892	13	640.892	13	0.206602
RKF080.A0101	RKF193.A0101	93.0066	680.19	19	680.19	19	665.699	18	612.226	15	0.206118
KFJ025.A0101	KFJ020.A0101	150.681	679.639	16	679.639	16	649.163	14	649.163	14	0.205951
RKC027.A0101	RKC024.A0101	152.694	676.675	10	667.352	9	667.352	9	667.352	9	0.205053
XXX001.A1812	KFJ022.A0101	101.143	676.324	16	664.844	15	637.724	13	637.724	13	0.204947
KFJ017.A0101	KFJ006.A0101	135.659	675.668	13	657.351	11	645.083	10	627.27	9	0.204748
RKC028.A0101	RKC002.A0101	91.9327	674.724	16	674.724	16	648.136	14	648.136	14	0.204462
KFJ021.A0101	KFJ020.A0101	156.621	674.193	14	654.124	12	625.442	10	625.442	10	0.204301
RKF038.A0101	RKF142.A0101	112.757	673.727	14	673.727	14	659.788	13	659.788	13	0.20416
XXX001.A1815	KFJ024.A0101	82.7887	673.426	19	662.331	18	662.331	18	645.469	17	0.204069
KFJ048.A0101	KFJ034.A0101	68.7659	673.163	22	632.745	18	632.745	18	557.923	14	0.203989
KFJ013.A0101	KFJ010.A0101	140.034	671.232	12	662.106	11	646.316	10	629.191	9	0.203404
RKF034.A0101	RKF155.A0101	79.3088	670.968	17	660.849	16	660.849	16	625.45	14	0.203324
RKF047.A0101	RKF210.A0101	72.4946	664.239	22	635.763	19	577.834	15	577.834	15	0.201284
KFJ030.A0101	KFJ020.A0101	107.056	663.031	14	663.031	14	647.475	13	647.475	13	0.200919
KFJ051.A0101	KFJ012.A0101	102.879	662.596	17	662.596	17	662.596	17	570.232	12	0.200787
RKC038.A0101	RKF238.A0101	117.783	659.774	15	636.967	13	609.802	11	609.802	11	0.199932
RKF014.A0101	RKC036.A0101	81.1044	659.63	15	659.63	15	644.962	14	644.962	14	0.199888
RKF163.A0101	RKF081.A0101	128.086	658.509	14	658.509	14	658.509	14	640.182	13	0.199548
RKC042.A0101	RKC046.A0101	125.435	657.511	11	648.151	10	634.354	9	634.354	9	0.199246
XXX001.A1813	KFJ050.A0101	103.242	655.896	21	628.97	18	598.183	16	558.706	14	0.198756
RKC012.A0101	RKC033.A0101	65.8557	655.682	20	645.731	19	633.705	18	614.648	17	0.198692
RKF047.A0101	RKC023.A0101	108.739	655.254	19	645.567	18	591.956	14	556.542	12	0.198562
RKF191.A0101	RKF209.A0101	128.021	653.107	13	653.107	13	640.943	12	621.972	11	0.197911
RKC038.A0101	RKC046.A0101	172.794	652.459	12	644.022	11	604.218	8	604.218	8	0.197715
RKF010.A0101	RKC023.A0101	152.642	652.228	12	652.228	12	652.228	12	616.119	10	0.197645
RKF238.A0101	RKC047.A0101	130.01	651.101	17	651.101	17	608.181	14	572.077	12	0.197303
RKF088.A0101	RKF121.A0101	56.3883	650.118	23	596.344	18	580.607	17	563.743	16	0.197005
RKF020.A0101	RKF016.A0101	123.189	647.724	10	647.724	10	647.724	10	647.724	10	0.19628
RKF218.A0101	RKF023.A0101	116.366	647.336	16	620.713	13	620.713	13	602.209	12	0.196162
RKC036.A0101	RKC046.A0101	124.884	645.308	13	627.237	11	613.439	10	596.624	9	0.195548
RKC014.A0101	RKC024.A0101	83.5208	644.401	21	605.575	17	590.029	16	534.186	13	0.195273
KFJ012.A0101	KFJ049.A0101	67.6174	644.286	18	635.01	17	591.087	14	552.83	12	0.195238
RKF020.A0101	RKF142.A0101	104.676	643.819	12	633.56	11	633.56	11	615.214	10	0.195097
RKF047.A0101	RKC020.A0101	126.706	641.952	16	620.197	14	574.941	11	574.941	11	0.194531
RKF199.A0101	RKF047.A0101	92.9372	639.963	18	619.922	16	604.551	15	528.561	11	0.193928
RKC050.A0101	RKC002.A0101	84.4115	639.79	19	609.914	16	596.704	15	556.956	13	0.193876
RKF195.A0101	RKF088.A0101	64.8693	639.555	26	589.294	21	562.733	19	473.084	14	0.193805
RKF047.A0101	RKF198.A0101	52.4671	638.534	23	615.849	21	541.386	16	489.971	13	0.193495
XXX001.A1815	KFJ013.A0101	102.974	638.073	12	638.073	12	622.282	11	603.642	10	0.193355
RKF181.A0101	RKF081.A0101	97.4605	637.736	15	616.518	13	616.518	13	616.518	13	0.193253
RKF046.A0101	RKF034.A0101	81.6035	637.447	19	619.103	17	605.657	16	552.54	13	0.193166
RKF047.A0101	RKF020.A0101	84.8082	631.168	18	600.066	15	585.802	14	566.126	13	0.191263
KFJ006.A0101	KFJ040.A0101	135.659	630.578	13	612.102	11	599.833	10	583.556	9	0.191084
KFJ022.A0101	KFJ013.A0101	139.778	629.033	17	599.145	14	587.05	13	569.164	12	0.190616
RKF047.A0101	RKF036.A0101	73.0247	628.827	20	576.259	15	576.259	15	540.743	13	0.190554
RKF118.A0101	RKF209.A0101	107.845	628.415	10	628.415	10	615.425	9	615.425	9	0.190429
RKF032.A0101	RKF170.A0101	112.824	627.954	18	607.791	16	607.791	16	550.444	13	0.190289
RKF127.A0101	RKF209.A0101	97.4747	624.619	13	613.366	12	599.309	11	581.28	10	0.189279
RKF047.A0101	RKF191.A0101	111.723	623.573	15	600.841	13	585.267	12	548.436	10	0.188962
RKF136.A0101	RKC016.A0101	54.4535	620.197	23	601.37	21	531.17	16	514.626	15	0.187938
RKF047.A0101	RKF118.A0101	83.6809	618.483	18	609.795	17	597.458	16	558.733	14	0.187419
RKF160.A0101	RKF157.A0101	63.6396	618.111	20	567.173	15	552.225	14	552.225	14	0.187306
RKF139.A0101	RKF036.A0101	95.609	617.635	14	617.635	14	576.361	11	576.361	11	0.187162
KFJ051.A0101	XXX001.A1813	100.117	616.727	17	607.231	16	576.728	14	523.094	11	0.186887
RKC039.A0101	RKC042.A0101	68.2676	616.654	17	606.117	16	606.117	16	586.812	15	0.186865
XXX001.A1813	KFJ049.A0101	98.228	615.936	19	575.455	15	516.696	11	499.752	10	0.186647
RKF218.A0101	RKC020.A0101	140.24	615.519	13	605.636	12	589.717	11	589.717	11	0.186521
KFJ022.A0101	KFJ050.A0101	107.016	614.853	18	606.109	17	565.413	14	547.811	13	0.186319
RKC021.A0101	RKF081.A0101	121.541	613.43	16	592.345	14	564.85	12	564.85	12	0.185888
RKF218.A0101	RKF038.A0101	69.3412	613.37	15	613.37	15	584.275	13	566.274	12	0.18587
XXX001.A1813	KFJ023.A0101	83.8263	612.721	19	563.861	14	548.755	13	530.707	12	0.185673
RKF013.A0101	RKF209.A0101	99.82	610.501	17	590.09	15	577.317	14	539.147	12	0.185
RKF002.A0101	RKF160.A0101	87.167	610.181	22	574.695	18	532.433	15	495.882	13	0.184903
KFJ007.A0101	KFJ023.A0101	125.345	610.172	20	579.012	17	551.396	15	476.909	11	0.184901
RKF098.A0101	RKF164.A0101	107.409	609.92	17	590.336	15	590.336	15	534.811	12	0.184824
RKF010.A0101	RKF118.A0101	143.791	608.557	11	608.557	11	582.869	9	582.869	9	0.184411
XXX001.A1812	KFJ048.A0101	163.892	608.407	11	598.023	10	584.499	9	584.499	9	0.184366
RKC050.A0101	RKC030.A0101	130.977	607.727	15	587.496	13	573.629	12	534.313	10	0.18416
KFJ051.A0101	KFJ022.A0101	81.9737	607.25	18	586.945	16	572.22	15	536.499	13	0.184015
RKC035.A0101	RKC047.A0101	80.7685	606.011	16	596.007	15	567.967	13	548.331	12	0.18364
RKF158.A0101	RKF139.A0101	165.1	605.035	14	584.526	12	572.04	11	572.04	11	0.183344
RKF038.A0101	RKF037.A0101	104.719	604.851	18	586.356	16	559.652	14	501.68	11	0.183288
RKF139.A0101	RKF155.A0101	109.953	603.538	16	582.202	14	555.85	12	521.86	10	0.18289
XXX001.A1812	KFJ030.A0101	114.517	603.32	10	592.198	9	592.198	9	592.198	9	0.182824
KFJ012.A0101	KFJ013.A0101	67.4598	603.269	17	603.269	17	590.884	16	551.904	14	0.182809
RKC050.A0101	RKC033.A0101	144.748	602.842	10	574.711	7	574.711	7	556.059	6	0.182679
RKF099.A0101	RKF209.A0101	94.3057	601.368	14	579.202	12	564.936	11	545.934	10	0.182233
KUP005.A0101	KUP002.A0101	88.2926	600.419	16	588.769	15	547.122	12	494.079	9	0.181945
RKF038.A0101	RKF016.A0101	113.284	599.952	12	599.952	12	586.014	11	586.014	11	0.181804
KFJ051.A0101	KFJ040.A0101	102.879	596.783	17	579.256	15	566.18	14	510.443	11	0.180843
KFJ051.A0101	KFJ017.A0101	109.597	596.668	15	596.668	15	583.272	14	490.833	9	0.180808
KFJ029.A0101	KFJ010.A0101	103.069	595.915	15	574.743	13	562.531	12	506.907	9	0.18058
RKF135.A0101	RKC047.A0101	81.2854	594.703	22	535.658	16	535.658	16	501.37	14	0.180213
KFJ021.A0101	KFJ030.A0101	102.383	594.564	16	575.46	14	546.839	12	530.27	11	0.180171
KFJ036.A0101	KFJ033.A0101	95.5958	593.314	15	583.893	14	570.063	13	513.082	10	0.179792
RKF042.A0101	RKF023.A0101	120.24	590.683	10	582.395	9	582.395	9	582.395	9	0.178995
RKF195.A0101	RKF110.A0101	63.4528	590.593	21	550.795	17	508.118	14	508.118	14	0.178967
KFJ024.A0101	KFJ010.A0101	103.067	589.575	13	572.055	11	559.8	10	540.661	9	0.178659
KFJ009.A0101	KFJ049.A0101	163.824	588.846	11	579.843	10	535.011	7	517.102	6	0.178438
RKF002.A0101	RKF156.A0101	120.638	586.367	10	586.367	10	586.367	10	569.246	9	0.177687
RKF047.A0101	RKF099.A0101	66.557	586.257	17	566.811	15	522.038	12	502.094	11	0.177654
KFJ006.A0101	XXX001.A1813	101.024	584.873	14	576.542	13	564.525	12	546.435	11	0.177234
RKC036.A0101	RKC045.A0101	109.446	581.807	15	563.753	13	523.384	10	523.384	10	0.176305
RKC015.A0101	RKC020.A0101	52.1403	581.599	24	532.645	19	493.914	16	439.631	13	0.176242
RKF104.A0101	RKF088.A0101	114.329	581.397	16	561.07	14	548.502	13	512.123	11	0.176181
KFJ012.A0101	KFJ023.A0101	108.935	580.384	17	569.769	16	532.836	13	474.338	10	0.175874
XXX001.A1815	KFJ007.A0101	144.001	580.261	11	568.923	10	568.923	10	530.179	8	0.175837
RKC022.A0101	RKF150.A0101	105.033	579.992	10	579.992	10	579.992	10	579.992	10	0.175755
XXX001.A1812	KFJ017.A0101	175.825	579.183	7	579.183	7	579.183	7	579.183	7	0.17551
KFJ047.A0101	KFJ020.A0101	141.068	578.897	10	567.333	9	553.225	8	553.225	8	0.175423
RKF182.A0101	RKF145.A0101	102.778	577.069	13	568.765	12	544.358	10	544.358	10	0.174869
RKF213.A0101	RKF037.A0101	90.3492	575.994	17	543.706	14	513.663	12	496.041	11	0.174544
RKF139.A0101	RKF210.A0101	78.2501	573.05	13	563.415	12	535.637	10	535.637	10	0.173651
XXX001.A1811	XXX001.A1814	176.468	571.96	10	560.693	9	560.693	9	524.378	7	0.173321
XXX001.A1812	KFJ015.A0101	152.765	571.265	10	562.559	9	547.861	8	547.861	8	0.17311
RKF153.A0101	RKF210.A0101	91.2733	570.616	15	542.766	12	515.722	10	497.477	9	0.172914
KUP009.A0101	KUP016.A0101	94.1529	570.086	14	551.688	12	535.714	11	519.377	10	0.172753
RKF118.A0101	RKF142.A0101	103.333	569.347	13	557.435	12	544.445	11	528.331	10	0.172529
RKF020.A0101	RKF209.A0101	81.0127	567.947	13	567.947	13	540.281	11	540.281	11	0.172105
RKF191.A0101	RKF016.A0101	128.021	565.365	10	554.099	9	554.099	9	554.099	9	0.171323
KFJ051.A0101	KFJ020.A0101	86.1501	565.172	13	553.619	12	525.521	10	505.839	9	0.171264
RKF014.A0101	RKC027.A0101	110.838	565.164	11	556.241	10	556.241	10	519.946	8	0.171262
RKF099.A0101	RKF016.A0101	96.0351	562.397	15	530.063	12	516.278	11	479.885	9	0.170423
RKF182.A0101	RKF181.A0101	95.3156	562.204	14	533.362	11	533.362	11	498.364	9	0.170365
KUP003.A0101	XXX001.A1817	66.9762	560.114	15	551.457	14	522.79	12	522.79	12	0.169732
RKC028.A0101	RKC045.A0101	82.2744	558.71	16	546.809	15	532.382	14	514.827	13	0.169306
KFJ049.A0101	KFJ020.A0101	100.587	558.556	11	528.083	8	528.083	8	528.083	8	0.169259
RKF163.A0101	RKF147.A0101	92.0537	557.914	13	557.914	13	544.427	12	510.314	10	0.169065
RKF047.A0101	RKF127.A0101	73.0759	557.029	20	539.03	18	470.168	13	470.168	13	0.168797
RKF218.A0101	RKF191.A0101	68.3794	553.845	15	553.845	15	539.099	14	483.609	11	0.167832
RKF110.A0101	RKF121.A0101	117.403	550.765	13	539.14	12	539.14	12	519.513	11	0.166898
RKC046.A0101	RKC047.A0101	105.806	549.42	11	539.836	10	539.836	10	539.836	10	0.166491
RKF156.A0101	RKF013.A0101	97.3081	548.423	14	537.032	13	521.666	12	485.728	10	0.166189
RKF160.A0101	RKF213.A0101	63.3542	544.671	21	491.902	16	477.814	15	477.814	15	0.165052
RKF014.A0101	RKC033.A0101	90.5181	544.301	13	517.792	10	502.102	9	502.102	9	0.16494
RKF182.A0101	RKF109.A0101	76.627	543.119	18	496.603	13	496.603	13	476.851	12	0.164582
RKF002.A0101	RKF037.A0101	74.7255	542.573	16	513.283	13	498.107	12	478.845	11	0.164416
RKC033.A0101	RKF135.A0101	77.7456	542.463	20	513.466	17	485.382	15	450.996	13	0.164383
RKF113.A0101	RKF124.A0101	80.1902	540.451	14	540.451	14	513.77	12	513.77	12	0.163773
KFJ022.A0101	KFJ049.A0101	107.016	539.401	16	517.003	14	504.696	13	448.024	10	0.163455
RKC045.A0101	RKC047.A0101	98.6672	539.379	13	529.894	12	529.894	12	512.881	11	0.163448
RKF147.A0101	RKF181.A0101	67.5453	539.209	19	518.146	17	465.78	13	447.473	12	0.163397
XXX001.A1812	KFJ021.A0101	132.853	538.802	9	538.802	9	538.802	9	538.802	9	0.163273
RKF156.A0101	RKF037.A0101	87.1229	537.71	16	527.726	15	488.076	12	452.006	10	0.162942
RKF129.A0101	RKF196.A0101	148.025	537.33	14	527.68	13	499.878	11	464.095	9	0.162827
RKC011.A0101	RKC031.A0101	99.6017	537.106	10	537.106	10	537.106	10	537.106	10	0.162759
RKF226.A0101	RKF181.A0101	67.1679	535.882	20	493.719	16	436.616	12	400.809	10	0.162388
RKF163.A0101	RKF226.A0101	77.4095	535.75	14	525.384	13	512.77	12	512.77	12	0.162349
RKF182.A0101	RKF196.A0101	154.501	535.654	15	517.307	13	490.535	11	470.784	10	0.162319
RKF013.A0101	RKF191.A0101	118.011	535.618	11	535.618	11	520.923	10	520.923	10	0.162308
RKF127.A0101	RKF142.A0101	89.0557	535.509	14	525.434	13	510.186	12	510.186	12	0.162275
KFJ050.A0101	KFJ040.A0101	103.165	534.483	18	517.553	16	488.277	14	433.257	11	0.161965
RKF231.A0101	RKF042.A0101	91.142	533.245	11	502.877	8	490.65	7	490.65	7	0.161589
KFJ012.A0101	KFJ024.A0101	105.11	532.72	14	493.952	10	468.393	8	468.393	8	0.16143
RKF199.A0101	RKF013.A0101	100.242	529.559	10	529.559	10	529.559	10	512.46	9	0.160473
RKF156.A0101	RKF160.A0101	88.9296	526.652	17	498.497	14	471.368	12	452.379	11	0.159591
RKF218.A0101	RKF099.A0101	80.585	526.36	15	495.385	12	481.779	11	481.779	11	0.159503
RKF198.A0101	RKF013.A0101	90.5011	525.88	14	525.88	14	497.946	12	460.193	10	0.159358
RKF061.A0101	RKF192.A0101	112.633	523.065	8	512.464	7	512.464	7	512.464	7	0.158505
RKC031.A0101	RKC045.A0101	109.038	522.761	9	522.761	9	494.745	7	477.044	6	0.158413
KFJ029.A0101	KFJ012.A0101	102.751	520.632	14	492.915	11	480.719	10	480.719	10	0.157767
RKF014.A0101	RKC029.A0101	79.4384	520.165	14	509.524	13	495.856	12	457.072	10	0.157626
RKF160.A0101	RKC023.A0101	107.636	519.309	17	479.605	13	467.399	12	396.328	8	0.157366
RKF218.A0101	RKF118.A0101	69.5508	518.215	13	506.219	12	478.418	10	478.418	10	0.157035
RKF181.A0101	RKF237.A0101	69.7825	516.51	16	516.51	16	475.335	13	475.335	13	0.156518
KFJ017.A0101	KFJ050.A0101	66.1076	513.47	19	484.207	16	469.322	15	411.737	12	0.155597
RKF099.A0101	RKF142.A0101	91.7334	513.27	14	490.487	12	446.852	9	427.552	8	0.155536
RKF062.A0101	RKF182.A0101	81.7711	512.542	14	490.133	12	461.496	10	461.496	10	0.155316
RKF147.A0101	RKC016.A0101	78.491	511.967	15	502.014	14	489.355	13	454.6	11	0.155141
RKF218.A0101	RKF157.A0101	52.2331	510.447	18	489.475	16	475.4	15	402.5	11	0.154681
RKF218.A0101	RKC023.A0101	107.899	510.285	10	510.285	10	494.365	9	477.736	8	0.154632
RKF034.A0101	RKF032.A0101	118.494	510.052	12	489.888	10	489.888	10	470.072	9	0.154561
RKF029.A0101	RKF209.A0101	69.4647	508.63	17	500.575	16	473.586	14	436.49	12	0.15413
RKF047.A0101	RKF155.A0101	68.6967	505.979	19	486.333	17	445.569	14	410.47	12	0.153327
RKF158.A0101	RKF170.A0101	102.924	504.356	11	496.005	10	496.005	10	478.138	9	0.152835
RKF007.A0101	RKF042.A0101	59.4275	504.345	18	484.792	16	454.524	14	400.404	11	0.152832
RKF002.A0101	RKF238.A0101	70.4385	504.076	19	486.895	17	430.027	13	321.038	7	0.15275
RKF034.A0101	RKF158.A0101	102.633	502.914	11	490.933	10	490.933	10	490.933	10	0.152398
RKF156.A0101	RKF199.A0101	105.974	502.73	11	502.73	11	457.866	8	457.866	8	0.152342
RKC021.A0101	RKF098.A0101	121.541	502.066	11	502.066	11	502.066	11	502.066	11	0.152141
RKF042.A0101	RKF036.A0101	73.6814	500.889	20	458.159	16	430.402	14	339.559	9	0.151785
RKC038.A0101	RKC027.A0101	106.332	498.197	10	479.977	8	479.977	8	445.983	6	0.150969
KFJ022.A0101	KFJ034.A0101	96.6938	497.454	11	479.149	9	479.149	9	461.055	8	0.150744
RKF136.A0101	RKF185.A0101	83.177	497.044	11	485.748	10	485.748	10	469.15	9	0.150619
RKF218.A0101	RKF029.A0101	51.8768	496.294	20	462.752	17	436.151	15	333.105	9	0.150392
KFJ012.A0101	KFJ006.A0101	140.982	496.071	12	486.325	11	456.462	9	420.32	7	0.150325
KFJ021.A0101	KFJ049.A0101	132.544	495.778	12	478.029	10	450.029	8	412.991	6	0.150236
RKC050.A0101	RKC042.A0101	121.879	494.006	9	485.12	8	485.12	8	467.458	7	0.149699
RKC043.A0101	RKF014.A0101	87.1663	492.22	11	492.22	11	492.22	11	438.023	8	0.149158
RKF007.A0101	RKF047.A0101	47.8193	490.477	19	490.477	19	433.361	15	398.738	13	0.148629
RKC035.A0101	RKC039.A0101	72.812	490.194	13	490.194	13	477	12	477	12	0.148544
RKF160.A0101	RKF031.A0101	74.7611	489.339	20	439.733	15	414.224	13	362.46	10	0.148285
KFJ029.A0101	XXX001.A1815	67.2775	488.96	16	466.866	14	454.631	13	437.903	12	0.14817
KFJ021.A0101	KFJ023.A0101	80.2045	488.709	12	488.709	12	475.88	11	456.577	10	0.148094
RKC027.A0101	RKF150.A0101	61.4363	488.056	18	465.991	16	452.997	15	378.483	11	0.147896
XXX001.A1812	KFJ025.A0101	94.1589	487.884	13	460.767	10	445.56	9	445.56	9	0.147844
KUP018.A0101	KUP016.A0101	128.211	486.472	8	486.472	8	471.666	7	471.666	7	0.147416
KFJ018.A0101	KFJ015.A0101	59.747	484.861	16	474.081	15	474.081	15	455.728	14	0.146927
RKC045.A0101	RKC002.A0101	110.258	483.879	9	474.394	8	474.394	8	474.394	8	0.14663
RKF160.A0101	RKF013.A0101	91.7619	481.381	14	452.265	11	424.545	9	424.545	9	0.145873
RKF118.A0101	RKF016.A0101	122.851	479.697	10	458.827	8	458.827	8	458.827	8	0.145363
RKF192.A0101	RKF145.A0101	102.303	478.967	14	461.324	12	449.118	11	395.405	8	0.145141
XXX001.A1811	KFJ013.A0101	167.583	478.714	6	478.714	6	478.714	6	478.714	6	0.145065
RKC045.A0101	RKC030.A0101	109.038	478.065	10	468.581	9	429.22	6	429.22	6	0.144868
KFJ047.A0101	KFJ021.A0101	126.581	477.017	11	467.894	10	455.723	9	438.873	8	0.14455
RKF046.A0101	RKF047.A0101	64.7519	476.14	16	466.314	15	437.971	13	351.497	8	0.144285
RKF020.A0101	RKF037.A0101	84.8082	474.791	15	453.338	13	426.26	11	407.531	10	0.143876
RKC043.A0101	RKC030.A0101	100.828	474.254	10	474.254	10	431.344	7	414.966	6	0.143713
KFJ018.A0101	KFJ025.A0101	79.373	473.815	16	445.141	13	404.498	10	385.361	9	0.14358
RKF002.A0101	RKF020.A0101	90.2382	472.149	11	462.058	10	449.214	9	429.944	8	0.143076
RKF218.A0101	RKF213.A0101	66.1348	469.512	19	437.399	16	393.751	13	320.998	9	0.142276
RKF042.A0101	RKF210.A0101	67.0424	469.15	21	437.487	18	321.254	10	233.275	5	0.142167
RKF163.A0101	RKF182.A0101	100.967	468.896	12	449.204	10	433.26	9	396.527	7	0.14209
RKF002.A0101	RKF013.A0101	101.123	467.896	11	456.53	10	442.025	9	405.712	7	0.141787
KFJ021.A0101	KFJ018.A0101	72.2409	465.994	13	457.98	12	444.608	11	410.115	9	0.14121
RKF163.A0101	RKF088.A0101	161.932	465.019	9	456.332	8	456.332	8	420.613	6	0.140915
KFJ012.A0101	KFJ034.A0101	94.9168	464.015	12	423.512	8	423.512	8	423.512	8	0.14061
RKF141.A0101	RKF037.A0101	53.0508	461.335	15	443.675	13	443.675	13	405.742	11	0.139798
RKF031.A0101	RKF037.A0101	69.0988	460.721	16	440.859	14	440.859	14	387.56	11	0.139612
KFJ048.A0101	KFJ015.A0101	93.276	460.536	10	451.419	9	451.419	9	434.567	8	0.139556
KFJ034.A0101	KFJ021.A0101	74.7125	459.64	15	430.888	12	418.121	11	401.736	10	0.139285
RKC029.A0101	RKF150.A0101	73.9383	458.814	15	427.022	12	411.872	11	392.545	10	0.139034
RKF160.A0101	RKF141.A0101	75.1559	456.982	18	429.545	15	401.131	13	344.538	10	0.138479
KFJ006.A0101	KFJ018.A0101	104.017	456.859	8	446.816	7	433.433	6	433.433	6	0.138442
RKC011.A0101	RKC042.A0101	98.8158	454.771	8	454.771	8	441.834	7	424.265	6	0.137809
KFJ021.A0101	KFJ050.A0101	132.823	453.428	10	444.495	9	431.123	8	431.123	8	0.137402
RKF160.A0101	RKC020.A0101	125.682	451.916	12	451.916	12	422.032	10	405.458	9	0.136944
KFJ024.A0101	XXX001.A1813	79.0607	450.671	15	420.872	12	406.997	11	368.248	9	0.136567
RKF013.A0101	RKF099.A0101	93.2285	450.192	13	450.192	13	450.192	13	416.339	11	0.136422
RKF010.A0101	RKF031.A0101	79.5346	448.799	14	418.085	11	402.651	10	365.847	8	0.136
RKF194.A0101	RKF110.A0101	88.4954	447.61	13	426.601	11	413.505	10	376.866	8	0.135639
KFJ040.A0101	KFJ049.A0101	103.165	447.138	16	397.288	11	357.098	8	357.098	8	0.135496
XXX001.A1812	KFJ051.A0101	119.435	447.08	6	447.08	6	433.057	5	433.057	5	0.135479
RKF029.A0101	RKF037.A0101	64.489	446.903	16	425.9	14	394.447	12	339.892	9	0.135425
KFJ021.A0101	KFJ015.A0101	80.2053	446.823	14	436.753	13	380.644	9	360.681	8	0.135401
RKF218.A0101	RKF199.A0101	89.7248	446.613	9	446.613	9	446.613	9	446.613	9	0.135337
KFJ045.A0101	KFJ053.A0101	81.0985	445.876	9	445.876	9	445.876	9	426.1	8	0.135114
XXX001.A1811	KFJ012.A0101	103.332	445.607	9	436.421	8	420.812	7	420.812	7	0.135032
KFJ048.A0101	KFJ024.A0101	77.9804	445.199	13	434.5	12	420.38	11	381.065	9	0.134909
KFJ050.A0101	KFJ020.A0101	116.577	445.084	12	425.317	10	396.879	8	377.79	7	0.134874
RKC029.A0101	RKC033.A0101	106.081	443.995	7	443.995	7	443.995	7	443.995	7	0.134544
RKF148.A0101	RKC016.A0101	60.4238	443.725	11	443.725	11	443.725	11	443.725	11	0.134462
RKF127.A0101	RKF023.A0101	96.2344	441.399	9	432.335	8	432.335	8	432.335	8	0.133757
RKF148.A0101	RKF129.A0101	134.521	440.964	11	429.961	10	403.921	8	403.921	8	0.133626
RKF160.A0101	RKF198.A0101	51.5441	440.739	17	406.552	14	377.989	12	328.654	9	0.133557
RKF007.A0101	RKF141.A0101	74.8491	440.663	18	391.453	13	348.737	10	348.737	10	0.133534
RKF139.A0101	RKF032.A0101	98.369	439.911	11	428.934	10	413.405	9	396.396	8	0.133306
RKC039.A0101	RKC046.A0101	84.4931	439.647	12	430.282	11	416.212	10	396.995	9	0.133226
KFJ045.A0101	KFJ024.A0101	111.376	438.572	8	428.663	7	428.663	7	410.174	6	0.132901
XXX001.A1811	XXX001.A1813	123.323	437.671	11	398.656	7	398.656	7	398.656	7	0.132627
RKF213.A0101	RKF016.A0101	66.1348	435.982	17	415.677	15	373.63	12	321.404	9	0.132116
KFJ024.A0101	KFJ053.A0101	84.6167	435.405	14	426.285	13	426.285	13	334.371	8	0.131941
RKF182.A0101	RKF117.A0101	76.8503	434.091	15	425.867	14	373.918	10	355.836	9	0.131543
RKF007.A0101	RKF029.A0101	56.7939	433.629	15	400.973	12	386.037	11	369	10	0.131403
RKF156.A0101	RKF198.A0101	96.9547	433.207	10	422.104	9	407.311	8	388.822	7	0.131275
RKF129.A0101	RKF053.A0101	122.278	432.837	13	415.113	11	400.557	10	330.118	6	0.131163
KFJ034.A0101	KFJ053.A0101	93.0273	432.649	13	423.533	12	423.533	12	406.735	11	0.131106
RKF193.A0101	RKF228.A0101	87.8487	431.991	11	431.991	11	431.991	11	413.02	10	0.130907
RKF157.A0101	RKF209.A0101	54.9605	431.057	14	421.583	13	406.666	12	352.548	9	0.130623
RKF226.A0101	RKC016.A0101	59.039	430.973	15	420.813	14	406.88	13	350.896	10	0.130598
RKF010.A0101	RKF157.A0101	54.9608	430.898	13	419.426	12	419.426	12	363.01	9	0.130575
RKF207.A0101	RKC016.A0101	115.196	430.033	11	419.841	10	407.452	9	407.452	9	0.130313
KFJ053.A0101	KFJ023.A0101	117.558	430.03	6	430.03	6	430.03	6	430.03	6	0.130312
RKF198.A0101	RKF038.A0101	68.8054	429.691	10	429.691	10	400.945	8	400.945	8	0.13021
RKF002.A0101	RKF198.A0101	63.687	429.111	12	419.036	11	419.036	11	383.313	9	0.130034
XXX001.A1812	KFJ050.A0101	105.14	427.505	8	427.505	8	413.114	7	413.114	7	0.129547
RKC029.A0101	RKC012.A0101	106.442	425.689	13	415.295	12	400.906	11	381.592	10	0.128997
XXX001.A1812	KFJ007.A0101	111.763	425.167	10	417.071	9	401.403	8	382.658	7	0.128839
RKF238.A0101	RKC039.A0101	122.998	425.055	11	413.585	10	400.404	9	383.851	8	0.128805
RKF113.A0101	RKF110.A0101	107.68	422.983	11	412.104	10	412.104	10	395.318	9	0.128177
RKF199.A0101	RKF037.A0101	60.8918	422.397	13	422.397	13	391.835	11	354.538	9	0.127999
RKF013.A0101	RKF038.A0101	50.932	419.399	12	419.399	12	419.399	12	419.399	12	0.127091
RKF141.A0101	RKF209.A0101	55.5602	418.273	16	418.273	16	375.306	13	319.992	10	0.126749
XXX001.A1811	KFJ040.A0101	111.379	418.057	8	408.819	7	408.819	7	408.819	7	0.126684
KFJ007.A0101	KFJ010.A0101	127.54	417.725	10	397.445	8	383.937	7	366.627	6	0.126583
KFJ025.A0101	KFJ013.A0101	87.2476	417.649	8	417.649	8	403.733	7	403.733	7	0.12656
RKF218.A0101	RKF162.A0101	63.9083	416.53	13	405.468	12	379.325	10	379.325	10	0.126221
RKC021.A0101	RKF164.A0101	90.0039	416.346	11	395.632	9	381.712	8	381.712	8	0.126165
RKF002.A0101	RKF118.A0101	104.298	416.008	10	405.286	9	376.769	7	376.769	7	0.126063
RKF099.A0101	RKF037.A0101	53.9751	414.621	14	406.178	13	378.854	11	305.099	7	0.125643
XXX001.A1812	KFJ049.A0101	96.0844	414.577	8	405.074	7	405.074	7	405.074	7	0.125629
RKF010.A0101	RKF162.A0101	74.3804	414.535	10	414.535	10	401.794	9	384.612	8	0.125617
RKF162.A0101	RKF016.A0101	94.9493	414.46	10	393.183	8	393.183	8	373.54	7	0.125594
RKF192.A0101	RKF189.A0101	72.6224	414.339	13	391.702	11	378.917	10	378.917	10	0.125557
XXX001.A1814	KFJ024.A0101	83.4985	412.398	13	378.515	10	378.515	10	342.534	8	0.124969
RKF198.A0101	RKF191.A0101	68.2276	410.856	10	399.966	9	399.966	9	360.985	7	0.124502
RKC011.A0101	RKC030.A0101	87.8446	410.803	12	401.778	11	360.194	8	360.194	8	0.124486
RKF162.A0101	RKF209.A0101	94.4473	410.504	8	410.504	8	410.504	8	391.114	7	0.124395
KFJ017.A0101	KFJ049.A0101	82.9315	409.717	12	368.084	8	352.444	7	352.444	7	0.124157
KFJ022.A0101	KFJ023.A0101	125.232	409.496	15	389.523	13	353.141	10	316.958	8	0.12409
RKC023.A0101	RKF037.A0101	99.9541	408.538	12	378.342	9	349.086	7	349.086	7	0.123799
RKF182.A0101	RKF124.A0101	154.499	407	10	378.733	7	378.733	7	378.733	7	0.123333
RKF160.A0101	RKF038.A0101	101.245	406.576	13	398.243	12	370.381	10	352.252	9	0.123205
XXX001.A1811	KFJ053.A0101	160.74	405.879	9	396.678	8	396.678	8	363.265	6	0.122994
RKF029.A0101	RKF142.A0101	110.884	404.969	12	404.969	12	377.692	10	343.825	8	0.122718
RKF182.A0101	RKF098.A0101	75.0271	404.917	11	395.762	10	395.762	10	361.608	8	0.122702
RKF196.A0101	RKF109.A0101	73.954	403.317	9	393.088	8	393.088	8	373.943	7	0.122217
RKF162.A0101	RKF142.A0101	79.4682	403.317	11	392.267	10	364.72	8	346.752	7	0.122217
KFJ008.A0101	KFJ015.A0101	52.02	402.209	16	384.853	14	338.323	11	321.282	10	0.121882
RKF181.A0101	RKF088.A0101	90.6057	402.202	10	390.819	9	390.819	9	371.693	8	0.121879
RKC045.A0101	RKC042.A0101	99.5849	401.659	9	401.659	9	387.312	8	348.615	6	0.121715
KFJ029.A0101	KFJ022.A0101	78.3922	400.798	11	400.798	11	400.798	11	381.682	10	0.121454
XXX001.A1813	KFJ034.A0101	93.1714	398.932	13	356.787	9	356.787	9	319.423	7	0.120888
RKC050.A0101	RKC038.A0101	122.052	398.048	9	380.904	7	380.904	7	362.928	6	0.12062
RKC011.A0101	RKC002.A0101	86.6775	397.518	10	397.518	10	397.518	10	397.518	10	0.12046
RKC028.A0101	RKC014.A0101	51.3009	397.08	16	368.756	13	354.227	12	337.59	11	0.120327
KFJ048.A0101	XXX001.A1811	163.892	397.041	8	397.041	8	384.45	7	368.437	6	0.120315
RKC036.A0101	RKC012.A0101	64.9239	396.94	13	388.798	12	376.644	11	359.294	10	0.120285
RKF013.A0101	RKC020.A0101	96.1315	396.659	8	396.659	8	396.659	8	396.659	8	0.1202
RKC020.A0101	RKF037.A0101	100.03	396.141	10	386.047	9	386.047	9	352.554	7	0.120043
KFJ048.A0101	KFJ013.A0101	91.942	396.009	11	379.459	9	349.238	7	349.238	7	0.120003
RKC011.A0101	RKC047.A0101	67.4805	395.734	12	385.266	11	385.266	11	365.728	10	0.119919
RKF157.A0101	RKF037.A0101	63.6954	395.54	15	342.185	10	326.72	9	309.537	8	0.119861
RKC028.A0101	RKC039.A0101	54.313	395.301	14	387.103	13	357.975	11	341.174	10	0.119788
KFJ051.A0101	KFJ021.A0101	80.7351	394.554	11	384.793	10	371.421	9	352.755	8	0.119562
KFJ018.A0101	KFJ030.A0101	51.1872	392.26	16	375.047	14	322.032	10	269.238	7	0.118867
RKF010.A0101	RKF029.A0101	78.377	390.947	14	362.787	11	332.276	9	297.902	7	0.118469
RKF023.A0101	RKF142.A0101	86.7857	389.634	9	380.857	8	380.857	8	362.239	7	0.118071
RKF016.A0101	RKF023.A0101	89.6659	389.59	7	389.59	7	389.59	7	389.59	7	0.118058
RKF031.A0101	RKF209.A0101	70.0488	389.09	13	389.09	13	374.177	12	301.655	8	0.117906
KFJ045.A0101	XXX001.A1811	110.496	388.646	6	388.646	6	388.646	6	388.646	6	0.117772
KFJ048.A0101	KFJ023.A0101	87.9164	388.645	11	380.483	10	350.127	8	350.127	8	0.117771
RKF036.A0101	RKF037.A0101	68.6965	388.295	13	377.774	12	364.536	11	329.243	9	0.117665
RKF076.A0101	RKF182.A0101	85.6088	384.013	11	366.616	9	366.616	9	332.924	7	0.116368
KFJ034.A0101	KFJ023.A0101	63.881	383.746	12	374.95	11	374.95	11	337.343	9	0.116287
KFJ034.A0101	KFJ025.A0101	54.7227	383.024	15	343.505	11	343.505	11	305.568	9	0.116068
RKF196.A0101	RKF201.A0101	147.683	382.964	12	361.471	10	332.932	8	295.698	6	0.11605
RKF199.A0101	RKF038.A0101	72.9019	382.103	11	382.103	11	352.637	9	302.321	6	0.115789
RKF141.A0101	RKF142.A0101	75.6612	380.972	12	380.972	12	327.786	8	289.641	6	0.115446
RKF182.A0101	RKF053.A0101	122.091	379.392	12	359.442	10	332.533	8	315.057	7	0.114967
XXX001.A1811	KFJ049.A0101	93.7148	378.346	10	351.919	7	351.919	7	351.919	7	0.11465
RKF129.A0101	RKF124.A0101	147.113	378.233	9	369.761	8	355.241	7	338.56	6	0.114616
KFJ023.A0101	KFJ025.A0101	83.5269	376.462	9	365.579	8	365.579	8	365.579	8	0.114079
RKF160.A0101	RKF020.A0101	57.1456	375.754	14	334.885	10	320.811	9	282.861	7	0.113865
RKC023.A0101	RKF038.A0101	109.078	375.648	8	365.31	7	365.31	7	347.639	6	0.113833
RKF231.A0101	RKF010.A0101	90.2623	375.511	8	364.946	7	349.663	6	349.663	6	0.113791
RKC050.A0101	RKC036.A0101	122.058	374.443	10	349.204	7	349.204	7	349.204	7	0.113468
KFJ021.A0101	KFJ013.A0101	74.0688	373.938	8	373.938	8	360.645	7	343.689	6	0.113315
RKF157.A0101	RKF142.A0101	75.5563	373.845	12	364.372	11	364.372	11	329.486	9	0.113286
RKF139.A0101	RKF042.A0101	43.0333	373.4	16	354.097	14	338.478	13	227.861	7	0.113151
RKF002.A0101	RKF038.A0101	89.9497	373.216	10	353.664	8	353.664	8	337.063	7	0.113096
RKC038.A0101	RKC012.A0101	57.5458	373.059	13	373.059	13	348.523	11	331.439	10	0.113048
KFJ053.A0101	KFJ013.A0101	102.895	371.509	6	371.509	6	371.509	6	371.509	6	0.112579
RKF158.A0101	RKF032.A0101	67.7438	371.221	12	361.797	11	305.39	7	305.39	7	0.112491
KFJ033.A0101	KFJ038.A0101	51.1504	370.768	11	370.768	11	343.491	9	325.035	8	0.112354
RKF156.A0101	RKC020.A0101	78.5194	370.664	9	348.431	7	348.431	7	348.431	7	0.112323
RKC038.A0101	RKF135.A0101	55.1481	369.42	16	339.465	13	297.714	10	281.695	9	0.111946
RKF061.A0101	RKC018.A0101	116.003	369.21	6	369.21	6	369.21	6	369.21	6	0.111882
XXX001.A1811	KFJ021.A0101	82.7491	368.934	6	368.934	6	368.934	6	368.934	6	0.111798
RKF013.A0101	RKF037.A0101	86.2843	367.11	9	357.081	8	357.081	8	340.482	7	0.111245
RKF199.A0101	RKF118.A0101	104.319	365.812	8	365.812	8	340.536	6	321.121	5	0.110852
RKF046.A0101	RKF037.A0101	67.1052	365.504	12	365.504	12	350.493	11	280.47	7	0.110759
KFJ024.A0101	KFJ022.A0101	83.9883	365.456	11	347.183	9	347.183	9	328.835	8	0.110744
RKF015.A0101	RKF042.A0101	95.2503	364.571	7	355.583	6	355.583	6	355.583	6	0.110476
RKF113.A0101	RKF088.A0101	47.1561	363.415	17	343.944	15	287.413	11	218.046	7	0.110126
RKC018.A0101	RKF145.A0101	108.189	360.745	10	342.697	8	329.111	7	329.111	7	0.109317
RKF031.A0101	RKF038.A0101	58.0832	360.325	11	348.552	10	335.679	9	298.032	7	0.109189
RKF020.A0101	RKF023.A0101	96.7068	359.933	9	359.933	9	347.637	8	347.637	8	0.109071
RKF053.A0101	RKF201.A0101	140.861	359.149	9	349.253	8	349.253	8	294.34	5	0.108833
RKF013.A0101	RKF020.A0101	92.4858	359.109	9	348.691	8	334.372	7	316.078	6	0.108821
KUP017.A0101	KUP016.A0101	57.0208	358.528	13	348.98	12	319.512	10	267.379	7	0.108645
RKC043.A0101	RKC031.A0101	74.9364	358.029	10	358.029	10	313.647	7	279.678	5	0.108494
RKF195.A0101	RKC021.A0101	65.2605	358.002	16	338.425	14	282.251	10	227.411	7	0.108486
RKF010.A0101	RKF141.A0101	75.052	356.722	11	345.25	10	345.25	10	291.242	7	0.108097
XXX001.A1811	KFJ015.A0101	83.8881	356.111	8	347.676	7	333.283	6	333.283	6	0.107912
RKF023.A0101	RKC020.A0101	84.5613	355.75	8	355.75	8	355.75	8	337.002	7	0.107803
KFJ048.A0101	KFJ029.A0101	66.5137	355.401	12	334.213	10	305.962	8	305.962	8	0.107697
RKF047.A0101	RKF162.A0101	47.3483	355.152	13	355.152	13	327.467	11	327.467	11	0.107622
XXX001.A1811	KFJ030.A0101	110.09	355.007	7	346.693	6	346.693	6	328.446	5	0.107578
RKF034.A0101	RKF047.A0101	63.2426	353.907	11	345.104	10	345.104	10	328.659	9	0.107245
RKF038.A0101	RKF029.A0101	57.4019	353.151	14	333.432	12	292.837	9	238.925	6	0.107015
RKF029.A0101	RKF016.A0101	56.9251	353.062	14	342.038	13	298.942	10	282.658	9	0.106989
RKC012.A0101	RKC042.A0101	55.7517	352.484	13	341.582	12	329.365	11	311.632	10	0.106813
KFJ013.A0101	KFJ030.A0101	102.962	350.993	5	350.993	5	350.993	5	350.993	5	0.106362
RKF034.A0101	RKF042.A0101	42.9548	350.741	15	329.239	13	287.928	10	233.42	7	0.106285
RKC045.A0101	RKC039.A0101	97.1134	350.38	9	350.38	9	337.785	8	320.771	7	0.106176
RKF002.A0101	RKF029.A0101	78.8636	350.068	11	350.068	11	322.694	9	305.099	8	0.106081
RKF007.A0101	RKF016.A0101	58.2487	349.76	12	339.529	11	323.993	10	305.213	9	0.105988
RKF117.A0101	RKF196.A0101	125.992	349.302	5	349.302	5	349.302	5	349.302	5	0.105849
RKC021.A0101	RKF194.A0101	73.8359	349.199	14	306.749	10	263.702	7	263.702	7	0.105818
XXX001.A1814	KFJ007.A0101	139.214	348.734	8	336.882	7	323.286	6	303.476	5	0.105677
RKF063.A0101	RKF223.A0101	60.8342	348.412	11	316.605	8	316.605	8	316.605	8	0.105579
KFJ023.A0101	KFJ030.A0101	127.894	348.218	6	348.218	6	348.218	6	329.531	5	0.105521
XXX001.A1811	KFJ023.A0101	167.888	345.998	7	328.294	5	328.294	5	328.294	5	0.104848
KFJ053.A0101	KFJ015.A0101	92.0062	345.911	8	327.573	6	314.423	5	314.423	5	0.104822
RKC043.A0101	RKC047.A0101	86.3384	345.495	9	336.892	8	307.45	6	307.45	6	0.104695
RKF198.A0101	RKF023.A0101	115.238	345.148	9	336.014	8	336.014	8	317.517	7	0.10459
RKF213.A0101	RKF209.A0101	43.2938	344.974	15	314.408	12	271.054	9	234.617	7	0.104538
RKF176.A0101	RKF196.A0101	96.8225	344.962	10	344.962	10	300.183	7	300.183	7	0.104534
RKC023.A0101	RKC015.A0101	62.3551	344.469	15	315.446	12	245.622	7	245.622	7	0.104385
RKF046.A0101	RKF158.A0101	66.1373	343.588	12	323.553	10	308.1	9	253.385	6	0.104118
KUP017.A0101	KUP009.A0101	54.6163	342.286	11	331.223	10	315.627	9	315.627	9	0.103723
RKF047.A0101	RKF139.A0101	63.1566	342.063	15	289.783	10	259.762	8	259.762	8	0.103655
KFJ023.A0101	KFJ018.A0101	45.4233	341.68	13	329.72	12	329.72	12	255.974	8	0.103539
RKF210.A0101	RKF037.A0101	68.3096	341.671	11	319.144	9	304.859	8	304.859	8	0.103537
RKF160.A0101	RKF127.A0101	65.2839	340.368	14	319.067	12	292.237	10	238.49	7	0.103142
XXX001.A1811	KFJ022.A0101	95.4435	339.875	7	331.398	6	331.398	6	331.398	6	0.102992
KFJ007.A0101	KFJ053.A0101	106.883	338.421	8	338.421	8	326.154	7	289.447	5	0.102552
KFJ045.A0101	KFJ013.A0101	57.9848	338.393	12	320.173	10	280.354	7	262.057	6	0.102543
RKF157.A0101	RKF016.A0101	50.1704	337.824	13	337.824	13	309.553	11	241.618	7	0.102371
RKF038.A0101	RKF141.A0101	99.7758	337.191	10	314.533	8	301.291	7	301.291	7	0.102179
RKF042.A0101	RKF155.A0101	50.7729	336.761	15	296.237	11	265.039	9	227.289	7	0.102049
RKF007.A0101	RKF031.A0101	60.9672	336.674	13	314.803	11	273.659	8	239.644	6	0.102022
RKF246.A0101	RKF242.A0101	69.3	336.592	12	305.022	9	289.623	8	272.086	7	0.101998
RKF118.A0101	RKF037.A0101	83.4563	335.507	11	323.848	10	310.585	9	253.646	6	0.101669
RKF182.A0101	RKF176.A0101	96.4481	335.402	12	302.752	9	257.8	6	238.924	5	0.101637
RKF243.A0101	RKF251.A0101	56.4214	334.933	11	324.045	10	311.966	9	295.043	8	0.101495
XXX001.A1814	KFJ018.A0101	44.1044	333.928	15	304.67	12	250.329	8	213.533	6	0.10119
RKF002.A0101	RKF191.A0101	119.47	332.95	8	321.005	7	305.758	6	270.082	4	0.100894
RKF234.A0101	RKF193.A0101	79.6187	332.802	10	332.802	10	317.641	9	265.528	6	0.100849
KFJ018.A0101	KFJ013.A0101	79.3769	331.769	12	311.932	10	311.932	10	293.262	9	0.100536
RKC027.A0101	RKC012.A0101	50.9941	331.097	13	270.341	7	270.341	7	270.341	7	0.100332
RKF160.A0101	RKF210.A0101	39.4103	330.475	16	282.701	11	252.628	9	252.628	9	0.100144
RKC002.A0101	RKF135.A0101	56.2474	330.005	13	297.808	10	284.02	9	284.02	9	0.100002
RKC002.A0101	RKC012.A0101	65.0175	326.741	11	326.741	11	312.963	10	296.321	9	0.0990126
RKF047.A0101	RKF032.A0101	50.681	326.521	13	308.765	11	296.064	10	262.198	8	0.0989456
RKF218.A0101	RKF007.A0101	58.6375	326.464	12	315.182	11	286.369	9	229.532	6	0.0989285
RKF191.A0101	RKC020.A0101	84.57	326.452	9	326.452	9	311.1	8	254.21	5	0.098925
RKF007.A0101	RKF213.A0101	46.6954	325.811	14	308.157	12	268.138	9	250.788	8	0.0987308
RKC028.A0101	RKC035.A0101	105.903	325.199	7	316.149	6	316.149	6	297.784	5	0.098545
RKF163.A0101	RKF098.A0101	109.612	324.677	10	296.176	7	296.176	7	279.158	6	0.0983869
RKF148.A0101	RKF201.A0101	134.558	324.038	8	312.526	7	285.058	5	285.058	5	0.0981932
KFJ034.A0101	KFJ013.A0101	81.2754	323.403	9	314.518	8	314.518	8	296.425	7	0.098001
RKF163.A0101	RKF237.A0101	56.8347	322.886	9	322.886	9	310.392	8	310.392	8	0.0978442
RKF160.A0101	RKF099.A0101	53.2613	322.773	14	301.361	12	232.756	7	194.098	5	0.09781
KFJ024.A0101	KFJ030.A0101	84.6209	322.104	8	322.104	8	322.104	8	305.421	7	0.0976072
RKC021.A0101	RKF121.A0101	48.4549	321.729	11	309.821	10	294.322	9	277.482	8	0.0974938
RKF141.A0101	RKF016.A0101	75.0025	321.502	11	321.502	11	293.398	9	255.212	7	0.0974248
RKF191.A0101	RKF037.A0101	70.578	321.025	12	310.176	11	270.566	8	215.807	5	0.0972804
XXX001.A1812	KFJ047.A0101	86.1413	320.793	6	320.793	6	320.793	6	320.793	6	0.0972101
KFJ029.A0101	XXX001.A1813	76.5688	320.34	11	311.159	10	298.229	9	278.828	8	0.0970726
KUP005.A0101	KUP001.A0101	92.7676	319.963	8	319.963	8	304.267	7	304.267	7	0.0969584
KFJ045.A0101	KFJ030.A0101	91.9214	318.669	7	307.584	6	307.584	6	307.584	6	0.0965664
RKF218.A0101	RKF231.A0101	85.3933	318.454	7	318.454	7	318.454	7	318.454	7	0.0965011
RKC031.A0101	RKF135.A0101	55.4666	318.306	10	306.583	9	306.583	9	306.583	9	0.0964565
KFJ029.A0101	KFJ045.A0101	81.4077	317.818	7	307.441	6	307.441	6	307.441	6	0.0963084
KFJ034.A0101	KFJ015.A0101	71.4548	317.691	9	307.48	8	292.587	7	292.587	7	0.09627
RKF031.A0101	RKF142.A0101	110.884	316.206	10	296.126	8	271.053	6	217.435	3	0.0958201
RKC029.A0101	RKC002.A0101	89.8025	316.187	7	316.187	7	300.304	6	300.304	6	0.0958144
XXX001.A1811	KFJ007.A0101	111.752	315.46	7	296.664	5	296.664	5	296.664	5	0.0955941
RKF160.A0101	RKF007.A0101	35.6283	315.13	15	273.596	11	258.789	10	219.662	8	0.095494
RKF176.A0101	RKF124.A0101	96.5327	314.913	7	314.913	7	299.285	6	299.285	6	0.0954281
RKC023.A0101	RKF013.A0101	66.0853	313.368	10	313.368	10	299.255	9	262.568	7	0.0949599
RKF010.A0101	RKF213.A0101	42.2457	313.365	16	261.276	11	261.276	11	152.245	5	0.0949591
RKF160.A0101	RKF191.A0101	87.5468	312.849	9	302.457	8	271.532	6	254.058	5	0.0948026
RKF199.A0101	RKF191.A0101	67.8667	312.836	9	300.891	8	272.536	6	253.572	5	0.0947989
KFJ029.A0101	KFJ015.A0101	81.7589	311.972	9	300.174	8	285.78	7	249.294	5	0.0945369
RKF160.A0101	RKF155.A0101	68.6967	311.018	13	292.923	11	267.888	9	232.31	7	0.0942477
XXX001.A1811	KFJ017.A0101	175.893	310.75	3	310.75	3	310.75	3	310.75	3	0.0941665
KFJ029.A0101	KFJ053.A0101	64.5473	309.825	11	290.63	9	290.63	9	256.454	7	0.0938862
RKF160.A0101	RKF036.A0101	73.1461	309.777	12	250.275	6	237.036	5	237.036	5	0.0938719
RKF198.A0101	RKF037.A0101	46.8528	308.994	14	274.869	11	245.87	9	175.191	5	0.0936345
KFJ034.A0101	KFJ030.A0101	84.8156	308.766	9	297.89	8	284.051	7	266.569	6	0.0935656
KUP017.A0101	KUP018.A0101	66.2285	307.956	8	299.451	7	286.338	6	286.338	6	0.0933199
KFJ024.A0101	KFJ015.A0101	103.565	307.197	7	297.772	6	283.342	5	264.539	4	0.0930899
RKC023.A0101	RKF127.A0101	77.5976	307.187	9	307.187	9	276.486	7	241.324	5	0.0930869
RKF156.A0101	RKF029.A0101	50.5873	305.885	13	297.853	12	257.43	9	172.006	4	0.0926925
RKF038.A0101	RKC020.A0101	112.678	305.64	7	305.64	7	305.64	7	287.358	6	0.0926181
RKF218.A0101	RKF210.A0101	66.5658	305.087	14	294.305	13	208.81	7	136.223	3	0.0924507
XXX001.A1811	KFJ050.A0101	91.3801	304.031	7	304.031	7	290.33	6	272.171	5	0.0921305
RKF002.A0101	RKF157.A0101	47.8465	303.495	11	284.761	9	284.761	9	268.746	8	0.0919681
RKF156.A0101	RKF020.A0101	65.576	303.146	9	292.876	8	248.277	5	248.277	5	0.0918625
XXX001.A1811	KFJ051.A0101	119.433	302.735	5	302.735	5	302.735	5	284.575	4	0.0917377
XXX001.A1814	KFJ034.A0101	45.114	302.247	11	290.59	10	265.018	8	265.018	8	0.09159
RKF007.A0101	RKF142.A0101	60.8126	302.161	12	281.462	10	266.11	9	230.05	7	0.0915641
RKC028.A0101	RKC046.A0101	87.6927	301.874	5	301.874	5	301.874	5	301.874	5	0.0914771
RKF016.A0101	RKF210.A0101	66.2352	301.307	13	281.537	11	223.061	7	169.153	4	0.091305
RKF148.A0101	RKF109.A0101	76.63	301.078	10	281.467	8	268.778	7	268.778	7	0.0912358
KFJ024.A0101	KFJ013.A0101	86.4548	301.043	6	301.043	6	287.514	5	268.717	4	0.0912251
KFJ006.A0101	KFJ015.A0101	72.1544	301.018	9	301.018	9	287.724	8	269.877	7	0.0912175
KFJ048.A0101	KFJ018.A0101	58.8497	299.074	12	279.626	10	240.186	7	205.265	5	0.0906284
RKF213.A0101	RKF142.A0101	42.3623	299.038	13	276.984	11	239.522	8	205.249	6	0.0906175
RKF199.A0101	RKF198.A0101	92.4003	298.835	6	298.835	6	285.24	5	285.24	5	0.0905559
RKC029.A0101	RKC042.A0101	92.3951	298.413	5	298.413	5	298.413	5	280.85	4	0.0904281
RKF046.A0101	RKF042.A0101	39.7737	298.228	15	267.194	12	182.98	6	166.004	5	0.0903722
RKF156.A0101	RKF157.A0101	54.9469	298.029	11	277.064	9	263.281	8	210.384	5	0.0903119
RKF176.A0101	RKF053.A0101	89.5727	297.869	7	297.869	7	297.869	7	280.217	6	0.0902634
RKF160.A0101	RKF199.A0101	90.8164	297.513	10	289.066	9	289.066	9	231.706	6	0.0901555
RKF047.A0101	RKF170.A0101	41.1804	295.61	12	284.555	11	271.41	10	238.377	8	0.0895788
RKF148.A0101	RKF062.A0101	57.3069	295.419	9	284.87	8	272.245	7	254.455	6	0.0895208
RKF047.A0101	RKF023.A0101	84.369	294.637	8	294.637	8	266.153	6	266.153	6	0.089284
RKF148.A0101	RKF076.A0101	84.5038	294.622	7	285.86	6	285.86	6	269.389	5	0.0892794
RKF148.A0101	RKF124.A0101	155.164	294.399	7	274.488	5	259.606	4	259.606	4	0.0892119
RKF076.A0101	RKF164.A0101	120.14	294.028	5	294.028	5	294.028	5	275.995	4	0.0890995
RKF201.A0101	RKF124.A0101	147.683	293.084	7	284.914	6	284.914	6	266.779	5	0.0888133
RKF117.A0101	RKF124.A0101	125.992	292.158	5	284.129	4	284.129	4	284.129	4	0.0885328
RKC030.A0101	RKC012.A0101	57.6479	290.933	9	290.933	9	278.664	8	278.664	8	0.0881617
KFJ051.A0101	KFJ024.A0101	82.7134	290.095	10	267.184	8	253.522	7	198.658	4	0.0879076
RKC045.A0101	RKC046.A0101	97.471	289.908	7	289.908	7	249.15	4	249.15	4	0.0878508
KFJ029.A0101	KFJ023.A0101	81.4088	288.624	8	270.306	6	270.306	6	270.306	6	0.0874618
RKC043.A0101	RKC042.A0101	67.4473	288.569	9	280.2	8	265.883	7	229.031	5	0.087445
RKF194.A0101	RKF109.A0101	71.6764	288.236	7	278.172	6	278.172	6	278.172	6	0.0873444
RKF199.A0101	RKF162.A0101	79.3476	288.098	7	288.098	7	275.641	6	257.673	5	0.0873024
KFJ048.A0101	KFJ007.A0101	106.85	287.421	6	287.421	6	275.326	5	275.326	5	0.0870974
RKF118.A0101	RKF013.A0101	60.6623	286.642	10	286.642	10	258.931	8	239.019	7	0.0868612
KFJ029.A0101	KFJ040.A0101	81.8481	286.332	7	263.993	5	263.993	5	263.993	5	0.0867673
RKC039.A0101	RKF135.A0101	45.9046	285.899	10	265.658	8	265.658	8	265.658	8	0.086636
KFJ029.A0101	KFJ021.A0101	102.389	285.58	6	274.888	5	261.304	4	261.304	4	0.0865393
KFJ045.A0101	KFJ021.A0101	62.2025	284.551	9	263.848	7	248.151	6	248.151	6	0.0862275
RKF031.A0101	RKF016.A0101	53.9039	284.145	13	263.935	11	220.244	8	186.568	6	0.0861045
KFJ015.A0101	KFJ025.A0101	93.276	284.136	5	284.136	5	284.136	5	284.136	5	0.0861018
RKF198.A0101	RKC020.A0101	51.4433	284.115	8	273.965	7	261.254	6	261.254	6	0.0860954
RKF156.A0101	RKF031.A0101	54.9453	283.597	11	274.459	10	245.941	8	173.247	4	0.0859385
RKF010.A0101	RKF036.A0101	73.2313	282.307	11	262.828	9	235.083	7	197.009	5	0.0855476
RKF007.A0101	RKF157.A0101	53.0298	281.712	11	248.566	8	202.51	5	202.51	5	0.0853673
RKF231.A0101	RKF142.A0101	90.2825	281.611	8	261.268	6	261.268	6	244.103	5	0.0853366
RKC018.A0101	RKC012.A0101	49.7517	281.463	11	281.463	11	253.167	9	215.491	7	0.0852918
KFJ024.A0101	KFJ040.A0101	111.455	280.777	5	272.725	4	272.725	4	272.725	4	0.085084
RKF218.A0101	RKF139.A0101	43.0038	280.471	11	262.502	9	262.502	9	225.846	7	0.0849913
RKF117.A0101	RKF121.A0101	126.667	279.408	4	279.408	4	279.408	4	279.408	4	0.0846691
RKC030.A0101	RKF135.A0101	45.6356	277.785	10	248.236	7	235.298	6	235.298	6	0.0841772
RKF192.A0101	RKF164.A0101	71.6869	277.535	8	267.055	7	226.122	4	226.122	4	0.0841014
RKF156.A0101	RKC023.A0101	85.7	277.243	6	277.243	6	277.243	6	277.243	6	0.0840131
RKC043.A0101	RKC002.A0101	89.2011	276.32	8	276.32	8	235.135	5	215.473	4	0.0837332
RKC029.A0101	RKC036.A0101	97.4384	275.482	9	247.518	6	247.518	6	247.518	6	0.0834795
RKF117.A0101	RKF053.A0101	102.275	274.28	4	274.28	4	274.28	4	274.28	4	0.0831152
KUP005.A0101	XXX001.A1817	49.5035	273.229	9	262.114	8	262.114	8	262.114	8	0.0827967
RKF002.A0101	RKF162.A0101	64.214	273.04	8	261.937	7	246.689	6	228.721	5	0.0827392
RKF136.A0101	RKF164.A0101	70.3613	272.494	7	262.558	6	262.558	6	243.378	5	0.0825739
RKF156.A0101	RKF141.A0101	55.5521	272.089	11	260.683	10	231.234	8	175.726	5	0.0824512
RKF010.A0101	RKF015.A0101	75.9035	270.531	5	270.531	5	270.531	5	270.531	5	0.0819791
RKF182.A0101	RKF121.A0101	58.5831	270.485	11	239.931	8	213.101	6	213.101	6	0.081965
RKF242.A0101	RKF268.A0101	65.0468	270.392	11	248.81	9	208.74	6	208.74	6	0.0819369
RKF014.A0101	RKC047.A0101	78.312	270.085	7	261.465	6	261.465	6	261.465	6	0.081844
RKF129.A0101	RKF109.A0101	42.883	269.551	13	233.676	9	219.134	8	181.829	6	0.081682
RKF099.A0101	RKC020.A0101	76.72	269.248	8	246.209	6	216.391	4	216.391	4	0.0815904
RKC021.A0101	RKF104.A0101	113.587	268.685	5	268.685	5	268.685	5	268.685	5	0.0814198
RKF242.A0101	RKF250.A0101	71.1554	268.628	11	247.114	9	208.847	6	208.847	6	0.0814023
RKC027.A0101	RKC033.A0101	102.595	268.466	6	250.007	4	250.007	4	250.007	4	0.0813534
RKF109.A0101	RKF121.A0101	73.1771	267.615	6	257.918	5	257.918	5	257.918	5	0.0810955
RKF199.A0101	RKF099.A0101	105.022	267.38	8	244.746	6	204.023	3	204.023	3	0.0810243
RKF218.A0101	RKF141.A0101	59.8491	267.069	11	255.707	10	216.002	7	198.706	6	0.0809301
RKF157.A0101	RKF198.A0101	52.0976	266.456	10	255.685	9	229.35	7	190.673	5	0.0807441
RKC028.A0101	RKF238.A0101	77.3165	266.416	5	266.416	5	266.416	5	266.416	5	0.0807321
RKF020.A0101	RKC020.A0101	86.84	263.945	7	253.8	6	238.972	5	220.066	4	0.0799833
RKF198.A0101	RKF029.A0101	52.0962	262.805	10	251.547	9	236.887	8	182.418	5	0.0796379
RKF231.A0101	RKF047.A0101	54.7034	262.286	10	229.765	7	191.95	4	191.95	4	0.0794805
RKF182.A0101	RKF088.A0101	80.5897	262.217	5	262.217	5	248.529	4	248.529	4	0.0794597
KFJ024.A0101	KFJ025.A0101	59.4972	261.756	10	251.368	9	221.862	7	202.285	6	0.0793201
RKF002.A0101	RKF141.A0101	33.1906	261.709	12	253.265	11	200.27	7	180.934	6	0.0793056
RKF062.A0101	RKF196.A0101	51.9539	261.65	9	251.923	8	238.006	7	220.785	6	0.0792878
RKF002.A0101	RKF099.A0101	105.025	261.495	7	250.49	6	235.239	5	218.64	4	0.079241
KFJ007.A0101	KFJ049.A0101	100.584	260.553	7	238.717	5	238.717	5	220.347	4	0.0789555
RKF118.A0101	RKF198.A0101	64.3516	259.798	6	248.701	5	248.701	5	248.701	5	0.0787266
RKC043.A0101	RKC039.A0101	74.9692	259.422	9	251.162	8	208.909	5	208.909	5	0.0786128
RKF163.A0101	RKF192.A0101	71.7669	255.642	7	245.209	6	217.314	4	217.314	4	0.0774674
KFJ024.A0101	KFJ023.A0101	84.2809	254.598	8	233.743	6	233.743	6	214.533	5	0.077151
KFJ006.A0101	KFJ013.A0101	58.0485	254.242	10	236.656	8	207.975	6	190.179	5	0.077043
RKC028.A0101	RKF135.A0101	55.4034	253.607	11	234.086	9	194.397	6	177.829	5	0.0768507
RKF194.A0101	RKF129.A0101	43.6911	252.174	11	233.167	9	205.96	7	170.547	5	0.0764165
RKF113.A0101	RKC021.A0101	47.8	251.619	11	242.82	10	200.015	7	183.04	6	0.0762483
RKF129.A0101	RKF147.A0101	56.3176	250.932	8	250.932	8	224.904	6	205.951	5	0.07604
RKF042.A0101	RKF170.A0101	42.1977	250.803	13	209.621	9	180.679	7	107.071	3	0.076001
RKF189.A0101	RKF104.A0101	63.7889	250.75	11	210.472	7	169.14	4	169.14	4	0.0759848
KUP017.A0101	KUP007.A0101	30.1771	250.54	12	241.781	11	199.731	8	181.554	7	0.0759212
RKF194.A0101	RKF117.A0101	81.2566	250.198	5	250.198	5	250.198	5	250.198	5	0.0758175
KFJ007.A0101	KFJ025.A0101	139.214	249.545	5	239.016	4	239.016	4	219.328	3	0.0756198
RKF157.A0101	RKF038.A0101	54.9496	249.524	8	227.66	6	227.66	6	208.269	5	0.0756134
RKF002.A0101	RKF127.A0101	88.9371	249.373	7	239.296	6	211.384	4	211.384	4	0.0755676
RKF002.A0101	RKF213.A0101	42.7931	248.268	10	238.701	9	210.263	7	176.754	5	0.0752329
RKF148.A0101	RKF117.A0101	77.7227	247.04	8	226.302	6	199.892	4	199.892	4	0.0748606
RKF192.A0101	RKF088.A0101	57.7326	246.192	9	234.313	8	206.77	6	173.374	4	0.0746037
RKC011.A0101	RKC039.A0101	44.8329	245.991	10	235.536	9	221.843	8	221.843	8	0.0745428
RKC042.A0101	RKF135.A0101	76.6185	245.223	9	224.064	7	224.064	7	204.903	6	0.0743101
RKF246.A0101	RKF243.A0101	43.4092	245.204	8	245.204	8	245.204	8	211.344	6	0.0743044
RKF231.A0101	RKF016.A0101	89.8179	244.979	8	224.675	6	212.093	5	195.502	4	0.0742362
RKC023.A0101	RKF031.A0101	78.1438	244.428	6	244.428	6	228.565	5	210.991	4	0.0740691
RKF047.A0101	RKC033.A0101	60.89	244.144	6	244.144	6	244.144	6	226.114	5	0.073983
RKF199.A0101	RKF023.A0101	75.9532	242.875	5	242.875	5	242.875	5	242.875	5	0.0735986
RKF155.A0101	RKF037.A0101	68.6967	242.536	9	234.193	8	207.867	6	190.095	5	0.0734958
RKF148.A0101	RKF196.A0101	155.357	241.665	6	221.891	4	209.388	3	209.388	3	0.0732319
XXX001.A1814	KFJ023.A0101	89.8399	240.654	4	240.654	4	240.654	4	240.654	4	0.0729254
RKF182.A0101	RKC016.A0101	54.9749	240.617	6	240.617	6	240.617	6	240.617	6	0.0729141
KFJ053.A0101	KFJ018.A0101	31.1079	239.714	12	219.127	10	177.556	7	138.853	5	0.0726407
RKF141.A0101	RKF099.A0101	31.0808	239.555	12	207.166	9	192.056	8	118.891	4	0.0725924
KFJ008.A0101	KFJ023.A0101	41.4205	238.742	9	216.977	7	216.977	7	216.977	7	0.0723459
RKF016.A0101	RKF036.A0101	72.7841	238.613	10	218.526	8	190.678	6	154.878	4	0.0723069
KFJ047.A0101	KFJ007.A0101	139.214	238.509	5	229.454	4	215.332	3	215.332	3	0.0722755
RKF015.A0101	RKF142.A0101	75.7669	238.349	5	238.349	5	225.483	4	225.483	4	0.0722269
RKC014.A0101	RKC012.A0101	62.8129	237.923	9	228.133	8	228.133	8	171.67	5	0.0720978
RKF231.A0101	RKF038.A0101	51.1083	237.48	7	228.012	6	228.012	6	228.012	6	0.0719635
RKF014.A0101	RKC031.A0101	76.3484	236.908	6	219.151	4	219.151	4	219.151	4	0.0717904
RKC026.A0101	RKC033.A0101	95.4897	236.847	5	224.917	4	224.917	4	224.917	4	0.0717718
RKF104.A0101	RKF164.A0101	82.371	235.668	6	227.524	5	212.202	4	212.202	4	0.0714147
RKF127.A0101	RKF037.A0101	41.7179	233.694	12	199.14	9	156.514	6	121.311	4	0.0708163
KUP001.A0101	KUP027.A0101	44.6759	233.409	8	225.055	7	211.409	6	211.409	6	0.0707299
RKC023.A0101	RKF198.A0101	74.1397	233.394	6	222.504	5	222.504	5	188.621	3	0.0707254
RKF156.A0101	RKF023.A0101	86.3731	233.247	5	233.247	5	233.247	5	214.373	4	0.0706808
RKF014.A0101	RKC030.A0101	82.2744	232.88	9	207.226	6	177.726	4	177.726	4	0.0705696
KFJ047.A0101	KFJ018.A0101	49.7082	232.841	11	212.635	9	158.313	5	124.392	3	0.0705578
KFJ007.A0101	KFJ021.A0101	71.2803	231.424	6	209.963	4	209.963	4	209.963	4	0.0701285
RKF046.A0101	RKF160.A0101	59.1855	230.492	8	211.221	6	211.221	6	174.303	4	0.0698462
RKC021.A0101	RKF163.A0101	90.007	230.337	6	230.337	6	216.132	5	216.132	5	0.069799
XXX001.A1811	KFJ047.A0101	89.7939	230.196	6	230.196	6	214.503	5	180.897	3	0.0697564
RKF191.A0101	RKF023.A0101	107.055	230.051	5	221.412	4	221.412	4	202.099	3	0.0697126
KFJ029.A0101	XXX001.A1814	66.5187	229.913	9	196.952	6	196.952	6	180.56	5	0.0696706
KFJ006.A0101	KFJ023.A0101	57.8099	229.336	9	211.278	7	183.574	5	145.192	3	0.0694959
RKF194.A0101	RKC018.A0101	72.2804	229.185	9	209.519	7	197.131	6	164.239	4	0.06945
RKC026.A0101	RKC047.A0101	80.2391	228.953	5	228.953	5	228.953	5	228.953	5	0.0693798
RKF014.A0101	RKC045.A0101	82.2744	227.701	8	210.653	6	195.619	5	178.079	4	0.0690002
RKF032.A0101	RKF042.A0101	58.9974	227.523	10	217.719	9	174.26	6	157.468	5	0.0689462
RKC023.A0101	RKF099.A0101	59.9661	226.966	7	226.966	7	183.243	4	183.243	4	0.0687775
KFJ045.A0101	XXX001.A1814	64.3417	226.579	5	226.579	5	226.579	5	226.579	5	0.0686603
RKF218.A0101	RKF034.A0101	42.8763	226.317	10	214.763	9	186.447	7	111.874	3	0.0685809
RKF198.A0101	RKF099.A0101	44.5363	226.2	8	215.069	7	201.116	6	201.116	6	0.0685456
RKC009.A0101	RKC039.A0101	37.0707	225.994	11	205.972	9	165.363	6	165.363	6	0.068483
RKF117.A0101	RKF129.A0101	53.2422	225.387	10	208.008	8	194.169	7	158.657	5	0.0682992
KFJ024.A0101	KFJ021.A0101	103.052	225.137	7	204.785	5	204.785	5	204.785	5	0.0682232
RKF195.A0101	RKC018.A0101	65.0059	224.231	9	205.026	7	192.748	6	176.23	5	0.0679487
RKF160.A0101	RKF118.A0101	47.3766	223.722	9	215.298	8	202.461	7	183.418	6	0.0677946
RKF014.A0101	RKC002.A0101	50.2138	222.994	8	213.461	7	199.068	6	199.068	6	0.067574
RKC036.A0101	RKF135.A0101	77.8609	222.798	6	222.798	6	222.798	6	206.23	5	0.0675146
RKF213.A0101	RKF020.A0101	66.1393	222.788	8	202.044	6	177.687	4	177.687	4	0.0675114
RKF273.A0101	RKF243.A0101	46.3721	222.778	8	202.219	6	186.711	5	186.711	5	0.0675085
KFJ007.A0101	KFJ050.A0101	116.78	222.033	6	212.39	5	185.389	3	185.389	3	0.0672829
RKF156.A0101	RKF231.A0101	56.9328	221.39	6	211.929	5	199.531	4	199.531	4	0.0670878
RKF160.A0101	RKF162.A0101	48.6257	221.373	9	212.917	8	200.176	7	200.176	7	0.0670826
XXX001.A1814	KFJ013.A0101	102.834	220.885	4	212.734	3	212.734	3	212.734	3	0.0669349
RKF013.A0101	RKF141.A0101	47.5067	220.156	9	220.156	9	207.766	8	153.751	5	0.066714
RKF218.A0101	RKF031.A0101	50.7684	219.586	11	199.968	9	158.674	6	106.775	3	0.0665411
RKF007.A0101	RKF037.A0101	46.6931	218.875	10	207.051	9	165.587	6	146.589	5	0.0663257
KUP001.A0101	XXX001.A1817	57.4831	218.731	7	218.731	7	218.731	7	202.266	6	0.066282
RKF002.A0101	RKF031.A0101	78.8636	218.258	9	198.237	7	172.561	5	139.79	3	0.0661388
RKC043.A0101	RKC035.A0101	62.3892	217.557	6	217.557	6	187.752	4	170.441	3	0.0659263
RKC023.A0101	RKF118.A0101	45.4284	217.457	8	207.493	7	192.141	6	173.434	5	0.0658962
RKF013.A0101	RKF031.A0101	46.8926	216.783	9	194.866	7	179.686	6	160.471	5	0.0656918
KFJ008.A0101	KFJ013.A0101	66.6572	216.603	7	216.603	7	185.613	5	185.613	5	0.0656374
XXX001.A1811	KFJ025.A0101	90.6256	216.527	6	199.104	4	199.104	4	199.104	4	0.0656141
RKC029.A0101	RKC047.A0101	67.4001	215.551	7	205.387	6	205.387	6	205.387	6	0.0653185
RKF110.A0101	RKF182.A0101	126.978	214.967	5	204.632	4	191.993	3	191.993	3	0.0651415
RKF129.A0101	RKF121.A0101	60.6721	214.732	9	194.258	7	180.627	6	164.323	5	0.0650703
RKF020.A0101	RKF191.A0101	51.5374	214.378	6	214.378	6	214.378	6	198.1	5	0.0649631
RKF162.A0101	RKC020.A0101	59.1668	214.099	7	214.099	7	185.998	5	168.032	4	0.0648785
KFJ050.A0101	KFJ018.A0101	49.6865	214.077	11	175.97	7	135.501	4	116.339	3	0.0648717
RKF231.A0101	RKF099.A0101	56.0487	213.802	6	203.186	5	203.186	5	203.186	5	0.0647886
KFJ034.A0101	KFJ049.A0101	44.6391	213.566	7	201.952	6	201.952	6	182.733	5	0.064717
XXX001.A1814	KFJ015.A0101	81.5251	213.34	5	204.359	4	190.65	3	190.65	3	0.0646486
RKF148.A0101	RKF098.A0101	75.0424	213.305	6	204.302	5	204.302	5	204.302	5	0.064638
RKF010.A0101	RKF210.A0101	40.2193	213.052	13	172.734	9	115.502	5	40.2193	1	0.0645613
RKF148.A0101	RKF145.A0101	88.0008	212.633	5	212.633	5	186.656	3	169.219	2	0.0644341
RKF199.A0101	RKF141.A0101	74.9732	212.157	7	212.157	7	197.586	6	159.913	4	0.0642901
RKF002.A0101	RKF007.A0101	55.5259	211.78	8	203.692	7	203.692	7	187.135	6	0.0641758
RKF020.A0101	RKF029.A0101	42.8776	211.69	9	179.816	6	179.816	6	163.23	5	0.0641485
KFJ029.A0101	KFJ030.A0101	60.124	210.904	7	210.904	7	210.904	7	192.627	6	0.0639105
RKC011.A0101	RKC045.A0101	51.4191	210.571	8	210.571	8	168.936	5	168.936	5	0.0638095
RKF148.A0101	RKF053.A0101	126.699	210.195	6	200.424	5	172.938	3	153.268	2	0.0636954
RKF155.A0101	RKF209.A0101	33.7163	209.621	9	200.292	8	200.292	8	182.156	7	0.0635217
RKF098.A0101	RKF181.A0101	64.2455	209.132	9	191.581	7	179.149	6	143.874	4	0.0633735
KFJ051.A0101	KFJ018.A0101	40.8838	208.901	10	192.447	8	151.197	5	114.723	3	0.0633033
RKC014.A0101	RKF014.A0101	47.9234	208.783	9	178.781	6	178.781	6	178.781	6	0.0632675
RKF113.A0101	RKF129.A0101	78.4963	208.622	7	198.916	6	171.688	4	155.083	3	0.0632188
RKF118.A0101	RKC020.A0101	59.4276	208.607	7	208.607	7	167.807	4	167.807	4	0.0632143
RKF076.A0101	RKF145.A0101	89.4473	208.424	5	199.518	4	199.518	4	182.581	3	0.0631588
KFJ050.A0101	KFJ023.A0101	89.3166	208.277	3	208.277	3	208.277	3	208.277	3	0.0631142
RKF198.A0101	RKF162.A0101	63.9896	207.137	6	196.247	5	196.247	5	196.247	5	0.0627688
RKF157.A0101	RKC023.A0101	43.7081	206.796	8	206.796	8	191.042	7	174.063	6	0.0626655
RKF023.A0101	RKF037.A0101	50.8672	206.494	8	206.494	8	177.536	6	160.72	5	0.0625738
RKF156.A0101	RKF213.A0101	43.4824	205.261	9	205.261	9	190.78	8	123.004	4	0.0622003
KFJ024.A0101	KFJ050.A0101	88.6954	205.115	7	195.28	6	183.267	5	146.153	3	0.0621562
RKF038.A0101	RKF127.A0101	62.7469	204.95	7	204.95	7	176.601	5	158.466	4	0.0621059
RKF034.A0101	RKF209.A0101	42.9673	204.519	9	185.496	7	157.226	5	139.231	4	0.0619754
KFJ024.A0101	KFJ007.A0101	111.467	204.342	7	184.614	5	171.402	4	132.567	2	0.0619218
RKF007.A0101	RKC020.A0101	59.5905	204.152	7	194.974	6	179.739	5	179.739	5	0.0618643
RKF013.A0101	RKF162.A0101	43.4288	203.187	8	203.187	8	175.412	6	155.997	5	0.0615719
RKF010.A0101	RKF155.A0101	50.7762	203.142	9	183.157	7	167.59	6	149.818	5	0.0615581
RKF034.A0101	RKF037.A0101	51.0493	203.093	7	203.093	7	188.197	6	188.197	6	0.0615435
RKF046.A0101	RKF218.A0101	39.1087	202.627	11	163.735	7	121.168	4	104.787	3	0.0614021
RKF160.A0101	RKF034.A0101	63.2513	202.418	7	192.545	6	192.545	6	176.22	5	0.0613387
RKC021.A0101	RKF181.A0101	90.0165	201.567	5	201.567	5	201.567	5	201.567	5	0.0610809
RKC026.A0101	RKC002.A0101	95.2088	201.559	4	189.726	3	189.726	3	189.726	3	0.0610785
RKF047.A0101	RKF015.A0101	59.9838	201.153	6	201.153	6	201.153	6	182.818	5	0.0609555
RKF148.A0101	RKF110.A0101	127.849	201.007	5	190.318	4	177.221	3	177.221	3	0.0609113
RKF194.A0101	RKF182.A0101	33.5801	200.725	9	180.933	7	166.645	6	166.645	6	0.0608258
RKC035.A0101	RKC045.A0101	62.0889	200.243	5	200.243	5	200.243	5	182.772	4	0.0606796
RKF007.A0101	RKF127.A0101	58.2487	199.562	6	199.562	6	185.963	5	169.743	4	0.0604733
RKC036.A0101	RKC027.A0101	59.6117	199.469	7	169.441	4	156.576	3	156.576	3	0.0604453
RKF158.A0101	RKF047.A0101	49.7679	199.157	10	158.249	6	142.397	5	142.397	5	0.0603505
RKC050.A0101	RKC047.A0101	68.5464	199.127	6	187.62	5	171.761	4	152.005	3	0.0603416
RKC018.A0101	RKF081.A0101	52.9858	199.082	7	189.126	6	176.783	5	176.783	5	0.0603278
RKF117.A0101	RKF176.A0101	36.1524	198.461	9	181.785	7	181.785	7	145.468	5	0.0601397
RKC018.A0101	RKF164.A0101	90.0069	198.416	5	187.83	4	187.83	4	187.83	4	0.0601259
RKC026.A0101	RKC039.A0101	55.126	197.899	6	197.899	6	184.671	5	184.671	5	0.0599693
RKF015.A0101	RKF016.A0101	76.008	197.604	4	197.604	4	197.604	4	197.604	4	0.0598801
RKF218.A0101	RKF036.A0101	50.7735	197.57	10	176.418	8	162.932	7	93.8567	3	0.0598698
RKF231.A0101	RKF198.A0101	85.5215	197.3	5	197.3	5	183.899	4	183.899	4	0.0597879
RKF185.A0101	RKC016.A0101	59.7411	197.035	5	197.035	5	197.035	5	197.035	5	0.0597077
RKF163.A0101	RKF104.A0101	82.523	196.97	4	196.97	4	181.999	3	181.999	3	0.059688
RKF015.A0101	RKF209.A0101	74.6771	196.785	5	187.921	4	187.921	4	187.921	4	0.0596318
RKC045.A0101	RKC012.A0101	57.8976	196.288	8	174.559	6	162.199	5	145.188	4	0.0594812
RKC011.A0101	RKC035.A0101	98.3351	195.396	6	185.669	5	170.91	4	152.503	3	0.059211
RKC011.A0101	RKC046.A0101	88.2008	195.286	4	195.286	4	195.286	4	195.286	4	0.0591775
RKF201.A0101	RKF147.A0101	56.2886	194.92	6	194.92	6	169.174	4	169.174	4	0.0590665
RKC023.A0101	RKF141.A0101	74.0805	194.468	5	194.468	5	194.468	5	178.375	4	0.0589297
RKF158.A0101	RKF042.A0101	62.7068	194.145	9	171.192	7	142.707	5	106.353	3	0.0588317
KUP003.A0101	KUP001.A0101	104.506	194.142	4	194.142	4	180.52	3	162.988	2	0.0588309
RKC027.A0101	RKC002.A0101	87.0302	193.833	4	193.833	4	193.833	4	193.833	4	0.0587372
RKF007.A0101	RKF198.A0101	41.1881	193.708	8	193.708	8	177.847	7	123.851	4	0.0586995
KFJ034.A0101	KFJ040.A0101	84.7152	193.284	7	172.963	5	160.752	4	143.457	3	0.0585709
RKF195.A0101	RKF182.A0101	45.2226	192.98	7	183.161	6	170.501	5	170.501	5	0.0584789
RKC026.A0101	RKC031.A0101	95.4669	192.854	3	192.854	3	192.854	3	192.854	3	0.0584406
RKF046.A0101	RKF016.A0101	39.5355	192.164	7	192.164	7	163.609	5	144.14	4	0.0582315
RKF157.A0101	RKF020.A0101	50.1665	190.839	8	168.918	6	154.855	5	118.958	3	0.0578299
RKF129.A0101	RKF237.A0101	73.2687	190.489	7	182.304	6	154.749	4	135.796	3	0.0577239
RKF062.A0101	RKF053.A0101	40.2423	190.379	6	190.379	6	190.379	6	173.255	5	0.0576906
RKC018.A0101	KFJ005.A0101	48.7909	189.997	8	171.705	6	158.396	5	141.918	4	0.0575749
RKC038.A0101	RKC026.A0101	95.6743	189.834	3	189.834	3	189.834	3	189.834	3	0.0575255
RKF109.A0101	RKF124.A0101	60.9945	189.013	5	178.786	4	178.786	4	178.786	4	0.0572767
RKF062.A0101	RKF124.A0101	51.9089	188.844	5	188.844	5	188.844	5	188.844	5	0.0572255
RKF110.A0101	RKF129.A0101	106.514	187.43	4	177.94	3	177.94	3	177.94	3	0.0567968
RKF013.A0101	RKF023.A0101	57.2322	186.848	4	186.848	4	186.848	4	186.848	4	0.0566206
RKC011.A0101	RKF135.A0101	54.9665	186.776	8	154.932	5	141.945	4	141.945	4	0.0565988
RKF213.A0101	RKF038.A0101	45.0992	186.419	8	186.419	8	155.8	6	121.189	4	0.0564905
RKF160.A0101	RKF139.A0101	63.2386	185.527	8	155.785	5	141.23	4	122.914	3	0.0562203
RKF038.A0101	RKF036.A0101	49.0125	185.318	7	185.318	7	172.335	6	135.252	4	0.0561569
RKF194.A0101	RKF201.A0101	38.6237	184.814	8	184.814	8	156.886	6	120.646	4	0.0560044
RKF046.A0101	RKF007.A0101	46.6224	184.719	8	166.913	6	139.239	4	139.239	4	0.0559754
RKF113.A0101	RKC018.A0101	46.8665	184.532	8	175.638	7	175.638	7	126.808	4	0.0559187
RKF213.A0101	RKF198.A0101	25.7965	184.369	11	152.716	8	107.24	5	51.1533	2	0.0558694
KFJ051.A0101	KFJ034.A0101	44.6391	184.234	8	151.758	5	139.309	4	139.309	4	0.0558285
RKF031.A0101	RKF099.A0101	36.8052	184.171	9	162.684	7	147.566	6	95.0364	3	0.0558095
RKF191.A0101	RKF127.A0101	43.9233	183.609	7	183.609	7	169.171	6	133.58	4	0.0556392
RKF148.A0101	RKF081.A0101	75.4482	182.416	6	182.416	6	167.15	5	131.619	3	0.0552774
RKF007.A0101	RKF209.A0101	41.4989	181.232	7	181.232	7	168.521	6	168.521	6	0.0549188
RKF110.A0101	RKF109.A0101	50.5999	180.287	5	180.287	5	180.287	5	160.976	4	0.0546323
RKC022.A0101	RKC011.A0101	59.0978	179.88	7	160.292	5	160.292	5	160.292	5	0.0545092
RKF020.A0101	RKF210.A0101	66.5658	179.123	8	134.722	4	106.83	2	106.83	2	0.0542796
RKC010.A0101	RKC046.A0101	84.6607	178.92	6	170.175	5	170.175	5	112.496	2	0.0542181
RKF169.A0101	RKF037.A0101	31.1802	178.444	9	178.444	9	136.086	6	81.1058	3	0.0540738
RKF007.A0101	RKF010.A0101	52.2996	178.213	8	149.791	5	149.791	5	111.948	3	0.0540039
KUP005.A0101	KUP022.A0101	75.889	178.069	5	168.798	4	168.798	4	130.543	2	0.0539602
RKC027.A0101	RKC042.A0101	85.8678	178.051	5	159.638	3	146.765	2	146.765	2	0.0539549
RKF109.A0101	RKF201.A0101	29.8723	177.721	10	138.234	6	123.688	5	104.29	4	0.0538549
RKF209.A0101	RKF036.A0101	38.777	177.702	7	177.702	7	177.702	7	123.117	4	0.0538492
RKF213.A0101	RKF127.A0101	30.1399	177.494	10	154.824	8	115.725	5	76.3311	3	0.053786
RKF076.A0101	RKF237.A0101	83.2878	177.415	4	177.415	4	177.415	4	160.627	3	0.0537622
RKF020.A0101	RKF099.A0101	55.4953	177.08	7	168.307	6	141.092	4	141.092	4	0.0536606
RKF218.A0101	RKF170.A0101	41.9363	177.067	8	157.968	6	143.32	5	106.688	3	0.0536566
RKC023.A0101	RKF029.A0101	78.1438	176.877	5	176.877	5	176.877	5	159.193	4	0.0535991
KUP001.A0101	KUP002.A0101	103.068	176.382	5	167.625	4	154.142	3	154.142	3	0.053449
RKF032.A0101	RKF037.A0101	51.5349	176.274	6	176.274	6	163.355	5	146.606	4	0.0534164
RKF176.A0101	RKF109.A0101	27.7638	176.157	9	159.497	7	131.306	5	131.306	5	0.0533809
RKF118.A0101	RKF127.A0101	43.9178	175.978	7	167.14	6	141.823	4	141.823	4	0.0533267
RKF160.A0101	RKF170.A0101	40.636	175.91	7	175.91	7	162.948	6	146.623	5	0.053306
RKF160.A0101	RKF032.A0101	37.5834	175.717	8	158.116	6	145.196	5	145.196	5	0.0532475
RKF209.A0101	RKF023.A0101	55.142	175.608	5	175.608	5	175.608	5	156.74	4	0.0532145
RKF156.A0101	RKF127.A0101	50.7019	175.154	7	175.154	7	146.483	5	111.071	3	0.0530769
RKF218.A0101	RKF032.A0101	59.0025	174.296	8	164.46	7	105.812	3	105.812	3	0.0528169
RKF099.A0101	RKF023.A0101	94.9293	174.059	5	165.42	4	165.42	4	146.106	3	0.0527452
RKF020.A0101	RKF162.A0101	64.2518	173.771	4	173.771	4	173.771	4	156.628	3	0.0526578
RKF231.A0101	RKF199.A0101	73.6249	173.611	6	153.611	4	153.611	4	153.611	4	0.0526094
RKF029.A0101	RKC020.A0101	56.7616	173.383	7	173.383	7	142.348	5	88.1386	2	0.0525402
RKF199.A0101	RKF015.A0101	69.6562	173.332	4	173.332	4	173.332	4	173.332	4	0.0525249
RKF037.A0101	RKF170.A0101	45.8897	173.102	8	152.387	6	125.048	4	105.234	3	0.0524552
RKF118.A0101	RKF020.A0101	65.7781	172.918	4	172.918	4	157.015	3	157.015	3	0.0523995
RKF199.A0101	RKF031.A0101	71.4854	172.892	5	153.319	3	153.319	3	153.319	3	0.0523914
RKF139.A0101	RKF142.A0101	42.346	172.235	7	162.642	6	162.642	6	143.729	5	0.0521924
RKF014.A0101	RKC042.A0101	74.7356	171.414	5	161.881	4	146.408	3	146.408	3	0.0519438
RKF047.A0101	RKC036.A0101	59.7679	171.401	4	171.401	4	157.563	3	157.563	3	0.0519397
RKF047.A0101	RKC047.A0101	58.1513	171.369	6	150.421	4	150.421	4	150.421	4	0.0519299
KFJ045.A0101	KFJ034.A0101	78.7349	171.315	5	171.315	5	158.05	4	158.05	4	0.0519135
RKF148.A0101	RKF176.A0101	96.4858	170.945	5	148.445	3	135.819	2	135.819	2	0.0518015
RKC029.A0101	RKC030.A0101	50.2413	170.428	7	150.528	5	136.108	4	136.108	4	0.0516447
RKC023.A0101	RKF020.A0101	58.8932	169.396	4	169.396	4	169.396	4	149.639	3	0.051332
RKF243.A0101	RKF268.A0101	46.5819	169.16	5	169.16	5	153.929	4	135.925	3	0.0512606
RKF209.A0101	RKF210.A0101	43.2665	169.022	9	149.816	7	106.651	4	73.7372	2	0.0512189
RKF139.A0101	RKF209.A0101	43.0346	168.884	7	159.291	6	144.222	5	126.94	4	0.0511769
RKF127.A0101	RKC020.A0101	43.6693	168.644	6	157.647	5	142.295	4	142.295	4	0.0511042
RKF195.A0101	RKF176.A0101	51.2954	168.238	5	168.238	5	152.758	4	152.758	4	0.0509811
RKF007.A0101	RKF155.A0101	35.5695	167.955	8	150.048	6	120.25	4	102.378	3	0.0508954
RKF160.A0101	RKC033.A0101	57.8593	167.895	4	167.895	4	167.895	4	167.895	4	0.0508773
KFJ029.A0101	KFJ051.A0101	67.1094	167.837	6	156.118	5	140.123	4	122.63	3	0.0508597
RKF141.A0101	RKC020.A0101	71.5311	167.627	5	158.059	4	142.639	3	123.136	2	0.0507959
KFJ018.A0101	KFJ049.A0101	49.6865	167.622	11	98.3028	4	70.6052	2	70.6052	2	0.0507945
RKF118.A0101	RKF023.A0101	75.5415	167.213	4	167.213	4	167.213	4	150.878	3	0.0506706
RKF238.A0101	RKC045.A0101	50.9027	166.822	6	144.037	4	129.158	3	129.158	3	0.050552
KFJ007.A0101	KFJ034.A0101	84.9359	166.805	5	157.827	4	157.827	4	157.827	4	0.0505469
RKC029.A0101	RKC039.A0101	38.2738	166.427	6	166.427	6	166.427	6	166.427	6	0.0504323
RKC029.A0101	RKC031.A0101	92.3369	165.423	4	155.195	3	155.195	3	155.195	3	0.050128
RKF076.A0101	RKF081.A0101	79.3561	165.006	6	134.413	3	118.532	2	118.532	2	0.0500018
RKC050.A0101	RKC039.A0101	68.5821	164.866	4	164.866	4	164.866	4	145.016	3	0.0499594
KFJ017.A0101	KFJ034.A0101	84.565	164.731	4	154.038	3	154.038	3	136.743	2	0.0499185
RKF110.A0101	RKF176.A0101	96.5509	164.708	3	164.708	3	164.708	3	164.708	3	0.0499115
KFJ045.A0101	KFJ050.A0101	59.9576	164.503	4	164.503	4	164.503	4	164.503	4	0.0498493
RKF007.A0101	RKC033.A0101	65.5161	164.039	5	164.039	5	151.763	4	133.117	3	0.0497087
RKF013.A0101	RKF036.A0101	46.8926	163.562	6	152.24	5	138.606	4	138.606	4	0.0495642
KFJ029.A0101	KFJ013.A0101	49.4202	162.566	6	162.566	6	150.409	5	112.533	3	0.0492623
RKF007.A0101	RKF036.A0101	60.9672	162.102	6	162.102	6	119.663	3	119.663	3	0.0491218
RKF020.A0101	RKF038.A0101	65.9318	161.469	5	161.469	5	145.999	4	127.006	3	0.04893
RKF046.A0101	RKF209.A0101	39.4868	161.011	10	130.661	7	72.8037	3	39.4868	1	0.0487912
RKF162.A0101	RKF023.A0101	69.3534	160.868	4	160.868	4	160.868	4	144.498	3	0.0487478
RKF062.A0101	RKF147.A0101	48.8737	159.88	5	149.04	4	149.04	4	149.04	4	0.0484486
RKF198.A0101	RKF141.A0101	41.6771	159.666	7	147.887	6	119.946	4	100.555	3	0.0483835
RKF231.A0101	RKF037.A0101	54.1504	159.459	6	149.997	5	121.569	3	104.397	2	0.0483208
RKF213.A0101	RKF013.A0101	66.4081	159.004	7	126.113	4	111.383	3	93.5228	2	0.048183
RKC028.A0101	RKC050.A0101	107.832	158.994	3	158.994	3	158.994	3	141.305	2	0.04818
RKF076.A0101	RKF147.A0101	85.2965	158.409	3	158.409	3	158.409	3	158.409	3	0.0480026
RKF157.A0101	RKF099.A0101	36.8069	157.895	8	136.457	6	121.347	5	67.7506	2	0.047847
RKC026.A0101	RKC042.A0101	95.2358	157.881	3	157.881	3	157.881	3	157.881	3	0.0478427
RKF109.A0101	RKF053.A0101	51.4447	157.406	5	137.672	3	137.672	3	137.672	3	0.0476989
RKF201.A0101	RKF121.A0101	32.3583	157.331	7	147.707	6	147.707	6	130.83	5	0.0476759
KFJ034.A0101	KFJ050.A0101	40.2568	156.286	6	145.791	5	133.31	4	133.31	4	0.0473594
RKF198.A0101	RKF031.A0101	50.7792	156.036	7	136.572	5	122.604	4	86.4862	2	0.0472836
KFJ051.A0101	KFJ013.A0101	95.4142	155.72	3	147.678	2	147.678	2	147.678	2	0.047188
RKF034.A0101	RKF016.A0101	42.0915	155.283	8	123.861	5	110.207	4	93.565	3	0.0470555
RKC018.A0101	RKF121.A0101	46.9935	155.037	6	155.037	6	124.326	4	108.176	3	0.0469811
RKF139.A0101	RKF016.A0101	42.0773	155.022	6	155.022	6	123.518	4	123.518	4	0.0469762
RKF118.A0101	RKF031.A0101	36.2021	154.957	7	146.244	6	133.492	5	97.0175	3	0.0469565
KUP009.A0101	KUP012.A0101	43.5338	154.745	7	146.619	6	107.564	3	107.564	3	0.0468925
RKF010.A0101	RKF139.A0101	42.0833	154.455	6	154.455	6	154.455	6	115.647	4	0.0468046
RKF160.A0101	RKF023.A0101	77.5231	153.69	4	153.69	4	153.69	4	153.69	4	0.0465728
KFJ024.A0101	KFJ049.A0101	31.8915	152.879	7	132.891	5	132.891	5	113.316	4	0.0463269
RKF238.A0101	RKC011.A0101	78.1318	152.387	3	152.387	3	152.387	3	152.387	3	0.046178
RKF210.A0101	RKF142.A0101	40.2193	152.236	8	130.926	6	90.6379	3	73.7266	2	0.046132
RKF038.A0101	RKF155.A0101	30.0544	152.014	8	130.023	6	117	5	81.9635	3	0.0460648
KFJ050.A0101	KFJ013.A0101	102.657	151.924	4	135.632	2	135.632	2	135.632	2	0.0460377
RKF234.A0101	RKF164.A0101	65.4705	151.473	3	151.473	3	151.473	3	151.473	3	0.0459009
KFJ029.A0101	KFJ047.A0101	54.2413	151.459	6	140.181	5	140.181	5	105.022	3	0.0458966
RKF076.A0101	RKF181.A0101	50.9449	151.106	4	151.106	4	151.106	4	133.819	3	0.0457896
RKF109.A0101	RKF237.A0101	76.6187	150.733	4	141.935	3	141.935	3	141.935	3	0.0456768
KFJ048.A0101	KFJ045.A0101	60.3568	150.542	5	150.542	5	150.542	5	132.186	4	0.0456187
RKF199.A0101	RKF020.A0101	65.5699	149.671	4	149.671	4	135.338	3	135.338	3	0.0453549
RKC043.A0101	RKC012.A0101	52.5176	149.056	5	137.376	4	124.783	3	124.783	3	0.0451684
RKC018.A0101	RKF098.A0101	48.5705	148.608	5	148.608	5	148.608	5	148.608	5	0.0450326
RKF013.A0101	RKF029.A0101	27.1975	147.98	8	126.618	6	96.0238	4	76.8077	3	0.0448424
RKC031.A0101	RKC012.A0101	43.0393	147.979	6	126.803	4	126.803	4	126.803	4	0.044842
RKF231.A0101	RKC020.A0101	49.6863	147.733	5	139.112	4	139.112	4	139.112	4	0.0447676
RKF029.A0101	RKF127.A0101	43.2391	147.332	7	136.621	6	110.059	4	93.5577	3	0.0446461
RKF062.A0101	RKF237.A0101	47.8999	147.038	5	135.873	4	120.629	3	120.629	3	0.0445569
RKF113.A0101	RKF182.A0101	64.8	146.473	4	146.473	4	133.801	3	133.801	3	0.0443858
RKF110.A0101	RKF201.A0101	107.173	146.297	3	136.657	2	136.657	2	136.657	2	0.0443323
RKF099.A0101	RKF127.A0101	43.9233	146.22	6	146.22	6	119.882	4	101.976	3	0.0443091
RKF195.A0101	RKC009.A0101	64.9929	145.865	6	124.645	4	110.394	3	90.6168	2	0.0442014
RKC016.A0101	RKF164.A0101	53.8379	145.763	4	145.763	4	145.763	4	145.763	4	0.0441705
RKF157.A0101	RKF013.A0101	34.4799	145.679	7	134.949	6	122.558	5	88.3087	3	0.0441452
RKC021.A0101	RKF182.A0101	80.1241	145.58	3	145.58	3	145.58	3	145.58	3	0.0441152
RKF029.A0101	RKF099.A0101	31.401	145.535	8	125.442	6	109.588	5	59.1819	2	0.0441016
RKF136.A0101	RKF181.A0101	69.7799	145.252	4	145.252	4	132.584	3	132.584	3	0.0440157
RKF002.A0101	RKF023.A0101	56.4443	144.486	4	133.741	3	133.741	3	133.741	3	0.0437837
RKF046.A0101	RKF020.A0101	39.4727	144.466	6	136.078	5	106.341	3	106.341	3	0.0437775
RKF141.A0101	RKF023.A0101	53.8083	144.008	6	144.008	6	130.907	5	75.7838	2	0.0436388
KUP017.A0101	KUP023.A0101	28.6599	143.063	7	134.489	6	120.778	5	84.5791	3	0.0433523
RKF176.A0101	RKF121.A0101	26.994	142.968	7	142.968	7	114.345	5	98.06	4	0.0433237
RKF226.A0101	RKF129.A0101	43.0738	142.587	7	131.124	6	105.304	4	67.9425	2	0.0432081
RKF118.A0101	RKF141.A0101	31.0302	142.483	6	142.483	6	128.923	5	90.2984	3	0.0431766
RKF007.A0101	RKF139.A0101	52.6752	142.216	5	142.216	5	98.1766	2	98.1766	2	0.0430957
RKF160.A0101	RKC036.A0101	52.5019	141.939	4	141.939	4	127.828	3	127.828	3	0.0430118
RKF117.A0101	RKF201.A0101	28.9357	141.067	8	123.082	6	92.5911	4	53.7928	2	0.0427476
XXX001.A1812	KFJ018.A0101	70.8131	140.962	4	140.962	4	127.706	3	127.706	3	0.0427156
RKF162.A0101	RKF127.A0101	41.0715	140.854	8	122.794	6	85.3781	3	85.3781	3	0.0426829
RKF002.A0101	RKF210.A0101	40.2193	140.642	7	131.486	6	91.1482	3	74.1712	2	0.0426189
RKF036.A0101	RKF142.A0101	72.6818	140.614	6	120.501	4	107.668	3	72.6818	1	0.0426103
RKF034.A0101	RKF142.A0101	43.1247	140.495	7	107.285	4	94.4418	3	94.4418	3	0.0425741
RKC029.A0101	RKC035.A0101	93.1305	140.452	3	140.452	3	125.547	2	125.547	2	0.0425612
RKF007.A0101	RKF210.A0101	33.409	140.289	7	131.978	6	102.034	4	86.0329	3	0.0425118
RKF007.A0101	RKC031.A0101	65.1286	139.753	4	139.753	4	123.781	3	123.781	3	0.0423494
RKF047.A0101	RKC031.A0101	58.1436	139.295	4	139.295	4	139.295	4	121.457	3	0.0422106
RKF117.A0101	RKF237.A0101	76.8801	139.267	4	119.23	2	119.23	2	119.23	2	0.0422022
RKF047.A0101	RKC030.A0101	42.4428	138.974	5	130.826	4	130.826	4	112.959	3	0.0421132
KFJ007.A0101	KFJ030.A0101	90.5128	138.909	3	138.909	3	138.909	3	138.909	3	0.0420937
RKF157.A0101	RKF127.A0101	43.2246	138.586	6	138.586	6	112.459	4	92.7966	3	0.0419957
RKF002.A0101	RKF015.A0101	76.008	138.294	3	138.294	3	125.01	2	125.01	2	0.0419074
RKC050.A0101	RKC010.A0101	35.3014	138.102	6	127.86	5	127.86	5	127.86	5	0.0418491
RKF157.A0101	RKC020.A0101	50.4374	138.046	6	138.046	6	106.74	4	71.4397	2	0.0418322
RKF113.A0101	RKF201.A0101	78.9953	137.892	5	117.492	3	101.507	2	101.507	2	0.0417856
RKF076.A0101	RKF098.A0101	46.3789	137.737	5	128.382	4	128.382	4	110.804	3	0.0417385
KFJ015.A0101	KFJ030.A0101	60.3612	137.645	3	137.645	3	137.645	3	137.645	3	0.0417107
RKF162.A0101	RKF037.A0101	28.4825	136.895	7	125.238	6	111.151	5	72.7047	3	0.0414833
RKF163.A0101	RKC018.A0101	92.8177	136.408	3	136.408	3	136.408	3	136.408	3	0.0413357
RKF047.A0101	RKC039.A0101	57.8663	136.279	5	127.143	4	114.693	3	114.693	3	0.0412966
RKF199.A0101	RKF029.A0101	53.7144	136.089	5	136.089	5	120.876	4	104.517	3	0.041239
RKF034.A0101	RKF010.A0101	42.8763	135.839	7	103.297	4	103.297	4	64.1189	2	0.0411635
RKF156.A0101	RKF007.A0101	29.5601	135.822	8	118.314	6	89.6593	4	53.564	2	0.0411581
KFJ024.A0101	KFJ047.A0101	23.7991	135.787	8	113.077	6	99.3581	5	46.0211	2	0.0411477
KFJ051.A0101	KFJ007.A0101	61.9681	135.72	5	117.199	3	103.078	2	103.078	2	0.0411274
RKF160.A0101	RKF015.A0101	40.1096	135.36	5	135.36	5	121.841	4	121.841	4	0.0410181
RKF148.A0101	RKF088.A0101	80.6793	135.347	3	135.347	3	121.919	2	121.919	2	0.0410144
KFJ045.A0101	KFJ047.A0101	60.1608	135.12	3	135.12	3	135.12	3	135.12	3	0.0409455
RKC027.A0101	RKC046.A0101	61.0941	135.012	4	126.331	3	126.331	3	107.135	2	0.0409127
KFJ047.A0101	KFJ034.A0101	36.8482	134.958	7	101.194	4	88.7086	3	88.7086	3	0.0408965
RKF199.A0101	RKF213.A0101	30.2027	134.791	6	125.356	5	125.356	5	108.757	4	0.0408459
RKF007.A0101	RKF185.A0101	42.9043	134.782	4	134.782	4	119.335	3	119.335	3	0.0408431
RKC009.A0101	RKF164.A0101	91.2285	134.778	3	134.778	3	134.778	3	134.778	3	0.0408419
KFJ045.A0101	KFJ051.A0101	61.2565	134.486	4	134.486	4	120.342	3	102.231	2	0.0407534
RKC009.A0101	RKF163.A0101	91.175	133.879	3	133.879	3	133.879	3	133.879	3	0.0405693
XXX001.A1812	KFJ006.A0101	74.5923	133.777	5	112.612	3	112.612	3	94.7099	2	0.0405384
KFJ023.A0101	KFJ049.A0101	90.0795	133.734	2	133.734	2	133.734	2	133.734	2	0.0405256
RKF194.A0101	RKC009.A0101	51.3558	133.459	6	113.327	4	98.6055	3	98.6055	3	0.0404421
RKC043.A0101	RKC022.A0101	55.5458	133.132	5	124.767	4	112.177	3	112.177	3	0.040343
RKF031.A0101	RKF023.A0101	53.9999	132.907	5	132.907	5	132.907	5	96.794	3	0.0402749
RKC043.A0101	RKF238.A0101	59.0532	132.511	6	121.22	5	92.876	3	59.0532	1	0.0401548
RKF101.A0101	RKF172.A0101	32.5981	132.289	7	110.999	5	98.2095	4	62.6794	2	0.0400876
KFJ047.A0101	KFJ015.A0101	82.258	132.197	3	132.197	3	118.752	2	118.752	2	0.0400598
RKC009.A0101	RKF145.A0101	108.445	131.591	3	123.278	2	108.445	1	108.445	1	0.039876
RKC027.A0101	RKC030.A0101	50.2031	131.57	5	123.152	4	95.7871	2	95.7871	2	0.0398698
RKF007.A0101	RKC047.A0101	39.152	131.547	6	131.547	6	106.55	4	90.3733	3	0.0398628
RKF076.A0101	RKF226.A0101	41.879	131.086	5	110.96	3	110.96	3	110.96	3	0.039723
RKF014.A0101	RKC039.A0101	46.858	130.431	6	121.146	5	92.3185	3	92.3185	3	0.0395245
RKF209.A0101	RKF170.A0101	41.7517	130.399	7	111.192	5	84.5275	3	66.1762	2	0.039515
RKF198.A0101	RKF036.A0101	50.7848	130.237	6	109.33	4	109.33	4	73.5985	2	0.0394657
RKC050.A0101	RKC011.A0101	98.4045	129.665	2	129.665	2	129.665	2	129.665	2	0.0392925
KFJ024.A0101	KFJ017.A0101	64.8356	129.612	3	121.19	2	121.19	2	121.19	2	0.0392764
KUP001.A0101	KFJ036.A0101	36.0976	129.553	6	121.495	5	107.58	4	69.8179	2	0.0392586
RKF031.A0101	RKF191.A0101	36.8052	128.953	6	117.612	5	117.612	5	62.9039	2	0.0390768
RKF007.A0101	RKC030.A0101	65.1336	128.521	3	128.521	3	128.521	3	128.521	3	0.0389458
KFJ050.A0101	KFJ015.A0101	56.8295	128.092	4	128.092	4	114.254	3	97.5337	2	0.0388158
RKF038.A0101	RKF210.A0101	43.866	128.018	6	128.018	6	81.0443	3	43.866	1	0.0387934
RKF218.A0101	RKF158.A0101	35.7078	127.92	6	116.287	5	116.287	5	79.2229	3	0.0387637
RKF231.A0101	RKC023.A0101	54.5392	127.85	3	127.85	3	127.85	3	127.85	3	0.0387423
RKF007.A0101	RKC023.A0101	55.6723	127.783	5	117.025	4	117.025	4	81.8103	2	0.0387221
RKF156.A0101	RKF155.A0101	30.8564	127.522	7	106.799	5	90.9585	4	55.1669	2	0.038643
RKF046.A0101	RKF010.A0101	37.7542	127.124	6	127.124	6	97.777	4	80.2743	3	0.0385225
RKF194.A0101	RKF176.A0101	40.7999	127.071	5	127.071	5	127.071	5	109.48	4	0.0385065
KFJ045.A0101	KFJ025.A0101	37.038	126.881	5	126.881	5	112.559	4	112.559	4	0.0384488
RKF032.A0101	RKF209.A0101	31.9536	126.843	7	116.533	6	75.1955	3	75.1955	3	0.0384372
RKF199.A0101	RKF157.A0101	33.6871	126.718	5	126.718	5	126.718	5	108.67	4	0.0383995
RKC014.A0101	RKC011.A0101	27.6666	126.691	7	116.941	6	89.8398	4	72.3547	3	0.0383913
RKC026.A0101	RKC035.A0101	95.4722	126.583	2	126.583	2	126.583	2	126.583	2	0.0383584
RKF110.A0101	RKF062.A0101	46.7732	126.356	4	114.93	3	114.93	3	114.93	3	0.0382898
RKF238.A0101	RKC026.A0101	95.8568	126.252	2	126.252	2	126.252	2	126.252	2	0.038258
RKF016.A0101	RKF170.A0101	40.8307	125.621	7	105.694	5	77.7197	3	40.8307	1	0.0380669
RKF195.A0101	RKF129.A0101	48.9886	125.226	4	125.226	4	111.956	3	92.85	2	0.0379473
RKF007.A0101	RKC039.A0101	39.4215	125.142	6	114.764	5	87.9192	3	68.2655	2	0.0379217
RKF038.A0101	RKF015.A0101	41.4845	124.98	4	115.871	3	115.871	3	115.871	3	0.0378726
RKF164.A0101	RKF228.A0101	67.4725	124.597	3	113.212	2	113.212	2	113.212	2	0.0377565
RKF199.A0101	RKF127.A0101	74.6034	124.082	3	124.082	3	124.082	3	124.082	3	0.0376006
RKF160.A0101	RKC047.A0101	62.419	123.877	3	123.877	3	123.877	3	123.877	3	0.0375385
RKF046.A0101	RKF142.A0101	37.4153	123.799	6	123.799	6	82.7058	3	65.9274	2	0.0375149
RKC021.A0101	RKF192.A0101	57.7391	123.616	3	112.585	2	112.585	2	112.585	2	0.0374593
RKF156.A0101	RKF034.A0101	40.657	123.206	5	123.206	5	108.55	4	71.6908	2	0.0373351
RKF156.A0101	RKF210.A0101	43.859	123.021	6	113.953	5	113.953	5	43.859	1	0.037279
RKF213.A0101	RKF099.A0101	29.9885	122.919	6	111.627	5	111.627	5	58.697	2	0.0372483
RKC050.A0101	RKC029.A0101	92.3447	122.711	2	122.711	2	122.711	2	122.711	2	0.0371853
RKC012.A0101	RKF135.A0101	30.6491	122.227	8	93.1134	5	64.8361	3	30.6491	1	0.0370384
RKF062.A0101	RKF226.A0101	38.9866	122.079	5	111.239	4	111.239	4	94.1131	3	0.0369936
RKF155.A0101	RKF142.A0101	31.9229	121.544	7	91.6796	4	79.4525	3	61.6779	2	0.0368314
RKF002.A0101	RKF155.A0101	32.1742	121.066	7	92.1373	4	79.955	3	62.1607	2	0.0366867
RKF213.A0101	RKC020.A0101	37.853	120.77	5	111.231	4	99.0469	3	99.0469	3	0.0365969
RKF195.A0101	RKF062.A0101	51.3169	120.254	4	109.947	3	109.947	3	92.7304	2	0.0364407
RKC009.A0101	KFJ005.A0101	48.646	119.898	4	119.898	4	107.699	3	88.5049	2	0.0363327
RKF272.A0101	RKF270.A0101	39.5967	119.873	6	110.1	5	82.6819	3	64.614	2	0.0363251
RKF158.A0101	RKF037.A0101	50.51	119.672	6	91.7213	3	91.7213	3	75.534	2	0.0362642
KUP003.A0101	KUP022.A0101	81.8039	119.52	3	107.941	2	107.941	2	107.941	2	0.0362181
RKF002.A0101	RKF034.A0101	42.1647	119.506	5	119.506	5	93.3899	3	93.3899	3	0.0362141
RKF113.A0101	RKC009.A0101	31.8466	119.221	6	109.778	5	94.2835	4	77.8483	3	0.0361275
RKF015.A0101	RKC020.A0101	46.1036	119.146	3	119.146	3	119.146	3	119.146	3	0.0361048
KUP004.A0101	KUP002.A0101	29.951	119.145	6	109.494	5	96.8206	4	79.3905	3	0.0361045
RKF139.A0101	RKF198.A0101	43.0058	118.975	5	108.07	4	108.07	4	88.6711	3	0.036053
RKF032.A0101	RKF142.A0101	24.2123	118.951	7	118.951	7	63.3538	3	46.5714	2	0.0360457
RKF182.A0101	RKF080.A0101	49.32	118.053	3	118.053	3	118.053	3	118.053	3	0.0357735
RKF013.A0101	RKF210.A0101	63.3142	117.632	5	96.8334	3	81.1327	2	63.3142	1	0.035646
RKF160.A0101	RKF231.A0101	50.7035	117.378	4	117.378	4	117.378	4	80.7584	2	0.035569
RKF160.A0101	RKF158.A0101	25.0269	116.736	8	64.8994	3	64.8994	3	46.2588	2	0.0353744
RKF218.A0101	RKF155.A0101	50.7752	116.55	6	107.942	5	50.7752	1	50.7752	1	0.0353182
RKF034.A0101	RKF198.A0101	25.7997	116.494	6	104.973	5	90.3215	4	51.1591	2	0.0353012
RKF031.A0101	RKC020.A0101	71.5311	116.187	4	106.619	3	106.619	3	71.5311	1	0.0352082
RKF196.A0101	RKF147.A0101	65.3948	115.926	4	104.725	3	92.3282	2	92.3282	2	0.035129
RKF110.A0101	RKF147.A0101	66.041	115.8	4	105.596	3	92.9568	2	92.9568	2	0.035091
KFJ034.A0101	KFJ018.A0101	84.565	115.354	2	115.354	2	115.354	2	115.354	2	0.0349559
RKF036.A0101	RKF023.A0101	72.8602	115.192	3	115.192	3	115.192	3	115.192	3	0.0349067
RKF182.A0101	RKF193.A0101	40.8676	114.925	3	114.925	3	114.925	3	114.925	3	0.0348258
RKC018.A0101	RKF181.A0101	91.5173	114.703	2	114.703	2	114.703	2	114.703	2	0.0347584
RKF013.A0101	RKF155.A0101	28.1668	114.493	6	103.73	5	91.0607	4	71.1419	3	0.0346947
RKF110.A0101	RKF117.A0101	59.9281	114.419	3	103.304	2	103.304	2	103.304	2	0.0346725
RKC026.A0101	RKC030.A0101	80.576	113.933	2	113.933	2	113.933	2	113.933	2	0.0345251
RKC009.A0101	RKF181.A0101	90.8124	113.861	2	113.861	2	113.861	2	113.861	2	0.0345034
RKF191.A0101	RKF029.A0101	26.0987	113.638	7	105.57	6	77.9003	4	26.0987	1	0.0344357
KUP022.A0101	KUP002.A0101	54.6532	113.556	6	74.1489	2	74.1489	2	54.6532	1	0.0344109
RKC023.A0101	RKF191.A0101	60.9385	113.442	5	103.686	4	60.9385	1	60.9385	1	0.0343765
KUP027.A0101	KFJ036.A0101	60.2576	113.409	4	103.665	3	103.665	3	86.934	2	0.0343665
RKF213.A0101	RKF118.A0101	30.4639	113.303	5	113.303	5	113.303	5	59.1716	2	0.0343342
RKF010.A0101	RKF170.A0101	40.4289	113.229	6	96.156	4	96.156	4	40.4289	1	0.0343119
RKF194.A0101	RKF062.A0101	25.8613	113.227	6	91.4146	4	91.4146	4	74.198	3	0.0343112
RKF124.A0101	RKF147.A0101	65.1754	113.025	4	92.0776	2	92.0776	2	92.0776	2	0.0342501
KFJ029.A0101	KFJ007.A0101	75.5824	112.953	3	112.953	3	98.1305	2	98.1305	2	0.034228
RKF007.A0101	RKF013.A0101	34.1194	112.219	5	101.209	4	85.8235	3	85.8235	3	0.0340057
RKC035.A0101	RKF135.A0101	45.3411	112.192	5	101.439	4	101.439	4	67.1009	2	0.0339976
RKF002.A0101	RKF139.A0101	42.0653	112.126	4	102.529	3	102.529	3	102.529	3	0.0339775
RKF080.A0101	RKF098.A0101	46.4167	111.711	3	111.711	3	111.711	3	111.711	3	0.0338518
RKF016.A0101	RKF155.A0101	30.4743	110.055	7	81.4782	4	50.2747	2	30.4743	1	0.03335
RKF191.A0101	RKF015.A0101	54.6026	109.975	3	100.999	2	100.999	2	100.999	2	0.0333259
KFJ029.A0101	KFJ049.A0101	33.5953	109.954	5	100.8	4	100.8	4	65.1543	2	0.0333193
RKC026.A0101	RKC045.A0101	65.9784	109.779	2	109.779	2	109.779	2	109.779	2	0.0332664
RKF226.A0101	RKF109.A0101	39.4625	109.566	5	98.9961	4	85.8716	3	85.8716	3	0.0332017
RKF038.A0101	RKF023.A0101	50.8434	109.348	3	109.348	3	94.1271	2	94.1271	2	0.0331358
RKC009.A0101	RKC012.A0101	49.4378	108.812	3	108.812	3	108.812	3	108.812	3	0.0329732
RKF191.A0101	RKF210.A0101	19.6371	108.635	7	96.6584	6	35.7338	2	0	0	0.0329198
RKF231.A0101	RKF118.A0101	49.1907	108.369	5	98.9017	4	73.9196	2	73.9196	2	0.0328391
RKF157.A0101	RKF118.A0101	36.6699	107.75	5	86.8223	3	86.8223	3	67.7001	2	0.0326514
RKF047.A0101	RKC042.A0101	61.0462	107.637	3	107.637	3	94.6912	2	94.6912	2	0.0326172
RKF231.A0101	RKF191.A0101	49.8096	107.56	4	107.56	4	92.4078	3	92.4078	3	0.0325938
KFJ051.A0101	KFJ023.A0101	77.5071	107.191	2	107.191	2	107.191	2	107.191	2	0.0324821
RKF176.A0101	RKF147.A0101	44.3871	106.713	4	95.8741	3	83.549	2	83.549	2	0.0323373
RKC023.A0101	RKF162.A0101	26.0298	106.504	6	84.9373	4	69.0176	3	49.46	2	0.032274
RKC023.A0101	RKF036.A0101	72.4331	105.998	3	105.998	3	90.1407	2	72.4331	1	0.0321205
RKF158.A0101	RKF209.A0101	33.5424	105.886	5	94.8578	4	94.8578	4	76.024	3	0.0320867
RKC028.A0101	RKC026.A0101	82.648	105.767	2	105.767	2	105.767	2	105.767	2	0.0320505
RKF007.A0101	RKF238.A0101	64.9114	105.687	2	105.687	2	105.687	2	105.687	2	0.0320263
RKF195.A0101	RKF109.A0101	46.8721	105.669	3	105.669	3	90.143	2	90.143	2	0.0320208
KFJ036.A0101	KUP002.A0101	58.22	105.364	3	105.364	3	105.364	3	88.7826	2	0.0319284
RKF198.A0101	RKF210.A0101	19.7301	105.302	7	82.8822	5	37.0659	2	0	0	0.0319096
RKC029.A0101	RKC045.A0101	52.5272	105.128	4	105.128	4	75.5893	2	75.5893	2	0.0318569
RKF020.A0101	RKF141.A0101	58.9974	105.057	4	94.6334	3	80.5615	2	80.5615	2	0.0318355
RKF034.A0101	RKF038.A0101	40.6241	105.006	4	105.006	4	90.0582	3	70.2069	2	0.03182
RKF231.A0101	RKF031.A0101	42.404	104.466	5	84.075	3	84.075	3	67.2519	2	0.0316565
RKF080.A0101	RKF164.A0101	45.6933	104.345	4	84.66	2	84.66	2	84.66	2	0.0316196
RKF156.A0101	RKF036.A0101	25.3925	103.781	6	94.9678	5	81.0806	4	25.3925	1	0.0314488
RKF213.A0101	RKF191.A0101	26.0987	103.657	6	92.3644	5	62.3433	3	26.0987	1	0.0314111
RKC027.A0101	RKC031.A0101	60.8969	103.342	4	84.621	2	84.621	2	84.621	2	0.0313158
RKF157.A0101	RKF191.A0101	36.8069	103.302	5	92.0096	4	92.0096	4	36.8069	1	0.0313036
RKF034.A0101	RKF127.A0101	25.9767	102.56	6	91.881	5	65.1389	3	25.9767	1	0.0310787
RKC033.A0101	RKF037.A0101	41.6601	102.324	3	102.324	3	102.324	3	102.324	3	0.0310072
RKF250.A0101	RKF243.A0101	43.7855	102.026	4	102.026	4	89.7154	3	69.7155	2	0.0309169
RKF031.A0101	RKF162.A0101	23.0521	101.773	6	92.8515	5	64.8675	3	45.9144	2	0.0308403
RKF238.A0101	RKF135.A0101	26.0723	101.75	5	91.0031	4	91.0031	4	91.0031	4	0.0308334
KFJ045.A0101	KFJ049.A0101	60.8437	101.588	2	101.588	2	101.588	2	101.588	2	0.0307841
RKC046.A0101	RKF135.A0101	55.9125	101.208	2	101.208	2	101.208	2	101.208	2	0.0306692
RKF141.A0101	RKF162.A0101	30.3176	100.656	5	100.656	5	72.1186	3	53.1706	2	0.0305017
RKC029.A0101	RKC046.A0101	38.3847	100.497	3	100.497	3	100.497	3	100.497	3	0.0304536
KUP004.A0101	XXX001.A1817	46.2545	99.5847	3	99.5847	3	99.5847	3	99.5847	3	0.0301772
RKF047.A0101	RKC002.A0101	50.7014	98.7932	3	98.7932	3	98.7932	3	79.3481	2	0.0299373
RKF139.A0101	RKF037.A0101	34.2414	98.115	5	86.1193	4	58.0926	2	58.0926	2	0.0297318
RKF032.A0101	RKF016.A0101	24.1969	98.0938	5	98.0938	5	82.3974	4	45.9069	2	0.0297254
RKF226.A0101	RKF081.A0101	75.9406	97.9765	2	97.9765	2	97.9765	2	97.9765	2	0.0296898
RKF099.A0101	RKF155.A0101	29.5847	97.938	5	97.938	5	68.4342	3	52.2133	2	0.0296782
KUP001.A0101	KUP026.A0101	24.1561	97.7699	7	69.0733	4	43.6188	2	24.1561	1	0.0296272
RKF076.A0101	RKF172.A0101	35.0756	97.6871	6	68.3022	3	68.3022	3	35.0756	1	0.0296022
RKF163.A0101	RKF136.A0101	46.9806	97.5845	3	97.5845	3	83.323	2	83.323	2	0.0295711
RKF127.A0101	RKF210.A0101	29.3881	96.453	5	96.453	5	68.4006	3	49.6352	2	0.0292282
RKF037.A0101	RKC047.A0101	31.1316	96.3416	4	87.9654	3	87.9654	3	87.9654	3	0.0291944
KFJ029.A0101	KFJ050.A0101	35.0481	96.0613	4	84.358	3	84.358	3	66.7478	2	0.0291095
RKF198.A0101	RKF155.A0101	50.7703	96.0125	4	96.0125	4	67.3772	2	50.7703	1	0.0290947
RKF007.A0101	RKF199.A0101	41.8874	95.9354	4	87.1016	3	87.1016	3	87.1016	3	0.0290713
RKF213.A0101	RKC047.A0101	41.9111	95.7558	4	86.6541	3	86.6541	3	86.6541	3	0.0290169
KFJ047.A0101	KFJ013.A0101	58.8348	95.6079	4	77.1465	2	77.1465	2	58.8348	1	0.0289721
RKF007.A0101	RKF038.A0101	35.5367	95.5761	4	95.5761	4	95.5761	4	60.5336	2	0.0289625
RKF198.A0101	RKF170.A0101	24.7467	95.0657	5	95.0657	5	68.3897	3	49.0694	2	0.0288078
RKF118.A0101	RKF032.A0101	30.9941	95.0657	5	95.0657	5	66.106	3	30.9941	1	0.0288078
RKF259.A0101	RKF242.A0101	42.6599	94.9985	4	86.3543	3	70.7713	2	70.7713	2	0.0287874
RKC026.A0101	RKC046.A0101	94.967	94.967	1	94.967	1	94.967	1	94.967	1	0.0287779
RKF210.A0101	RKC020.A0101	40.2638	94.7903	4	73.5888	2	73.5888	2	73.5888	2	0.0287243
RKC027.A0101	RKC047.A0101	65.3023	94.6767	2	94.6767	2	94.6767	2	94.6767	2	0.0286899
RKF113.A0101	RKF109.A0101	43.4911	94.5559	3	94.5559	3	94.5559	3	74.7071	2	0.0286533
RKF047.A0101	RKC038.A0101	40.3868	94.2591	3	94.2591	3	94.2591	3	94.2591	3	0.0285634
RKC016.A0101	RKC024.A0101	25.0168	94.0861	5	94.0861	5	68.3347	3	49.9637	2	0.0285109
RKF036.A0101	RKC020.A0101	69.937	93.9407	3	82.0426	2	69.937	1	69.937	1	0.0284669
RKF182.A0101	RKF228.A0101	53.0237	93.8849	2	93.8849	2	93.8849	2	93.8849	2	0.02845
RKF104.A0101	RKF181.A0101	46.984	93.8654	4	85.585	3	70.5506	2	70.5506	2	0.0284441
RKF118.A0101	RKF036.A0101	29.6643	93.2995	5	84.5903	4	70.7106	3	52.7164	2	0.0282726
RKF201.A0101	RKF237.A0101	33.8685	93.2794	5	84.4253	4	56.5982	2	56.5982	2	0.0282665
RKF160.A0101	RKC031.A0101	58.0736	93.1238	2	93.1238	2	93.1238	2	93.1238	2	0.0282193
RKF199.A0101	RKF036.A0101	72.9888	92.6034	3	72.9888	1	72.9888	1	72.9888	1	0.0280616
KFJ015.A0101	KFJ049.A0101	41.8331	92.1986	3	82.7375	2	82.7375	2	82.7375	2	0.027939
RKF127.A0101	RKF170.A0101	24.3222	91.2224	6	58.2935	3	43.6411	2	24.3222	1	0.0276431
RKF218.A0101	RKF015.A0101	36.8586	91.1303	3	91.1303	3	91.1303	3	91.1303	3	0.0276152
RKC043.A0101	RKC050.A0101	62.6417	90.9765	3	80.2395	2	80.2395	2	62.6417	1	0.0275686
KFJ006.A0101	RKC018.A0101	35.8862	90.9719	5	62.9567	2	62.9567	2	62.9567	2	0.0275672
RKC036.A0101	RKC026.A0101	90.734	90.734	1	90.734	1	90.734	1	90.734	1	0.0274952
RKC027.A0101	RKC045.A0101	36.0887	90.6034	4	81.2924	3	68.5354	2	68.5354	2	0.0274556
RKF148.A0101	RKF080.A0101	49.1972	90.5195	3	90.5195	3	77.8617	2	77.8617	2	0.0274302
KUP009.A0101	KUP011.A0101	36.4688	90.3952	4	78.5004	3	65.0842	2	65.0842	2	0.0273925
RKF141.A0101	RKC047.A0101	41.7574	90.374	4	67.7481	2	67.7481	2	67.7481	2	0.0273861
RKF191.A0101	RKF141.A0101	19.3902	90.2961	6	68.1322	4	54.7787	3	0	0	0.0273625
RKF156.A0101	RKF046.A0101	29.3123	90.0665	5	81.1993	4	67.9883	3	50.8173	2	0.0272929
RKF002.A0101	RKF032.A0101	24.6214	90.0068	5	90.0068	5	63.2894	3	46.5176	2	0.0272748
RKF052.A0101	RKF101.A0101	32.8954	89.6341	4	78.571	3	78.571	3	62.4468	2	0.0271618
RKF160.A0101	RKC039.A0101	62.1806	89.6076	2	89.6076	2	89.6076	2	89.6076	2	0.0271538
RKF160.A0101	RKC042.A0101	45.4566	89.5028	3	89.5028	3	76.0997	2	76.0997	2	0.0271221
RKF007.A0101	RKF118.A0101	29.331	89.4719	4	80.0793	3	80.0793	3	80.0793	3	0.0271127
RKF139.A0101	RKF020.A0101	42.7916	89.3989	3	89.3989	3	89.3989	3	89.3989	3	0.0270906
RKF118.A0101	RKF029.A0101	29.5507	88.7885	5	88.7885	5	47.14	2	29.5507	1	0.0269056
RKF226.A0101	RKF201.A0101	44.0125	88.4953	4	88.4953	4	62.8787	2	44.0125	1	0.0268168
RKF007.A0101	RKF099.A0101	25.7031	87.3071	5	65.2265	3	49.809	2	49.809	2	0.0264567
RKF117.A0101	RKF147.A0101	39.4624	87.2547	3	87.2547	3	74.8151	2	74.8151	2	0.0264408
RKF014.A0101	RKC035.A0101	68.8777	86.9265	2	86.9265	2	86.9265	2	68.8777	1	0.0263414
KUP001.A0101	KUP022.A0101	21.5725	86.855	6	56.393	3	56.393	3	21.5725	1	0.0263197
RKC022.A0101	RKC027.A0101	26.7006	86.712	5	69.0872	3	69.0872	3	49.2127	2	0.0262764
RKF226.A0101	RKF145.A0101	73.7027	86.5143	2	86.5143	2	73.7027	1	73.7027	1	0.0262165
RKC043.A0101	RKC046.A0101	50.0474	85.9126	4	77.4711	3	50.0474	1	50.0474	1	0.0260341
RKF098.A0101	RKF237.A0101	46.9564	85.6644	3	76.3192	2	76.3192	2	76.3192	2	0.0259589
RKF109.A0101	RKF147.A0101	39.4624	85.5894	3	77.1139	2	77.1139	2	77.1139	2	0.0259362
RKF002.A0101	RKF046.A0101	38.5122	85.4458	4	85.4458	4	55.2401	2	38.5122	1	0.0258927
RKF062.A0101	RKF117.A0101	28.0319	85.2953	4	76.3014	3	76.3014	3	76.3014	3	0.0258471
RKF007.A0101	RKF034.A0101	36.3743	85.216	4	75.2992	3	60.3842	2	60.3842	2	0.025823
RKF118.A0101	RKF154.A0101	29.6374	85.1233	4	85.1233	4	71.2659	3	71.2659	3	0.0257949
KFJ036.A0101	XXX001.A1817	41.9874	84.94	3	84.94	3	84.94	3	68.1027	2	0.0257394
RKC029.A0101	RKC022.A0101	58.8716	84.4806	2	84.4806	2	84.4806	2	84.4806	2	0.0256002
RKC045.A0101	RKF135.A0101	32.3632	84.0411	3	84.0411	3	84.0411	3	84.0411	3	0.025467
RKF076.A0101	RKF136.A0101	83.9182	83.9182	1	83.9182	1	83.9182	1	83.9182	1	0.0254298
RKF231.A0101	RKF209.A0101	33.2886	83.8486	5	63.5213	3	50.1568	2	33.2886	1	0.0254087
KFJ051.A0101	KFJ015.A0101	70.4457	83.8424	2	83.8424	2	70.4457	1	70.4457	1	0.0254068
RKF118.A0101	RKF155.A0101	30.7447	83.658	5	62.4993	3	48.895	2	30.7447	1	0.0253509
RKF192.A0101	RKC018.A0101	52.6409	83.655	3	73.1754	2	73.1754	2	73.1754	2	0.02535
RKF170.A0101	RKF142.A0101	40.4289	83.6205	5	53.0503	2	40.4289	1	40.4289	1	0.0253395
RKF231.A0101	RKF036.A0101	30.2335	83.4708	4	74.1753	3	74.1753	3	56.7221	2	0.0252942
RKF254.A0101	RKF242.A0101	42.5885	83.3953	4	74.8668	3	59.3139	2	42.5885	1	0.0252713
KUP026.A0101	KUP002.A0101	29.0717	83.3508	5	53.813	2	53.813	2	53.813	2	0.0252578
RKF226.A0101	RKF088.A0101	69.4363	83.068	2	83.068	2	69.4363	1	69.4363	1	0.0251721
RKF191.A0101	RKF036.A0101	26.4464	82.6141	4	82.6141	4	69.5511	3	50.3537	2	0.0250346
RKF199.A0101	RKF155.A0101	32.3931	82.5363	4	62.6021	2	62.6021	2	62.6021	2	0.025011
RKF272.A0101	RKF268.A0101	32.2682	82.3806	4	73.5412	3	73.5412	3	57.2855	2	0.0249638
RKC023.A0101	RKF155.A0101	31.7091	82.3724	4	73.4563	3	61.3685	2	61.3685	2	0.0249613
RKF007.A0101	RKF158.A0101	27.2272	82.3683	5	73.4638	4	48.7218	2	48.7218	2	0.0249601
RKF015.A0101	RKF037.A0101	40.1079	82.2981	3	82.2981	3	68.1027	2	68.1027	2	0.0249388
RKF160.A0101	RKF169.A0101	24.9221	82.1903	5	82.1903	5	24.9221	1	24.9221	1	0.0249062
RKC009.A0101	RKF081.A0101	26.6997	82.0422	5	72.5577	4	47.6021	2	47.6021	2	0.0248613
RKF034.A0101	RKC047.A0101	42.2564	82.0408	3	82.0408	3	66.8985	2	66.8985	2	0.0248609
RKC009.A0101	RKF121.A0101	26.0057	82.0058	4	82.0058	4	51.783	2	51.783	2	0.0248503
RKF156.A0101	RKF132.A0101	40.7789	81.9927	3	81.9927	3	81.9927	3	64.0879	2	0.0248463
RKF010.A0101	RKF032.A0101	20.3161	81.5241	5	81.5241	5	37.1026	2	20.3161	1	0.0247043
RKF080.A0101	RKF145.A0101	46.6964	81.1065	2	81.1065	2	81.1065	2	81.1065	2	0.0245777
RKF191.A0101	RKF155.A0101	26.4504	80.8008	4	80.8008	4	65.0783	3	49.0743	2	0.0244851
RKC027.A0101	RKF135.A0101	55.1352	80.2133	3	70.6883	2	55.1352	1	55.1352	1	0.0243071
RKC009.A0101	RKF182.A0101	47.2986	80.1509	2	80.1509	2	80.1509	2	80.1509	2	0.0242882
RKF141.A0101	RKC039.A0101	41.3223	79.8276	3	79.8276	3	67.313	2	67.313	2	0.0241902
KUP009.A0101	KUP010.A0101	26.2488	79.7027	5	67.7531	4	26.2488	1	26.2488	1	0.0241523
RKF118.A0101	RKF089.A0101	49.8241	79.6989	3	69.307	2	69.307	2	49.8241	1	0.0241512
RKF014.A0101	RKF135.A0101	29.6653	79.5795	5	58.9559	3	29.6653	1	29.6653	1	0.024115
RKF042.A0101	RKC039.A0101	32.3034	79.4732	4	70.3336	3	55.3498	2	55.3498	2	0.0240828
RKF099.A0101	RKF036.A0101	23.9121	79.2903	5	68.1844	4	40.6525	2	23.9121	1	0.0240274
KUP003.A0101	KUP026.A0101	78.8001	78.8001	1	78.8001	1	78.8001	1	78.8001	1	0.0238788
RKF053.A0101	RKF147.A0101	38.3457	78.6392	4	67.4534	3	55.0962	2	38.3457	1	0.0238301
RKF034.A0101	RKF099.A0101	30.0097	78.3622	4	66.9326	3	66.9326	3	30.0097	1	0.0237461
RKF182.A0101	RKC018.A0101	47.2425	78.267	2	78.267	2	78.267	2	78.267	2	0.0237173
RKF231.A0101	RKF157.A0101	42.7467	77.9531	4	59.5675	2	59.5675	2	42.7467	1	0.0236221
RKF007.A0101	RKF170.A0101	27.3675	77.9258	4	69.2448	3	69.2448	3	51.4428	2	0.0236139
RKF198.A0101	RKF032.A0101	37.5111	77.838	4	68.0342	3	37.5111	1	37.5111	1	0.0235873
RKF046.A0101	RKF118.A0101	29.3123	77.8247	4	77.8247	4	64.7583	3	29.3123	1	0.0235832
RKF272.A0101	RKF250.A0101	25.0173	77.8181	5	56.4634	3	41.1592	2	25.0173	1	0.0235812
KFJ029.A0101	KFJ017.A0101	56.9504	77.7623	2	77.7623	2	77.7623	2	77.7623	2	0.0235643
RKF074.A0101	RKF182.A0101	56.4141	77.7451	3	56.4141	1	56.4141	1	56.4141	1	0.0235591
RKC009.A0101	KFJ006.A0101	52.0433	77.548	2	77.548	2	77.548	2	77.548	2	0.0234994
RKF113.A0101	RKF148.A0101	64.6961	77.0881	2	77.0881	2	64.6961	1	64.6961	1	0.02336
RKF158.A0101	RKF099.A0101	36.8553	76.9494	4	53.5417	2	53.5417	2	36.8553	1	0.023318
RKF156.A0101	RKF032.A0101	21.5198	76.8569	5	67.8518	4	38.6593	2	21.5198	1	0.02329
RKF158.A0101	RKF127.A0101	24.9518	76.6951	4	66.3555	3	66.3555	3	46.5143	2	0.0232409
RKF162.A0101	RKF154.A0101	47.0903	76.4894	3	67.0092	2	67.0092	2	47.0903	1	0.0231786
RKF136.A0101	RKF098.A0101	47.1056	76.4632	2	76.4632	2	76.4632	2	76.4632	2	0.0231707
XXX001.A1811	KFJ018.A0101	37.5187	76.203	4	66.532	3	37.5187	1	37.5187	1	0.0230918
RKC001.A0101	RKF181.A0101	32.9342	76.0394	4	76.0394	4	49.1175	2	32.9342	1	0.0230422
RKF015.A0101	RKF099.A0101	47.0853	75.593	2	75.593	2	75.593	2	75.593	2	0.022907
RKF007.A0101	RKF032.A0101	44.2136	75.531	3	64.7033	2	64.7033	2	64.7033	2	0.0228882
RKF046.A0101	RKF198.A0101	15.8202	75.4753	6	45.7351	3	0	0	0	0	0.0228713
RKF139.A0101	RKF099.A0101	19.1858	75.2534	5	53.0244	3	53.0244	3	0	0	0.0228041
RKF038.A0101	RKF154.A0101	29.6358	75.2332	3	75.2332	3	75.2332	3	75.2332	3	0.0227979
RKF145.A0101	RKF147.A0101	62.4024	75.0008	2	75.0008	2	62.4024	1	62.4024	1	0.0227275
RKF038.A0101	RKF089.A0101	50.1392	74.9973	3	64.1975	2	50.1392	1	50.1392	1	0.0227265
RKF032.A0101	RKF162.A0101	29.0212	74.8653	4	74.8653	4	46.1437	2	29.0212	1	0.0226865
RKC023.A0101	RKF213.A0101	30.1119	74.7801	4	63.2535	3	51.12	2	51.12	2	0.0226606
RKF139.A0101	RKF127.A0101	43.2369	74.7731	3	74.7731	3	62.6833	2	43.2369	1	0.0226585
RKF195.A0101	RKF148.A0101	43.8941	74.7277	4	56.2681	2	43.8941	1	43.8941	1	0.0226448
RKF020.A0101	RKF032.A0101	58.9974	74.6935	2	74.6935	2	58.9974	1	58.9974	1	0.0226344
RKF156.A0101	RKF139.A0101	19.3885	74.6501	5	52.0396	3	36.2109	2	0	0	0.0226212
RKC050.A0101	RKF014.A0101	74.4642	74.4642	1	74.4642	1	74.4642	1	74.4642	1	0.0225649
RKF076.A0101	RKF104.A0101	32.8864	74.4029	3	64.0018	2	64.0018	2	64.0018	2	0.0225463
RKC023.A0101	RKF023.A0101	74.3165	74.3165	1	74.3165	1	74.3165	1	74.3165	1	0.0225202
RKF098.A0101	RKC016.A0101	42.2689	74.1786	3	63.327	2	63.327	2	63.327	2	0.0224784
RKF157.A0101	RKF162.A0101	23.0521	73.9963	4	64.8581	3	64.8581	3	45.905	2	0.0224231
RKF062.A0101	RKF121.A0101	25.8613	73.6953	4	62.999	3	48.0677	2	48.0677	2	0.0223319
RKF132.A0101	RKF038.A0101	37.0702	73.4455	2	73.4455	2	73.4455	2	73.4455	2	0.0222562
RKC030.A0101	RKF037.A0101	42.0459	73.1067	2	73.1067	2	73.1067	2	73.1067	2	0.0221535
RKF148.A0101	RKF193.A0101	37.904	73.0735	2	73.0735	2	73.0735	2	73.0735	2	0.0221435
RKC023.A0101	RKF015.A0101	40.9075	73.0424	3	64.5484	2	64.5484	2	64.5484	2	0.0221341
RKF099.A0101	RKF154.A0101	25.3999	72.9337	4	61.7284	3	46.9471	2	46.9471	2	0.0221011
RKC038.A0101	RKF037.A0101	41.6109	72.8294	2	72.8294	2	72.8294	2	72.8294	2	0.0220695
RKF007.A0101	RKF023.A0101	35.9064	72.7578	4	54.7248	2	54.7248	2	35.9064	1	0.0220478
RKC012.A0101	RKC046.A0101	26.8546	72.406	4	62.9276	3	50.9135	2	50.9135	2	0.0219412
RKF158.A0101	RKF010.A0101	43.0107	72.2065	3	62.8029	2	62.8029	2	43.0107	1	0.0218808
RKC014.A0101	RKC027.A0101	27.2696	71.9132	4	62.2965	3	48.7014	2	48.7014	2	0.0217919
RKF007.A0101	RKF162.A0101	23.9982	71.8647	4	62.5397	3	47.3259	2	47.3259	2	0.0217772
RKF213.A0101	RKC039.A0101	41.9165	71.7725	3	62.0321	2	62.0321	2	62.0321	2	0.0217492
RKF163.A0101	RKF076.A0101	37.4743	71.7534	3	71.7534	3	71.7534	3	37.4743	1	0.0217435
RKC043.A0101	RKF135.A0101	24.3476	71.7091	4	71.7091	4	40.7444	2	24.3476	1	0.02173
KUP004.A0101	KUP027.A0101	29.5949	71.6018	4	52.2613	2	52.2613	2	52.2613	2	0.0216975
RKF226.A0101	RKF124.A0101	26.8802	71.4322	4	49.1791	2	49.1791	2	49.1791	2	0.0216461
RKC017.A0101	RKF031.A0101	46.207	71.0479	2	71.0479	2	71.0479	2	71.0479	2	0.0215297
KUP005.A0101	KUP026.A0101	32.8721	70.9292	3	61.2803	2	61.2803	2	61.2803	2	0.0214937
RKF182.A0101	RKF104.A0101	48.8243	70.9112	3	62.8817	2	48.8243	1	48.8243	1	0.0214882
KUP022.A0101	KFJ036.A0101	22.1679	70.8327	5	62.5646	4	22.1679	1	22.1679	1	0.0214645
RKF148.A0101	RKF121.A0101	28.5362	70.7617	5	40.9101	2	28.5362	1	28.5362	1	0.0214429
RKC017.A0101	RKF036.A0101	46.3039	70.5566	2	70.5566	2	70.5566	2	70.5566	2	0.0213808
RKF226.A0101	RKF193.A0101	35.1678	69.7858	2	69.7858	2	69.7858	2	69.7858	2	0.0211472
RKF158.A0101	RKF198.A0101	35.7078	69.5603	3	69.5603	3	56.7931	2	56.7931	2	0.0210789
RKF031.A0101	RKF127.A0101	24.6827	69.5336	4	58.822	3	44.8614	2	44.8614	2	0.0210708
[truncated: 730 more rows]

## Sheet: KIN_BREAD_concordance
Pair	Nsnps	Mismatch	PMR	Rcoef	BREAD.relatedness	KIN.relatedness	KIN.second.guess	KIN.log.likelihood.ratio	Agreement_between_KIN_and_BREAD
HNJ001_RKF022	NA	NA	NA	NA	NA	Second degree	First degree	0.0872677	NA
HNJ001_RKF075	NA	NA	NA	NA	NA	Id	First degree	0.065892	NA
HNJ001_RKF171	NA	NA	NA	NA	NA	Second degree	Unrelatedrelated	0.00281817	NA
HNJ001_RKF232	NA	NA	NA	NA	NA	Second degree	Unrelatedrelated	0.109608	NA
HNJ003_HNJ005	NA	NA	NA	NA	NA	Second degree	Unrelatedrelated	9.5661	NA
HNJ003_HNJ006	8419	2578	0.306212	0.194076	Second degree	Second degree	Unrelated	3.70957	Yes
HNJ003_HNJ025	20384	5185	0.254366	0.499844	First degree	First degree	Second degree	36.6331	Yes
HNJ004_RKF075	NA	NA	NA	NA	NA	First degree	Second degree	0.140985	NA
HNJ005_RKF058	NA	NA	NA	NA	NA	Second degree	Unrelatedrelated	0.0080466	NA
HNJ005_RKF233	NA	NA	NA	NA	NA	Second degree	Unrelatedrelated	0.099734	NA
HNJ006_HNJ025	8962	2344	0.261549	0.457484	First degree	First degree	Second degree	32.9035	Yes
HNJ006_RKF058	NA	NA	NA	NA	NA	Second degree	Unrelatedrelated	0.125076	NA
HNJ008_HNJ009	NA	NA	NA	NA	NA	First degree	First degree	2.73445	NA
HNJ008_HNJ011	8383	2095	0.249911	0.526122	First degree	First degree	Second degree	31.5809	Yes
HNJ008_HNJ012	9376	2794	0.297995	0.242539	Second degree	NA	NA	NA	NA
HNJ008_HNJ015	9923	2439	0.245793	0.550408	First degree	First degree	Second degree	34.4316	Yes
HNJ008_HNJ026	10006	2539	0.253748	0.503491	First degree	First degree	Second degree	33.9808	Yes
HNJ008_RKF225	NA	NA	NA	NA	NA	Second degree	Unrelatedrelated	0.22193	NA
HNJ008_RKF233	NA	NA	NA	NA	NA	Second degree	Unrelatedrelated	0.0572128	NA
HNJ009_HNJ011	NA	NA	NA	NA	NA	First degree	First degree	10.0765	NA
HNJ009_HNJ012	NA	NA	NA	NA	NA	Second degree	Unrelatedrelated	3.80034	NA
HNJ009_HNJ014	NA	NA	NA	NA	NA	Second degree	Unrelatedrelated	2.64389	NA
HNJ009_HNJ015	NA	NA	NA	NA	NA	Second degree	First degree	0.0779467	NA
HNJ009_HNJ016	NA	NA	NA	NA	NA	First degree	Second degree	15.4149	NA
HNJ009_HNJ026	NA	NA	NA	NA	NA	First degree	Second degree	4.96526	NA
HNJ009_RKF058	NA	NA	NA	NA	NA	Id	First degree	0.0681546	NA
HNJ009_RKF167	NA	NA	NA	NA	NA	Second degree	Unrelatedrelated	0.191106	NA
HNJ009_RKF171	NA	NA	NA	NA	NA	Id	First degree	1.46794	NA
HNJ009_RKF277	NA	NA	NA	NA	NA	Second degree	Unrelatedrelated	0.70293	NA
HNJ010_HNJ012	19822	5054	0.254969	0.496288	First degree	First degree	Second degree	35.3025	Yes
HNJ010_HNJ013	17583	4335	0.246545	0.545971	First degree	First degree	First degree	49.1468	Yes
HNJ011_HNJ012	18283	4515	0.246951	0.543578	First degree	First degree	Second degree	34.9378	Yes
HNJ011_HNJ014	18344	5359	0.292139	0.277074	Second degree	Second degree	Unrelated	5.7571	Yes
HNJ011_HNJ015	18941	4897	0.25854	0.475231	First degree	First degree	Second degree	48.2539	Yes
HNJ011_HNJ016	15420	3782	0.245266	0.553514	First degree	First degree	Second degree	34.2393	Yes
HNJ011_HNJ026	19056	4606	0.241709	0.574494	First degree	First degree	Second degree	73.2004	Yes
HNJ012_HNJ013	17008	5037	0.296155	0.253391	Second degree	Second degree	Unrelated	11.501	Yes
HNJ012_HNJ014	19383	5944	0.30666	0.191432	Second degree	NA	NA	NA	NA
HNJ012_HNJ015	19920	5881	0.295231	0.258839	Second degree	Second degree	Unrelated	3.51019	Yes
HNJ012_HNJ016	16520	4540	0.274818	0.379225	First degree	Second degree	Unrelated	13.9369	No
HNJ012_HNJ026	20035	5810	0.289993	0.289734	Second degree	Second degree	Unrelated	9.66366	Yes
HNJ014_HNJ015	20081	5589	0.278323	0.358557	Second degree	Second degree	Unrelated	8.55006	Yes
HNJ014_HNJ016	16664	4001	0.240098	0.58399	First degree	First degree	Second degree	35.5089	Yes
HNJ014_HNJ026	20189	5670	0.280846	0.343676	Second degree	Second degree	Unrelated	13.8044	Yes
HNJ015_HNJ016	17249	4128	0.239318	0.588591	First degree	First degree	Second degree	35.2907	Yes
HNJ015_HNJ026	20701	5089	0.245834	0.550167	First degree	First degree	Second degree	62.7977	Yes
HNJ016_HNJ026	17390	4384	0.252099	0.513216	First degree	First degree	Second degree	35.8387	Yes
HNJ016_RKF171	NA	NA	NA	NA	NA	Second degree	Unrelatedrelated	0.0434129	NA
HNJ019_HNJ020	16348	4159	0.254404	0.49962	First degree	NA	NA	NA	NA
KFJ001_KFJ002	NA	NA	NA	NA	NA	Second degree	Unrelatedrelated	3.48802	NA
KFJ001_KFJ007	11380	3418	0.300351	0.22864	Second degree	NA	NA	NA	NA
KFJ001_KFJ010	11038	3304	0.29933	0.234667	Second degree	NA	NA	NA	NA
KFJ001_KFJ012	11745	3517	0.299447	0.233977	Second degree	NA	NA	NA	NA
KFJ001_KFJ013	11773	3428	0.291175	0.282761	Second degree	NA	NA	NA	NA
KFJ001_KFJ014	7760	2357	0.303737	0.208673	Second degree	NA	NA	NA	NA
KFJ001_KFJ016	NA	NA	NA	NA	NA	Second degree	Unrelatedrelated	9.98262	NA
KFJ001_KFJ017	11878	3541	0.298114	0.241835	Second degree	NA	NA	NA	NA
KFJ001_KFJ018	11867	3599	0.303278	0.211381	Second degree	NA	NA	NA	NA
KFJ001_KFJ020	8527	2380	0.279113	0.353894	Second degree	Second degree	Unrelated	6.2184	Yes
KFJ001_KFJ022	11931	3599	0.301651	0.220975	Second degree	NA	NA	NA	NA
KFJ001_KFJ023	11465	3406	0.297078	0.247946	Second degree	NA	NA	NA	NA
KFJ001_KFJ026	5901	1810	0.306728	0.191036	Second degree	NA	NA	NA	NA
KFJ001_KFJ029	11521	3513	0.304921	0.201688	Second degree	NA	NA	NA	NA
KFJ001_KFJ030	10729	3208	0.299003	0.236595	Second degree	NA	NA	NA	NA
KFJ001_KFJ037	7906	2402	0.30382	0.208185	Second degree	NA	NA	NA	NA
KFJ001_KFJ040	11640	3505	0.301117	0.224126	Second degree	NA	NA	NA	NA
KFJ001_KFJ042	5704	1534	0.268934	0.413928	First degree	Second degree	Unrelated	8.66753	No
KFJ001_KFJ043	11550	3115	0.269697	0.409429	First degree	Second degree	Unrelated	15.3027	No
KFJ001_KFJ045	11716	3492	0.298054	0.24219	Second degree	NA	NA	NA	NA
KFJ002_KFJ016	NA	NA	NA	NA	NA	Second degree	First degree	0.611261	NA
KFJ002_KFJ020	NA	NA	NA	NA	NA	Second degree	Unrelatedrelated	1.56488	NA
KFJ002_KFJ042	NA	NA	NA	NA	NA	Second degree	Unrelatedrelated	1.3648	NA
KFJ005_KFJ006	20320	5039	0.247982	0.537494	First degree	First degree	Second degree	35.6034	Yes
KFJ006_KFJ007	20801	5222	0.251046	0.519428	First degree	First degree	Second degree	40.4199	Yes
KFJ006_KFJ011	21422	5933	0.276958	0.366605	Second degree	Second degree	Unrelated	17.0987	Yes
KFJ006_KFJ016	8973	2749	0.306364	0.193183	Second degree	NA	NA	NA	NA
KFJ006_KFJ043	20880	6144	0.294253	0.264608	Second degree	NA	NA	NA	NA
KFJ006_KFJ045	21083	6411	0.304084	0.206628	Second degree	NA	NA	NA	NA
KFJ007_KFJ011	21005	5143	0.244846	0.555988	First degree	First degree	Second degree	39.6479	Yes
KFJ007_KFJ012	20686	5881	0.284299	0.323314	Second degree	Second degree	Unrelated	3.26607	Yes
KFJ007_KFJ013	20682	6247	0.30205	0.218622	Second degree	NA	NA	NA	NA
KFJ007_KFJ014	16747	4987	0.297785	0.243778	Second degree	NA	NA	NA	NA
KFJ007_KFJ015	20880	6130	0.293582	0.268562	Second degree	NA	NA	NA	NA
KFJ007_KFJ016	8553	2382	0.278499	0.357519	Second degree	Second degree	Unrelated	13.5473	Yes
KFJ007_KFJ042	13876	4006	0.2887	0.297357	Second degree	Second degree	Unrelated	4.07106	Yes
KFJ007_KFJ043	20511	5380	0.262298	0.453064	First degree	Second degree	Unrelated	23.1076	No
KFJ007_KFJ045	20680	5684	0.274855	0.379009	First degree	Second degree	Unrelated	15.2565	No
KFJ008_KFJ041	17894	5489	0.306751	0.190899	Second degree	NA	NA	NA	NA
KFJ009_KFJ010	18172	4420	0.243231	0.565513	First degree	First degree	Second degree	39.6284	Yes
KFJ009_KFJ012	18838	4457	0.236596	0.604645	First degree	First degree	Second degree	41.9262	Yes
KFJ009_KFJ047	18705	5570	0.297781	0.243798	Second degree	NA	NA	NA	NA
KFJ009_KFJ048	18420	5302	0.287839	0.302432	Second degree	Second degree	Unrelated	9.15444	Yes
KFJ009_KFJ049	17459	5203	0.298012	0.242435	Second degree	NA	NA	NA	NA
KFJ009_KFJ050	17204	5113	0.297198	0.247236	Second degree	NA	NA	NA	NA
KFJ009_KFJ051	18486	5576	0.301634	0.221078	Second degree	NA	NA	NA	NA
KFJ009_KFJ053	18617	5304	0.284901	0.319762	Second degree	Second degree	Unrelated	10.0996	Yes
KFJ010_KFJ012	20278	5129	0.252934	0.508289	First degree	First degree	Second degree	52.4204	Yes
KFJ010_KFJ013	20321	6174	0.303824	0.208163	Second degree	NA	NA	NA	NA
KFJ010_KFJ014	16418	5008	0.305031	0.201042	Second degree	NA	NA	NA	NA
KFJ010_KFJ015	20478	6080	0.296904	0.248972	Second degree	NA	NA	NA	NA
KFJ010_KFJ016	8317	2367	0.284598	0.321549	Second degree	Second degree	Unrelated	9.5195	Yes
KFJ010_KFJ042	13587	3775	0.277839	0.36141	Second degree	Second degree	Unrelated	12.8544	Yes
KFJ010_KFJ044	12040	3618	0.300498	0.227774	Second degree	NA	NA	NA	NA
KFJ010_KFJ045	20296	6110	0.301045	0.224553	Second degree	NA	NA	NA	NA
KFJ010_KFJ047	20194	6036	0.298901	0.237197	Second degree	NA	NA	NA	NA
KFJ010_KFJ048	19916	5523	0.277315	0.364502	Second degree	Second degree	Unrelated	15.3199	Yes
KFJ010_KFJ049	19019	5709	0.300174	0.22969	Second degree	NA	NA	NA	NA
KFJ010_KFJ050	18798	5568	0.296202	0.253114	Second degree	NA	NA	NA	NA
KFJ010_KFJ051	19977	5962	0.298443	0.239895	Second degree	NA	NA	NA	NA
KFJ010_KFJ053	20080	5701	0.283914	0.32558	Second degree	Second degree	Unrelated	7.62926	Yes
KFJ012_KFJ013	20955	6329	0.302028	0.218752	Second degree	NA	NA	NA	NA
KFJ012_KFJ014	17161	5045	0.293981	0.266214	Second degree	Second degree	Unrelated	2.13574	Yes
KFJ012_KFJ015	21223	6100	0.287424	0.304882	Second degree	Second degree	Unrelated	1.62943	Yes
KFJ012_KFJ016	8833	2435	0.275671	0.374198	Second degree	Second degree	Unrelated	10.7187	Yes
KFJ012_KFJ042	14264	4132	0.28968	0.291575	Second degree	Second degree	Unrelated	5.72773	Yes
KFJ012_KFJ043	20795	5833	0.2805	0.345716	Second degree	Second degree	Unrelated	7.981	Yes
KFJ012_KFJ044	12848	3931	0.305962	0.195551	Second degree	NA	NA	NA	NA
KFJ012_KFJ045	20970	5785	0.27587	0.373021	Second degree	Second degree	Unrelated	12.1277	Yes
KFJ012_KFJ047	20838	6273	0.301037	0.2246	Second degree	NA	NA	NA	NA
KFJ012_KFJ048	20565	5895	0.286652	0.309434	Second degree	Second degree	Unrelated	5.6876	Yes
KFJ012_KFJ049	19632	5860	0.298492	0.239605	Second degree	NA	NA	NA	NA
KFJ012_KFJ050	19378	5876	0.30323	0.211661	Second degree	NA	NA	NA	NA
KFJ012_KFJ051	20587	6236	0.30291	0.213553	Second degree	NA	NA	NA	NA
KFJ012_KFJ053	20701	5861	0.283126	0.330227	Second degree	Second degree	Unrelated	6.05883	Yes
KFJ013_KFJ014	17171	3989	0.23231	0.629922	First degree	First degree	Second degree	51.2953	Yes
KFJ013_KFJ015	21185	4922	0.232334	0.629781	First degree	First degree	Second degree	69.8796	Yes
KFJ013_KFJ016	8861	2189	0.247038	0.543066	First degree	First degree	Second degree	39.6169	Yes
KFJ013_KFJ042	14318	4120	0.28775	0.302961	Second degree	Second degree	Unrelated	4.35786	Yes
KFJ013_KFJ043	20819	5726	0.275037	0.377934	First degree	Second degree	Unrelated	16.0498	No
KFJ014_KFJ015	17380	2935	0.168872	1.00406	Id	Id	First degree	107.226	Yes
KFJ014_KFJ016	5536	1315	0.237536	0.599102	First degree	First degree	Second degree	27.7654	Yes
KFJ014_KFJ042	10124	2899	0.286349	0.31122	Second degree	Second degree	Unrelated	3.382	Yes
KFJ014_KFJ043	16984	4652	0.273905	0.384612	First degree	Second degree	Unrelated	17.884	No
KFJ014_KFJ045	17140	5226	0.304901	0.20181	Second degree	NA	NA	NA	NA
KFJ015_KFJ016	9051	2170	0.239753	0.58603	First degree	First degree	Second degree	37.8958	Yes
KFJ015_KFJ042	14523	4188	0.28837	0.299301	Second degree	Second degree	Unrelated	6.89744	Yes
KFJ015_KFJ043	21007	5639	0.268434	0.416876	First degree	Second degree	Unrelated	19.5923	No
KFJ015_KFJ045	21224	6445	0.303666	0.209094	Second degree	NA	NA	NA	NA
KFJ015_KFJ048	20789	6373	0.306556	0.192046	Second degree	NA	NA	NA	NA
KFJ016_KFJ042	NA	NA	NA	NA	NA	First degree	Second degree	7.46625	NA
KFJ016_KFJ043	8687	2083	0.239784	0.585847	First degree	First degree	Second degree	39.7957	Yes
KFJ016_KFJ045	8894	2531	0.284574	0.321691	Second degree	Second degree	Unrelated	5.56834	Yes
KFJ016_KFJ048	8464	2593	0.306356	0.193226	Second degree	NA	NA	NA	NA
KFJ016_KFJ053	8674	2489	0.28695	0.30768	Second degree	NA	NA	NA	NA
KFJ017_KFJ006	21188	6439	0.303898	0.207722	Second degree	NA	NA	NA	NA
KFJ017_KFJ007	20776	5740	0.27628	0.370603	Second degree	Second degree	Unrelated	11.468	Yes
KFJ017_KFJ008	18669	5729	0.306872	0.190183	Second degree	NA	NA	NA	NA
KFJ017_KFJ009	18954	4373	0.230716	0.639321	First degree	First degree	Second degree	42.4715	Yes
KFJ017_KFJ010	20392	5338	0.261769	0.456183	First degree	First degree	Second degree	13.089	Yes
KFJ017_KFJ012	21069	4994	0.237031	0.602082	First degree	First degree	Second degree	74.4595	Yes
KFJ017_KFJ013	21056	6286	0.298537	0.23934	Second degree	NA	NA	NA	NA
KFJ017_KFJ014	17252	5130	0.297357	0.246302	Second degree	NA	NA	NA	NA
KFJ017_KFJ015	21289	6280	0.294988	0.260272	Second degree	NA	NA	NA	NA
KFJ017_KFJ016	8955	2492	0.27828	0.358808	Second degree	Second degree	Unrelated	11.9443	Yes
KFJ017_KFJ018	21175	4867	0.229847	0.644452	First degree	First degree	Second degree	43.5391	Yes
KFJ017_KFJ019	13327	4060	0.304645	0.20332	Second degree	NA	NA	NA	NA
KFJ017_KFJ020	18165	4401	0.242279	0.571129	First degree	First degree	Second degree	41.4429	Yes
KFJ017_KFJ022	21221	5115	0.241035	0.578468	First degree	First degree	Second degree	83.3705	Yes
KFJ017_KFJ023	20803	6241	0.300005	0.230685	Second degree	NA	NA	NA	NA
KFJ017_KFJ025	21201	6209	0.292864	0.272801	Second degree	Second degree	Unrelated	1.71855	Yes
KFJ017_KFJ026	14507	3949	0.272213	0.394588	First degree	Second degree	Unrelated	11.659	No
KFJ017_KFJ030	20077	5703	0.284056	0.324743	Second degree	Second degree	Unrelated	3.46826	Yes
KFJ017_KFJ036	20847	6287	0.301578	0.221406	Second degree	NA	NA	NA	NA
KFJ017_KFJ037	17060	4724	0.276905	0.366919	Second degree	Second degree	Unrelated	7.17914	Yes
KFJ017_KFJ038	21065	6455	0.306432	0.192777	Second degree	NA	NA	NA	NA
KFJ017_KFJ040	20981	4646	0.221438	0.69404	First degree	First degree	Second degree	100.777	Yes
KFJ017_KFJ042	14424	4108	0.284803	0.320339	Second degree	Second degree	Unrelated	6.43558	Yes
KFJ017_KFJ043	20917	5396	0.257972	0.478579	First degree	Second degree	Unrelated	26.9053	No
KFJ017_KFJ045	21078	5931	0.281383	0.340507	Second degree	Second degree	Unrelated	4.7375	Yes
KFJ017_KFJ047	20964	6205	0.295984	0.2544	Second degree	NA	NA	NA	NA
KFJ017_KFJ048	20655	5876	0.284483	0.322226	Second degree	Second degree	Unrelated	2.83451	Yes
KFJ017_KFJ049	19755	6011	0.304277	0.205487	Second degree	NA	NA	NA	NA
KFJ017_KFJ050	19483	5946	0.305189	0.20011	Second degree	NA	NA	NA	NA
KFJ017_KFJ051	20722	6262	0.302191	0.217792	Second degree	NA	NA	NA	NA
KFJ017_KFJ053	20798	6102	0.293394	0.269675	Second degree	Second degree	Unrelated	4.33652	Yes
KFJ018_KFJ007	20797	6087	0.292686	0.273846	Second degree	NA	NA	NA	NA
KFJ018_KFJ009	18993	5326	0.280419	0.346194	Second degree	Second degree	Unrelated	8.15929	Yes
KFJ018_KFJ010	20417	5959	0.291865	0.278693	Second degree	NA	NA	NA	NA
KFJ018_KFJ012	21110	5814	0.275414	0.375709	First degree	Second degree	Unrelated	8.71561	No
KFJ018_KFJ013	21072	6466	0.306853	0.190299	Second degree	NA	NA	NA	NA
KFJ018_KFJ014	17251	5293	0.306823	0.190475	Second degree	NA	NA	NA	NA
KFJ018_KFJ016	8970	2630	0.2932	0.27082	Second degree	NA	NA	NA	NA
KFJ018_KFJ019	13341	4035	0.302451	0.216258	Second degree	NA	NA	NA	NA
KFJ018_KFJ020	18209	4975	0.273217	0.388672	First degree	Second degree	Unrelated	16.2051	No
KFJ018_KFJ022	21222	5905	0.278249	0.358992	Second degree	Second degree	Unrelated	16.6674	Yes
KFJ018_KFJ026	14510	4007	0.276154	0.371346	Second degree	Second degree	First degree	2.51476	Yes
KFJ018_KFJ030	20072	6087	0.303258	0.211497	Second degree	NA	NA	NA	NA
KFJ018_KFJ032	21003	6362	0.302909	0.213556	Second degree	NA	NA	NA	NA
KFJ018_KFJ033	21288	6534	0.306933	0.189822	Second degree	NA	NA	NA	NA
KFJ018_KFJ036	20837	6291	0.301915	0.21942	Second degree	NA	NA	NA	NA
KFJ018_KFJ037	17063	4976	0.291625	0.280105	Second degree	NA	NA	NA	NA
KFJ018_KFJ040	20983	5542	0.264119	0.442328	First degree	Second degree	Unrelated	15.395	No
KFJ018_KFJ042	14411	4305	0.29873	0.238202	Second degree	NA	NA	NA	NA
KFJ018_KFJ043	20904	5828	0.278798	0.355753	Second degree	Second degree	Unrelated	7.48619	Yes
KFJ018_KFJ045	21097	6246	0.296061	0.253944	Second degree	NA	NA	NA	NA
KFJ019_KFJ009	10708	3258	0.304258	0.205598	Second degree	NA	NA	NA	NA
KFJ019_KFJ010	12426	3740	0.300982	0.224923	Second degree	NA	NA	NA	NA
KFJ019_KFJ012	13199	4036	0.305781	0.196621	Second degree	NA	NA	NA	NA
KFJ019_KFJ020	9750	2964	0.304	0.207123	Second degree	NA	NA	NA	NA
KFJ019_KFJ022	13410	4057	0.302535	0.21576	Second degree	NA	NA	NA	NA
KFJ019_KFJ026	6885	1865	0.270879	0.402459	First degree	Second degree	Unrelated	16.5331	No
KFJ019_KFJ037	9002	2717	0.301822	0.219969	Second degree	NA	NA	NA	NA
KFJ020_KFJ006	18168	5302	0.291832	0.278886	Second degree	Second degree	Unrelated	3.26825	Yes
KFJ020_KFJ007	17706	4330	0.24455	0.557737	First degree	First degree	Second degree	42.0059	Yes
KFJ020_KFJ010	17312	4852	0.280268	0.347085	Second degree	Second degree	Unrelated	11.6369	Yes
KFJ020_KFJ012	18066	4249	0.235193	0.612919	First degree	First degree	Second degree	41.4264	Yes
KFJ020_KFJ013	18065	5194	0.287517	0.304331	Second degree	Second degree	Unrelated	7.12858	Yes
KFJ020_KFJ014	13685	3881	0.283595	0.327463	Second degree	Second degree	Unrelated	13.5583	Yes
KFJ020_KFJ015	18272	5205	0.284862	0.319991	Second degree	Second degree	Unrelated	14.0657	Yes
KFJ020_KFJ016	6139	1482	0.241407	0.57627	First degree	First degree	Second degree	47.0183	Yes
KFJ020_KFJ022	18246	4383	0.240217	0.583291	First degree	First degree	Second degree	42.5802	Yes
KFJ020_KFJ023	17711	5017	0.28327	0.329379	Second degree	Second degree	Unrelated	5.83512	Yes
KFJ020_KFJ024	16957	5170	0.304889	0.201881	Second degree	NA	NA	NA	NA
KFJ020_KFJ025	18133	5470	0.30166	0.220923	Second degree	NA	NA	NA	NA
KFJ020_KFJ026	11089	3032	0.273424	0.387448	First degree	Second degree	Unrelated	15.7772	No
KFJ020_KFJ029	17786	5440	0.305859	0.196162	Second degree	NA	NA	NA	NA
KFJ020_KFJ030	16925	5145	0.303988	0.207192	Second degree	NA	NA	NA	NA
KFJ020_KFJ037	13665	3332	0.243835	0.561955	First degree	First degree	Second degree	40.8655	Yes
KFJ020_KFJ040	17974	4313	0.239958	0.58482	First degree	First degree	Second degree	41.241	Yes
KFJ020_KFJ042	10891	2819	0.258838	0.473474	First degree	First degree	Second degree	8.87518	Yes
KFJ020_KFJ043	17852	4275	0.239469	0.587702	First degree	First degree	Second degree	41.7443	Yes
KFJ020_KFJ044	9485	2893	0.305008	0.201178	Second degree	NA	NA	NA	NA
KFJ020_KFJ045	18026	4342	0.240874	0.579414	First degree	First degree	Second degree	36.2111	Yes
KFJ020_KFJ048	17570	5225	0.297382	0.246154	Second degree	NA	NA	NA	NA
KFJ020_KFJ050	16294	4969	0.304959	0.201468	Second degree	NA	NA	NA	NA
KFJ020_KFJ053	17767	5142	0.289413	0.293152	Second degree	NA	NA	NA	NA
KFJ021_KFJ009	18937	5632	0.297407	0.246005	Second degree	Second degree	Unrelated	5.91274	Yes
KFJ021_KFJ010	20371	5178	0.254185	0.500914	First degree	First degree	Second degree	35.7736	Yes
KFJ021_KFJ012	21105	6396	0.303056	0.212689	Second degree	Second degree	Unrelated	0.411928	Yes
KFJ021_KFJ022	21226	6511	0.306746	0.190925	Second degree	NA	NA	NA	NA
KFJ021_KFJ040	20955	6383	0.304605	0.203554	Second degree	NA	NA	NA	NA
KFJ021_KFJ048	20674	6322	0.305795	0.196538	Second degree	NA	NA	NA	NA
KFJ022_KFJ006	21241	6475	0.304835	0.202198	Second degree	NA	NA	NA	NA
KFJ022_KFJ007	20803	5698	0.273903	0.384625	First degree	Second degree	Unrelated	14.3767	No
KFJ022_KFJ009	19000	4596	0.241895	0.573396	First degree	First degree	Second degree	39.7132	Yes
KFJ022_KFJ010	20418	5176	0.253502	0.504942	First degree	First degree	Second degree	13.796	Yes
KFJ022_KFJ012	21153	5096	0.240911	0.579195	First degree	First degree	Second degree	68.5687	Yes
KFJ022_KFJ013	21125	6341	0.300166	0.229736	Second degree	NA	NA	NA	NA
KFJ022_KFJ015	21328	6459	0.302841	0.213956	Second degree	NA	NA	NA	NA
KFJ022_KFJ016	9017	2529	0.28047	0.345892	Second degree	Second degree	Unrelated	10.1494	Yes
KFJ022_KFJ023	20842	6373	0.305777	0.196644	Second degree	NA	NA	NA	NA
KFJ022_KFJ025	21211	6109	0.288011	0.30142	Second degree	Second degree	Unrelated	4.17803	Yes
KFJ022_KFJ026	14544	4138	0.284516	0.322032	Second degree	Second degree	Unrelated	3.07638	Yes
KFJ022_KFJ029	20895	6315	0.302225	0.217589	Second degree	NA	NA	NA	NA
KFJ022_KFJ030	20109	5600	0.278482	0.357617	Second degree	Second degree	Unrelated	10.693	Yes
KFJ022_KFJ037	17121	4757	0.277846	0.36137	Second degree	Second degree	Unrelated	13.6584	Yes
KFJ022_KFJ040	21026	5020	0.238752	0.591931	First degree	First degree	Second degree	69.4467	Yes
KFJ022_KFJ042	14469	4266	0.294837	0.261161	Second degree	Second degree	Unrelated	1.54653	Yes
KFJ022_KFJ043	20930	5810	0.277592	0.362867	Second degree	Second degree	Unrelated	13.347	Yes
KFJ022_KFJ045	21132	5748	0.272005	0.39582	First degree	Second degree	Unrelated	16.1134	No
KFJ022_KFJ047	21009	6225	0.296302	0.252525	Second degree	NA	NA	NA	NA
KFJ022_KFJ048	20736	5997	0.289207	0.294365	Second degree	Second degree	Unrelated	3.15131	Yes
KFJ022_KFJ049	19801	5976	0.301803	0.22008	Second degree	NA	NA	NA	NA
KFJ022_KFJ050	19553	5920	0.302767	0.214395	Second degree	NA	NA	NA	NA
KFJ022_KFJ051	20744	6281	0.302786	0.21428	Second degree	NA	NA	NA	NA
KFJ022_KFJ053	20830	5873	0.281949	0.33717	Second degree	Second degree	Unrelated	8.18277	Yes
KFJ023_KFJ007	20388	6251	0.306602	0.191778	Second degree	NA	NA	NA	NA
KFJ023_KFJ010	20029	5993	0.299216	0.235336	Second degree	NA	NA	NA	NA
KFJ023_KFJ012	20692	6259	0.302484	0.216063	Second degree	NA	NA	NA	NA
KFJ023_KFJ013	20709	5013	0.242069	0.57237	First degree	First degree	Second degree	64.5586	Yes
KFJ023_KFJ014	16828	4175	0.248098	0.536809	First degree	First degree	Second degree	21.3195	Yes
KFJ023_KFJ015	20932	5243	0.250478	0.522777	First degree	First degree	Second degree	35.4465	Yes
KFJ023_KFJ016	8639	2110	0.244241	0.559557	First degree	First degree	Second degree	37.36	Yes
KFJ023_KFJ024	19742	6067	0.307314	0.187576	Second degree	NA	NA	NA	NA
KFJ023_KFJ025	20795	6388	0.307189	0.188314	Second degree	NA	NA	NA	NA
KFJ023_KFJ030	19713	6049	0.306853	0.190295	Second degree	NA	NA	NA	NA
KFJ023_KFJ037	16651	4970	0.298481	0.239674	Second degree	NA	NA	NA	NA
KFJ023_KFJ040	20586	6131	0.297824	0.243548	Second degree	NA	NA	NA	NA
KFJ023_KFJ042	13984	4052	0.28976	0.291106	Second degree	NA	NA	NA	NA
KFJ023_KFJ043	20536	5822	0.283502	0.328011	Second degree	Second degree	Unrelated	6.25788	Yes
KFJ023_KFJ045	20700	6175	0.298309	0.240685	Second degree	NA	NA	NA	NA
KFJ024_KFJ010	19385	5892	0.303946	0.207439	Second degree	NA	NA	NA	NA
KFJ024_KFJ026	13589	4159	0.306056	0.194995	Second degree	NA	NA	NA	NA
KFJ024_KFJ028	17329	4153	0.239656	0.586599	First degree	First degree	Second degree	36.7634	Yes
KFJ024_KFJ029	19809	5512	0.278257	0.358943	Second degree	Second degree	Unrelated	6.53674	Yes
KFJ024_KFJ030	19124	5830	0.304853	0.202095	Second degree	NA	NA	NA	NA
KFJ024_KFJ034	17846	5295	0.296705	0.250145	Second degree	Second degree	Unrelated	2.27453	Yes
KFJ024_KFJ037	15988	4870	0.304603	0.203564	Second degree	NA	NA	NA	NA
KFJ024_KFJ040	19913	6118	0.307236	0.188035	Second degree	NA	NA	NA	NA
KFJ024_KFJ042	13236	4006	0.302659	0.215029	Second degree	NA	NA	NA	NA
KFJ024_KFJ044	11731	3310	0.282158	0.335936	Second degree	Second degree	Unrelated	9.83773	Yes
KFJ025_KFJ009	18973	5358	0.282401	0.334504	Second degree	Second degree	Unrelated	11.7356	Yes
KFJ025_KFJ010	20379	5687	0.279062	0.354199	Second degree	Second degree	Unrelated	9.67245	Yes
KFJ025_KFJ012	21092	6013	0.285084	0.31868	Second degree	Second degree	Unrelated	4.51443	Yes
KFJ025_KFJ016	8996	2703	0.300467	0.22796	Second degree	NA	NA	NA	NA
KFJ025_KFJ026	14542	4348	0.298996	0.236634	Second degree	NA	NA	NA	NA
KFJ025_KFJ030	20058	4732	0.235916	0.608657	First degree	First degree	Second degree	57.7841	Yes
KFJ025_KFJ040	20995	6231	0.296785	0.249674	Second degree	NA	NA	NA	NA
KFJ025_KFJ047	20959	5990	0.285796	0.314483	Second degree	Second degree	Unrelated	7.45114	Yes
KFJ025_KFJ048	20686	4771	0.230639	0.639778	First degree	First degree	Second degree	64.7706	Yes
KFJ025_KFJ049	19755	5460	0.276386	0.369981	Second degree	Second degree	Unrelated	13.5831	Yes
KFJ025_KFJ050	19484	5605	0.287672	0.303419	Second degree	Second degree	Unrelated	9.30529	Yes
KFJ025_KFJ051	20713	5837	0.281804	0.338028	Second degree	Second degree	Unrelated	8.29343	Yes
KFJ025_KFJ053	20787	5286	0.254294	0.500273	First degree	First degree	Second degree	34.7705	Yes
KFJ026_KFJ007	14065	4236	0.301173	0.223795	Second degree	NA	NA	NA	NA
KFJ026_KFJ008	11524	3536	0.306838	0.190386	Second degree	NA	NA	NA	NA
KFJ026_KFJ009	12096	3499	0.289269	0.293999	Second degree	Second degree	Unrelated	5.33994	Yes
KFJ026_KFJ010	13897	4082	0.293732	0.267677	Second degree	NA	NA	NA	NA
KFJ026_KFJ012	14384	4078	0.283509	0.327968	Second degree	Second degree	Unrelated	5.98947	Yes
KFJ026_KFJ013	14397	4374	0.303813	0.208224	Second degree	NA	NA	NA	NA
KFJ026_KFJ030	13546	4107	0.303189	0.211905	Second degree	NA	NA	NA	NA
KFJ026_KFJ033	14564	4466	0.306647	0.191514	Second degree	NA	NA	NA	NA
KFJ026_KFJ037	10587	3156	0.298101	0.24191	Second degree	NA	NA	NA	NA
KFJ026_KFJ040	14328	3969	0.27701	0.366299	Second degree	Second degree	Unrelated	14.3313	Yes
KFJ026_KFJ042	7991	2399	0.300213	0.229458	Second degree	NA	NA	NA	NA
KFJ026_KFJ043	14255	4188	0.293792	0.267328	Second degree	NA	NA	NA	NA
KFJ026_KFJ045	14405	4414	0.306421	0.192842	Second degree	NA	NA	NA	NA
KFJ026_KFJ048	14055	4126	0.293561	0.268688	Second degree	NA	NA	NA	NA
KFJ026_KFJ049	13160	4013	0.304939	0.201584	Second degree	NA	NA	NA	NA
KFJ028_KFJ033	18552	5633	0.303633	0.209287	Second degree	NA	NA	NA	NA
KFJ028_KFJ038	18319	5619	0.306731	0.191018	Second degree	NA	NA	NA	NA
KFJ029_KFJ010	20121	6149	0.305601	0.19768	Second degree	NA	NA	NA	NA
KFJ029_KFJ012	20755	6225	0.299928	0.231139	Second degree	NA	NA	NA	NA
KFJ029_KFJ034	18590	5410	0.291017	0.283693	Second degree	Second degree	Unrelated	8.5846	Yes
KFJ029_KFJ039	19396	4572	0.235719	0.60982	First degree	First degree	Second degree	40.7885	Yes
KFJ029_KFJ040	20676	6347	0.306974	0.189582	Second degree	NA	NA	NA	NA
KFJ029_KFJ044	12572	3026	0.240694	0.58048	First degree	First degree	Second degree	31.29	Yes
KFJ030_KFJ009	17830	4810	0.26977	0.408998	First degree	Second degree	Unrelated	21.702	No
KFJ030_KFJ010	19399	5407	0.278726	0.356181	Second degree	Second degree	Unrelated	7.91353	Yes
KFJ030_KFJ012	19910	5580	0.280261	0.347125	Second degree	Second degree	Unrelated	8.0411	Yes
KFJ030_KFJ013	19961	6092	0.305195	0.200074	Second degree	NA	NA	NA	NA
KFJ030_KFJ016	8008	2388	0.298202	0.241318	Second degree	NA	NA	NA	NA
KFJ030_KFJ032	19858	6024	0.303354	0.210934	Second degree	NA	NA	NA	NA
KFJ030_KFJ033	20111	6070	0.301825	0.219951	Second degree	NA	NA	NA	NA
KFJ030_KFJ036	19784	6003	0.303427	0.210502	Second degree	NA	NA	NA	NA
KFJ030_KFJ038	19956	6084	0.304871	0.201988	Second degree	NA	NA	NA	NA
KFJ030_KFJ040	19894	5791	0.291093	0.283245	Second degree	Second degree	Unrelated	3.0583	Yes
KFJ030_KFJ042	13287	4059	0.305487	0.198355	Second degree	NA	NA	NA	NA
KFJ030_KFJ047	19850	5573	0.280756	0.344209	Second degree	Second degree	Unrelated	10.5287	Yes
KFJ030_KFJ048	19639	4925	0.250777	0.521015	First degree	First degree	Second degree	50.7845	Yes
KFJ030_KFJ049	18723	5285	0.282273	0.335259	Second degree	Second degree	Unrelated	12.6537	Yes
KFJ030_KFJ050	18415	5135	0.278849	0.355455	Second degree	Second degree	Unrelated	12.5783	Yes
KFJ030_KFJ051	19597	5285	0.269684	0.409505	First degree	Second degree	Unrelated	18.2885	No
KFJ030_KFJ053	19745	4558	0.230843	0.638574	First degree	First degree	Second degree	75.3225	Yes
KFJ032_KFJ008	18408	5497	0.29862	0.238851	Second degree	NA	NA	NA	NA
KFJ032_KFJ009	18722	5729	0.306004	0.195306	Second degree	NA	NA	NA	NA
KFJ032_KFJ012	20857	6372	0.305509	0.198223	Second degree	NA	NA	NA	NA
KFJ032_KFJ033	21067	6209	0.294726	0.261815	Second degree	NA	NA	NA	NA
KFJ032_KFJ036	20665	6232	0.301573	0.221438	Second degree	NA	NA	NA	NA
KFJ032_KFJ038	20909	6350	0.303697	0.20891	Second degree	NA	NA	NA	NA
KFJ032_KFJ040	20786	6318	0.303955	0.207391	Second degree	NA	NA	NA	NA
KFJ032_KFJ041	20325	6211	0.305584	0.197779	Second degree	NA	NA	NA	NA
KFJ032_KFJ043	20694	6269	0.302938	0.213386	Second degree	NA	NA	NA	NA
KFJ032_RKF039	19093	5806	0.304091	0.206589	Second degree	NA	NA	NA	NA
KFJ032_RKF044	20400	6255	0.306618	0.191685	Second degree	NA	NA	NA	NA
KFJ033_KFJ008	18764	5754	0.306651	0.191488	Second degree	NA	NA	NA	NA
KFJ033_KFJ036	20921	5981	0.285885	0.313958	Second degree	Second degree	Unrelated	2.56674	Yes
KFJ033_KFJ038	21121	6191	0.293121	0.271285	Second degree	Second degree	Unrelated	1.92313	Yes
KFJ033_KFJ041	20568	6253	0.304016	0.207029	Second degree	NA	NA	NA	NA
KFJ033_KFJ043	20987	6343	0.302235	0.217534	Second degree	NA	NA	NA	NA
KFJ033_KFJ045	21177	6413	0.302829	0.214031	Second degree	NA	NA	NA	NA
KFJ033_KFJ048	20760	6332	0.30501	0.201168	Second degree	NA	NA	NA	NA
KFJ033_RKF044	20694	6320	0.305403	0.198851	Second degree	NA	NA	NA	NA
KFJ034_KFJ044	10410	3112	0.298943	0.236945	Second degree	Second degree	Unrelated	5.08215	Yes
KFJ036_KFJ012	20755	6365	0.306673	0.191358	Second degree	NA	NA	NA	NA
KFJ036_KFJ038	20736	5425	0.261622	0.45705	First degree	Second degree	Unrelated	16.1597	No
KFJ036_KFJ039	19377	5815	0.300098	0.230135	Second degree	NA	NA	NA	NA
KFJ036_KFJ040	20670	6283	0.303967	0.207317	Second degree	NA	NA	NA	NA
KFJ036_KFJ041	20209	6180	0.305804	0.196481	Second degree	NA	NA	NA	NA
KFJ036_KFJ045	20754	6368	0.306832	0.190418	Second degree	NA	NA	NA	NA
KFJ036_KFJ049	19451	5969	0.306874	0.190175	Second degree	NA	NA	NA	NA
KFJ037_KFJ006	17081	5166	0.302441	0.216315	Second degree	NA	NA	NA	NA
KFJ037_KFJ007	16584	4542	0.273878	0.384768	First degree	Second degree	Unrelated	13.0978	No
KFJ037_KFJ010	16299	4834	0.296583	0.250868	Second degree	NA	NA	NA	NA
KFJ037_KFJ012	16950	4941	0.291504	0.280817	Second degree	NA	NA	NA	NA
KFJ037_KFJ013	16937	5062	0.298872	0.237364	Second degree	NA	NA	NA	NA
KFJ037_KFJ014	12834	3878	0.302166	0.217938	Second degree	NA	NA	NA	NA
KFJ037_KFJ015	17173	5225	0.304257	0.205609	Second degree	NA	NA	NA	NA
KFJ037_KFJ016	5704	1559	0.273317	0.38808	First degree	Second degree	Unrelated	5.60381	No
KFJ037_KFJ040	16858	4848	0.287579	0.30397	Second degree	Second degree	Unrelated	0.703935	Yes
KFJ037_KFJ041	16407	3913	0.238496	0.593442	First degree	First degree	Second degree	40.7944	Yes
KFJ037_KFJ042	10237	2844	0.277816	0.361547	Second degree	Second degree	Unrelated	3.87438	Yes
KFJ037_KFJ043	16739	4727	0.282394	0.334544	Second degree	Second degree	Unrelated	7.28705	Yes
KFJ037_KFJ045	16956	4089	0.241154	0.577767	First degree	First degree	Second degree	75.03	Yes
KFJ037_KFJ048	16585	5049	0.304432	0.204577	Second degree	NA	NA	NA	NA
KFJ037_KFJ053	16753	5070	0.302632	0.215188	Second degree	NA	NA	NA	NA
KFJ038_KFJ008	18498	5610	0.303276	0.211392	Second degree	NA	NA	NA	NA
KFJ038_KFJ012	20953	6432	0.306973	0.189591	Second degree	NA	NA	NA	NA
KFJ038_KFJ039	19529	5895	0.301859	0.219751	Second degree	NA	NA	NA	NA
KFJ038_KFJ041	20398	6237	0.305765	0.196712	Second degree	NA	NA	NA	NA
KFJ038_KFJ043	20749	6252	0.301316	0.222953	Second degree	NA	NA	NA	NA
KFJ038_KFJ049	19669	6013	0.305709	0.197041	Second degree	NA	NA	NA	NA
KFJ038_KFJ054	12047	3702	0.307296	0.187682	Second degree	NA	NA	NA	NA
KFJ038_RKF044	20484	6199	0.302626	0.215223	Second degree	NA	NA	NA	NA
KFJ039_KFJ008	16949	5201	0.306862	0.190245	Second degree	NA	NA	NA	NA
KFJ039_KFJ009	17323	5275	0.304508	0.204124	Second degree	NA	NA	NA	NA
KFJ039_KFJ044	11192	2770	0.247498	0.540349	First degree	First degree	Second degree	35.6379	Yes
KFJ040_KFJ006	20968	6357	0.303176	0.211981	Second degree	NA	NA	NA	NA
KFJ040_KFJ007	20565	5600	0.272307	0.394034	First degree	Second degree	Unrelated	15.9934	No
KFJ040_KFJ009	18755	4367	0.232845	0.626771	First degree	First degree	Second degree	42.6018	Yes
KFJ040_KFJ010	20235	5057	0.249914	0.526104	First degree	First degree	Second degree	40.5807	Yes
KFJ040_KFJ012	20892	4759	0.227791	0.656577	First degree	First degree	Second degree	66.5028	Yes
KFJ040_KFJ013	20880	6207	0.29727	0.246813	Second degree	NA	NA	NA	NA
KFJ040_KFJ014	17024	5177	0.3041	0.206532	Second degree	NA	NA	NA	NA
KFJ040_KFJ015	21091	6229	0.295339	0.258201	Second degree	NA	NA	NA	NA
KFJ040_KFJ016	8771	2457	0.280128	0.347913	Second degree	Second degree	Unrelated	11.9137	Yes
KFJ040_KFJ042	14206	4137	0.291215	0.282524	Second degree	Second degree	Unrelated	5.88566	Yes
KFJ040_KFJ043	20688	5505	0.266096	0.430664	First degree	Second degree	Unrelated	18.0297	No
KFJ040_KFJ045	20909	5848	0.279688	0.350505	Second degree	Second degree	Unrelated	10.3549	Yes
KFJ040_KFJ047	20772	6166	0.296842	0.249338	Second degree	NA	NA	NA	NA
KFJ040_KFJ048	20500	5858	0.285756	0.314718	Second degree	Second degree	Unrelated	2.48125	Yes
KFJ040_KFJ051	20521	6207	0.302471	0.216142	Second degree	NA	NA	NA	NA
KFJ040_KFJ053	20641	6208	0.300761	0.226227	Second degree	NA	NA	NA	NA
KFJ040_RKF044	20422	6268	0.306924	0.189879	Second degree	NA	NA	NA	NA
KFJ041_KFJ045	20410	4877	0.238951	0.590754	First degree	First degree	Second degree	43.5573	Yes
KFJ042_KFJ043	14133	3476	0.245949	0.549484	First degree	First degree	Second degree	37.4093	Yes
KFJ042_KFJ044	6442	1958	0.303943	0.20746	Second degree	NA	NA	NA	NA
KFJ042_KFJ045	14288	4082	0.285694	0.315083	Second degree	Second degree	Unrelated	3.9282	Yes
KFJ042_KFJ048	13880	4084	0.294236	0.264705	Second degree	NA	NA	NA	NA
KFJ042_KFJ053	14046	4282	0.304855	0.202077	Second degree	NA	NA	NA	NA
KFJ043_KFJ045	20802	5719	0.274925	0.378593	First degree	Second degree	Unrelated	13.7895	No
KFJ044_KFJ053	12555	3845	0.306252	0.193838	Second degree	NA	NA	NA	NA
KFJ047_KFJ048	20468	5585	0.272865	0.390745	First degree	Second degree	Unrelated	12.4538	No
KFJ047_KFJ049	19565	4777	0.24416	0.560034	First degree	First degree	Second degree	28.7554	Yes
KFJ047_KFJ050	19293	4776	0.247551	0.540038	First degree	First degree	Second degree	58.3125	Yes
KFJ047_KFJ051	20500	5165	0.251951	0.514087	First degree	First degree	Second degree	52.1606	Yes
KFJ047_KFJ053	20587	5775	0.280517	0.345618	Second degree	Second degree	Unrelated	15.0565	Yes
KFJ047_KFJ054	11934	2889	0.242081	0.572295	First degree	First degree	Second degree	39.771	Yes
KFJ048_KFJ049	19276	5379	0.279052	0.354258	Second degree	Second degree	Unrelated	14.2352	Yes
KFJ048_KFJ050	19017	5281	0.277699	0.362237	Second degree	Second degree	Unrelated	14.1807	Yes
KFJ048_KFJ051	20230	5660	0.279783	0.349948	Second degree	Second degree	Unrelated	11.3988	Yes
KFJ048_KFJ053	20325	4992	0.245609	0.551492	First degree	First degree	Second degree	45.2603	Yes
KFJ049_KFJ050	18131	4287	0.236446	0.605531	First degree	First degree	Second degree	64.6345	Yes
KFJ049_KFJ051	19311	4536	0.234892	0.614695	First degree	First degree	Second degree	73.4209	Yes
KFJ049_KFJ053	19422	5392	0.277623	0.362682	Second degree	Second degree	Unrelated	15.0154	Yes
KFJ049_KFJ054	10625	2566	0.241506	0.575689	First degree	First degree	Second degree	38.5647	Yes
KFJ050_KFJ051	19027	4576	0.2405	0.58162	First degree	First degree	Second degree	55.1313	Yes
KFJ050_KFJ053	19193	5384	0.280519	0.345605	Second degree	Second degree	Unrelated	14.6106	Yes
KFJ050_KFJ054	10321	2506	0.242806	0.568022	First degree	First degree	Second degree	38.1795	Yes
KFJ051_KFJ053	20372	5641	0.2769	0.36695	Second degree	Second degree	Unrelated	18.4143	Yes
KFJ051_KFJ054	11668	2813	0.241087	0.578161	First degree	First degree	Second degree	37.0746	Yes
KUP001_KFJ008	16582	5033	0.303522	0.209942	Second degree	NA	NA	NA	NA
KUP001_KFJ012	19241	5910	0.307157	0.188506	Second degree	NA	NA	NA	NA
KUP001_KFJ016	7335	2228	0.303749	0.208602	Second degree	NA	NA	NA	NA
KUP001_KFJ017	19360	5903	0.304907	0.201773	Second degree	NA	NA	NA	NA
KUP001_KFJ018	19365	5951	0.307307	0.187619	Second degree	NA	NA	NA	NA
KUP001_KFJ020	16094	4945	0.307257	0.187912	Second degree	NA	NA	NA	NA
KUP001_KFJ026	12743	3901	0.306129	0.194567	Second degree	NA	NA	NA	NA
KUP001_KFJ032	19165	5750	0.300026	0.230559	Second degree	NA	NA	NA	NA
KUP001_KFJ033	19428	5925	0.304972	0.201389	Second degree	NA	NA	NA	NA
KUP001_KFJ036	19055	5700	0.299134	0.23582	Second degree	NA	NA	NA	NA
KUP001_KFJ038	19254	5666	0.294277	0.264468	Second degree	NA	NA	NA	NA
KUP001_KFJ043	19074	5859	0.307172	0.188415	Second degree	NA	NA	NA	NA
KUP001_KFJ050	17718	5443	0.307202	0.18824	Second degree	NA	NA	NA	NA
KUP001_KUP002	19238	5629	0.292598	0.274367	Second degree	NA	NA	NA	NA
KUP001_KUP004	19195	5748	0.299453	0.233939	Second degree	NA	NA	NA	NA
KUP001_KUP005	18892	5384	0.284988	0.319246	Second degree	NA	NA	NA	NA
KUP001_KUP022	17944	5268	0.29358	0.268576	Second degree	NA	NA	NA	NA
KUP001_KUP024	15930	4650	0.291902	0.278472	Second degree	NA	NA	NA	NA
KUP001_KUP025	19162	5818	0.303622	0.209353	Second degree	NA	NA	NA	NA
KUP001_KUP026	18618	5540	0.297561	0.245095	Second degree	NA	NA	NA	NA
KUP001_KUP027	19115	5701	0.298247	0.241049	Second degree	NA	NA	NA	NA
KUP002_KFJ008	18520	5625	0.303726	0.20874	Second degree	NA	NA	NA	NA
KUP002_KFJ009	18833	5748	0.305209	0.199993	Second degree	NA	NA	NA	NA
KUP002_KFJ017	21057	6463	0.306929	0.18985	Second degree	NA	NA	NA	NA
KUP002_KFJ018	21085	6452	0.306	0.19533	Second degree	NA	NA	NA	NA
KUP002_KFJ024	19971	6136	0.307246	0.187982	Second degree	NA	NA	NA	NA
KUP002_KFJ030	19942	5973	0.299519	0.233552	Second degree	NA	NA	NA	NA
KUP002_KFJ032	20875	6139	0.294084	0.265604	Second degree	NA	NA	NA	NA
KUP002_KFJ033	21143	6391	0.302275	0.217296	Second degree	NA	NA	NA	NA
KUP002_KFJ036	20735	6144	0.296311	0.252472	Second degree	NA	NA	NA	NA
KUP002_KFJ038	20925	6264	0.299355	0.234518	Second degree	NA	NA	NA	NA
KUP002_KFJ039	19505	5968	0.305973	0.195488	Second degree	NA	NA	NA	NA
KUP002_KFJ043	20753	6353	0.306124	0.194594	Second degree	NA	NA	NA	NA
KUP002_KFJ049	19609	6011	0.306543	0.192126	Second degree	NA	NA	NA	NA
KUP002_KUP003	19246	5860	0.304479	0.204299	Second degree	NA	NA	NA	NA
KUP002_KUP004	20880	6207	0.29727	0.246813	Second degree	NA	NA	NA	NA
KUP002_KUP005	20603	5941	0.288356	0.299385	Second degree	NA	NA	NA	NA
KUP002_KUP022	19591	5762	0.294115	0.265423	Second degree	NA	NA	NA	NA
KUP002_KUP024	17749	5205	0.293256	0.270487	Second degree	NA	NA	NA	NA
KUP002_KUP025	20834	6387	0.306566	0.191988	Second degree	NA	NA	NA	NA
KUP002_KUP026	20276	6083	0.30001	0.230655	Second degree	NA	NA	NA	NA
KUP002_KUP027	20782	5818	0.279954	0.348938	Second degree	Second degree	Unrelated	0.538567	Yes
KUP002_RKF044	20470	6237	0.30469	0.203055	Second degree	NA	NA	NA	NA
KUP003_KUP005	18842	5626	0.298588	0.239039	Second degree	NA	NA	NA	NA
KUP004_KFJ008	18490	5560	0.300703	0.226567	Second degree	NA	NA	NA	NA
KUP004_KFJ017	21040	6397	0.30404	0.206887	Second degree	NA	NA	NA	NA
KUP004_KFJ018	21028	6409	0.304784	0.202498	Second degree	NA	NA	NA	NA
KUP004_KFJ028	18271	5580	0.305402	0.198854	Second degree	NA	NA	NA	NA
KUP004_KFJ030	19876	6069	0.305343	0.199201	Second degree	NA	NA	NA	NA
KUP004_KFJ032	20815	6164	0.296133	0.253522	Second degree	NA	NA	NA	NA
KUP004_KFJ033	21104	6320	0.299469	0.233843	Second degree	NA	NA	NA	NA
KUP004_KFJ036	20674	6113	0.295685	0.256159	Second degree	NA	NA	NA	NA
KUP004_KFJ038	20902	6238	0.29844	0.239911	Second degree	NA	NA	NA	NA
KUP004_KFJ039	19505	5943	0.304691	0.203047	Second degree	NA	NA	NA	NA
KUP004_KFJ040	20808	6323	0.303874	0.207869	Second degree	NA	NA	NA	NA
KUP004_KFJ043	20728	6327	0.305239	0.199814	Second degree	NA	NA	NA	NA
KUP004_KFJ049	19616	5999	0.305822	0.196379	Second degree	NA	NA	NA	NA
KUP004_KUP005	20511	6171	0.300863	0.225624	Second degree	NA	NA	NA	NA
KUP004_KUP022	19565	5762	0.294505	0.263118	Second degree	NA	NA	NA	NA
KUP004_KUP024	17705	5225	0.295114	0.259527	Second degree	NA	NA	NA	NA
KUP004_KUP025	20798	6342	0.304933	0.201619	Second degree	NA	NA	NA	NA
KUP004_KUP026	20211	6006	0.297165	0.247433	Second degree	NA	NA	NA	NA
KUP004_KUP027	20760	6208	0.299037	0.236395	Second degree	NA	NA	NA	NA
KUP004_RKF178	8178	2475	0.302641	0.215136	Second degree	NA	NA	NA	NA
KUP005_KFJ008	18167	5472	0.301205	0.223604	Second degree	NA	NA	NA	NA
KUP005_KFJ012	20606	6297	0.305591	0.197742	Second degree	NA	NA	NA	NA
KUP005_KFJ016	8512	2601	0.305569	0.197872	Second degree	NA	NA	NA	NA
KUP005_KFJ017	20711	6188	0.298778	0.237918	Second degree	NA	NA	NA	NA
KUP005_KFJ018	20701	6270	0.302884	0.213705	Second degree	NA	NA	NA	NA
KUP005_KFJ030	19605	5912	0.301556	0.221538	Second degree	NA	NA	NA	NA
KUP005_KFJ032	20505	6174	0.301097	0.224242	Second degree	NA	NA	NA	NA
KUP005_KFJ033	20769	6357	0.306081	0.194849	Second degree	NA	NA	NA	NA
KUP005_KFJ036	20378	6153	0.301943	0.219252	Second degree	NA	NA	NA	NA
KUP005_KFJ038	20585	6152	0.298858	0.237446	Second degree	NA	NA	NA	NA
KUP005_KFJ039	19227	5881	0.305872	0.196083	Second degree	NA	NA	NA	NA
KUP005_KFJ040	20499	6254	0.305088	0.200706	Second degree	NA	NA	NA	NA
KUP005_KFJ043	20386	6226	0.305406	0.198833	Second degree	NA	NA	NA	NA
KUP005_KFJ045	20612	6327	0.306957	0.189683	Second degree	NA	NA	NA	NA
KUP005_KUP006	NA	NA	NA	NA	NA	First degree	Second degree	17.4019	NA
KUP005_KUP022	19260	5717	0.296833	0.249392	Second degree	NA	NA	NA	NA
KUP005_KUP024	17368	5187	0.298653	0.238659	Second degree	NA	NA	NA	NA
KUP005_KUP025	20474	6216	0.303605	0.209455	Second degree	NA	NA	NA	NA
KUP005_KUP026	19889	5879	0.295591	0.256719	Second degree	NA	NA	NA	NA
KUP005_KUP027	20404	5079	0.248922	0.531953	First degree	First degree	Second degree	9.42561	Yes
KUP006_KUP027	NA	NA	NA	NA	NA	Second degree	First degree	6.70842	NA
KUP007_KUP023	20443	5139	0.251382	0.517444	First degree	First degree	Second degree	43.3511	Yes
KUP008_KUP013	NA	NA	NA	NA	NA	Second degree	Unrelatedrelated	0.330944	NA
KUP009_KUP018	19287	4857	0.251828	0.514815	First degree	First degree	Second degree	41.138	Yes
KUP010_KUP011	18986	4831	0.254451	0.499346	First degree	First degree	Second degree	54.7149	Yes
KUP010_KUP012	18731	4783	0.255352	0.49403	First degree	First degree	Second degree	42.43	Yes
KUP010_KUP023	18884	4750	0.251536	0.516537	First degree	First degree	Second degree	41.6084	Yes
KUP011_KUP012	20097	4976	0.247599	0.539754	First degree	First degree	Second degree	42.8276	Yes
KUP011_KUP023	20307	5943	0.292658	0.274015	Second degree	Second degree	Unrelated	11.2534	Yes
KUP012_KUP023	20052	6095	0.30396	0.20736	Second degree	Second degree	Unrelated	1.31051	Yes
KUP013_KFJ002	NA	NA	NA	NA	NA	Second degree	Unrelatedrelated	0.0804612	NA
KUP017_KUP019	19333	4875	0.25216	0.512858	First degree	First degree	Second degree	34.786	Yes
KUP022_KFJ001	10322	3126	0.302848	0.213915	Second degree	NA	NA	NA	NA
KUP022_KFJ007	19281	5826	0.302163	0.217958	Second degree	NA	NA	NA	NA
KUP022_KFJ008	17023	5157	0.302943	0.213356	Second degree	NA	NA	NA	NA
KUP022_KFJ011	19885	6110	0.307267	0.187856	Second degree	NA	NA	NA	NA
KUP022_KFJ012	19598	5950	0.303602	0.209468	Second degree	NA	NA	NA	NA
KUP022_KFJ014	15617	4729	0.302811	0.214135	Second degree	NA	NA	NA	NA
KUP022_KFJ017	19731	5905	0.299275	0.234987	Second degree	NA	NA	NA	NA
KUP022_KFJ018	19705	5951	0.302005	0.218891	Second degree	NA	NA	NA	NA
KUP022_KFJ023	19348	5892	0.304528	0.204011	Second degree	NA	NA	NA	NA
KUP022_KFJ024	18682	5685	0.304304	0.205332	Second degree	NA	NA	NA	NA
KUP022_KFJ026	13186	4021	0.304945	0.201552	Second degree	NA	NA	NA	NA
KUP022_KFJ028	16986	5151	0.30325	0.211547	Second degree	NA	NA	NA	NA
KUP022_KFJ029	19455	5936	0.305114	0.200551	Second degree	NA	NA	NA	NA
KUP022_KFJ030	18684	5649	0.302344	0.216888	Second degree	NA	NA	NA	NA
KUP022_KFJ032	19517	5713	0.292719	0.273653	Second degree	NA	NA	NA	NA
KUP022_KFJ033	19787	5845	0.295396	0.257866	Second degree	NA	NA	NA	NA
KUP022_KFJ036	19418	5720	0.294572	0.262725	Second degree	NA	NA	NA	NA
KUP022_KFJ037	15574	4704	0.302042	0.218671	Second degree	NA	NA	NA	NA
KUP022_KFJ038	19631	5718	0.291274	0.282176	Second degree	NA	NA	NA	NA
KUP022_KFJ039	18268	5517	0.302004	0.218897	Second degree	NA	NA	NA	NA
KUP022_KFJ040	19557	5941	0.303779	0.208428	Second degree	NA	NA	NA	NA
KUP022_KFJ041	19086	5845	0.306245	0.19388	Second degree	NA	NA	NA	NA
KUP022_KFJ043	19459	5744	0.295185	0.259112	Second degree	NA	NA	NA	NA
KUP022_KFJ045	19634	5994	0.305287	0.199534	Second degree	NA	NA	NA	NA
KUP022_KFJ048	19260	5844	0.303427	0.210503	Second degree	NA	NA	NA	NA
KUP022_KFJ049	18299	5544	0.302967	0.213213	Second degree	NA	NA	NA	NA
KUP022_KUP024	16357	3610	0.220701	0.698391	First degree	First degree	Second degree	45.2209	Yes
KUP022_KUP025	19480	5873	0.301489	0.221933	Second degree	NA	NA	NA	NA
KUP022_KUP026	19028	4208	0.221148	0.695754	First degree	First degree	Second degree	45.1356	Yes
KUP022_KUP027	19469	5860	0.300991	0.224867	Second degree	NA	NA	NA	NA
KUP022_RKF039	17766	5392	0.303501	0.210065	Second degree	NA	NA	NA	NA
KUP022_RKF056	5491	1674	0.304863	0.202036	Second degree	NA	NA	NA	NA
KUP022_RKF186	15122	4643	0.307036	0.189217	Second degree	NA	NA	NA	NA
KUP024_KFJ008	14925	4552	0.304992	0.201274	Second degree	NA	NA	NA	NA
KUP024_KFJ017	17870	5447	0.304813	0.202331	Second degree	NA	NA	NA	NA
KUP024_KFJ018	17905	5498	0.307065	0.189046	Second degree	NA	NA	NA	NA
KUP024_KFJ024	16731	5114	0.30566	0.197332	Second degree	NA	NA	NA	NA
KUP024_KFJ026	11072	3325	0.300307	0.228902	Second degree	NA	NA	NA	NA
KUP024_KFJ027	17027	5223	0.306748	0.190915	Second degree	NA	NA	NA	NA
KUP024_KFJ028	14902	4460	0.299289	0.234908	Second degree	NA	NA	NA	NA
KUP024_KFJ030	16744	5112	0.305303	0.199436	Second degree	NA	NA	NA	NA
KUP024_KFJ032	17692	5116	0.28917	0.294583	Second degree	NA	NA	NA	NA
KUP024_KFJ033	17971	5307	0.295309	0.258378	Second degree	NA	NA	NA	NA
KUP024_KFJ036	17580	5214	0.296587	0.250842	Second degree	NA	NA	NA	NA
KUP024_KFJ038	17760	5214	0.293581	0.26857	Second degree	NA	NA	NA	NA
KUP024_KFJ039	16274	4969	0.305334	0.199257	Second degree	NA	NA	NA	NA
KUP024_KFJ040	17648	5341	0.302641	0.21514	Second degree	NA	NA	NA	NA
KUP024_KFJ042	10875	3327	0.305931	0.195734	Second degree	NA	NA	NA	NA
KUP024_KFJ043	17581	5334	0.303396	0.210687	Second degree	NA	NA	NA	NA
KUP024_KFJ049	16348	4997	0.305664	0.197307	Second degree	NA	NA	NA	NA
KUP024_KUP025	17693	5269	0.297801	0.24368	Second degree	NA	NA	NA	NA
KUP024_KUP026	17098	3788	0.221546	0.693403	First degree	First degree	Second degree	83.7296	Yes
KUP024_KUP027	17621	5301	0.300834	0.225793	Second degree	NA	NA	NA	NA
KUP024_RKF039	15732	4809	0.305683	0.197199	Second degree	NA	NA	NA	NA
KUP025_KFJ017	20983	6445	0.307153	0.188525	Second degree	NA	NA	NA	NA
KUP025_KFJ030	19883	5993	0.301413	0.222378	Second degree	NA	NA	NA	NA
KUP025_KFJ032	20787	6281	0.30216	0.217974	Second degree	NA	NA	NA	NA
KUP025_KFJ033	21044	6363	0.302366	0.216757	Second degree	NA	NA	NA	NA
KUP025_KFJ036	20652	6322	0.30612	0.194617	Second degree	NA	NA	NA	NA
KUP025_KFJ038	20836	6382	0.306297	0.193577	Second degree	NA	NA	NA	NA
KUP025_KFJ040	20784	6364	0.306197	0.194165	Second degree	NA	NA	NA	NA
KUP025_KUP026	20207	6117	0.302717	0.21469	Second degree	NA	NA	NA	NA
KUP025_KUP027	20684	6337	0.306372	0.193133	Second degree	NA	NA	NA	NA
KUP025_RKF039	19093	5862	0.307024	0.189291	Second degree	NA	NA	NA	NA
KUP025_RKF044	20393	6245	0.306233	0.193956	Second degree	NA	NA	NA	NA
KUP026_KFJ001	10984	3369	0.306719	0.191088	Second degree	NA	NA	NA	NA
KUP026_KFJ008	17716	5350	0.301987	0.218995	Second degree	NA	NA	NA	NA
KUP026_KFJ017	20400	6234	0.305588	0.197756	Second degree	NA	NA	NA	NA
KUP026_KFJ028	17667	5348	0.302711	0.214723	Second degree	NA	NA	NA	NA
KUP026_KFJ030	19359	5896	0.304561	0.203813	Second degree	NA	NA	NA	NA
KUP026_KFJ032	20213	5960	0.29486	0.261028	Second degree	NA	NA	NA	NA
KUP026_KFJ033	20446	6019	0.294385	0.263827	Second degree	NA	NA	NA	NA
KUP026_KFJ036	20109	5936	0.295191	0.259074	Second degree	NA	NA	NA	NA
KUP026_KFJ038	20283	5976	0.294631	0.262378	Second degree	NA	NA	NA	NA
KUP026_KFJ039	18937	5779	0.30517	0.200224	Second degree	NA	NA	NA	NA
KUP026_KFJ041	19770	6063	0.306677	0.191336	Second degree	NA	NA	NA	NA
KUP026_KFJ043	20108	6119	0.304307	0.205314	Second degree	NA	NA	NA	NA
KUP026_KFJ045	20314	6206	0.305504	0.198255	Second degree	NA	NA	NA	NA
KUP026_KFJ048	19922	6060	0.304186	0.206024	Second degree	NA	NA	NA	NA
KUP026_KUP027	20145	5977	0.296699	0.250182	Second degree	NA	NA	NA	NA
KUP026_RKF039	18489	5584	0.302017	0.218815	Second degree	NA	NA	NA	NA
KUP026_RKF044	19832	6018	0.303449	0.210372	Second degree	NA	NA	NA	NA
KUP027_KFJ008	18318	5617	0.306638	0.191563	Second degree	NA	NA	NA	NA
KUP027_KFJ018	20905	6325	0.302559	0.21562	Second degree	NA	NA	NA	NA
KUP027_KFJ030	19836	6015	0.303237	0.211625	Second degree	NA	NA	NA	NA
KUP027_KFJ032	20725	6235	0.300844	0.225733	Second degree	NA	NA	NA	NA
KUP027_KFJ033	20965	6395	0.305032	0.201035	Second degree	NA	NA	NA	NA
KUP027_KFJ036	20599	6225	0.302199	0.217743	Second degree	NA	NA	NA	NA
KUP027_KFJ038	20766	6299	0.303332	0.21106	Second degree	NA	NA	NA	NA
KUP027_KFJ041	20227	6187	0.305878	0.196045	Second degree	NA	NA	NA	NA
KUP027_KFJ043	20617	6312	0.306155	0.194413	Second degree	NA	NA	NA	NA
KUP027_KFJ048	20410	6252	0.30632	0.193438	Second degree	NA	NA	NA	NA
KUP027_RKF044	20303	6184	0.304586	0.203669	Second degree	NA	NA	NA	NA
RKC002_RKC030	19401	5005	0.257976	0.478553	First degree	First degree	Second degree	73.2219	Yes
RKC002_RKC031	21088	5664	0.268589	0.415965	First degree	First degree	Second degree	64.0274	Yes
RKC002_RKC033	18102	4646	0.256657	0.486335	First degree	First degree	Second degree	32.3598	Yes
RKC002_RKC035	20801	6337	0.304649	0.203296	Second degree	Second degree	Unrelated	6.00643	Yes
RKC002_RKC036	NA	NA	NA	NA	NA	Second degree	Unrelatedrelated	0.555106	NA
RKC002_RKC038	21168	6361	0.300501	0.22776	Second degree	Second degree	Unrelated	7.71315	Yes
RKC002_RKC042	21081	6330	0.30027	0.229119	Second degree	Second degree	Unrelated	6.86145	Yes
RKC002_RKC047	20671	6206	0.300227	0.229372	Second degree	Second degree	Unrelated	8.65266	Yes
RKC002_RKF238	20984	6350	0.302612	0.215311	Second degree	Second degree	Unrelated	1.72514	Yes
RKC005_RKC012	8283	2117	0.255584	0.492664	First degree	First degree	Second degree	28.0924	Yes
RKC005_RKC024	7570	2299	0.303699	0.208899	Second degree	Second degree	Unrelated	3.7843	Yes
RKC005_RKC025	NA	NA	NA	NA	NA	Second degree	Unrelatedrelated	0.332861	NA
RKC007_RKC008	16639	4283	0.257407	0.481909	First degree	First degree	Second degree	33.5197	Yes
RKC007_RKC009	20414	5356	0.262369	0.452647	First degree	First degree	Second degree	31.8219	Yes
RKC007_RKC017	20518	5446	0.265425	0.434621	First degree	First degree	Second degree	66.8344	Yes
RKC008_RKC009	16729	4751	0.283998	0.325088	Second degree	First degree	Second degree	25.3274	No
RKC008_RKC017	16899	5121	0.303036	0.21281	Second degree	Second degree	Unrelated	1.69578	Yes
RKC008_RKC018	16987	5043	0.296874	0.249149	Second degree	Second degree	Unrelated	6.75304	Yes
RKC008_RKC021	16785	4290	0.255585	0.492654	First degree	First degree	Second degree	35.4454	Yes
RKC008_RKF088	15993	4825	0.301694	0.22072	Second degree	Second degree	Unrelated	3.77524	Yes
RKC008_RKF171	NA	NA	NA	NA	NA	Second degree	Unrelatedrelated	0.0971781	NA
RKC009_RKC017	20656	6151	0.297783	0.24379	Second degree	Second degree	Unrelated	6.50084	Yes
RKC009_RKC018	20758	5314	0.255998	0.490222	First degree	First degree	Second degree	30.0201	Yes
RKC009_RKC021	20553	6208	0.302048	0.218633	Second degree	Second degree	Unrelated	5.1923	Yes
RKC010_RKC027	18206	4668	0.256399	0.487855	First degree	First degree	Second degree	33.8463	Yes
RKC010_RKF187	9521	2801	0.294192	0.264968	Second degree	Second degree	Unrelated	12.6914	Yes
RKC011_RKC012	NA	NA	NA	NA	NA	Second degree	Unrelatedrelated	2.93331	NA
RKC011_RKC024	20059	5835	0.290892	0.284429	Second degree	Second degree	Unrelated	5.36342	Yes
RKC011_RKC027	18187	4733	0.260241	0.465198	First degree	First degree	Second degree	31.3056	Yes
RKC011_RKC028	20864	5373	0.257525	0.481215	First degree	First degree	Second degree	34.0737	Yes
RKC011_RKC029	19700	5088	0.258274	0.476797	First degree	First degree	Second degree	33.22	Yes
RKC011_RKC038	20978	6372	0.303747	0.208616	Second degree	Second degree	Unrelated	4.52132	Yes
RKC011_RKC043	20897	6135	0.293583	0.268559	Second degree	Second degree	First degree	7.84265	Yes
RKC011_RKC044	12695	3296	0.25963	0.468802	First degree	First degree	Second degree	31.309	Yes
RKC011_RKF014	NA	NA	NA	NA	NA	Second degree	Unrelatedrelated	2.057	NA
RKC012_RKC024	20203	5136	0.25422	0.500708	First degree	First degree	Second degree	32.9459	Yes
RKC012_RKC028	21024	6129	0.291524	0.280702	Second degree	Second degree	First degree	5.67594	Yes
RKC012_RKC039	20959	6237	0.297581	0.24498	Second degree	Second degree	Unrelated	9.01158	Yes
RKC012_RKC047	20679	6101	0.295034	0.260003	Second degree	Second degree	Unrelated	5.53313	Yes
RKC013_RKC029	19385	4925	0.254062	0.501636	First degree	First degree	Second degree	35.765	Yes
RKC015_RKC019	17934	5486	0.305899	0.195921	Second degree	Second degree	Unrelated	7.91019	Yes
RKC018_RKC021	20749	5326	0.256687	0.486156	First degree	First degree	Second degree	31.1522	Yes
RKC018_RKF088	20014	5969	0.298241	0.241086	Second degree	Second degree	Unrelated	7.09153	Yes
RKC019_RKC020	19721	5163	0.261802	0.45599	First degree	First degree	Second degree	31.909	Yes
RKC019_RKC023	19811	5105	0.257685	0.48027	First degree	First degree	Second degree	32.468	Yes
RKC020_RKC023	21084	5397	0.255976	0.49035	First degree	First degree	Second degree	53.674	Yes
RKC020_RKF002	NA	NA	NA	NA	NA	Second degree	Unrelatedrelated	0.668422	NA
RKC020_RKF016	20434	6057	0.296418	0.25184	Second degree	Second degree	Unrelated	16.3625	Yes
RKC020_RKF042	NA	NA	NA	NA	NA	Second degree	Unrelatedrelated	2.28209	NA
RKC020_RKF100	NA	NA	NA	NA	NA	Second degree	Unrelatedrelated	0.505013	NA
RKC020_RKF140	19117	5645	0.295287	0.258509	Second degree	Second degree	Unrelated	10.1261	Yes
RKC020_RKF142	20798	5285	0.254111	0.501349	First degree	First degree	Second degree	34.2029	Yes
RKC020_RKF168	5505	1628	0.295731	0.255889	Second degree	Second degree	Unrelated	1.77672	Yes
RKC020_RKF199	20233	6018	0.297435	0.245841	Second degree	Second degree	Unrelated	3.16736	Yes
RKC020_RKF209	20420	6140	0.300686	0.22667	Second degree	Second degree	Unrelated	10.0814	Yes
RKC021_RKC039	20673	6245	0.302085	0.218418	Second degree	Second degree	Unrelated	15.7686	Yes
RKC021_RKF088	19808	5013	0.25308	0.507432	First degree	First degree	Second degree	34.8894	Yes
RKC021_RKF128	NA	NA	NA	NA	NA	Second degree	Unrelatedrelated	6.10508	NA
RKC023_RKF002	19722	5985	0.303468	0.210259	Second degree	Second degree	Unrelated	1.00918	Yes
RKC023_RKF014	20700	6333	0.305942	0.195669	Second degree	NA	NA	NA	NA
RKC023_RKF016	20450	6081	0.297359	0.246286	Second degree	Second degree	Unrelated	15.9198	Yes
RKC023_RKF100	NA	NA	NA	NA	NA	Second degree	Unrelatedrelated	2.9074	NA
RKC023_RKF140	19180	5526	0.288113	0.30082	Second degree	Second degree	Unrelated	9.77701	Yes
RKC023_RKF142	20838	5292	0.253959	0.502245	First degree	First degree	Second degree	33.7536	Yes
RKC023_RKF168	5542	1616	0.291591	0.280303	Second degree	Second degree	Unrelated	1.76993	Yes
RKC023_RKF199	20280	6208	0.306114	0.194653	Second degree	NA	NA	NA	NA
RKC023_RKF209	20458	6050	0.295728	0.255909	Second degree	Second degree	Unrelated	12.0282	Yes
RKC024_RKC028	20224	5216	0.257911	0.478936	First degree	First degree	Second degree	30.5783	Yes
RKC024_RKF014	19877	5923	0.297983	0.242611	Second degree	Second degree	Unrelated	6.07577	Yes
RKC025_RKC038	NA	NA	NA	NA	NA	Second degree	Unrelatedrelated	1.90339	NA
RKC025_RKC040	6729	1963	0.291722	0.279531	Second degree	Second degree	Unrelated	9.63716	Yes
RKC025_RKC043	6993	2129	0.304447	0.204485	Second degree	Second degree	Unrelated	0.0235058	Yes
RKC025_RKC045	6905	2012	0.291383	0.281533	Second degree	Second degree	Unrelated	11.3391	Yes
RKC025_RKF022	NA	NA	NA	NA	NA	Second degree	Unrelatedrelated	0.0588237	NA
RKC027_RKC028	NA	NA	NA	NA	NA	Second degree	Unrelatedrelated	0.590718	NA
RKC027_RKC029	17068	5145	0.301441	0.222213	Second degree	Second degree	Unrelated	3.50014	Yes
RKC027_RKC043	NA	NA	NA	NA	NA	Second degree	Unrelatedrelated	7.87705	NA
RKC027_RKC044	9890	2893	0.292518	0.274841	Second degree	Second degree	Unrelated	11.0523	Yes
RKC028_RKC029	19877	5915	0.29758	0.244985	Second degree	Second degree	Unrelated	6.48891	Yes
RKC028_RKC033	18097	5464	0.301928	0.21934	Second degree	Second degree	Unrelated	2.26062	Yes
RKC028_RKC036	19888	5982	0.300784	0.226087	Second degree	Second degree	Unrelated	11.3092	Yes
RKC028_RKC038	21147	5444	0.257436	0.481739	First degree	First degree	Second degree	31.5048	Yes
RKC028_RKF014	20647	5166	0.250206	0.52438	First degree	First degree	Second degree	35.0735	Yes
RKC029_RKC044	11474	3468	0.302249	0.217452	Second degree	Second degree	Unrelated	5.4017	Yes
RKC030_RKC031	19405	5195	0.267715	0.421121	First degree	First degree	Second degree	64.6348	Yes
RKC030_RKC033	16505	4279	0.259255	0.471013	First degree	First degree	Second degree	30.3033	Yes
RKC030_RKC035	19160	5774	0.301357	0.22271	Second degree	Second degree	Unrelated	7.38662	Yes
RKC030_RKC036	18283	5299	0.289832	0.29068	Second degree	Second degree	Unrelated	7.67015	Yes
RKC030_RKC038	19469	5838	0.299861	0.231531	Second degree	Second degree	Unrelated	5.96886	Yes
RKC030_RKC042	NA	NA	NA	NA	NA	Second degree	Unrelatedrelated	0.668153	NA
RKC030_RKC047	19001	5696	0.299774	0.232048	Second degree	Second degree	Unrelated	7.66831	Yes
RKC030_RKF238	19309	5918	0.306489	0.192442	Second degree	Second degree	Unrelated	2.68929	Yes
RKC031_RKC033	18165	4692	0.258299	0.47665	First degree	First degree	Second degree	31.1446	Yes
RKC031_RKC035	20846	5274	0.252998	0.507912	First degree	First degree	Second degree	35.449	Yes
RKC031_RKC036	19937	5885	0.29518	0.259141	Second degree	Second degree	Unrelated	4.26764	Yes
RKC031_RKC038	21208	6509	0.306912	0.189946	Second degree	Second degree	Unrelated	5.44619	Yes
RKC031_RKC042	21111	6203	0.293828	0.267114	Second degree	Second degree	Unrelated	6.38253	Yes
RKC031_RKC046	20919	6228	0.29772	0.244161	Second degree	Second degree	Unrelated	9.0545	Yes
RKC031_RKC047	20741	6282	0.302878	0.213738	Second degree	Second degree	Unrelated	4.45027	Yes
RKC031_RKC050	20710	6265	0.302511	0.215905	Second degree	Second degree	Unrelated	3.15211	Yes
RKC031_RKF238	21024	5362	0.255042	0.495859	First degree	First degree	Second degree	34.3537	Yes
RKC032_RKC035	20744	5375	0.259111	0.471861	First degree	First degree	Second degree	35.4036	Yes
RKC032_RKC046	20771	6250	0.3009	0.225404	Second degree	Second degree	Unrelated	3.74509	Yes
RKC032_RKC050	20607	6020	0.292134	0.277105	Second degree	Second degree	Unrelated	9.78778	Yes
RKC033_RKC035	17907	5257	0.293572	0.268621	Second degree	Second degree	Unrelated	7.91173	Yes
RKC033_RKC036	16909	4381	0.259093	0.471968	First degree	First degree	Second degree	26.8209	Yes
RKC033_RKC038	18196	4636	0.254781	0.497396	First degree	First degree	Second degree	29.9314	Yes
RKC033_RKC039	18055	5417	0.300028	0.23055	Second degree	Second degree	Unrelated	9.36659	Yes
RKC033_RKC042	18091	4713	0.260516	0.463573	First degree	First degree	Second degree	29.5628	Yes
RKC033_RKC047	17683	4544	0.25697	0.484488	First degree	First degree	Second degree	43.3834	Yes
RKC033_RKF238	18053	5330	0.295242	0.258775	Second degree	Second degree	Unrelated	7.28369	Yes
RKC034_RKC045	15289	3945	0.258029	0.478244	First degree	First degree	Second degree	34.916	Yes
RKC034_RKF171	NA	NA	NA	NA	NA	Second degree	Unrelatedrelated	0.0869587	NA
RKC035_RKC046	20618	6099	0.295809	0.255427	Second degree	Second degree	Unrelated	14.2497	Yes
RKC035_RKC050	20459	6011	0.293807	0.267236	Second degree	Second degree	Unrelated	13.6272	Yes
RKC035_RKF238	20752	6134	0.295586	0.256745	Second degree	Second degree	Unrelated	7.51877	Yes
RKC036_RKC038	19975	5190	0.259825	0.467651	First degree	First degree	Second degree	52.1245	Yes
RKC036_RKC042	19888	6063	0.304857	0.202067	Second degree	Second degree	Unrelated	6.05027	Yes
RKC036_RKC047	19525	5856	0.299923	0.231166	Second degree	Second degree	Unrelated	6.62003	Yes
RKC038_RKC042	21181	6328	0.298758	0.238036	Second degree	Second degree	Unrelated	2.93138	Yes
RKC038_RKC043	21169	6050	0.285795	0.314487	Second degree	Second degree	Unrelated	14.4359	Yes
RKC038_RKC045	21039	6415	0.30491	0.201756	Second degree	Second degree	Unrelated	4.3291	Yes
RKC038_RKC047	20820	6304	0.302786	0.214284	Second degree	Second degree	Unrelated	9.4846	Yes
RKC038_RKF014	20771	6225	0.299697	0.232502	Second degree	Second degree	Unrelated	5.42544	Yes
RKC039_RKC047	20620	5335	0.258729	0.474112	First degree	First degree	Second degree	33.6524	Yes
RKC040_RKC045	20682	6039	0.291993	0.277935	Second degree	Second degree	Unrelated	7.39531	Yes
RKC042_RKC047	20732	6287	0.303251	0.21154	Second degree	Second degree	Unrelated	4.48558	Yes
RKC043_RKC044	12909	3339	0.258657	0.47454	First degree	First degree	Second degree	34.5182	Yes
RKC043_RKC045	20974	6372	0.303805	0.208274	Second degree	Second degree	Unrelated	2.23722	Yes
RKC044_RKF150	12924	3811	0.294878	0.260922	Second degree	Second degree	Unrelated	8.34842	Yes
RKC044_RKF232	NA	NA	NA	NA	NA	Second degree	Unrelatedrelated	0.16355	NA
RKC046_RKC050	20491	5051	0.246498	0.546245	First degree	First degree	Second degree	65.8972	Yes
RKC051_RKC052	20564	5477	0.266339	0.429232	First degree	First degree	Second degree	39.5956	Yes
RKF001_RKF022	NA	NA	NA	NA	NA	Second degree	Unrelatedrelated	0.323811	NA
RKF001_RKF085	NA	NA	NA	NA	NA	Second degree	Unrelatedrelated	0.534886	NA
RKF001_RKF111	NA	NA	NA	NA	NA	Second degree	First degree	0.172421	NA
RKF001_RKF125	NA	NA	NA	NA	NA	Second degree	Unrelatedrelated	0.996886	NA
RKF001_RKF171	NA	NA	NA	NA	NA	Id	First degree	0.0905269	NA
RKF002_RKF016	19093	5326	0.27895	0.354856	Second degree	Second degree	Unrelated	15.5281	Yes
RKF002_RKF042	NA	NA	NA	NA	NA	Second degree	Unrelatedrelated	11.611	NA
RKF002_RKF140	NA	NA	NA	NA	NA	Second degree	Unrelatedrelated	1.18513	NA
RKF002_RKF142	19513	5045	0.258546	0.475196	First degree	First degree	Second degree	32.664	Yes
RKF002_RKF167	NA	NA	NA	NA	NA	Second degree	Unrelatedrelated	4.3292	NA
RKF002_RKF168	NA	NA	NA	NA	NA	First degree	Second degree	27.2581	NA
RKF002_RKF199	18890	4734	0.250609	0.522004	First degree	First degree	First degree	74.8239	Yes
RKF002_RKF209	19124	5704	0.298264	0.240952	Second degree	Second degree	Unrelated	5.65199	Yes
RKF004_RKF139	19441	5025	0.258474	0.475616	First degree	First degree	Second degree	36.0624	Yes
RKF005_RKF162	14462	3662	0.253215	0.506632	First degree	First degree	Second degree	32.7767	Yes
RKF009_RKF058	NA	NA	NA	NA	NA	Second degree	Unrelatedrelated	0.156527	NA
RKF009_RKF075	NA	NA	NA	NA	NA	Second degree	Unrelatedrelated	0.0254222	NA
RKF010_RKF012	7453	2254	0.302429	0.21639	Second degree	Second degree	Unrelated	3.59024	Yes
RKF010_RKF016	19807	5900	0.297874	0.243249	Second degree	Second degree	Unrelated	8.49157	Yes
RKF010_RKF020	19782	5806	0.293499	0.269053	Second degree	Second degree	Unrelated	14.1477	Yes
RKF010_RKF023	19818	6023	0.303916	0.20762	Second degree	Second degree	Unrelated	1.97276	Yes
RKF010_RKF028	19295	5124	0.265561	0.433821	First degree	First degree	Second degree	34.952	Yes
RKF010_RKF042	NA	NA	NA	NA	NA	First degree	Second degree	34.629	NA
RKF010_RKF047	NA	NA	NA	NA	NA	Second degree	Unrelatedrelated	6.95319	NA
RKF010_RKF127	20191	6067	0.30048	0.22788	Second degree	Second degree	Unrelated	5.03018	Yes
RKF010_RKF127	19000	5743	0.302263	0.217366	Second degree	Second degree	Unrelated	5.03018	Yes
RKF010_RKF142	20184	5763	0.285523	0.316092	Second degree	Second degree	Unrelated	11.4103	Yes
RKF010_RKF152	7584	2315	0.305248	0.199763	Second degree	Second degree	Unrelated	3.00415	Yes
RKF010_RKF156	18231	5582	0.306182	0.194255	Second degree	NA	NA	NA	NA
RKF010_RKF184	15515	4553	0.293458	0.269296	Second degree	Second degree	Unrelated	3.22753	Yes
RKF010_RKF198	20176	6094	0.302042	0.21867	Second degree	Second degree	Unrelated	10.1758	Yes
RKF010_RKF209	19783	5995	0.303038	0.212796	Second degree	Second degree	Unrelated	0.578388	Yes
RKF010_RKF218	19470	4991	0.256343	0.488185	First degree	First degree	Second degree	44.0338	Yes
RKF011_RKF099	17067	4468	0.261792	0.456051	First degree	First degree	Second degree	34.0209	Yes
RKF011_RKF191	18717	4839	0.258535	0.475258	First degree	First degree	Second degree	35.4227	Yes
RKF012_RKF013	6657	1692	0.254169	0.50101	First degree	First degree	Second degree	25.1067	Yes
RKF012_RKF015	7772	2344	0.301595	0.221304	Second degree	Second degree	Unrelated	4.49764	Yes
RKF012_RKF016	7501	2231	0.297427	0.245888	Second degree	Second degree	Unrelated	2.29992	Yes
RKF012_RKF019	NA	NA	NA	NA	NA	First degree	Second degree	20.3721	NA
RKF012_RKF042	NA	NA	NA	NA	NA	First degree	Second degree	23.3	NA
RKF012_RKF047	NA	NA	NA	NA	NA	Second degree	Unrelatedrelated	5.47309	NA
RKF012_RKF075	NA	NA	NA	NA	NA	Second degree	Unrelatedrelated	0.0649424	NA
RKF012_RKF100	NA	NA	NA	NA	NA	First degree	Second degree	21.2637	NA
RKF012_RKF142	7820	2319	0.296547	0.251076	Second degree	Second degree	Unrelated	8.16248	Yes
RKF012_RKF144	5353	1346	0.251448	0.517056	First degree	First degree	Second degree	26.125	Yes
RKF012_RKF152	NA	NA	NA	NA	NA	Second degree	Unrelatedrelated	2.91056	NA
RKF012_RKF209	7438	2259	0.303711	0.208829	Second degree	NA	NA	NA	NA
RKF012_RKF218	7222	2168	0.300194	0.22957	Second degree	Second degree	Unrelated	5.7638	Yes
RKF012_RKF231	NA	NA	NA	NA	NA	Second degree	Unrelatedrelated	1.84173	NA
RKF013_RKF015	19327	5785	0.299322	0.234711	Second degree	Second degree	Unrelated	11.326	Yes
RKF013_RKF017	18119	4565	0.251945	0.514121	First degree	First degree	Second degree	36.303	Yes
RKF013_RKF019	14721	3575	0.24285	0.56776	First degree	First degree	Second degree	54.033	Yes
RKF013_RKF042	NA	NA	NA	NA	NA	Second degree	Unrelatedrelated	9.79836	NA
RKF013_RKF100	13830	4138	0.299205	0.235404	Second degree	Second degree	Unrelated	3.01737	Yes
RKF013_RKF127	19379	5632	0.290624	0.28601	Second degree	Second degree	First degreelings	7.77	Yes
RKF013_RKF127	18193	5403	0.296982	0.24851	Second degree	Second degree	First degreelings	7.77	Yes
RKF013_RKF144	16153	4938	0.305702	0.197087	Second degree	Second degree	Unrelated	3.04235	Yes
RKF013_RKF231	NA	NA	NA	NA	NA	Second degree	Unrelatedrelated	7.201	NA
RKF014_RKF016	20103	5749	0.285977	0.313414	Second degree	Second degree	Unrelated	12.6051	Yes
RKF014_RKF100	15086	4437	0.294114	0.265428	Second degree	Second degree	Unrelated	10.3122	Yes
RKF014_RKF140	18799	4880	0.259588	0.469046	First degree	First degree	Second degree	34.5532	Yes
RKF014_RKF142	20507	6032	0.294143	0.265253	Second degree	Second degree	Unrelated	11.1211	Yes
RKF014_RKF209	20059	5984	0.29832	0.240621	Second degree	Second degree	Unrelated	14.5978	Yes
RKF014_RKF238	20626	6029	0.292301	0.276119	Second degree	Second degree	Unrelated	16.5546	Yes
RKF015_RKF017	19333	5741	0.296953	0.248681	Second degree	Second degree	Unrelated	8.407	Yes
RKF015_RKF019	16171	4109	0.254097	0.501433	First degree	First degree	Second degree	33.305	Yes
RKF015_RKF023	20289	5954	0.29346	0.269286	Second degree	Second degree	Unrelated	14.2796	Yes
RKF015_RKF120	19647	5096	0.259378	0.470286	First degree	First degree	Second degree	34.0364	Yes
RKF015_RKF231	19132	4992	0.260924	0.461168	First degree	First degree	Second degree	48.465	Yes
RKF016_RKF042	NA	NA	NA	NA	NA	First degree	Second degree	35.2529	NA
RKF016_RKF047	NA	NA	NA	NA	NA	Second degree	Unrelatedrelated	14.4361	NA
RKF016_RKF100	14864	4234	0.284849	0.320066	Second degree	First degree	Second degree	8.43261	No
RKF016_RKF140	18554	4711	0.253908	0.502549	First degree	First degree	Second degree	36.037	Yes
RKF016_RKF142	20286	4908	0.24194	0.573128	First degree	First degree	First degree	77.9723	Yes
RKF016_RKF168	5165	1496	0.289642	0.291802	Second degree	Second degree	Unrelated	10.252	Yes
RKF016_RKF199	19695	5653	0.287027	0.307222	Second degree	Second degree	Unrelated	11.5304	Yes
RKF016_RKF209	19849	5248	0.264396	0.440691	First degree	First degree	Second degree	50.4145	Yes
RKF016_RKF218	19554	5831	0.2982	0.24133	Second degree	Second degree	Unrelated	6.28119	Yes
RKF016_RKF238	20404	5940	0.291119	0.283088	Second degree	Second degree	Unrelated	15.2797	Yes
RKF017_RKF019	14723	3689	0.25056	0.52229	First degree	First degree	Second degree	32.375	Yes
RKF017_RKF058	NA	NA	NA	NA	NA	Second degree	Unrelatedrelated	0.0291329	NA
RKF017_RKF123	NA	NA	NA	NA	NA	Second degree	Unrelatedrelated	0.00186525	NA
RKF017_RKF127	18120	4613	0.254581	0.49858	First degree	First degree	Second degree	34.88	Yes
RKF017_RKF127	19325	5004	0.258939	0.472874	First degree	First degree	Second degree	34.88	Yes
RKF017_RKF231	17773	5227	0.294098	0.265522	Second degree	Second degree	Unrelated	6.531	Yes
RKF017_RKF233	NA	NA	NA	NA	NA	Second degree	Unrelatedrelated	0.284579	NA
RKF018_RKF020	20014	5078	0.253722	0.503641	First degree	First degree	Second degree	33.6644	Yes
RKF018_RKF184	15717	3991	0.253929	0.502423	First degree	First degree	Second degree	32.955	Yes
RKF019_RKF042	NA	NA	NA	NA	NA	Second degree	Unrelatedrelated	1.63048	NA
RKF019_RKF100	10224	3110	0.304186	0.206024	Second degree	Second degree	Unrelated	1.94473	Yes
RKF019_RKF127	16194	4581	0.282883	0.331665	Second degree	Second degree	Unrelated	13.474	Yes
RKF019_RKF127	14784	4236	0.286526	0.310178	Second degree	Second degree	Unrelated	13.474	Yes
RKF019_RKF144	12616	3604	0.285669	0.315232	Second degree	Second degree	Unrelated	12.2081	Yes
RKF019_RKF231	14361	3643	0.253673	0.503931	First degree	First degree	Second degree	31.169	Yes
RKF020_RKF028	19377	5568	0.287351	0.305312	Second degree	Second degree	Unrelated	12.1932	Yes
RKF020_RKF042	NA	NA	NA	NA	NA	Second degree	Unrelatedrelated	1.68131	NA
RKF020_RKF127	NA	NA	NA	NA	NA	Second degree	Unrelatedrelated	2.08457	NA
RKF020_RKF184	15591	3864	0.247835	0.538361	First degree	First degree	First degree	63.1451	Yes
RKF020_RKF198	20233	6090	0.300993	0.224854	Second degree	Second degree	Unrelated	2.02984	Yes
RKF020_RKF218	19532	4938	0.252816	0.508987	First degree	First degree	Second degree	35.591	Yes
RKF022_RKF024	NA	NA	NA	NA	NA	First degree	First degree	0.161642	NA
RKF022_RKF085	NA	NA	NA	NA	NA	Second degree	Unrelatedrelated	0.250922	NA
RKF022_RKF137	NA	NA	NA	NA	NA	First degree	First degree	1.65797	NA
RKF022_RKF232	NA	NA	NA	NA	NA	First degree	First degree	0.0129491	NA
RKF022_RKF261	NA	NA	NA	NA	NA	Second degree	Unrelatedrelated	0.0281312	NA
RKF023_RKF120	19305	4911	0.25439	0.499703	First degree	First degree	Second degree	34.8469	Yes
RKF023_RKF231	18726	5699	0.304336	0.20514	Second degree	Second degree	Unrelated	10.5353	Yes
RKF024_RKF171	NA	NA	NA	NA	NA	Second degree	Unrelatedrelated	0.00319074	NA
RKF024_RKF232	NA	NA	NA	NA	NA	Second degree	First degree	0.0577178	NA
RKF025_RKF090	7702	1868	0.242534	0.569624	First degree	First degree	Second degree	29.0234	Yes
RKF025_RKF092	13990	3535	0.25268	0.509786	First degree	First degree	Second degree	40.4073	Yes
RKF025_RKF095	16072	4173	0.259644	0.468717	First degree	First degree	Second degree	53.1892	Yes
RKF025_RKF171	NA	NA	NA	NA	NA	Second degree	Unrelatedrelated	0.277399	NA
RKF026_RKF027	20154	5110	0.253548	0.504671	First degree	First degree	Second degree	37.1597	Yes
RKF028_RKF127	18588	5343	0.287444	0.304767	Second degree	Second degree	Unrelated	8.71852	Yes
RKF028_RKF127	19737	5724	0.290014	0.289609	Second degree	Second degree	Unrelated	8.71852	Yes
RKF028_RKF184	14967	4351	0.290706	0.285524	Second degree	Second degree	Unrelated	8.00883	Yes
RKF028_RKF198	19724	6053	0.306885	0.190108	Second degree	Second degree	Unrelated	6.05177	Yes
RKF028_RKF218	19047	4904	0.257468	0.481549	First degree	First degree	Second degree	34.2378	Yes
RKF029_RKF031	20020	5083	0.253896	0.502617	First degree	First degree	First degree	95.5118	Yes
RKF029_RKF032	20365	6115	0.30027	0.22912	Second degree	Second degree	Unrelated	9.07168	Yes
RKF029_RKF033	14693	4225	0.287552	0.304127	Second degree	Second degree	Unrelated	13.3292	Yes
RKF029_RKF034	19956	5864	0.293846	0.267004	Second degree	Second degree	Unrelated	9.80527	Yes
RKF029_RKF036	19270	5802	0.30109	0.224286	Second degree	Second degree	Unrelated	4.35735	Yes
RKF029_RKF040	NA	NA	NA	NA	NA	First degree	Second degree	56.82	NA
RKF029_RKF041	NA	NA	NA	NA	NA	Second degree	Unrelatedrelated	6.86556	NA
RKF029_RKF042	NA	NA	NA	NA	NA	Second degree	Unrelatedrelated	3.8924	NA
RKF029_RKF046	NA	NA	NA	NA	NA	Second degree	Unrelatedrelated	9.07323	NA
RKF029_RKF047	NA	NA	NA	NA	NA	Second degree	Unrelatedrelated	9.51506	NA
RKF029_RKF139	20040	5972	0.298004	0.242485	Second degree	Second degree	Unrelated	10.8252	Yes
RKF029_RKF141	20403	5346	0.26202	0.454703	First degree	First degree	Second degree	60.5575	Yes
RKF029_RKF155	19966	5822	0.291596	0.280278	Second degree	Second degree	Unrelated	18.8727	Yes
RKF029_RKF157	20625	5059	0.245285	0.553402	First degree	First degree	First degree	107.518	Yes
RKF029_RKF170	20465	6093	0.297728	0.244114	Second degree	Second degree	Unrelated	9.93057	Yes
RKF029_RKF210	20005	5867	0.293277	0.270365	Second degree	Second degree	Unrelated	8.55238	Yes
RKF029_RKF213	20283	4968	0.244934	0.555471	First degree	First degree	Second degree	110.148	Yes
RKF029_RKF219	15523	4611	0.297043	0.248152	Second degree	Second degree	Unrelated	9.88168	Yes
RKF030_RKF215	20434	3513	0.171919	0.986085	Id	Id	First degree	98.075	Yes
RKF031_RKF032	20494	6079	0.296623	0.250627	Second degree	Second degree	Unrelated	14.6389	Yes
RKF031_RKF033	14726	4306	0.292408	0.275488	Second degree	Second degree	Unrelated	12.218	Yes
RKF031_RKF034	20023	5909	0.295111	0.259549	Second degree	Second degree	Unrelated	9.3043	Yes
RKF031_RKF036	19328	4932	0.255174	0.495081	First degree	First degree	Second degree	36.6123	Yes
RKF031_RKF040	NA	NA	NA	NA	NA	First degree	Second degree	33.5284	NA
RKF031_RKF041	NA	NA	NA	NA	NA	Second degree	Unrelatedrelated	9.14673	NA
RKF031_RKF046	NA	NA	NA	NA	NA	Second degree	Unrelatedrelated	7.1461	NA
RKF031_RKF047	NA	NA	NA	NA	NA	Second degree	Unrelatedrelated	2.94302	NA
RKF031_RKF139	20125	6023	0.29928	0.234962	Second degree	Second degree	Unrelated	12.2394	Yes
RKF031_RKF141	20527	5034	0.245238	0.553679	First degree	First degree	First degree	60.4167	Yes
RKF031_RKF155	20105	5206	0.258941	0.472866	First degree	First degree	Second degree	35.1168	Yes
RKF031_RKF157	20714	5055	0.244038	0.560757	First degree	First degree	Second degree	100.334	Yes
RKF031_RKF158	18525	5446	0.293981	0.26621	Second degree	Second degree	Unrelated	10.3191	Yes
RKF031_RKF170	20598	6193	0.30066	0.226819	Second degree	Second degree	Unrelated	9.57509	Yes
RKF031_RKF210	20117	5941	0.295322	0.2583	Second degree	Second degree	Unrelated	8.70632	Yes
RKF031_RKF213	20400	5117	0.250833	0.52068	First degree	First degree	Second degree	77.1033	Yes
RKF031_RKF219	15598	4026	0.25811	0.477764	First degree	First degree	Second degree	34.054	Yes
RKF032_RKF040	NA	NA	NA	NA	NA	First degree	Second degree	32.7772	NA
RKF032_RKF041	NA	NA	NA	NA	NA	First degree	Second degree	40.9663	NA
RKF032_RKF046	NA	NA	NA	NA	NA	Second degree	Unrelatedrelated	5.28897	NA
RKF032_RKF141	20918	6202	0.296491	0.251408	Second degree	Second degree	Unrelated	16.5915	Yes
RKF032_RKF157	21108	6448	0.305477	0.198414	Second degree	Second degree	Unrelated	5.92765	Yes
RKF032_RKF212	11272	2899	0.257186	0.483214	First degree	First degree	Second degree	32.1203	Yes
RKF032_RKF213	20773	6221	0.299475	0.233808	Second degree	Second degree	Unrelated	5.95472	Yes
RKF033_RKF034	14811	3778	0.255081	0.49563	First degree	First degree	Second degree	56.3633	Yes
RKF033_RKF040	NA	NA	NA	NA	NA	Second degree	Unrelatedrelated	1.73831	NA
RKF033_RKF141	15314	4589	0.29966	0.232716	Second degree	Second degree	Unrelated	8.56587	Yes
RKF033_RKF143	15166	3877	0.255638	0.492346	First degree	First degree	Second degree	30.9507	Yes
RKF033_RKF157	15515	4591	0.295907	0.254851	Second degree	Second degree	Unrelated	9.92353	Yes
RKF033_RKF170	15354	4008	0.261039	0.460488	First degree	First degree	Second degree	31.3518	Yes
RKF033_RKF210	14838	4464	0.300849	0.225705	Second degree	Second degree	Unrelated	4.81605	Yes
RKF033_RKF213	15145	3806	0.251304	0.517903	First degree	First degree	Second degree	34.348	Yes
RKF033_RKF219	10022	3036	0.302934	0.213412	Second degree	NA	NA	NA	NA
RKF033_RKF232	NA	NA	NA	NA	NA	Second degree	Unrelatedrelated	0.233646	NA
RKF034_RKF040	NA	NA	NA	NA	NA	Second degree	Unrelatedrelated	6.19515	NA
RKF034_RKF139	20103	6156	0.306223	0.194013	Second degree	Second degree	Unrelated	0.448012	Yes
RKF034_RKF141	NA	NA	NA	NA	NA	Second degree	Unrelatedrelated	12.9239	NA
RKF034_RKF143	20378	5298	0.259986	0.466699	First degree	First degree	Second degree	35.2644	Yes
RKF034_RKF157	20673	5960	0.288299	0.299723	Second degree	Second degree	Unrelated	11.8336	Yes
RKF034_RKF170	20520	5180	0.252437	0.511224	First degree	First degree	First degree	54.2318	Yes
RKF034_RKF210	20045	5975	0.298079	0.242041	Second degree	Second degree	Unrelated	4.4671	Yes
RKF034_RKF213	20334	5225	0.256959	0.484554	First degree	First degree	Second degree	34.5636	Yes
RKF035_RKF058	NA	NA	NA	NA	NA	Second degree	Unrelatedrelated	0.0291329	NA
RKF035_RKF123	NA	NA	NA	NA	NA	Second degree	Unrelatedrelated	0.00186525	NA
RKF035_RKF233	NA	NA	NA	NA	NA	Second degree	Unrelatedrelated	0.284579	NA
RKF036_RKF040	NA	NA	NA	NA	NA	Second degree	Unrelatedrelated	6.91927	NA
RKF036_RKF141	19778	5799	0.293205	0.27079	Second degree	Second degree	Unrelated	12.5418	Yes
RKF036_RKF153	19323	4796	0.248202	0.5362	First degree	First degree	Second degree	32.4959	Yes
RKF036_RKF155	19342	4701	0.243046	0.566605	First degree	First degree	Second degree	100.22	Yes
RKF036_RKF157	19971	5781	0.28947	0.292817	Second degree	Second degree	Unrelated	8.01698	Yes
RKF036_RKF158	17782	5161	0.290237	0.28829	Second degree	Second degree	Unrelated	5.37256	Yes
RKF036_RKF210	19312	5776	0.299089	0.236088	Second degree	First degree	Second degree	0.627709	No
RKF036_RKF213	19677	5649	0.287086	0.306872	Second degree	Second degree	Unrelated	6.49789	Yes
RKF036_RKF219	14855	3769	0.253719	0.503659	First degree	First degree	Second degree	65.0668	Yes
RKF037_RKF042	NA	NA	NA	NA	NA	Second degree	Unrelatedrelated	13.4631	NA
RKF037_RKF047	NA	NA	NA	NA	NA	First degree	Second degree	35.4529	NA
RKF037_RKF160	20653	5449	0.263836	0.443996	First degree	First degree	Second degree	42.2449	Yes
RKF037_RKF211	17679	4422	0.250127	0.524844	First degree	First degree	Second degree	35.2847	Yes
RKF038_RKF042	NA	NA	NA	NA	NA	Second degree	Unrelatedrelated	10.0844	NA
RKF038_RKF099	17364	5224	0.300852	0.225686	Second degree	Second degree	Unrelated	2.32197	Yes
RKF038_RKF118	18854	4714	0.250027	0.525438	First degree	First degree	Second degree	50.7432	Yes
RKF038_RKF152	6706	1739	0.25932	0.470628	First degree	First degree	Second degree	22.0549	Yes
RKF038_RKF156	17192	4387	0.255177	0.495063	First degree	First degree	Second degree	48.9122	Yes
RKF038_RKF162	19067	5665	0.29711	0.247756	Second degree	Second degree	Unrelated	9.31523	Yes
RKF038_RKF191	19086	5802	0.303992	0.207167	Second degree	Second degree	Unrelated	0.813088	Yes
RKF038_RKF235	9407	2424	0.25768	0.480298	First degree	First degree	Second degree	29.907	Yes
RKF040_RKF029	17152	4494	0.26201	0.454762	First degree	NA	NA	NA	NA
RKF040_RKF031	17317	4591	0.265115	0.436451	First degree	NA	NA	NA	NA
RKF040_RKF032	17665	4452	0.252024	0.513659	First degree	NA	NA	NA	NA
RKF040_RKF033	11655	3535	0.303303	0.211232	Second degree	NA	NA	NA	NA
RKF040_RKF034	17199	5074	0.295017	0.2601	Second degree	NA	NA	NA	NA
RKF040_RKF036	16540	4815	0.291112	0.283129	Second degree	NA	NA	NA	NA
RKF040_RKF041	11590	2977	0.256859	0.48514	First degree	First degree	Second degree	33.059	Yes
RKF040_RKF046	17833	4508	0.25279	0.509141	First degree	First degree	Second degree	35.1986	Yes
RKF040_RKF047	NA	NA	NA	NA	NA	Second degree	Unrelatedrelated	5.84182	NA
RKF040_RKF139	17312	5262	0.303951	0.207412	Second degree	Second degree	Unrelated	7.36733	Yes
RKF040_RKF141	17740	4569	0.257554	0.481046	First degree	First degree	Second degree	57.142	Yes
RKF040_RKF155	17272	5108	0.295739	0.255844	Second degree	Second degree	Unrelated	8.40772	Yes
RKF040_RKF157	17971	4813	0.26782	0.420496	First degree	First degree	Second degree	40.5972	Yes
RKF040_RKF170	17818	5324	0.298799	0.237796	Second degree	Second degree	Unrelated	4.39746	Yes
RKF040_RKF210	17259	5090	0.294919	0.260681	Second degree	Second degree	Unrelated	9.55733	Yes
RKF040_RKF213	17572	4553	0.259105	0.471894	First degree	First degree	Second degree	57.5733	Yes
RKF040_RKF219	12442	3734	0.300113	0.23005	Second degree	Second degree	Unrelated	7.58376	Yes
RKF041_RKF029	14603	4454	0.305006	0.201191	Second degree	NA	NA	NA	NA
RKF041_RKF031	14725	4514	0.306553	0.192063	Second degree	NA	NA	NA	NA
RKF041_RKF032	15129	3935	0.260097	0.466049	First degree	NA	NA	NA	NA
RKF041_RKF046	NA	NA	NA	NA	NA	Second degree	Unrelatedrelated	2.48042	NA
RKF041_RKF141	15231	4567	0.299849	0.231604	Second degree	Second degree	Unrelated	9.50677	Yes
RKF041_RKF157	NA	NA	NA	NA	NA	Second degree	Unrelatedrelated	7.14542	NA
RKF041_RKF212	6460	1648	0.255108	0.495467	First degree	First degree	Second degree	30.2583	Yes
RKF041_RKF213	15056	4529	0.30081	0.225934	Second degree	Second degree	Unrelated	5.77446	Yes
RKF042_RKF002	19044	5534	0.29059	0.286209	Second degree	NA	NA	NA	NA
RKF042_RKF010	19741	5050	0.255813	0.491313	First degree	NA	NA	NA	NA
RKF042_RKF012	7447	1903	0.255539	0.492927	First degree	NA	NA	NA	NA
RKF042_RKF013	18893	5535	0.292966	0.272199	Second degree	NA	NA	NA	NA
RKF042_RKF016	19810	5116	0.258253	0.476919	First degree	NA	NA	NA	NA
RKF042_RKF019	15685	4781	0.304814	0.202325	Second degree	NA	NA	NA	NA
RKF042_RKF020	19810	5956	0.300656	0.226843	Second degree	NA	NA	NA	NA
RKF042_RKF037	20132	5915	0.293811	0.267214	Second degree	NA	NA	NA	NA
RKF042_RKF038	18785	5618	0.299068	0.236207	Second degree	NA	NA	NA	NA
RKF042_RKF047	20152	5164	0.256252	0.48872	First degree	First degree	Second degree	51.6848	Yes
RKF042_RKF099	18464	5632	0.305026	0.201072	Second degree	Second degree	Unrelated	3.8688	Yes
RKF042_RKF100	14868	4560	0.306699	0.191205	Second degree	Second degree	Unrelated	5.58455	Yes
RKF042_RKF127	20179	5991	0.296893	0.249038	Second degree	Second degree	Unrelated	4.2506	Yes
RKF042_RKF127	19028	5723	0.300767	0.226188	Second degree	Second degree	Unrelated	4.2506	Yes
RKF042_RKF142	20183	5243	0.259773	0.467956	First degree	First degree	Second degree	34.9219	Yes
RKF042_RKF152	7611	1968	0.258573	0.475033	First degree	First degree	Second degree	24.4806	Yes
RKF042_RKF156	18257	5228	0.286356	0.311181	Second degree	Second degree	Unrelated	10.0651	Yes
RKF042_RKF157	NA	NA	NA	NA	NA	Second degree	Unrelatedrelated	0.31313	NA
RKF042_RKF160	20237	6032	0.298068	0.242108	Second degree	Second degree	Unrelated	16.8604	Yes
RKF042_RKF168	5123	1484	0.289674	0.291612	Second degree	Second degree	Unrelated	4.64204	Yes
RKF042_RKF184	15555	4704	0.302411	0.216495	Second degree	Second degree	Unrelated	4.5713	Yes
RKF042_RKF191	20074	5974	0.297599	0.244874	Second degree	Second degree	Unrelated	6.09803	Yes
RKF042_RKF198	20156	5958	0.295594	0.256696	Second degree	Second degree	Unrelated	8.56824	Yes
RKF042_RKF199	19598	5952	0.303704	0.208866	Second degree	Second degree	Unrelated	0.316899	Yes
RKF042_RKF209	19796	4984	0.251768	0.515167	First degree	First degree	Second degree	35.1926	Yes
RKF042_RKF218	19505	4884	0.250397	0.523251	First degree	First degree	Second degree	35.5973	Yes
RKF043_RKF046	20555	5224	0.254147	0.501134	First degree	First degree	Second degree	35.2894	Yes
RKF046_RKF029	20524	6058	0.295167	0.259219	Second degree	NA	NA	NA	NA
RKF046_RKF031	20630	6138	0.297528	0.245293	Second degree	NA	NA	NA	NA
RKF046_RKF032	20991	6054	0.288409	0.299071	Second degree	NA	NA	NA	NA
RKF046_RKF141	21029	6176	0.29369	0.267929	Second degree	Second degree	Unrelated	11.0947	Yes
RKF046_RKF157	21259	6338	0.298133	0.241727	Second degree	Second degree	Unrelated	7.50889	Yes
RKF046_RKF213	20927	6091	0.291059	0.283441	Second degree	Second degree	Unrelated	8.12226	Yes
RKF047_RKF010	20129	6000	0.298077	0.242052	Second degree	NA	NA	NA	NA
RKF047_RKF012	7656	2328	0.304075	0.206679	Second degree	NA	NA	NA	NA
RKF047_RKF016	20213	5833	0.288577	0.298084	Second degree	NA	NA	NA	NA
RKF047_RKF037	20545	5323	0.25909	0.471986	First degree	NA	NA	NA	NA
RKF047_RKF141	NA	NA	NA	NA	NA	Second degree	Unrelatedrelated	1.68103	NA
RKF047_RKF142	20587	6001	0.291495	0.280875	Second degree	Second degree	Unrelated	9.10517	Yes
RKF047_RKF152	7754	2367	0.305262	0.199681	Second degree	Second degree	Unrelated	9.97533	Yes
RKF047_RKF160	20646	5283	0.255885	0.490887	First degree	First degree	Second degree	35.1484	Yes
RKF047_RKF209	20183	5974	0.295992	0.254353	Second degree	Second degree	Unrelated	11.232	Yes
RKF047_RKF213	NA	NA	NA	NA	NA	Second degree	Unrelatedrelated	0.477176	NA
RKF047_RKF218	19812	5926	0.299112	0.235952	Second degree	Second degree	Unrelated	10.2685	Yes
RKF048_RKF058	NA	NA	NA	NA	NA	Second degree	Unrelatedrelated	0.0782631	NA
RKF048_RKF075	NA	NA	NA	NA	NA	Second degree	Unrelatedrelated	0.0484905	NA
RKF048_RKF171	NA	NA	NA	NA	NA	Second degree	Unrelatedrelated	0.0946874	NA
RKF049_RKF171	NA	NA	NA	NA	NA	Second degree	Unrelatedrelated	0.102197	NA
RKF050_RKF059	NA	NA	NA	NA	NA	Second degree	Unrelatedrelated	3.87093	NA
RKF050_RKF087	5605	1722	0.307226	0.188099	Second degree	NA	NA	NA	NA
RKF050_RKF172	17557	5215	0.297033	0.248214	Second degree	Second degree	Unrelated	8.52535	Yes
RKF050_RKF175	17672	4515	0.255489	0.493223	First degree	First degree	Second degree	34.8631	Yes
RKF051_RKF277	5256	853	0.162291	1.04287	Id	Id	First degree	88.3459	Yes
RKF052_RKF087	6723	2023	0.300907	0.225362	Second degree	Second degree	Unrelated	7.98999	Yes
RKF052_RKF172	19208	5010	0.260829	0.46173	First degree	First degree	Second degree	30.9932	Yes
RKF052_RKF173	19364	5116	0.264202	0.441839	First degree	First degree	Second degree	30.3517	Yes
RKF052_RKF175	19342	5696	0.294489	0.263217	Second degree	Second degree	Unrelated	6.91939	Yes
RKF053_RKF077	18962	4836	0.255036	0.495892	First degree	First degree	Second degree	30.4287	Yes
RKF053_RKF077	17124	4460	0.260453	0.463945	First degree	First degree	Second degree	30.4287	Yes
RKF053_RKF110	20490	6092	0.297316	0.246544	Second degree	Second degree	Unrelated	13.9822	Yes
RKF053_RKF121	20288	6075	0.299438	0.234027	Second degree	Second degree	Unrelated	11.076	Yes
RKF053_RKF124	20227	4930	0.243734	0.562551	First degree	First degree	First degree	65.7717	Yes
RKF053_RKF126	12045	3075	0.255293	0.49438	First degree	First degree	Second degree	43.3389	Yes
RKF053_RKF194	20460	6137	0.299951	0.231001	Second degree	Second degree	Unrelated	7.82414	Yes
RKF053_RKF195	20232	5946	0.293891	0.266743	Second degree	Second degree	Unrelated	19.4845	Yes
RKF053_RKF196	20139	5105	0.253488	0.505022	First degree	First degree	Second degree	82.7362	Yes
RKF055_RKF122	6687	1729	0.258561	0.475102	First degree	First degree	Second degree	30.2609	Yes
RKF056_RKF058	NA	NA	NA	NA	NA	First degree	First degree	0.113048	NA
RKF056_RKF081	NA	NA	NA	NA	NA	Second degree	Unrelatedrelated	12.1976	NA
RKF056_RKF111	NA	NA	NA	NA	NA	Second degree	Unrelatedrelated	0.312431	NA
RKF056_RKF145	5752	1745	0.303373	0.210822	Second degree	Second degree	Unrelated	4.14772	Yes
RKF056_RKF164	5542	1643	0.296463	0.251571	Second degree	Second degree	Unrelated	0.763139	Yes
RKF056_RKF171	NA	NA	NA	NA	NA	Second degree	Unrelatedrelated	0.00981877	NA
RKF056_RKF180	NA	NA	NA	NA	NA	First degree	Second degree	11.2266	NA
RKF058_RKF079	NA	NA	NA	NA	NA	Second degree	Unrelatedrelated	0.141748	NA
RKF058_RKF085	NA	NA	NA	NA	NA	Id	First degree	0.132769	NA
RKF058_RKF086	NA	NA	NA	NA	NA	Second degree	First degree	0.0174315	NA
RKF058_RKF103	NA	NA	NA	NA	NA	Second degree	Unrelatedrelated	0.299998	NA
RKF058_RKF130	NA	NA	NA	NA	NA	First degree	Second degree	0.0219235	NA
RKF058_RKF146	NA	NA	NA	NA	NA	Second degree	Unrelatedrelated	0.0124041	NA
RKF058_RKF178	NA	NA	NA	NA	NA	First degree	First degree	0.0969243	NA
RKF058_RKF205	NA	NA	NA	NA	NA	Second degree	Unrelatedrelated	0.163362	NA
RKF058_RKF277	NA	NA	NA	NA	NA	Second degree	Unrelatedrelated	0.0361856	NA
RKF058_RKO004	NA	NA	NA	NA	NA	Second degree	Unrelatedrelated	0.0113579	NA
RKF059_RKF075	NA	NA	NA	NA	NA	First degree	First degree	0.0159692	NA
RKF059_RKF119	NA	NA	NA	NA	NA	Second degree	Unrelatedrelated	0.15731	NA
RKF059_RKF123	NA	NA	NA	NA	NA	Second degree	Unrelatedrelated	0.510928	NA
RKF059_RKF175	5652	1471	0.260262	0.465074	First degree	First degree	Second degree	26.1604	Yes
RKF059_RKF233	NA	NA	NA	NA	NA	Second degree	Unrelatedrelated	0.0878875	NA
RKF060_RKF076	9238	2327	0.251894	0.514422	First degree	First degree	Second degree	32.9401	Yes
RKF060_RKF080	8739	2560	0.29294	0.272352	Second degree	Second degree	Unrelated	5.69979	Yes
RKF060_RKF085	NA	NA	NA	NA	NA	Second degree	Unrelatedrelated	2.05563	NA
RKF060_RKF114	NA	NA	NA	NA	NA	Second degree	Unrelatedrelated	3.82058	NA
RKF060_RKF178	NA	NA	NA	NA	NA	First degree	First degree	18.5294	NA
RKF060_RKF186	7041	1764	0.250533	0.522453	First degree	First degree	Second degree	25.3601	Yes
RKF060_RKF193	8440	2193	0.259834	0.467596	First degree	First degree	Second degree	23.8014	Yes
RKF061_RKF081	16807	4364	0.259654	0.46866	First degree	First degree	Second degree	34.0422	Yes
RKF061_RKF088	18473	5547	0.300276	0.229085	Second degree	Second degree	Unrelated	6.45295	Yes
RKF061_RKF098	18968	5740	0.302615	0.215291	Second degree	Second degree	Unrelated	4.7588	Yes
RKF061_RKF131	NA	NA	NA	NA	NA	Second degree	Unrelatedrelated	0.807389	NA
RKF061_RKF145	18457	4711	0.255242	0.494679	First degree	First degree	Second degree	34.9624	Yes
RKF062_RKF067	17416	4915	0.282212	0.335621	Second degree	Second degree	Unrelated	7.48878	Yes
RKF062_RKF129	18424	5296	0.287451	0.304722	Second degree	Second degree	Unrelated	13.5371	Yes
RKF062_RKF174	10668	2613	0.244938	0.555447	First degree	First degree	Second degree	34.434	Yes
RKF062_RKF176	17448	4460	0.255617	0.492469	First degree	First degree	Second degree	60.9591	Yes
RKF064_RKF073	NA	NA	NA	NA	NA	Second degree	Unrelatedrelated	7.63824	NA
RKF064_RKF079	8723	2219	0.254385	0.499733	First degree	First degree	Second degree	32.0376	Yes
RKF064_RKF123	NA	NA	NA	NA	NA	Second degree	Unrelatedrelated	0.700416	NA
RKF064_RKF136	17485	4738	0.270975	0.401891	First degree	First degree	Second degree	23.238	Yes
RKF064_RKF147	17548	4484	0.255528	0.492994	First degree	First degree	Second degree	33.2155	Yes
RKF064_RKF148	17159	5023	0.292733	0.273573	Second degree	Second degree	Unrelated	9.13515	Yes
RKF064_RKF207	16352	4953	0.302899	0.213618	Second degree	Second degree	Unrelated	2.63231	Yes
RKF064_RKF226	17678	5137	0.290587	0.286226	Second degree	Second degree	Unrelated	11.0238	Yes
RKF064_RKF236	NA	NA	NA	NA	NA	First degree	Second degree	7.62459	NA
RKF064_RKF237	18072	5205	0.288015	0.301398	Second degree	Second degree	Unrelated	20.3539	Yes
RKF064_RKF239	6393	1820	0.284686	0.321027	Second degree	Second degree	Unrelated	12.8685	Yes
RKF065_RKF070	19290	5528	0.286573	0.309898	Second degree	Second degree	Unrelated	4.13509	Yes
RKF065_RKF112	19991	5758	0.28803	0.30131	Second degree	Second degree	Unrelated	6.43527	Yes
RKF065_RKF125	7484	2129	0.284474	0.322282	Second degree	Second degree	Unrelated	12.586	Yes
RKF067_RKF129	19785	4940	0.249684	0.527457	First degree	First degree	Second degree	34.8903	Yes
RKF067_RKF176	18803	5471	0.290964	0.284003	Second degree	Second degree	Unrelated	4.05653	Yes
RKF067_RKF201	18023	5326	0.295511	0.257186	Second degree	Second degree	Unrelated	4.05499	Yes
RKF068_RKF075	NA	NA	NA	NA	NA	First degree	First degree	0.078593	NA
RKF068_RKF164	6659	1942	0.291635	0.280045	Second degree	Second degree	Unrelated	8.78859	Yes
RKF068_RKF180	NA	NA	NA	NA	NA	Second degree	Unrelatedrelated	0.159215	NA
RKF068_RKF185	6903	2061	0.298566	0.239171	Second degree	Second degree	Unrelated	5.08262	Yes
RKF070_RKF112	19766	4660	0.235758	0.609586	First degree	First degree	First degree	78.0345	Yes
RKF070_RKF125	7325	1759	0.240137	0.583765	First degree	First degree	First degree	32.697	Yes
RKF071_RKF075	NA	NA	NA	NA	NA	Second degree	Unrelatedrelated	0.045544	NA
RKF071_RKF111	NA	NA	NA	NA	NA	Second degree	Unrelatedrelated	0.601967	NA
RKF071_RKF172	NA	NA	NA	NA	NA	Second degree	Unrelatedrelated	3.01309	NA
RKF071_RKF233	NA	NA	NA	NA	NA	Second degree	Unrelatedrelated	0.251229	NA
RKF073_RKF136	NA	NA	NA	NA	NA	Second degree	Unrelatedrelated	7.80594	NA
RKF073_RKF147	6681	1701	0.254603	0.49845	First degree	First degree	Second degree	33.4593	Yes
RKF073_RKF148	6368	1625	0.255182	0.495032	First degree	First degree	Second degree	29.6365	Yes
RKF073_RKF182	6847	2087	0.304805	0.202375	Second degree	Second degree	Unrelated	5.6313	Yes
RKF073_RKF185	6390	1925	0.301252	0.22333	Second degree	Second degree	Unrelated	4.99058	Yes
RKF073_RKF207	5804	1446	0.249139	0.530675	First degree	First degree	Second degree	26.1897	Yes
RKF073_RKF226	6631	1725	0.260142	0.465782	First degree	First degree	Second degree	32.1858	Yes
RKF073_RKF236	NA	NA	NA	NA	NA	First degree	First degree	1.15732	NA
RKF073_RKF237	6983	1804	0.258342	0.476398	First degree	First degree	Second degree	25.8169	Yes
RKF073_RKF239	NA	NA	NA	NA	NA	Second degree	Unrelatedrelated	1.64426	NA
RKF074_RKF227	8267	2074	0.250877	0.520422	First degree	First degree	Second degree	32.2777	Yes
RKF075_RKF087	NA	NA	NA	NA	NA	Second degree	Unrelatedrelated	0.0888657	NA
RKF075_RKF093	NA	NA	NA	NA	NA	Second degree	Unrelatedrelated	0.0416166	NA
RKF075_RKF097	NA	NA	NA	NA	NA	Id	First degree	0.521406	NA
RKF075_RKF114	NA	NA	NA	NA	NA	First degree	First degree	0.162893	NA
RKF075_RKF128	NA	NA	NA	NA	NA	First degree	First degree	0.0129645	NA
RKF075_RKF146	NA	NA	NA	NA	NA	Second degree	First degree	0.0325936	NA
RKF075_RKF149	NA	NA	NA	NA	NA	First degree	First degree	0.0893499	NA
RKF075_RKF229	NA	NA	NA	NA	NA	Second degree	Unrelatedrelated	0.0249943	NA
RKF075_RKF244	NA	NA	NA	NA	NA	First degree	First degree	0.00404606	NA
RKF075_RKF261	NA	NA	NA	NA	NA	Id	First degree	0.232738	NA
RKF075_RKF267	NA	NA	NA	NA	NA	First degree	First degree	0.222968	NA
RKF075_RKF277	NA	NA	NA	NA	NA	First degree	First degree	0.0768463	NA
RKF076_RKF080	17065	4954	0.290302	0.28791	Second degree	Second degree	Unrelated	8.01121	Yes
RKF076_RKF114	9912	3042	0.306901	0.190015	Second degree	NA	NA	NA	NA
RKF076_RKF178	6895	1722	0.249746	0.527091	First degree	First degree	Second degree	29.476	Yes
RKF076_RKF186	14660	3626	0.24734	0.541284	First degree	First degree	Second degree	34.0634	Yes
RKF076_RKF193	16230	4838	0.29809	0.241978	Second degree	Second degree	Unrelated	5.076	Yes
RKF077_RKF110	17479	5238	0.299674	0.232636	Second degree	Second degree	Unrelated	4.39018	Yes
RKF077_RKF121	17252	5143	0.29811	0.241858	Second degree	Second degree	Unrelated	6.12543	Yes
RKF077_RKF124	17329	4471	0.258007	0.478373	First degree	First degree	Second degree	31.5483	Yes
RKF077_RKF126	9269	2355	0.254073	0.501575	First degree	First degree	Second degree	31.7032	Yes
RKF077_RKF194	17521	5173	0.295246	0.258752	Second degree	Second degree	Unrelated	5.3207	Yes
RKF077_RKF195	17363	5256	0.302713	0.214715	Second degree	NA	NA	NA	NA
RKF077_RKF196	17269	4421	0.256008	0.490162	First degree	First degree	Second degree	29.1663	Yes
RKF078_RKF114	9147	2810	0.307205	0.188223	Second degree	Second degree	Unrelated	3.31419	Yes
RKF078_RKF193	15448	4000	0.258933	0.47291	First degree	First degree	Second degree	35.2912	Yes
RKF079_RKF111	NA	NA	NA	NA	NA	Second degree	Unrelatedrelated	0.0531366	NA
RKF079_RKF136	NA	NA	NA	NA	NA	Second degree	Unrelatedrelated	6.15943	NA
RKF079_RKF147	11153	3316	0.297319	0.246524	Second degree	Second degree	Unrelated	4.51582	Yes
RKF079_RKF236	NA	NA	NA	NA	NA	Second degree	Unrelatedrelated	0.674618	NA
RKF080_RKF178	6339	1907	0.300836	0.225782	Second degree	Second degree	Unrelated	5.20813	Yes
RKF080_RKF186	13947	4001	0.286872	0.308139	Second degree	Second degree	Unrelated	9.78463	Yes
RKF080_RKF220	15760	4697	0.298033	0.242314	Second degree	Second degree	Unrelated	7.57065	Yes
RKF080_RKF228	18082	5365	0.296704	0.250152	Second degree	Second degree	Unrelated	22.581	Yes
RKF080_RKF234	18439	5504	0.298498	0.239573	Second degree	Second degree	Unrelated	15.9069	Yes
RKF081_RKF088	17647	5331	0.302091	0.218381	Second degree	Second degree	Unrelated	4.92275	Yes
RKF081_RKF098	18151	5443	0.299873	0.23146	Second degree	Second degree	Unrelated	9.00345	Yes
RKF081_RKF131	10490	3025	0.28837	0.299303	Second degree	Second degree	Unrelated	12.7336	Yes
RKF081_RKF145	17686	4564	0.258057	0.478076	First degree	First degree	Second degree	60.8664	Yes
RKF081_RKF164	NA	NA	NA	NA	NA	Second degree	Unrelatedrelated	0.352209	NA
RKF081_RKF180	7715	2059	0.266883	0.426027	First degree	First degree	Second degree	30.3833	Yes
RKF082_RKF085	NA	NA	NA	NA	NA	Second degree	Unrelatedrelated	0.0637587	NA
RKF082_RKF123	NA	NA	NA	NA	NA	First degree	First degree	0.0167143	NA
RKF082_RKF167	NA	NA	NA	NA	NA	Second degree	First degree	0.143937	NA
RKF082_RKF232	NA	NA	NA	NA	NA	First degree	Id	0.0144255	NA
RKF082_RKF252	NA	NA	NA	NA	NA	First degree	First degree	0.0165895	NA
RKF082_RKF277	NA	NA	NA	NA	NA	Second degree	Unrelatedrelated	0.409617	NA
RKF083_RKF114	8243	2152	0.26107	0.460308	First degree	First degree	Second degree	25.8457	Yes
RKF084_RKF228	19706	5058	0.256673	0.486239	First degree	First degree	Second degree	32.876	Yes
RKF085_RKF123	NA	NA	NA	NA	NA	First degree	First degree	0.154098	NA
RKF085_RKF171	NA	NA	NA	NA	NA	First degree	First degree	0.0212291	NA
RKF085_RKF225	NA	NA	NA	NA	NA	Second degree	Unrelatedrelated	0.20358	NA
RKF085_RKF277	NA	NA	NA	NA	NA	Second degree	Unrelatedrelated	1.02683	NA
RKF086_RKF171	NA	NA	NA	NA	NA	First degree	First degree	0.0380841	NA
RKF086_RKF232	NA	NA	NA	NA	NA	First degree	First degree	0.17967	NA
RKF086_RKF233	NA	NA	NA	NA	NA	First degree	Second degree	0.0999879	NA
RKF086_RKF236	NA	NA	NA	NA	NA	Second degree	Unrelatedrelated	0.194223	NA
RKF086_RKF261	NA	NA	NA	NA	NA	Second degree	Unrelatedrelated	0.0724071	NA
RKF087_RKF172	6765	1682	0.248633	0.533658	First degree	First degree	First degree	32.9732	Yes
RKF087_RKF173	6863	2058	0.299869	0.231487	Second degree	Second degree	Unrelated	7.1727	Yes
RKF087_RKF175	6710	1972	0.29389	0.266749	Second degree	Second degree	Unrelated	7.71686	Yes
RKF087_RKF233	NA	NA	NA	NA	NA	Second degree	Unrelatedrelated	0.184332	NA
RKF088_RKF128	NA	NA	NA	NA	NA	First degree	Second degree	21.3408	NA
RKF088_RKF145	19219	5678	0.295437	0.257625	Second degree	Second degree	Unrelated	13.7055	Yes
RKF088_RKF180	NA	NA	NA	NA	NA	Second degree	Unrelatedrelated	3.96049	NA
RKF088_RKF230	7751	2326	0.30009	0.230181	Second degree	Second degree	Unrelated	10.4703	Yes
RKF089_RKF093	7856	1879	0.23918	0.589405	First degree	First degree	Second degree	31.8328	Yes
RKF089_RKF230	8161	2441	0.299106	0.235989	Second degree	Second degree	Unrelated	9.10011	Yes
RKF090_RKF092	9576	2502	0.261278	0.45908	First degree	First degree	Second degree	8.92902	Yes
RKF090_RKF095	11640	2948	0.253265	0.506341	First degree	First degree	Second degree	17.1279	Yes
RKF092_RKF095	18253	4462	0.244453	0.558309	First degree	First degree	Second degree	47.796	Yes
RKF093_RKF171	NA	NA	NA	NA	NA	Second degree	Unrelatedrelated	0.227159	NA
RKF093_RKF230	NA	NA	NA	NA	NA	First degree	Second degree	16.3645	NA
RKF094_RKF171	NA	NA	NA	NA	NA	Second degree	Unrelatedrelated	0.0131938	NA
RKF094_RKF187	NA	NA	NA	NA	NA	First degree	Second degree	12.1086	NA
RKF094_RKF217	NA	NA	NA	NA	NA	First degree	Second degree	25.8265	NA
RKF094_RKF232	NA	NA	NA	NA	NA	Second degree	First degree	0.570015	NA
RKF094_RKF236	NA	NA	NA	NA	NA	Second degree	Unrelatedrelated	1.22231	NA
RKF097_RKF232	NA	NA	NA	NA	NA	Second degree	Unrelatedrelated	0.0672253	NA
RKF098_RKF104	20274	6050	0.298412	0.24008	Second degree	Second degree	Unrelated	13.871	Yes
RKF098_RKF131	12693	3291	0.259277	0.470883	First degree	First degree	Second degree	43.6567	Yes
RKF098_RKF145	19653	5935	0.30199	0.21898	Second degree	Second degree	Unrelated	5.1946	Yes
RKF098_RKF180	NA	NA	NA	NA	NA	Second degree	Unrelatedrelated	8.81195	NA
RKF098_RKF192	NA	NA	NA	NA	NA	Second degree	Unrelatedrelated	3.96923	NA
RKF099_RKF118	18339	5414	0.295218	0.258917	Second degree	Second degree	Unrelated	10.9075	Yes
RKF099_RKF152	NA	NA	NA	NA	NA	First degree	Second degree	17.9621	NA
RKF099_RKF156	NA	NA	NA	NA	NA	Second degree	Unrelatedrelated	2.42346	NA
RKF099_RKF191	NA	NA	NA	NA	NA	First degree	Second degree	59.7006	NA
RKF100_RKF140	13349	3458	0.259046	0.472247	First degree	First degree	Second degree	34.2005	Yes
RKF100_RKF142	15325	4273	0.278825	0.355593	Second degree	First degree	Second degree	27.7894	No
RKF100_RKF144	11843	3456	0.291818	0.278968	Second degree	Second degree	Unrelated	8.06485	Yes
RKF100_RKF199	NA	NA	NA	NA	NA	Second degree	Unrelatedrelated	1.85446	NA
RKF100_RKF209	NA	NA	NA	NA	NA	Second degree	First degree	2.26961	NA
RKF100_RKF238	15505	4714	0.304031	0.20694	Second degree	Second degree	Unrelated	12.9072	Yes
RKF103_RKF107	10659	2826	0.265128	0.436375	First degree	First degree	Second degree	30.9799	Yes
RKF104_RKF108	14332	3741	0.261024	0.460577	First degree	First degree	Second degree	33.6964	Yes
RKF104_RKF131	12881	3911	0.303625	0.209331	Second degree	Second degree	Unrelated	2.8954	Yes
RKF104_RKF192	NA	NA	NA	NA	NA	First degree	Second degree	45.6394	NA
RKF105_RKF109	19425	4905	0.25251	0.510793	First degree	First degree	Second degree	34.4391	Yes
RKF105_RKF117	19883	5045	0.253734	0.503571	First degree	First degree	Second degree	32.7773	Yes
RKF105_RKF122	6043	1726	0.28562	0.315523	Second degree	Second degree	Unrelated	11.0244	Yes
RKF105_RKF203	NA	NA	NA	NA	NA	Second degree	Unrelatedrelated	6.44038	NA
RKF106_RKF183	NA	NA	NA	NA	NA	Second degree	Unrelatedrelated	22.4937	NA
RKF108_RKF171	NA	NA	NA	NA	NA	Second degree	Unrelatedrelated	0.507372	NA
RKF108_RKF192	NA	NA	NA	NA	NA	First degree	Second degree	34.5706	NA
RKF109_RKF117	20853	5239	0.251235	0.518312	First degree	First degree	Second degree	41.8875	Yes
RKF109_RKF122	6840	2038	0.297953	0.242784	Second degree	Second degree	Unrelated	10.4948	Yes
RKF109_RKF133	20389	6121	0.300211	0.229469	Second degree	Second degree	Unrelated	0.0329252	Yes
RKF109_RKF203	NA	NA	NA	NA	NA	Second degree	Unrelatedrelated	20.2559	NA
RKF110_RKF077	19578	5902	0.301461	0.222098	Second degree	NA	NA	NA	NA
RKF110_RKF124	20732	5911	0.285115	0.3185	Second degree	Second degree	Unrelated	15.5833	Yes
RKF110_RKF126	12549	3194	0.254522	0.498924	First degree	First degree	Second degree	28.9624	Yes
RKF110_RKF196	NA	NA	NA	NA	NA	Second degree	Unrelatedrelated	11.9687	NA
RKF111_RKF114	NA	NA	NA	NA	NA	Second degree	Unrelatedrelated	0.0328421	NA
RKF111_RKF123	NA	NA	NA	NA	NA	Id	First degree	0.300575	NA
RKF111_RKF128	NA	NA	NA	NA	NA	Second degree	Unrelatedrelated	0.140773	NA
RKF111_RKF166	NA	NA	NA	NA	NA	Second degree	First degree	0.0885401	NA
RKF111_RKF167	NA	NA	NA	NA	NA	First degree	Second degree	0.0284142	NA
RKF111_RKF261	NA	NA	NA	NA	NA	Second degree	Unrelatedrelated	0.0807065	NA
RKF112_RKF125	7883	1985	0.251808	0.514933	First degree	First degree	First degree	56.4091	Yes
RKF113_RKF116	19791	5013	0.253297	0.50615	First degree	First degree	Second degree	34.7957	Yes
RKF113_RKF121	20036	6009	0.29991	0.231243	Second degree	Second degree	Unrelated	11.9459	Yes
RKF113_RKF194	NA	NA	NA	NA	NA	Second degree	Unrelatedrelated	6.41488	NA
RKF113_RKF195	NA	NA	NA	NA	NA	Second degree	Unrelatedrelated	18.0818	NA
RKF113_RKF196	NA	NA	NA	NA	NA	Second degree	Unrelatedrelated	4.3253	NA
RKF113_RKF225	NA	NA	NA	NA	NA	First degree	Second degree	6.86434	NA
RKF114_RKF193	NA	NA	NA	NA	NA	First degree	Second degree	29.3997	NA
RKF115_RKF200	NA	NA	NA	NA	NA	Second degree	Unrelatedrelated	14.158	NA
RKF117_RKF122	7141	2110	0.295477	0.257389	Second degree	Second degree	Unrelated	8.19898	Yes
RKF117_RKF133	20864	5912	0.283359	0.328856	Second degree	Second degree	Unrelated	8.72382	Yes
RKF117_RKF203	NA	NA	NA	NA	NA	Second degree	Unrelatedrelated	9.14787	NA
RKF118_RKF152	NA	NA	NA	NA	NA	First degree	Second degree	31.7055	NA
RKF118_RKF156	NA	NA	NA	NA	NA	First degree	Second degree	56.3899	NA
RKF118_RKF162	NA	NA	NA	NA	NA	First degree	Second degree	35.4233	NA
RKF118_RKF191	NA	NA	NA	NA	NA	Second degree	Unrelatedrelated	5.36044	NA
RKF118_RKF235	10426	2634	0.252638	0.510039	First degree	First degree	Second degree	33.6194	Yes
RKF119_RKF123	NA	NA	NA	NA	NA	First degree	First degree	0.00939959	NA
RKF119_RKF128	NA	NA	NA	NA	NA	Second degree	Unrelatedrelated	0.296362	NA
RKF119_RKF235	NA	NA	NA	NA	NA	Second degree	Unrelatedrelated	1.0731	NA
RKF119_RKF257	NA	NA	NA	NA	NA	Second degree	Unrelatedrelated	0.072761	NA
RKF120_RKF231	18089	4600	0.254298	0.500245	First degree	First degree	Second degree	33.8297	Yes
RKF121_RKF077	19335	5826	0.301319	0.222935	Second degree	NA	NA	NA	NA
RKF121_RKF124	20550	6114	0.297518	0.24535	Second degree	Second degree	Unrelated	6.77418	Yes
RKF121_RKF126	12270	3549	0.289242	0.294159	Second degree	Second degree	Unrelated	8.47809	Yes
RKF121_RKF128	NA	NA	NA	NA	NA	Second degree	Unrelatedrelated	1.85772	NA
RKF121_RKF194	NA	NA	NA	NA	NA	First degree	Second degree	52.7719	NA
RKF121_RKF195	NA	NA	NA	NA	NA	First degree	Second degree	51.5517	NA
RKF121_RKF196	NA	NA	NA	NA	NA	First degree	Second degree	34.7075	NA
RKF121_RKF225	NA	NA	NA	NA	NA	Second degree	First degree	2.992	NA
RKF122_RKF203	NA	NA	NA	NA	NA	Second degree	Unrelatedrelated	1.80195	NA
RKF122_RKF232	NA	NA	NA	NA	NA	Second degree	Unrelatedrelated	0.240657	NA
RKF123_RKF167	NA	NA	NA	NA	NA	Id	First degree	0.719189	NA
RKF123_RKF168	NA	NA	NA	NA	NA	Second degree	First degree	0.477666	NA
RKF123_RKF187	NA	NA	NA	NA	NA	Second degree	First degree	0.412447	NA
RKF123_RKF204	NA	NA	NA	NA	NA	Second degree	Unrelatedrelated	0.333387	NA
RKF123_RKF232	NA	NA	NA	NA	NA	Id	First degree	0.0681183	NA
RKF123_RKF233	NA	NA	NA	NA	NA	Second degree	Unrelatedrelated	0.0307198	NA
RKF123_RKF236	NA	NA	NA	NA	NA	Second degree	Unrelatedrelated	0.0251457	NA
RKF123_RKF261	NA	NA	NA	NA	NA	Second degree	First degree	0.0753374	NA
RKF124_RKF077	19175	4847	0.252777	0.509216	First degree	NA	NA	NA	NA
RKF124_RKF126	12298	3085	0.250854	0.520559	First degree	First degree	First degree	38.4812	Yes
RKF124_RKF194	NA	NA	NA	NA	NA	Second degree	Unrelatedrelated	12.6573	NA
RKF124_RKF195	NA	NA	NA	NA	NA	Second degree	Unrelatedrelated	15.3447	NA
RKF124_RKF196	NA	NA	NA	NA	NA	First degree	Second degree	74.4841	NA
RKF126_RKF077	10750	2815	0.26186	0.455646	First degree	NA	NA	NA	NA
RKF126_RKF194	NA	NA	NA	NA	NA	Second degree	Unrelatedrelated	5.18632	NA
RKF126_RKF196	NA	NA	NA	NA	NA	First degree	First degree	37.8564	NA
RKF127_RKF184	NA	NA	NA	NA	NA	Second degree	Unrelatedrelated	6.7954	NA
RKF127_RKF198	NA	NA	NA	NA	NA	Second degree	Unrelatedrelated	2.82954	NA
RKF127_RKF218	NA	NA	NA	NA	NA	First degree	Second degree	34.6612	NA
RKF128_RKF194	NA	NA	NA	NA	NA	Second degree	Unrelatedrelated	5.72348	NA
RKF128_RKF195	NA	NA	NA	NA	NA	Second degree	Unrelatedrelated	7.27199	NA
RKF128_RKF233	NA	NA	NA	NA	NA	Second degree	Unrelatedrelated	0.0469277	NA
RKF129_RKF176	NA	NA	NA	NA	NA	Second degree	Unrelatedrelated	11.5301	NA
RKF129_RKF201	NA	NA	NA	NA	NA	First degree	Second degree	36.3692	NA
RKF131_RKF145	12234	3676	0.300474	0.227917	Second degree	Second degree	Unrelated	4.79223	Yes
RKF131_RKF180	NA	NA	NA	NA	NA	Second degree	Unrelatedrelated	5.94634	NA
RKF131_RKF192	NA	NA	NA	NA	NA	Second degree	Unrelatedrelated	8.94482	NA
RKF136_RKF147	20084	5718	0.284704	0.320922	Second degree	Second degree	Unrelated	20.972	Yes
RKF136_RKF207	NA	NA	NA	NA	NA	Second degree	Unrelatedrelated	12.1605	NA
RKF136_RKF226	NA	NA	NA	NA	NA	Second degree	Unrelatedrelated	18.1785	NA
RKF136_RKF236	NA	NA	NA	NA	NA	Second degree	Unrelatedrelated	2.00866	NA
RKF136_RKF237	20556	5197	0.252822	0.508954	First degree	First degree	Second degree	35.1165	Yes
RKF136_RKF239	8567	1660	0.193767	0.857237	Id	Id	First degree	35.9246	Yes
RKF138_RKF233	NA	NA	NA	NA	NA	First degree	Second degree	0.584843	NA
RKF139_RKF141	20570	6128	0.29791	0.243042	Second degree	Second degree	Unrelated	17.7382	Yes
RKF139_RKF157	NA	NA	NA	NA	NA	First degree	Second degree	35.5806	NA
RKF139_RKF213	NA	NA	NA	NA	NA	Second degree	Unrelatedrelated	11.3075	NA
RKF140_RKF142	18972	4886	0.257537	0.481141	First degree	First degree	Second degree	34.4057	Yes
RKF140_RKF168	NA	NA	NA	NA	NA	Second degree	Unrelatedrelated	3.59168	NA
RKF140_RKF199	NA	NA	NA	NA	NA	Second degree	Unrelatedrelated	7.92789	NA
RKF140_RKF209	NA	NA	NA	NA	NA	First degree	Second degree	34.5585	NA
RKF140_RKF238	19099	4959	0.259647	0.468699	First degree	First degree	Second degree	34.8368	Yes
RKF141_RKF155	NA	NA	NA	NA	NA	Second degree	Unrelatedrelated	15.9193	NA
RKF141_RKF157	NA	NA	NA	NA	NA	First degree	Second degree	92.3721	NA
RKF141_RKF170	NA	NA	NA	NA	NA	Second degree	Unrelatedrelated	6.58662	NA
RKF141_RKF210	NA	NA	NA	NA	NA	Second degree	Unrelatedrelated	14.6226	NA
RKF141_RKF213	NA	NA	NA	NA	NA	First degree	Second degree	69.3307	NA
RKF141_RKF219	NA	NA	NA	NA	NA	Second degree	Unrelatedrelated	17.4693	NA
RKF142_RKF168	NA	NA	NA	NA	NA	First degree	Second degree	25.6335	NA
RKF142_RKF199	NA	NA	NA	NA	NA	First degree	Second degree	26.462	NA
RKF142_RKF209	NA	NA	NA	NA	NA	First degree	Second degree	48.4222	NA
RKF142_RKF218	NA	NA	NA	NA	NA	Second degree	Unrelatedrelated	6.14406	NA
RKF142_RKF238	20793	6278	0.301929	0.219339	Second degree	Second degree	Unrelated	10.332	Yes
RKF143_RKF170	NA	NA	NA	NA	NA	First degree	Second degree	36.0298	NA
RKF145_RKF164	NA	NA	NA	NA	NA	Second degree	Unrelatedrelated	3.63763	NA
RKF145_RKF180	NA	NA	NA	NA	NA	First degree	Second degree	33.6403	NA
RKF147_RKF148	NA	NA	NA	NA	NA	First degree	Second degree	35.4825	NA
RKF147_RKF182	NA	NA	NA	NA	NA	Second degree	Unrelatedrelated	7.16693	NA
RKF147_RKF185	NA	NA	NA	NA	NA	Second degree	Unrelatedrelated	6.44682	NA
RKF147_RKF207	NA	NA	NA	NA	NA	First degree	Second degree	35.6543	NA
RKF147_RKF226	NA	NA	NA	NA	NA	First degree	First degree	80.6685	NA
RKF147_RKF236	NA	NA	NA	NA	NA	Id	First degree	40.8769	NA
RKF147_RKF237	20581	4937	0.239881	0.58527	First degree	First degree	First degree	59.6027	Yes
RKF147_RKF239	8689	2548	0.293244	0.270556	Second degree	Second degree	Unrelated	10.5097	Yes
RKF148_RKF147	19771	5051	0.255475	0.493304	First degree	NA	NA	NA	NA
RKF148_RKF164	18995	5506	0.289866	0.290481	Second degree	First degree	Second degree	28.9002	No
RKF148_RKF182	20075	5200	0.259029	0.472347	First degree	First degree	Second degree	36.7623	Yes
RKF148_RKF185	19398	4810	0.247964	0.537604	First degree	First degree	Second degree	36.6728	Yes
RKF148_RKF226	19880	5196	0.261368	0.458549	First degree	First degree	Second degree	33.2004	Yes
RKF148_RKF236	NA	NA	NA	NA	NA	First degree	Second degree	14.9537	NA
RKF148_RKF237	20210	5321	0.263286	0.447241	First degree	First degree	Second degree	36.2246	Yes
RKF149_RKF171	NA	NA	NA	NA	NA	Second degree	Unrelatedrelated	0.201658	NA
RKF151_RKF158	18168	4574	0.251761	0.515207	First degree	First degree	Second degree	35.6237	Yes
RKF151_RKF221	11659	3079	0.264088	0.44251	First degree	First degree	Second degree	32.6897	Yes
RKF151_RKF232	NA	NA	NA	NA	NA	Second degree	Unrelatedrelated	0.167559	NA
RKF152_RKF099	6694	1753	0.261876	0.455552	First degree	NA	NA	NA	NA
RKF152_RKF118	7456	1981	0.265692	0.433048	First degree	NA	NA	NA	NA
RKF152_RKF156	6402	1658	0.258982	0.472624	First degree	First degree	Second degree	32.6774	Yes
RKF152_RKF162	7859	2277	0.289732	0.291273	Second degree	Second degree	Unrelated	7.93853	Yes
RKF152_RKF191	7853	2075	0.26423	0.44167	First degree	First degree	Second degree	28.7298	Yes
RKF152_RKF209	7599	2330	0.306619	0.191675	Second degree	Second degree	Unrelated	2.95279	Yes
RKF152_RKF218	7381	2254	0.305379	0.198992	Second degree	NA	NA	NA	NA
RKF153_RKF155	20077	5069	0.252478	0.51098	First degree	First degree	Second degree	34.3879	Yes
RKF153_RKF158	18529	5662	0.305575	0.197834	Second degree	Second degree	Unrelated	1.12232	Yes
RKF153_RKF219	15648	3967	0.253515	0.504865	First degree	First degree	Second degree	29.0943	Yes
RKF155_RKF141	20494	6217	0.303357	0.210914	Second degree	NA	NA	NA	NA
RKF155_RKF157	20699	6141	0.296681	0.250287	Second degree	Second degree	Unrelated	6.01347	Yes
RKF155_RKF158	18526	5594	0.301954	0.219189	Second degree	Second degree	Unrelated	7.38595	Yes
RKF155_RKF213	20420	5984	0.293046	0.271725	Second degree	Second degree	Unrelated	9.70146	Yes
RKF155_RKF219	15630	3984	0.254894	0.496729	First degree	First degree	First degree	60.2442	Yes
RKF156_RKF099	16990	5106	0.30053	0.227589	Second degree	NA	NA	NA	NA
RKF156_RKF118	18228	4574	0.250933	0.520094	First degree	NA	NA	NA	NA
RKF156_RKF162	18562	5471	0.294742	0.261723	Second degree	Second degree	Unrelated	9.67257	Yes
RKF156_RKF191	18549	5324	0.287024	0.307243	Second degree	Second degree	Unrelated	8.76359	Yes
RKF156_RKF235	9055	2251	0.248592	0.533899	First degree	First degree	Second degree	29.4268	Yes
RKF157_RKF139	20782	5283	0.25421	0.500763	First degree	NA	NA	NA	NA
RKF157_RKF141	21174	5315	0.251015	0.519606	First degree	NA	NA	NA	NA
RKF157_RKF170	21221	6323	0.29796	0.242747	Second degree	Second degree	Unrelated	12.4393	Yes
RKF157_RKF210	20759	6182	0.297799	0.243697	Second degree	Second degree	Unrelated	8.21536	Yes
RKF157_RKF213	21064	5346	0.253798	0.503195	First degree	First degree	Second degree	90.5915	Yes
RKF157_RKF219	16375	4691	0.286473	0.310489	Second degree	Second degree	Unrelated	10.9253	Yes
RKF158_RKF213	18875	5779	0.306172	0.194312	Second degree	Second degree	Unrelated	1.75635	Yes
RKF158_RKF219	13884	3609	0.259939	0.466975	First degree	First degree	Second degree	30.4518	Yes
RKF158_RKF221	10345	3131	0.302658	0.215036	Second degree	Second degree	Unrelated	9.25723	Yes
RKF160_RKF211	17784	4525	0.254442	0.499396	First degree	First degree	Second degree	35.7818	Yes
RKF162_RKF118	20101	5192	0.258296	0.47667	First degree	NA	NA	NA	NA
RKF162_RKF235	10861	3282	0.302182	0.217844	Second degree	NA	NA	NA	NA
RKF163_RKF164	17436	4427	0.2539	0.502594	First degree	First degree	Second degree	35.9211	Yes
RKF163_RKF180	7800	2319	0.297308	0.246591	Second degree	Second degree	Unrelated	8.1449	Yes
RKF163_RKF181	17862	4672	0.261561	0.457413	First degree	First degree	Second degree	44.7316	Yes
RKF163_RKF185	17795	5322	0.299073	0.236182	Second degree	Second degree	Unrelated	3.25746	Yes
RKF164_RKF145	18877	5716	0.302802	0.214186	Second degree	NA	NA	NA	NA
RKF164_RKF180	8782	2291	0.260875	0.461461	First degree	First degree	Second degree	31.254	Yes
RKF164_RKF181	19101	4959	0.25962	0.46886	First degree	First degree	Second degree	36.3065	Yes
RKF164_RKF185	18966	4780	0.25203	0.513622	First degree	First degree	Second degree	33.0597	Yes
RKF165_RKF271	15733	3820	0.242802	0.568047	First degree	First degree	First degree	83.7325	Yes
RKF165_RKF280	17032	2770	0.162635	1.04084	Id	Id	First degree	104.801	Yes
RKF165_RKO016	17050	5238	0.307214	0.188167	Second degree	Second degree	Unrelated	0.297384	Yes
RKF167_RKF199	NA	NA	NA	NA	NA	Second degree	Unrelatedrelated	6.41276	NA
RKF167_RKF244	NA	NA	NA	NA	NA	Second degree	Unrelatedrelated	0.0750326	NA
RKF168_RKF142	5370	1351	0.251583	0.516259	First degree	NA	NA	NA	NA
RKF168_RKF199	5029	1303	0.259097	0.471942	First degree	First degree	Second degree	22.5439	Yes
RKF168_RKF209	5122	1465	0.286021	0.313156	Second degree	Second degree	Unrelated	2.43717	Yes
RKF168_RKF218	5013	1539	0.307002	0.189419	Second degree	NA	NA	NA	NA
RKF168_RKF233	NA	NA	NA	NA	NA	First degree	First degree	0.28308	NA
RKF168_RKF252	NA	NA	NA	NA	NA	Second degree	Unrelatedrelated	0.358735	NA
RKF170_RKF143	20943	5279	0.252065	0.513415	First degree	NA	NA	NA	NA
RKF170_RKF210	20629	6251	0.30302	0.212902	Second degree	Second degree	Unrelated	7.32206	Yes
RKF170_RKF213	20910	5419	0.259158	0.471582	First degree	First degree	Second degree	34.4298	Yes
RKF171_RKF180	NA	NA	NA	NA	NA	Second degree	Unrelatedrelated	0.0474943	NA
RKF171_RKF204	NA	NA	NA	NA	NA	Second degree	First degree	0.0527899	NA
RKF171_RKF212	NA	NA	NA	NA	NA	Second degree	Unrelatedrelated	0.355239	NA
RKF171_RKF225	NA	NA	NA	NA	NA	First degree	First degree	0.0304542	NA
RKF171_RKF227	NA	NA	NA	NA	NA	Second degree	Unrelatedrelated	0.100456	NA
RKF171_RKF230	NA	NA	NA	NA	NA	First degree	First degree	0.202548	NA
RKF171_RKF261	NA	NA	NA	NA	NA	Second degree	Unrelatedrelated	0.028461	NA
RKF172_RKF173	19367	4992	0.257758	0.47984	First degree	First degree	Second degree	31.1569	Yes
RKF172_RKF175	19273	4896	0.254034	0.501802	First degree	First degree	Second degree	33.8263	Yes
RKF173_RKF175	19490	5675	0.291175	0.28276	Second degree	Second degree	Unrelated	8.55974	Yes
RKF174_RKF176	12326	3034	0.246146	0.548322	First degree	First degree	Second degree	35.5737	Yes
RKF176_RKF129	19915	5660	0.284208	0.323849	Second degree	NA	NA	NA	NA
RKF178_RKF186	5305	1279	0.241093	0.578123	First degree	First degree	Second degree	45.9328	Yes
RKF178_RKF193	6232	1849	0.296694	0.250208	Second degree	Second degree	Unrelated	5.34032	Yes
RKF178_RKF234	7955	2429	0.305343	0.199205	Second degree	NA	NA	NA	NA
RKF179_RKF201	18303	4551	0.248648	0.533569	First degree	First degree	Second degree	32.8698	Yes
RKF180_RKF088	9247	2779	0.30053	0.227588	Second degree	NA	NA	NA	NA
RKF180_RKF098	9631	2855	0.296439	0.251717	Second degree	NA	NA	NA	NA
RKF180_RKF145	9154	2319	0.253332	0.505944	First degree	NA	NA	NA	NA
RKF180_RKF181	9289	2780	0.299279	0.234967	Second degree	Second degree	Unrelated	9.85884	Yes
RKF180_RKF182	9903	3024	0.305362	0.19909	Second degree	Second degree	Unrelated	1.61773	Yes
RKF180_RKF232	NA	NA	NA	NA	NA	Second degree	Unrelatedrelated	0.274062	NA
RKF181_RKF185	19456	5849	0.300627	0.227015	Second degree	Second degree	Unrelated	2.58816	Yes
RKF182_RKF147	20482	6130	0.299287	0.234917	Second degree	NA	NA	NA	NA
RKF182_RKF226	20632	6296	0.305157	0.200299	Second degree	Second degree	Unrelated	4.04224	Yes
RKF182_RKF236	NA	NA	NA	NA	NA	Second degree	Unrelatedrelated	2.33762	NA
RKF182_RKF237	20964	6395	0.305047	0.200949	Second degree	Second degree	Unrelated	4.47748	Yes
RKF183_RKF106	17914	5183	0.289327	0.29366	Second degree	NA	NA	NA	NA
RKF184_RKF127	15987	4704	0.294239	0.264689	Second degree	NA	NA	NA	NA
RKF184_RKF127	14559	4325	0.297067	0.24801	Second degree	NA	NA	NA	NA
RKF184_RKF198	16034	4763	0.297056	0.248074	Second degree	Second degree	Unrelated	4.44917	Yes
RKF184_RKF218	15268	3898	0.255305	0.494306	First degree	First degree	Second degree	33.774	Yes
RKF185_RKF147	19735	5770	0.292374	0.275689	Second degree	NA	NA	NA	NA
RKF185_RKF226	19883	5855	0.294473	0.263311	Second degree	Second degree	Unrelated	7.55303	Yes
RKF185_RKF236	NA	NA	NA	NA	NA	Second degree	Unrelatedrelated	1.70642	NA
RKF185_RKF237	20193	5907	0.292527	0.274785	Second degree	Second degree	Unrelated	8.90477	Yes
RKF186_RKF193	13646	4088	0.299575	0.23322	Second degree	Second degree	Unrelated	5.76509	Yes
RKF186_RKF220	13481	4090	0.30339	0.21072	Second degree	NA	NA	NA	NA
RKF187_RKF225	NA	NA	NA	NA	NA	Second degree	Unrelatedrelated	0.941149	NA
RKF190_RKF198	18712	4843	0.258818	0.47359	First degree	First degree	Second degree	34.7323	Yes
RKF191_RKF099	18763	4810	0.256356	0.488111	First degree	NA	NA	NA	NA
RKF191_RKF118	20121	5904	0.293425	0.269491	Second degree	NA	NA	NA	NA
RKF192_RKF098	20534	6277	0.305688	0.197167	Second degree	NA	NA	NA	NA
RKF192_RKF104	20696	5383	0.260099	0.466037	First degree	NA	NA	NA	NA
RKF192_RKF108	14603	3813	0.261111	0.460067	First degree	NA	NA	NA	NA
RKF192_RKF131	13164	3928	0.29839	0.240211	Second degree	NA	NA	NA	NA
RKF193_RKF114	8946	2347	0.262352	0.452748	First degree	NA	NA	NA	NA
RKF194_RKF077	19432	5643	0.290397	0.287346	Second degree	NA	NA	NA	NA
RKF194_RKF113	20159	6067	0.300957	0.225067	Second degree	NA	NA	NA	NA
RKF194_RKF121	20769	5402	0.260099	0.466033	First degree	NA	NA	NA	NA
RKF194_RKF124	20662	6049	0.29276	0.273414	Second degree	NA	NA	NA	NA
RKF194_RKF126	12561	3782	0.301091	0.224281	Second degree	NA	NA	NA	NA
RKF194_RKF195	20689	5317	0.256996	0.484332	First degree	First degree	Second degree	55.4032	Yes
RKF194_RKF196	20585	5290	0.256983	0.48441	First degree	First degree	Second degree	35.6567	Yes
RKF194_RKF225	NA	NA	NA	NA	NA	Second degree	First degree	4.437	NA
RKF195_RKF077	19177	5794	0.302133	0.218135	Second degree	NA	NA	NA	NA
RKF195_RKF113	19958	5805	0.290861	0.284613	Second degree	NA	NA	NA	NA
RKF195_RKF121	20504	5362	0.26151	0.457713	First degree	NA	NA	NA	NA
RKF195_RKF124	20450	6083	0.297457	0.24571	Second degree	NA	NA	NA	NA
RKF195_RKF126	12375	3759	0.303758	0.208552	Second degree	NA	NA	NA	NA
RKF195_RKF196	20384	5107	0.25054	0.522412	First degree	First degree	Second degree	34.485	Yes
RKF195_RKF225	NA	NA	NA	NA	NA	First degree	Second degree	9.71416	NA
RKF196_RKF077	19135	4931	0.257695	0.48021	First degree	NA	NA	NA	NA
RKF196_RKF110	20669	6087	0.294499	0.263156	Second degree	NA	NA	NA	NA
RKF196_RKF113	19888	5938	0.298572	0.239135	Second degree	NA	NA	NA	NA
RKF196_RKF121	20445	5249	0.256738	0.485859	First degree	NA	NA	NA	NA
RKF196_RKF124	20372	5179	0.254221	0.500698	First degree	NA	NA	NA	NA
RKF196_RKF126	12193	3012	0.247027	0.543128	First degree	NA	NA	NA	NA
RKF196_RKF225	NA	NA	NA	NA	NA	First degree	Second degree	5.89735	NA
RKF198_RKF127	19490	5889	0.302155	0.218004	Second degree	NA	NA	NA	NA
RKF198_RKF127	20637	6252	0.302951	0.213309	Second degree	NA	NA	NA	NA
RKF198_RKF218	19959	5086	0.254822	0.497154	First degree	First degree	Second degree	35.9689	Yes
RKF199_RKF140	18273	5314	0.290812	0.284903	Second degree	NA	NA	NA	NA
RKF199_RKF142	20044	5164	0.257633	0.480577	First degree	NA	NA	NA	NA
RKF199_RKF209	19670	5755	0.292578	0.274488	Second degree	Second degree	Unrelated	9.22548	Yes
RKF200_RKF115	16966	5057	0.298067	0.242115	Second degree	NA	NA	NA	NA
RKF201_RKF129	19061	4728	0.248046	0.53712	First degree	NA	NA	NA	NA
RKF203_RKF105	11695	3528	0.301667	0.22088	Second degree	NA	NA	NA	NA
RKF203_RKF109	12848	3730	0.290318	0.287817	Second degree	NA	NA	NA	NA
RKF203_RKF117	13302	4030	0.302962	0.213245	Second degree	NA	NA	NA	NA
RKF207_RKF136	19049	5418	0.284424	0.322572	Second degree	NA	NA	NA	NA
RKF207_RKF147	19125	4897	0.256052	0.4899	First degree	NA	NA	NA	NA
RKF207_RKF226	19302	4980	0.258004	0.478388	First degree	First degree	Second degree	31.646	Yes
RKF207_RKF236	NA	NA	NA	NA	NA	First degree	Second degree	13.9605	NA
RKF207_RKF237	19621	4972	0.253402	0.505531	First degree	First degree	Second degree	33.7662	Yes
RKF207_RKF239	7629	2334	0.305938	0.195694	Second degree	Second degree	Unrelated	3.90823	Yes
RKF209_RKF100	14832	4318	0.291127	0.283041	Second degree	NA	NA	NA	NA
RKF209_RKF140	18526	4657	0.251376	0.517477	First degree	NA	NA	NA	NA
RKF209_RKF142	20229	5240	0.259034	0.472315	First degree	NA	NA	NA	NA
RKF209_RKF218	19516	5940	0.304366	0.204966	Second degree	NA	NA	NA	NA
RKF209_RKF238	20382	6130	0.300756	0.226257	Second degree	Second degree	Unrelated	11.3628	Yes
RKF210_RKF141	20548	6226	0.302998	0.213033	Second degree	NA	NA	NA	NA
RKF210_RKF213	20442	5197	0.254231	0.500639	First degree	First degree	Second degree	34.5529	Yes
RKF210_RKF219	15682	4805	0.306402	0.192955	Second degree	NA	NA	NA	NA
RKF213_RKF139	20484	6022	0.293986	0.266184	Second degree	NA	NA	NA	NA
RKF213_RKF141	20856	5391	0.258487	0.475543	First degree	NA	NA	NA	NA
RKF213_RKF219	16028	4678	0.291864	0.278695	Second degree	Second degree	Unrelated	12.2554	Yes
RKF217_RKF094	9141	2405	0.2631	0.448334	First degree	NA	NA	NA	NA
RKF218_RKF127	19910	4943	0.248267	0.535814	First degree	NA	NA	NA	NA
RKF218_RKF127	18689	4684	0.250629	0.521886	First degree	NA	NA	NA	NA
RKF218_RKF142	19957	5854	0.293331	0.270046	Second degree	NA	NA	NA	NA
RKF219_RKF141	16178	4719	0.291692	0.279708	Second degree	NA	NA	NA	NA
RKF220_RKF228	17421	5236	0.300557	0.227429	Second degree	Second degree	Unrelated	2.63731	Yes
RKF220_RKF234	17656	5265	0.298199	0.241335	Second degree	Second degree	Unrelated	2.61985	Yes
RKF225_RKF230	NA	NA	NA	NA	NA	Second degree	Unrelatedrelated	0.694502	NA
RKF226_RKF136	20289	6016	0.296515	0.251264	Second degree	NA	NA	NA	NA
RKF226_RKF147	20322	4897	0.24097	0.578848	First degree	NA	NA	NA	NA
RKF226_RKF236	NA	NA	NA	NA	NA	First degree	First degree	12.4208	NA
RKF226_RKF237	20811	5317	0.25549	0.493217	First degree	First degree	Second degree	45.749	Yes
RKF226_RKF239	NA	NA	NA	NA	NA	Second degree	Unrelatedrelated	6.22497	NA
RKF228_RKF234	19808	5785	0.292054	0.277577	Second degree	Second degree	Unrelated	4.49023	Yes
RKF232_RKF235	NA	NA	NA	NA	NA	Second degree	Unrelatedrelated	1.08671	NA
RKF232_RKF236	NA	NA	NA	NA	NA	Id	First degree	0.333877	NA
RKF232_RKF261	NA	NA	NA	NA	NA	First degree	Second degree	0.0377982	NA
RKF232_RKO001	NA	NA	NA	NA	NA	Second degree	Unrelatedrelated	0.0705193	NA
RKF232_RKO020	NA	NA	NA	NA	NA	Second degree	Unrelatedrelated	0.226808	NA
RKF233_RKF252	NA	NA	NA	NA	NA	Second degree	Unrelatedrelated	0.0282219	NA
RKF233_RKF257	NA	NA	NA	NA	NA	Second degree	Unrelatedrelated	0.0264797	NA
RKF233_RKF261	NA	NA	NA	NA	NA	Second degree	Unrelatedrelated	0.202518	NA
RKF233_RKO020	NA	NA	NA	NA	NA	Second degree	Unrelatedrelated	0.328362	NA
RKF236_RKF237	NA	NA	NA	NA	NA	First degree	First degree	9.39217	NA
RKF236_RKF239	NA	NA	NA	NA	NA	Second degree	Unrelatedrelated	0.216213	NA
RKF236_RKF277	NA	NA	NA	NA	NA	Second degree	Unrelatedrelated	0.895703	NA
RKF237_RKF239	9196	2527	0.274793	0.379372	First degree	First degree	Second degree	24.3713	Yes
RKF240_RKF244	NA	NA	NA	NA	NA	First degree	Second degree	29.6329	NA
RKF240_RKF246	11323	3379	0.298419	0.240036	Second degree	Second degree	Unrelated	2.9086	Yes
RKF240_RKF249	9004	2195	0.243781	0.562274	First degree	First degree	Second degree	32.9651	Yes
RKF240_RKF250	12301	3412	0.277376	0.364142	Second degree	Second degree	Unrelated	12.1806	Yes
RKF240_RKF251	9997	2496	0.249675	0.527512	First degree	First degree	Second degree	36.1177	Yes
RKF240_RKF252	NA	NA	NA	NA	NA	Second degree	Unrelatedrelated	0.271389	NA
RKF240_RKF268	NA	NA	NA	NA	NA	Second degree	Unrelatedrelated	8.09083	NA
RKF240_RKF273	NA	NA	NA	NA	NA	First degree	Second degree	36.5627	NA
RKF242_RKF243	17516	5244	0.299383	0.23435	Second degree	Second degree	Unrelated	11.8363	Yes
RKF242_RKF261	NA	NA	NA	NA	NA	First degree	Second degree	20.7133	NA
RKF242_RKF267	NA	NA	NA	NA	NA	First degree	Second degree	34.6229	NA
RKF243_RKF267	NA	NA	NA	NA	NA	First degree	Second degree	50.384	NA
RKF244_RKF246	5857	1663	0.283934	0.325466	Second degree	Second degree	Unrelated	9.88808	Yes
RKF244_RKF249	NA	NA	NA	NA	NA	First degree	Second degree	18.0865	NA
RKF244_RKF250	6524	1980	0.303495	0.210102	Second degree	Second degree	Unrelated	12.6875	Yes
RKF244_RKF251	NA	NA	NA	NA	NA	First degree	First degree	24.1274	NA
RKF244_RKF268	NA	NA	NA	NA	NA	Second degree	Unrelatedrelated	8.9499	NA
RKF244_RKF273	NA	NA	NA	NA	NA	First degree	First degree	30.4667	NA
RKF246_RKF249	16555	4832	0.291876	0.278628	Second degree	Second degree	Unrelated	5.21739	Yes
RKF246_RKF251	17562	5051	0.28761	0.303787	Second degree	Second degree	Unrelated	17.0143	Yes
RKF246_RKF273	NA	NA	NA	NA	NA	Second degree	Unrelatedrelated	10.6818	NA
RKF249_RKF250	17614	5225	0.296639	0.250535	Second degree	Second degree	Unrelated	9.04044	Yes
RKF249_RKF251	15006	3823	0.254765	0.497494	First degree	First degree	First degree	44.0244	Yes
RKF249_RKF268	NA	NA	NA	NA	NA	Second degree	Unrelatedrelated	9.50885	NA
RKF249_RKF273	NA	NA	NA	NA	NA	First degree	Second degree	66.2537	NA
RKF250_RKF251	18601	5333	0.286705	0.309122	Second degree	Second degree	Unrelated	9.44684	Yes
RKF250_RKF268	NA	NA	NA	NA	NA	First degree	First degree	85.3732	NA
RKF250_RKF270	NA	NA	NA	NA	NA	First degree	Second degree	37.2185	NA
RKF250_RKF273	NA	NA	NA	NA	NA	First degree	Second degree	36.6115	NA
RKF250_RKF279	NA	NA	NA	NA	NA	Second degree	Unrelatedrelated	1.39478	NA
RKF251_RKF261	NA	NA	NA	NA	NA	Second degree	Unrelatedrelated	2.43544	NA
RKF251_RKF268	NA	NA	NA	NA	NA	Second degree	Unrelatedrelated	15.5488	NA
RKF251_RKF273	NA	NA	NA	NA	NA	First degree	First degree	55.0548	NA
RKF253_RKF263	NA	NA	NA	NA	NA	Second degree	Unrelatedrelated	0.132873	NA
RKF254_RKF256	20990	5273	0.251215	0.518429	First degree	First degree	Second degree	37.5828	Yes
RKF254_RKF259	NA	NA	NA	NA	NA	First degree	First degree	72.6456	NA
RKF255_RKF258	NA	NA	NA	NA	NA	First degree	Second degree	35.0836	NA
RKF256_RKF259	NA	NA	NA	NA	NA	First degree	Second degree	36.8628	NA
RKF258_RKF255	20093	5071	0.252376	0.511579	First degree	NA	NA	NA	NA
RKF259_RKF254	21259	4965	0.233548	0.622621	First degree	NA	NA	NA	NA
RKF259_RKF256	21047	5269	0.250344	0.523563	First degree	NA	NA	NA	NA
RKF267_RKF242	7078	1792	0.253179	0.506847	First degree	NA	NA	NA	NA
RKF267_RKF243	9385	2443	0.260309	0.464796	First degree	NA	NA	NA	NA
RKF268_RKF240	9647	2708	0.280709	0.344484	Second degree	NA	NA	NA	NA
RKF268_RKF249	14795	4276	0.289017	0.295489	Second degree	NA	NA	NA	NA
RKF268_RKF250	18491	4572	0.247255	0.541781	First degree	NA	NA	NA	NA
RKF268_RKF251	15784	4569	0.28947	0.292813	Second degree	NA	NA	NA	NA
RKF268_RKF270	18309	4490	0.245235	0.553699	First degree	First degree	Second degree	37.3182	Yes
RKF268_RKF273	18015	4564	0.253344	0.50587	First degree	First degree	Second degree	35.855	Yes
RKF270_RKF250	20954	5343	0.254987	0.496182	First degree	NA	NA	NA	NA
RKF270_RKF279	10305	2678	0.259874	0.467362	First degree	First degree	Second degree	34.225	Yes
RKF271_RKF280	19584	4684	0.239175	0.589437	First degree	First degree	Second degree	94.6971	Yes
RKF273_RKF240	11901	2933	0.24645	0.546532	First degree	NA	NA	NA	NA
RKF273_RKF244	6161	1612	0.261646	0.456912	First degree	NA	NA	NA	NA
RKF273_RKF246	19568	5662	0.28935	0.293523	Second degree	NA	NA	NA	NA
RKF273_RKF249	17139	4187	0.244297	0.559231	First degree	NA	NA	NA	NA
RKF273_RKF250	20635	5160	0.250061	0.525237	First degree	NA	NA	NA	NA
RKF273_RKF251	18151	4403	0.242576	0.569377	First degree	NA	NA	NA	NA
RKF279_RKF250	10473	3212	0.306693	0.191238	Second degree	NA	NA	NA	NA
RKF280_RKO016	20827	6337	0.304268	0.205539	Second degree	Second degree	Unrelated	2.74368	Yes

## Sheet: KFJ_only_KIN_BREAD_concordance
Pair	Nsnps	Mismatch	PMR	Rcoef	BREAD.relatedness	KIN.relatedness	KIN.second.guess	KIN.log.likelihood.ratio	Agreement_between_KIN_and_BREAD
KFJ001_KFJ002	NA	NA	NA	NA	NA	Second degree	Unrelated	3.48802	NA
KFJ001_KFJ016	NA	NA	NA	NA	NA	Second degree	Unrelated	9.98262	NA
KFJ002_KFJ016	NA	NA	NA	NA	NA	Second degree	First degree	0.611261	NA
KFJ002_KFJ020	NA	NA	NA	NA	NA	Second degree	Unrelated	1.56488	NA
KFJ002_KFJ042	NA	NA	NA	NA	NA	Second degree	Unrelated	1.3648	NA
KFJ016_KFJ042	NA	NA	NA	NA	NA	First degree	Second degree	7.46625	NA
KFJ014_KFJ015	17380	2935	0.168872	0.913567	Id	Id	First degree	107.226	Yes
KFJ017_KFJ040	20981	4646	0.221438	0.575384	First degree	First degree	Second degree	100.777	Yes
KFJ040_KFJ012	20892	4759	0.227791	0.534518	First degree	First degree	Second degree	66.5028	Yes
KFJ017_KFJ018	21175	4867	0.229847	0.521291	First degree	First degree	Second degree	43.5391	Yes
KFJ025_KFJ048	20686	4771	0.230639	0.516192	First degree	First degree	Second degree	64.7706	Yes
KFJ017_KFJ009	18954	4373	0.230716	0.515694	First degree	First degree	Second degree	42.4715	Yes
KFJ030_KFJ053	19745	4558	0.230843	0.514879	First degree	First degree	Second degree	75.3225	Yes
KFJ013_KFJ014	17171	3989	0.23231	0.505441	First degree	First degree	Second degree	51.2953	Yes
KFJ013_KFJ015	21185	4922	0.232334	0.505287	First degree	First degree	Second degree	69.8796	Yes
KFJ040_KFJ009	18755	4367	0.232845	0.502003	First degree	First degree	Second degree	42.6018	Yes
KFJ049_KFJ051	19311	4536	0.234892	0.488831	First degree	First degree	Second degree	73.4209	Yes
KFJ020_KFJ012	18066	4249	0.235193	0.486894	First degree	First degree	Second degree	41.4264	Yes
KFJ029_KFJ039	19396	4572	0.235719	0.483513	First degree	First degree	Second degree	40.7885	Yes
KFJ025_KFJ030	20058	4732	0.235916	0.482244	First degree	First degree	Second degree	57.7841	Yes
KFJ049_KFJ050	18131	4287	0.236446	0.478834	First degree	First degree	Second degree	64.6345	Yes
KFJ009_KFJ012	18838	4457	0.236596	0.477867	First degree	First degree	Second degree	41.9262	Yes
KFJ017_KFJ012	21069	4994	0.237031	0.475072	First degree	First degree	Second degree	74.4595	Yes
KFJ014_KFJ016	5536	1315	0.237536	0.47182	First degree	First degree	Second degree	27.7654	Yes
KFJ037_KFJ041	16407	3913	0.238496	0.465647	First degree	First degree	Second degree	40.7944	Yes
KFJ022_KFJ040	21026	5020	0.238752	0.463998	First degree	First degree	Second degree	69.4467	Yes
KFJ041_KFJ045	20410	4877	0.238951	0.462715	First degree	First degree	Second degree	43.5573	Yes
KFJ020_KFJ043	17852	4275	0.239469	0.459385	First degree	First degree	Second degree	41.7443	Yes
KFJ024_KFJ028	17329	4153	0.239656	0.458182	First degree	First degree	Second degree	36.7634	Yes
KFJ015_KFJ016	9051	2170	0.239753	0.457561	First degree	First degree	Second degree	37.8958	Yes
KFJ016_KFJ043	8687	2083	0.239784	0.457361	First degree	First degree	Second degree	39.7957	Yes
KFJ020_KFJ040	17974	4313	0.239958	0.456241	First degree	First degree	Second degree	41.241	Yes
KFJ020_KFJ022	18246	4383	0.240217	0.454573	First degree	First degree	Second degree	42.5802	Yes
KFJ050_KFJ051	19027	4576	0.2405	0.45275	First degree	First degree	Second degree	55.1313	Yes
KFJ029_KFJ044	12572	3026	0.240694	0.451507	First degree	First degree	Second degree	31.29	Yes
KFJ020_KFJ045	18026	4342	0.240874	0.450344	First degree	First degree	Second degree	36.2111	Yes
KFJ022_KFJ012	21153	5096	0.240911	0.450105	First degree	First degree	Second degree	68.5687	Yes
KFJ017_KFJ022	21221	5115	0.241035	0.449312	First degree	First degree	Second degree	83.3705	Yes
KFJ051_KFJ054	11668	2813	0.241087	0.448978	First degree	First degree	Second degree	37.0746	Yes
KFJ037_KFJ045	16956	4089	0.241154	0.448548	First degree	First degree	Second degree	75.03	Yes
KFJ020_KFJ016	6139	1482	0.241407	0.446915	First degree	First degree	Second degree	47.0183	Yes
KFJ049_KFJ054	10625	2566	0.241506	0.446281	First degree	First degree	Second degree	38.5647	Yes
KFJ022_KFJ009	19000	4596	0.241895	0.443779	First degree	First degree	Second degree	39.7132	Yes
KFJ023_KFJ013	20709	5013	0.242069	0.44266	First degree	First degree	Second degree	64.5586	Yes
KFJ047_KFJ054	11934	2889	0.242081	0.442578	First degree	First degree	Second degree	39.771	Yes
KFJ017_KFJ020	18165	4401	0.242279	0.441307	First degree	First degree	Second degree	41.4429	Yes
KFJ050_KFJ054	10321	2506	0.242806	0.437917	First degree	First degree	Second degree	38.1795	Yes
KFJ009_KFJ010	18172	4420	0.243231	0.43518	First degree	First degree	Second degree	39.6284	Yes
KFJ020_KFJ037	13665	3332	0.243835	0.431299	First degree	First degree	Second degree	40.8655	Yes
KFJ047_KFJ049	19565	4777	0.24416	0.429203	First degree	First degree	Second degree	28.7554	Yes
KFJ023_KFJ016	8639	2110	0.244241	0.428683	First degree	First degree	Second degree	37.36	Yes
KFJ020_KFJ007	17706	4330	0.24455	0.426698	First degree	First degree	Second degree	42.0059	Yes
KFJ007_KFJ011	21005	5143	0.244846	0.42479	First degree	First degree	Second degree	39.6479	Yes
KFJ048_KFJ053	20325	4992	0.245609	0.419885	First degree	First degree	Second degree	45.2603	Yes
KFJ042_KFJ043	14133	3476	0.245949	0.417695	First degree	First degree	Second degree	37.4093	Yes
KFJ013_KFJ016	8861	2189	0.247038	0.410693	First degree	First degree	Second degree	39.6169	Yes
KFJ039_KFJ044	11192	2770	0.247498	0.40773	First degree	First degree	Second degree	35.6379	Yes
KFJ047_KFJ050	19293	4776	0.247551	0.40739	First degree	First degree	Second degree	58.3125	Yes
KFJ005_KFJ006	20320	5039	0.247982	0.404615	First degree	First degree	Second degree	35.6034	Yes
KFJ023_KFJ014	16828	4175	0.248098	0.403868	First degree	First degree	Second degree	21.3195	Yes
KFJ040_KFJ010	20235	5057	0.249914	0.392191	First degree	First degree	Second degree	40.5807	Yes
KFJ023_KFJ015	20932	5243	0.250478	0.388561	First degree	First degree	Second degree	35.4465	Yes
KFJ030_KFJ048	19639	4925	0.250777	0.386639	First degree	First degree	Second degree	50.7845	Yes
KFJ006_KFJ007	20801	5222	0.251046	0.384907	First degree	First degree	Second degree	40.4199	Yes
KFJ047_KFJ051	20500	5165	0.251951	0.379081	First degree	First degree	Second degree	52.1606	Yes
KFJ010_KFJ012	20278	5129	0.252934	0.372757	Second degree	First degree	Second degree	52.4204	No
KFJ022_KFJ010	20418	5176	0.253502	0.369106	Second degree	First degree	Second degree	13.796	No
KFJ021_KFJ010	20371	5178	0.254185	0.364711	Second degree	First degree	Second degree	35.7736	No
KFJ025_KFJ053	20787	5286	0.254294	0.364012	Second degree	First degree	Second degree	34.7705	No
KFJ017_KFJ043	20917	5396	0.257972	0.340347	Second degree	Second degree	Unrelated	26.9053	Yes
KFJ020_KFJ042	10891	2819	0.258838	0.334778	Second degree	First degree	Second degree	8.87518	No
KFJ036_KFJ038	20736	5425	0.261622	0.316863	Second degree	Second degree	Unrelated	16.1597	Yes
KFJ017_KFJ010	20392	5338	0.261769	0.315917	Second degree	First degree	Second degree	13.089	No
KFJ007_KFJ043	20511	5380	0.262298	0.312514	Second degree	Second degree	Unrelated	23.1076	Yes
KFJ018_KFJ040	20983	5542	0.264119	0.300803	Second degree	Second degree	Unrelated	15.395	Yes
KFJ040_KFJ043	20688	5505	0.266096	0.28808	Second degree	Second degree	Unrelated	18.0297	Yes
KFJ015_KFJ043	21007	5639	0.268434	0.273038	Second degree	Second degree	Unrelated	19.5923	Yes
KFJ001_KFJ042	5704	1534	0.268934	0.269823	Second degree	Second degree	Unrelated	8.66753	Yes
KFJ030_KFJ051	19597	5285	0.269684	0.264997	Second degree	Second degree	Unrelated	18.2885	Yes
KFJ001_KFJ043	11550	3115	0.269697	0.264915	Second degree	Second degree	Unrelated	15.3027	Yes
KFJ030_KFJ009	17830	4810	0.26977	0.264445	Second degree	Second degree	Unrelated	21.702	Yes
KFJ019_KFJ026	6885	1865	0.270879	0.257312	Second degree	Second degree	Unrelated	16.5331	Yes
KFJ022_KFJ045	21132	5748	0.272005	0.250069	Second degree	Second degree	Unrelated	16.1134	Yes
KFJ017_KFJ026	14507	3949	0.272213	0.248725	Second degree	Second degree	Unrelated	11.659	Yes
KFJ040_KFJ007	20565	5600	0.272307	0.248121	Second degree	Second degree	Unrelated	15.9934	Yes
KFJ047_KFJ048	20468	5585	0.272865	0.244534	Second degree	Second degree	Unrelated	12.4538	Yes
KFJ018_KFJ020	18209	4975	0.273217	0.242272	Second degree	Second degree	Unrelated	16.2051	Yes
KFJ037_KFJ016	5704	1559	0.273317	0.241626	Second degree	Second degree	Unrelated	5.60381	Yes
KFJ020_KFJ026	11089	3032	0.273424	0.240936	Second degree	Second degree	Unrelated	15.7772	Yes
KFJ037_KFJ007	16584	4542	0.273878	0.238013	Second degree	Second degree	Unrelated	13.0978	Yes
KFJ022_KFJ007	20803	5698	0.273903	0.237857	Second degree	Second degree	Unrelated	14.3767	Yes
KFJ014_KFJ043	16984	4652	0.273905	0.237843	Second degree	Second degree	Unrelated	17.884	Yes
KFJ007_KFJ045	20680	5684	0.274855	0.231731	Second degree	Second degree	Unrelated	15.2565	Yes
KFJ043_KFJ045	20802	5719	0.274925	0.231277	Second degree	Second degree	Unrelated	13.7895	Yes
KFJ013_KFJ043	20819	5726	0.275037	0.230558	Second degree	Second degree	Unrelated	16.0498	Yes
KFJ018_KFJ012	21110	5814	0.275414	0.228131	Second degree	Second degree	Unrelated	8.71561	Yes
KFJ012_KFJ016	8833	2435	0.275671	0.226482	Second degree	Second degree	Unrelated	10.7187	Yes
KFJ012_KFJ045	20970	5785	0.27587	0.225199	Second degree	Second degree	Unrelated	12.1277	Yes
KFJ018_KFJ026	14510	4007	0.276154	0.223371	Second degree	Second degree	First degree	2.51476	Yes
KFJ017_KFJ007	20776	5740	0.27628	0.222561	Second degree	Second degree	Unrelated	11.468	Yes
KFJ025_KFJ049	19755	5460	0.276386	0.221883	Second degree	Second degree	Unrelated	13.5831	Yes
KFJ051_KFJ053	20372	5641	0.2769	0.218576	Second degree	Second degree	Unrelated	18.4143	Yes
KFJ017_KFJ037	17060	4724	0.276905	0.218542	Second degree	Second degree	Unrelated	7.17914	Yes
KFJ006_KFJ011	21422	5933	0.276958	0.218199	Second degree	Second degree	Unrelated	17.0987	Yes
KFJ026_KFJ040	14328	3969	0.27701	0.217866	Second degree	Second degree	Unrelated	14.3313	Yes
KFJ010_KFJ048	19916	5523	0.277315	0.215906	Second degree	Second degree	Unrelated	15.3199	Yes
KFJ022_KFJ043	20930	5810	0.277592	0.214123	Second degree	Second degree	Unrelated	13.347	Yes
KFJ049_KFJ053	19422	5392	0.277623	0.213921	Second degree	Second degree	Unrelated	15.0154	Yes
KFJ048_KFJ050	19017	5281	0.277699	0.213435	Second degree	Second degree	Unrelated	14.1807	Yes
KFJ037_KFJ042	10237	2844	0.277816	0.212683	Second degree	Second degree	Unrelated	3.87438	Yes
KFJ010_KFJ042	13587	3775	0.277839	0.212533	Second degree	Second degree	Unrelated	12.8544	Yes
KFJ022_KFJ037	17121	4757	0.277846	0.212489	Second degree	Second degree	Unrelated	13.6584	Yes
KFJ018_KFJ022	21222	5905	0.278249	0.209896	Second degree	Second degree	Unrelated	16.6674	Yes
KFJ024_KFJ029	19809	5512	0.278257	0.209842	Second degree	Second degree	Unrelated	6.53674	Yes
KFJ017_KFJ016	8955	2492	0.27828	0.209694	Second degree	Second degree	Unrelated	11.9443	Yes
KFJ022_KFJ030	20109	5600	0.278482	0.208395	Second degree	Second degree	Unrelated	10.693	Yes
KFJ007_KFJ016	8553	2382	0.278499	0.208289	Second degree	Second degree	Unrelated	13.5473	Yes
KFJ030_KFJ010	19399	5407	0.278726	0.206829	Second degree	Second degree	Unrelated	7.91353	Yes
KFJ018_KFJ043	20904	5828	0.278798	0.206362	Second degree	Second degree	Unrelated	7.48619	Yes
KFJ030_KFJ050	18415	5135	0.278849	0.206037	Second degree	Second degree	Unrelated	12.5783	Yes
KFJ048_KFJ049	19276	5379	0.279052	0.204732	Second degree	Second degree	Unrelated	14.2352	Yes
KFJ025_KFJ010	20379	5687	0.279062	0.204667	Second degree	Second degree	Unrelated	9.67245	Yes
KFJ001_KFJ020	8527	2380	0.279113	0.204334	Second degree	Second degree	Unrelated	6.2184	Yes
KFJ040_KFJ045	20909	5848	0.279688	0.200637	Second degree	Second degree	Unrelated	10.3549	Yes
KFJ048_KFJ051	20230	5660	0.279783	0.20003	Second degree	Second degree	Unrelated	11.3988	Yes
KFJ040_KFJ016	8771	2457	0.280128	0.197809	Second degree	Second degree	Unrelated	11.9137	Yes
KFJ030_KFJ012	19910	5580	0.280261	0.19695	Second degree	Second degree	Unrelated	8.0411	Yes
KFJ020_KFJ010	17312	4852	0.280268	0.196906	Second degree	Second degree	Unrelated	11.6369	Yes
KFJ018_KFJ009	18993	5326	0.280419	0.195934	Second degree	Second degree	Unrelated	8.15929	Yes
KFJ022_KFJ016	9017	2529	0.28047	0.195605	Second degree	Second degree	Unrelated	10.1494	Yes
KFJ012_KFJ043	20795	5833	0.2805	0.195413	Second degree	Second degree	Unrelated	7.981	Yes
KFJ047_KFJ053	20587	5775	0.280517	0.195306	Second degree	Second degree	Unrelated	15.0565	Yes
KFJ050_KFJ053	19193	5384	0.280519	0.195292	Second degree	Second degree	Unrelated	14.6106	Yes
KFJ030_KFJ047	19850	5573	0.280756	0.193769	Second degree	Second degree	Unrelated	10.5287	Yes
KFJ017_KFJ045	21078	5931	0.281383	0.18973	Second degree	Second degree	Unrelated	4.7375	Yes
