# Supplementary material for: Network of large pedigrees reveals social practices of Avar communities
Source: Nature. 2024 Apr 24;629(8011):376–83. doi: 10.1038/s41586-024-07312-4 (PMC11078744; doi:10.1038/s41586-024-07312-4)
Supplement: Supplementary file 8 — All the RK-site individual-based qpWave/qpAdm models tested in the study. [file 41586_2024_7312_MOESM8_ESM.xlsx]

## Sheet: Caption
Supplementary Table 5. All RK site individual based qpWave/qpAdm models tested in the study. For each model tested, the p-values are calculated using a likelihood ratio test in which the constrained model (i.e. the qpAdm admixture model tested) is the null hypothesis and the non-constrained (testing all combination of “simpler” models by removing one source at the time) is the alternative hypothe…

## Sheet: qpWave
qpWave results among all combinations of sources tested
Model	Sources	Pval.OG
2way	DTI_EA_East;Chandman_IA_3cBCE	0
2way	DTI_EA_East;Sarmatians_450BCE	0
2way	DTI_EA_East;Konyr_Tobe_3c	0
2way	DTI_EA_East;North_Caucasus_7-11c	0
2way	DTI_EA_East;Sarm_P_DTI_4-5c	0
2way	DTI_EA_East;Sarm_P_TT_4-5c	0
2way	DTI_EA_East;Lon_P_north_6c	0
2way	DTI_EA_East;Lon_P_south_6c	0
2way	DTI_EA_East;Venosa_7c	0
2way	AR_Xianbei_P_2c;Chandman_IA_3cBCE	0
2way	AR_Xianbei_P_2c;Sarmatians_450BCE	0
2way	AR_Xianbei_P_2c;Konyr_Tobe_3c	0
2way	AR_Xianbei_P_2c;North_Caucasus_7-11c	0
2way	AR_Xianbei_P_2c;Sarm_P_DTI_4-5c	0
2way	AR_Xianbei_P_2c;Sarm_P_TT_4-5c	0
2way	AR_Xianbei_P_2c;Lon_P_north_6c	0
2way	AR_Xianbei_P_2c;Lon_P_south_6c	0
2way	AR_Xianbei_P_2c;Venosa_7c	0
2way	lateXiongnu;Chandman_IA_3cBCE	0
2way	lateXiongnu;Sarmatians_450BCE	0
2way	lateXiongnu;Konyr_Tobe_3c	0
2way	lateXiongnu;North_Caucasus_7-11c	0
2way	lateXiongnu;Sarm_P_DTI_4-5c	0
2way	lateXiongnu;Sarm_P_TT_4-5c	0
2way	lateXiongnu;Lon_P_north_6c	0
2way	lateXiongnu;Lon_P_south_6c	0
2way	lateXiongnu;Venosa_7c	0
2way	Mongolia_EIA_SlabGrave_1;Chandman_IA_3cBCE	0
2way	Mongolia_EIA_SlabGrave_1;Sarmatians_450BCE	0
2way	Mongolia_EIA_SlabGrave_1;Konyr_Tobe_3c	0
2way	Mongolia_EIA_SlabGrave_1;North_Caucasus_7-11c	0
2way	Mongolia_EIA_SlabGrave_1;Sarm_P_DTI_4-5c	0
2way	Mongolia_EIA_SlabGrave_1;Sarm_P_TT_4-5c	0
2way	Mongolia_EIA_SlabGrave_1;Lon_P_north_6c	0
2way	Mongolia_EIA_SlabGrave_1;Lon_P_south_6c	0
2way	Mongolia_EIA_SlabGrave_1;Venosa_7c	0
2way	lateXiongnu_han;Chandman_IA_3cBCE	0
2way	lateXiongnu_han;Sarmatians_450BCE	0
2way	lateXiongnu_han;Konyr_Tobe_3c	0
2way	lateXiongnu_han;North_Caucasus_7-11c	0
2way	lateXiongnu_han;Sarm_P_DTI_4-5c	0
2way	lateXiongnu_han;Sarm_P_TT_4-5c	0
2way	lateXiongnu_han;Lon_P_north_6c	0
2way	lateXiongnu_han;Lon_P_south_6c	0
2way	lateXiongnu_han;Venosa_7c	0
3way	DTI_EA_East;Chandman_IA_3cBCE;Sarm_P_DTI_4-5c	1.99149e-93
3way	DTI_EA_East;Chandman_IA_3cBCE;Sarm_P_TT_4-5c	6.32789e-155
3way	DTI_EA_East;Chandman_IA_3cBCE;Lon_P_north_6c	1.53856e-128
3way	DTI_EA_East;Chandman_IA_3cBCE;Venosa_7c	1.05132e-253
3way	DTI_EA_East;Chandman_IA_3cBCE;Lon_P_south_6c	4.19062e-231
3way	DTI_EA_East;Sarmatians_450BCE;Sarm_P_DTI_4-5c	4.15899e-85
3way	DTI_EA_East;Sarmatians_450BCE;Sarm_P_TT_4-5c	1.3936e-195
3way	DTI_EA_East;Sarmatians_450BCE;Lon_P_north_6c	2.60207e-137
3way	DTI_EA_East;Sarmatians_450BCE;Venosa_7c	1.47231562e-321
3way	DTI_EA_East;Sarmatians_450BCE;Lon_P_south_6c	6.49662e-280
3way	DTI_EA_East;Konyr_Tobe_3c;Sarm_P_DTI_4-5c	2.84591e-61
3way	DTI_EA_East;Konyr_Tobe_3c;Sarm_P_TT_4-5c	1.15624e-108
3way	DTI_EA_East;Konyr_Tobe_3c;Lon_P_north_6c	8.10857e-108
3way	DTI_EA_East;Konyr_Tobe_3c;Venosa_7c	9.01913e-140
3way	DTI_EA_East;Konyr_Tobe_3c;Lon_P_south_6c	1.29626e-134
3way	DTI_EA_East;North_Caucasus_7-11c;Sarm_P_DTI_4-5c	1.42831e-35
3way	DTI_EA_East;North_Caucasus_7-11c;Sarm_P_TT_4-5c	8.23814e-68
3way	DTI_EA_East;North_Caucasus_7-11c;Lon_P_north_6c	3.62771e-112
3way	DTI_EA_East;North_Caucasus_7-11c;Venosa_7c	2.94821e-45
3way	DTI_EA_East;North_Caucasus_7-11c;Lon_P_south_6c	5.06281e-44
3way	DTI_EA_East;Venosa_7c;Sarm_P_DTI_4-5c	2.41302e-79
3way	DTI_EA_East;Venosa_7c;Sarm_P_TT_4-5c	1.56186e-98
3way	DTI_EA_East;Venosa_7c;Lon_P_north_6c	1.91955e-176
3way	DTI_EA_East;Venosa_7c;Lon_P_south_6c	0.0010003
3way	DTI_EA_East;Lon_P_south_6c;Sarm_P_DTI_4-5c	1.84926e-56
3way	DTI_EA_East;Lon_P_south_6c;Sarm_P_TT_4-5c	3.48903e-63
3way	DTI_EA_East;Lon_P_south_6c;Lon_P_north_6c	9.78743e-134
3way	DTI_EA_East;Lon_P_south_6c;Venosa_7c	0.0010003
3way	AR_Xianbei_P_2c;Chandman_IA_3cBCE;Sarm_P_DTI_4-5c	2.45147e-62
3way	AR_Xianbei_P_2c;Chandman_IA_3cBCE;Sarm_P_TT_4-5c	3.5701e-103
3way	AR_Xianbei_P_2c;Chandman_IA_3cBCE;Lon_P_north_6c	4.29767e-82
3way	AR_Xianbei_P_2c;Chandman_IA_3cBCE;Venosa_7c	3.47615e-166
3way	AR_Xianbei_P_2c;Chandman_IA_3cBCE;Lon_P_south_6c	6.31279e-157
3way	AR_Xianbei_P_2c;Sarmatians_450BCE;Sarm_P_DTI_4-5c	7.52414e-59
3way	AR_Xianbei_P_2c;Sarmatians_450BCE;Sarm_P_TT_4-5c	7.90876e-128
3way	AR_Xianbei_P_2c;Sarmatians_450BCE;Lon_P_north_6c	2.23827e-99
3way	AR_Xianbei_P_2c;Sarmatians_450BCE;Venosa_7c	3.35524e-218
3way	AR_Xianbei_P_2c;Sarmatians_450BCE;Lon_P_south_6c	9.20999e-189
3way	AR_Xianbei_P_2c;Konyr_Tobe_3c;Sarm_P_DTI_4-5c	1.65433e-38
3way	AR_Xianbei_P_2c;Konyr_Tobe_3c;Sarm_P_TT_4-5c	2.4909e-69
3way	AR_Xianbei_P_2c;Konyr_Tobe_3c;Lon_P_north_6c	5.62094e-67
3way	AR_Xianbei_P_2c;Konyr_Tobe_3c;Venosa_7c	1.219e-92
3way	AR_Xianbei_P_2c;Konyr_Tobe_3c;Lon_P_south_6c	1.32999e-86
3way	AR_Xianbei_P_2c;North_Caucasus_7-11c;Sarm_P_DTI_4-5c	3.50173e-27
3way	AR_Xianbei_P_2c;North_Caucasus_7-11c;Sarm_P_TT_4-5c	3.4697e-42
3way	AR_Xianbei_P_2c;North_Caucasus_7-11c;Lon_P_north_6c	1.57594e-68
3way	AR_Xianbei_P_2c;North_Caucasus_7-11c;Venosa_7c	8.9848e-28
3way	AR_Xianbei_P_2c;North_Caucasus_7-11c;Lon_P_south_6c	9.78031e-24
3way	AR_Xianbei_P_2c;Venosa_7c;Sarm_P_DTI_4-5c	8.6304e-61
3way	AR_Xianbei_P_2c;Venosa_7c;Sarm_P_TT_4-5c	2.75921e-65
3way	AR_Xianbei_P_2c;Venosa_7c;Lon_P_north_6c	4.25713e-110
3way	AR_Xianbei_P_2c;Venosa_7c;Lon_P_south_6c	0.041212
3way	AR_Xianbei_P_2c;Lon_P_south_6c;Sarm_P_DTI_4-5c	4.72606e-39
3way	AR_Xianbei_P_2c;Lon_P_south_6c;Sarm_P_TT_4-5c	9.06906e-44
3way	AR_Xianbei_P_2c;Lon_P_south_6c;Lon_P_north_6c	3.67256e-86
3way	AR_Xianbei_P_2c;Lon_P_south_6c;Venosa_7c	0.041212
3way	lateXiongnu;Chandman_IA_3cBCE;Sarm_P_DTI_4-5c	3.64376e-88
3way	lateXiongnu;Chandman_IA_3cBCE;Sarm_P_TT_4-5c	2.58639e-155
3way	lateXiongnu;Chandman_IA_3cBCE;Lon_P_north_6c	4.03976e-128
3way	lateXiongnu;Chandman_IA_3cBCE;Venosa_7c	4.62443e-258
3way	lateXiongnu;Chandman_IA_3cBCE;Lon_P_south_6c	5.58497e-233
3way	lateXiongnu;Sarmatians_450BCE;Sarm_P_DTI_4-5c	2.95187e-83
3way	lateXiongnu;Sarmatians_450BCE;Sarm_P_TT_4-5c	1.74018e-193
3way	lateXiongnu;Sarmatians_450BCE;Lon_P_north_6c	1.05828e-134
3way	lateXiongnu;Sarmatians_450BCE;Venosa_7c	4.53473212e-318
3way	lateXiongnu;Sarmatians_450BCE;Lon_P_south_6c	5.39755e-275
3way	lateXiongnu;Konyr_Tobe_3c;Sarm_P_DTI_4-5c	1.62472e-60
3way	lateXiongnu;Konyr_Tobe_3c;Sarm_P_TT_4-5c	6.49033e-108
3way	lateXiongnu;Konyr_Tobe_3c;Lon_P_north_6c	8.35398e-107
3way	lateXiongnu;Konyr_Tobe_3c;Venosa_7c	3.11128e-137
3way	lateXiongnu;Konyr_Tobe_3c;Lon_P_south_6c	5.39134e-132
3way	lateXiongnu;North_Caucasus_7-11c;Sarm_P_DTI_4-5c	2.4101e-35
3way	lateXiongnu;North_Caucasus_7-11c;Sarm_P_TT_4-5c	6.19988e-68
3way	lateXiongnu;North_Caucasus_7-11c;Lon_P_north_6c	2.223e-112
3way	lateXiongnu;North_Caucasus_7-11c;Venosa_7c	3.52685e-45
3way	lateXiongnu;North_Caucasus_7-11c;Lon_P_south_6c	6.77049e-44
3way	lateXiongnu;Venosa_7c;Sarm_P_DTI_4-5c	2.24098e-79
3way	lateXiongnu;Venosa_7c;Sarm_P_TT_4-5c	2.57189e-98
3way	lateXiongnu;Venosa_7c;Lon_P_north_6c	3.75121e-176
3way	lateXiongnu;Venosa_7c;Lon_P_south_6c	0.00105763
3way	lateXiongnu;Lon_P_south_6c;Sarm_P_DTI_4-5c	1.92453e-56
3way	lateXiongnu;Lon_P_south_6c;Sarm_P_TT_4-5c	4.2039e-63
3way	lateXiongnu;Lon_P_south_6c;Lon_P_north_6c	7.57147e-134
3way	lateXiongnu;Lon_P_south_6c;Venosa_7c	0.00105763
3way	Mongolia_EIA_SlabGrave_1;Chandman_IA_3cBCE;Sarm_P_DTI_4-5c	8.06721e-92
3way	Mongolia_EIA_SlabGrave_1;Chandman_IA_3cBCE;Sarm_P_TT_4-5c	1.6555e-158
3way	Mongolia_EIA_SlabGrave_1;Chandman_IA_3cBCE;Lon_P_north_6c	1.25944e-131
3way	Mongolia_EIA_SlabGrave_1;Chandman_IA_3cBCE;Venosa_7c	2.54913e-267
3way	Mongolia_EIA_SlabGrave_1;Chandman_IA_3cBCE;Lon_P_south_6c	3.34195e-242
3way	Mongolia_EIA_SlabGrave_1;Sarmatians_450BCE;Sarm_P_DTI_4-5c	2.98795e-84
3way	Mongolia_EIA_SlabGrave_1;Sarmatians_450BCE;Sarm_P_TT_4-5c	1.14122e-194
3way	Mongolia_EIA_SlabGrave_1;Sarmatians_450BCE;Lon_P_north_6c	1.34083e-136
3way	Mongolia_EIA_SlabGrave_1;Sarmatians_450BCE;Venosa_7c	3.12249488e-321
3way	Mongolia_EIA_SlabGrave_1;Sarmatians_450BCE;Lon_P_south_6c	1.20649e-281
3way	Mongolia_EIA_SlabGrave_1;Konyr_Tobe_3c;Sarm_P_DTI_4-5c	1.0836e-61
3way	Mongolia_EIA_SlabGrave_1;Konyr_Tobe_3c;Sarm_P_TT_4-5c	8.39956e-110
3way	Mongolia_EIA_SlabGrave_1;Konyr_Tobe_3c;Lon_P_north_6c	1.17134e-108
3way	Mongolia_EIA_SlabGrave_1;Konyr_Tobe_3c;Venosa_7c	1.49864e-141
3way	Mongolia_EIA_SlabGrave_1;Konyr_Tobe_3c;Lon_P_south_6c	1.7826e-136
3way	Mongolia_EIA_SlabGrave_1;North_Caucasus_7-11c;Sarm_P_DTI_4-5c	1.43709e-35
3way	Mongolia_EIA_SlabGrave_1;North_Caucasus_7-11c;Sarm_P_TT_4-5c	2.23186e-68
3way	Mongolia_EIA_SlabGrave_1;North_Caucasus_7-11c;Lon_P_north_6c	5.76895e-112
3way	Mongolia_EIA_SlabGrave_1;North_Caucasus_7-11c;Venosa_7c	7.29756e-46
3way	Mongolia_EIA_SlabGrave_1;North_Caucasus_7-11c;Lon_P_south_6c	9.72612e-46
3way	Mongolia_EIA_SlabGrave_1;Venosa_7c;Sarm_P_DTI_4-5c	1.73074e-79
3way	Mongolia_EIA_SlabGrave_1;Venosa_7c;Sarm_P_TT_4-5c	1.20635e-97
3way	Mongolia_EIA_SlabGrave_1;Venosa_7c;Lon_P_north_6c	4.19033e-175
3way	Mongolia_EIA_SlabGrave_1;Venosa_7c;Lon_P_south_6c	0.00129098
3way	Mongolia_EIA_SlabGrave_1;Lon_P_south_6c;Sarm_P_DTI_4-5c	7.2043e-57
3way	Mongolia_EIA_SlabGrave_1;Lon_P_south_6c;Sarm_P_TT_4-5c	3.97881e-63
3way	Mongolia_EIA_SlabGrave_1;Lon_P_south_6c;Lon_P_north_6c	3.64902e-132
3way	Mongolia_EIA_SlabGrave_1;Lon_P_south_6c;Venosa_7c	0.00129098
3way	lateXiongnu_han;Chandman_IA_3cBCE;Sarm_P_DTI_4-5c	3.87861e-107
3way	lateXiongnu_han;Chandman_IA_3cBCE;Sarm_P_TT_4-5c	1.54326e-168
3way	lateXiongnu_han;Chandman_IA_3cBCE;Lon_P_north_6c	6.66171e-143
3way	lateXiongnu_han;Chandman_IA_3cBCE;Venosa_7c	8.00235e-277
3way	lateXiongnu_han;Chandman_IA_3cBCE;Lon_P_south_6c	3.86293e-259
3way	lateXiongnu_han;Sarmatians_450BCE;Sarm_P_DTI_4-5c	8.27691e-88
3way	lateXiongnu_han;Sarmatians_450BCE;Sarm_P_TT_4-5c	2.3739e-199
3way	lateXiongnu_han;Sarmatians_450BCE;Lon_P_north_6c	3.28879e-141
3way	lateXiongnu_han;Sarmatians_450BCE;Venosa_7c	0
3way	lateXiongnu_han;Sarmatians_450BCE;Lon_P_south_6c	9.05927e-287
3way	lateXiongnu_han;Konyr_Tobe_3c;Sarm_P_DTI_4-5c	4.17107e-61
3way	lateXiongnu_han;Konyr_Tobe_3c;Sarm_P_TT_4-5c	5.8049e-109
3way	lateXiongnu_han;Konyr_Tobe_3c;Lon_P_north_6c	1.07161e-108
3way	lateXiongnu_han;Konyr_Tobe_3c;Venosa_7c	2.51585e-141
3way	lateXiongnu_han;Konyr_Tobe_3c;Lon_P_south_6c	4.22712e-137
3way	lateXiongnu_han;North_Caucasus_7-11c;Sarm_P_DTI_4-5c	6.22685e-35
3way	lateXiongnu_han;North_Caucasus_7-11c;Sarm_P_TT_4-5c	1.24776e-66
3way	lateXiongnu_han;North_Caucasus_7-11c;Lon_P_north_6c	5.33069e-110
3way	lateXiongnu_han;North_Caucasus_7-11c;Venosa_7c	4.97604e-46
3way	lateXiongnu_han;North_Caucasus_7-11c;Lon_P_south_6c	3.69108e-45
3way	lateXiongnu_han;Byzantine;Sarm_P_DTI_4-5c	2.15439e-149
3way	lateXiongnu_han;Byzantine;Sarm_P_TT_4-5c	5.33632e-233
3way	lateXiongnu_han;Byzantine;Lon_P_north_6c	0
3way	lateXiongnu_han;Byzantine;Venosa_7c	1.48747e-59
3way	lateXiongnu_han;Byzantine;Lon_P_south_6c	2.15156e-83
3way	lateXiongnu_han;Venosa_7c;Sarm_P_DTI_4-5c	1.21437e-80
3way	lateXiongnu_han;Venosa_7c;Sarm_P_TT_4-5c	3.61385e-99
3way	lateXiongnu_han;Venosa_7c;Lon_P_north_6c	4.2148e-176
3way	lateXiongnu_han;Venosa_7c;Lon_P_south_6c	0.00123749
3way	lateXiongnu_han;Lon_P_south_6c;Sarm_P_DTI_4-5c	2.6828e-58
3way	lateXiongnu_han;Lon_P_south_6c;Sarm_P_TT_4-5c	2.58652e-64
3way	lateXiongnu_han;Lon_P_south_6c;Lon_P_north_6c	7.94561e-134
3way	lateXiongnu_han;Lon_P_south_6c;Venosa_7c	0.00123749

## Sheet: RK_Avar_P_2way
Label	Target	Sources	Pval	SSE	C1	C2	C3	C4	SE1	SE2	SE3	SE4	p_val>0.05
RK_Unrel_Avar	RKC003.A0101.ssMod	DTI_EA_East;Chandman_IA_3cBCE_3cBCE	2.39e-86	6.13e-05	-0.693	1.693	NA	NA	0.032	0.032	NA	NA	NO	NO
RK_Unrel_Avar	RKC003.A0101.ssMod	DTI_EA_East;Konyr_Tobe_3c	1.62e-44	2.7e-05	-0.093	1.093	NA	NA	0.016	0.016	NA	NA	NO	NO
RK_Unrel_Avar	RKC003.A0101.ssMod	DTI_EA_East;North_Caucasus_7-11c	5.72e-19	1.45e-05	-0.038	1.038	NA	NA	0.015	0.015	NA	NA	NO	YES
RK_Unrel_Avar	RKC003.A0101.ssMod	DTI_EA_East;Sarm_P_DTI_4-5c	5.92e-06	4.25e-06	-0.001	1.001	NA	NA	0.013	0.013	NA	NA	NO	NO
RK_Unrel_Avar	RKC003.A0101.ssMod	DTI_EA_East;Sarm_P_TT_4-5c	0.000160264	2.82e-06	0.035	0.965	NA	NA	0.012	0.012	NA	NA	NO	NO
RK_Unrel_Avar	RKC003.A0101.ssMod	DTI_EA_East;Lon_P_north_6c	5.41e-13	5.49e-06	0.074	0.926	NA	NA	0.012	0.012	NA	NA	NO	NO
RK_Unrel_Avar	RKC003.A0101.ssMod	DTI_EA_East;Lon_P_south_6c	4.41e-06	9.97e-06	0.077	0.923	NA	NA	0.012	0.012	NA	NA	NO	NO
RK_Unrel_Avar	RKC003.A0101.ssMod	DTI_EA_East;Venosa_7c	4.55e-11	1.79e-05	0.049	0.951	NA	NA	0.012	0.012	NA	NA	NO	NO
RK_Unrel_Avar	RKC004.A0101.ssMod	DTI_EA_East;Chandman_IA_3cBCE_3cBCE	3.42e-60	4.12e-05	-0.763	1.763	NA	NA	0.03	0.03	NA	NA	NO	NO
RK_Unrel_Avar	RKC004.A0101.ssMod	DTI_EA_East;Konyr_Tobe_3c	1.99e-41	2.73e-05	-0.153	1.153	NA	NA	0.017	0.017	NA	NA	NO	NO
RK_Unrel_Avar	RKC004.A0101.ssMod	DTI_EA_East;North_Caucasus_7-11c	5.11e-27	2.14e-05	-0.082	1.082	NA	NA	0.014	0.014	NA	NA	NO	YES
RK_Unrel_Avar	RKC004.A0101.ssMod	DTI_EA_East;Sarm_P_DTI_4-5c	0.00544864	1.29e-06	-0.054	1.054	NA	NA	0.013	0.013	NA	NA	NO	NO
RK_Unrel_Avar	RKC004.A0101.ssMod	DTI_EA_East;Sarm_P_TT_4-5c	0.00136354	3.32e-06	-0.011	1.011	NA	NA	0.011	0.011	NA	NA	NO	NO
RK_Unrel_Avar	RKC004.A0101.ssMod	DTI_EA_East;Lon_P_north_6c	0.466272	5.88e-07	0.018	0.982	NA	NA	0.011	0.011	NA	NA	YES	NO
RK_Unrel_Avar	RKC004.A0101.ssMod	DTI_EA_East;Lon_P_south_6c	9.38e-28	2.46e-05	0.048	0.952	NA	NA	0.011	0.011	NA	NA	NO	NO
RK_Unrel_Avar	RKC004.A0101.ssMod	DTI_EA_East;Venosa_7c	3.77e-36	3.54e-05	0.018	0.982	NA	NA	0.012	0.012	NA	NA	NO	NO
RK_Unrel_Avar	RKC006.A0101.ssMod	DTI_EA_East;Chandman_IA_3cBCE_3cBCE	1.12e-53	3.36e-05	-0.228	1.228	NA	NA	0.039	0.039	NA	NA	NO	NO
RK_Unrel_Avar	RKC006.A0101.ssMod	DTI_EA_East;Konyr_Tobe_3c	1.88e-24	1.27e-05	0.174	0.826	NA	NA	0.021	0.021	NA	NA	NO	NO
RK_Unrel_Avar	RKC006.A0101.ssMod	DTI_EA_East;North_Caucasus_7-11c	0.00352256	6.46e-06	0.2	0.8	NA	NA	0.018	0.018	NA	NA	NO	YES
RK_Unrel_Avar	RKC006.A0101.ssMod	DTI_EA_East;Sarm_P_DTI_4-5c	8.13e-05	2.67e-06	0.243	0.757	NA	NA	0.017	0.017	NA	NA	NO	NO
RK_Unrel_Avar	RKC006.A0101.ssMod	DTI_EA_East;Sarm_P_TT_4-5c	1.4e-07	3.42e-06	0.279	0.721	NA	NA	0.016	0.016	NA	NA	NO	NO
RK_Unrel_Avar	RKC006.A0101.ssMod	DTI_EA_East;Lon_P_north_6c	3.82e-15	5.26e-06	0.308	0.692	NA	NA	0.016	0.016	NA	NA	NO	NO
RK_Unrel_Avar	RKC006.A0101.ssMod	DTI_EA_East;Lon_P_south_6c	0.000152077	5.91e-06	0.308	0.692	NA	NA	0.015	0.015	NA	NA	NO	NO
RK_Unrel_Avar	RKC006.A0101.ssMod	DTI_EA_East;Venosa_7c	7.94e-05	9.98e-06	0.284	0.716	NA	NA	0.016	0.016	NA	NA	NO	NO
RK_Unrel_Avar	RKC014.A0101.ssMod	DTI_EA_East;Chandman_IA_3cBCE_3cBCE	5.5e-56	3.4e-05	-0.336	1.336	NA	NA	0.036	0.036	NA	NA	NO	NO
RK_Unrel_Avar	RKC014.A0101.ssMod	DTI_EA_East;Konyr_Tobe_3c	6.18e-21	1.08e-05	0.114	0.886	NA	NA	0.019	0.019	NA	NA	NO	NO
RK_Unrel_Avar	RKC014.A0101.ssMod	DTI_EA_East;North_Caucasus_7-11c	0.00105832	4.79e-06	0.151	0.849	NA	NA	0.017	0.017	NA	NA	NO	YES
RK_Unrel_Avar	RKC014.A0101.ssMod	DTI_EA_East;Sarm_P_DTI_4-5c	0.00906872	2.73e-06	0.183	0.817	NA	NA	0.016	0.016	NA	NA	NO	NO
RK_Unrel_Avar	RKC014.A0101.ssMod	DTI_EA_East;Sarm_P_TT_4-5c	0.000158207	1.91e-06	0.214	0.786	NA	NA	0.015	0.015	NA	NA	NO	NO
RK_Unrel_Avar	RKC014.A0101.ssMod	DTI_EA_East;Lon_P_north_6c	2.95e-10	4.16e-06	0.246	0.754	NA	NA	0.015	0.015	NA	NA	NO	NO
RK_Unrel_Avar	RKC014.A0101.ssMod	DTI_EA_East;Lon_P_south_6c	5.74e-05	5.73e-06	0.255	0.745	NA	NA	0.014	0.014	NA	NA	NO	NO
RK_Unrel_Avar	RKC014.A0101.ssMod	DTI_EA_East;Venosa_7c	2.96e-06	9.02e-06	0.234	0.766	NA	NA	0.015	0.015	NA	NA	NO	NO
RK_Unrel_Avar	RKC016.A0101.ssMod	DTI_EA_East;Chandman_IA_3cBCE_3cBCE	2.98e-52	4.14e-05	-0.007	1.007	NA	NA	0.035	0.035	NA	NA	NO	NO
RK_Unrel_Avar	RKC016.A0101.ssMod	DTI_EA_East;Konyr_Tobe_3c	6.95e-16	7.3e-06	0.282	0.718	NA	NA	0.02	0.02	NA	NA	NO	NO
RK_Unrel_Avar	RKC016.A0101.ssMod	DTI_EA_East;North_Caucasus_7-11c	0.310566	6.54e-07	0.303	0.697	NA	NA	0.017	0.017	NA	NA	YES	YES
RK_Unrel_Avar	RKC016.A0101.ssMod	DTI_EA_East;Sarm_P_DTI_4-5c	1.15e-06	9.9e-06	0.342	0.658	NA	NA	0.017	0.017	NA	NA	NO	NO
RK_Unrel_Avar	RKC016.A0101.ssMod	DTI_EA_East;Sarm_P_TT_4-5c	7.09e-07	6.08e-06	0.371	0.629	NA	NA	0.017	0.017	NA	NA	NO	NO
RK_Unrel_Avar	RKC016.A0101.ssMod	DTI_EA_East;Lon_P_north_6c	5.02e-12	1.2e-05	0.398	0.602	NA	NA	0.016	0.016	NA	NA	NO	NO
RK_Unrel_Avar	RKC016.A0101.ssMod	DTI_EA_East;Lon_P_south_6c	0.00967007	1.82e-06	0.401	0.599	NA	NA	0.016	0.016	NA	NA	NO	NO
RK_Unrel_Avar	RKC016.A0101.ssMod	DTI_EA_East;Venosa_7c	0.00519756	1.44e-06	0.384	0.616	NA	NA	0.016	0.016	NA	NA	NO	NO
RK_Unrel_Avar	RKC022.A0101.ssMod	DTI_EA_East;Chandman_IA_3cBCE_3cBCE	6.8e-63	3.92e-05	-0.27	1.27	NA	NA	0.04	0.04	NA	NA	NO	NO
RK_Unrel_Avar	RKC022.A0101.ssMod	DTI_EA_East;Konyr_Tobe_3c	4.28e-21	8.87e-06	0.157	0.843	NA	NA	0.02	0.02	NA	NA	NO	NO
RK_Unrel_Avar	RKC022.A0101.ssMod	DTI_EA_East;North_Caucasus_7-11c	1.79e-05	2.78e-06	0.206	0.794	NA	NA	0.018	0.018	NA	NA	NO	YES
RK_Unrel_Avar	RKC022.A0101.ssMod	DTI_EA_East;Sarm_P_DTI_4-5c	0.00638094	5.09e-06	0.234	0.766	NA	NA	0.018	0.018	NA	NA	NO	NO
RK_Unrel_Avar	RKC022.A0101.ssMod	DTI_EA_East;Sarm_P_TT_4-5c	0.00372795	2.43e-06	0.261	0.739	NA	NA	0.017	0.017	NA	NA	NO	NO
RK_Unrel_Avar	RKC022.A0101.ssMod	DTI_EA_East;Lon_P_north_6c	8.96e-06	7.08e-06	0.292	0.708	NA	NA	0.016	0.016	NA	NA	NO	NO
RK_Unrel_Avar	RKC022.A0101.ssMod	DTI_EA_East;Lon_P_south_6c	0.000109947	2.16e-06	0.302	0.698	NA	NA	0.016	0.016	NA	NA	NO	NO
RK_Unrel_Avar	RKC022.A0101.ssMod	DTI_EA_East;Venosa_7c	4.68e-06	4.15e-06	0.281	0.719	NA	NA	0.016	0.016	NA	NA	NO	NO
RK_Unrel_Avar	RKC026.A0101.ssMod	DTI_EA_East;Chandman_IA_3cBCE_3cBCE	1.08e-81	5.99e-05	-0.699	1.699	NA	NA	0.033	0.033	NA	NA	NO	NO
RK_Unrel_Avar	RKC026.A0101.ssMod	DTI_EA_East;Konyr_Tobe_3c	1.88e-40	1.89e-05	-0.109	1.109	NA	NA	0.017	0.017	NA	NA	NO	NO
RK_Unrel_Avar	RKC026.A0101.ssMod	DTI_EA_East;North_Caucasus_7-11c	1.02e-13	8.13e-06	-0.042	1.042	NA	NA	0.014	0.014	NA	NA	NO	YES
RK_Unrel_Avar	RKC026.A0101.ssMod	DTI_EA_East;Sarm_P_DTI_4-5c	0.0221247	4.96e-06	-0.008	1.008	NA	NA	0.013	0.013	NA	NA	NO	NO
RK_Unrel_Avar	RKC026.A0101.ssMod	DTI_EA_East;Sarm_P_TT_4-5c	0.194098	1.06e-06	0.033	0.967	NA	NA	0.012	0.012	NA	NA	YES	NO
RK_Unrel_Avar	RKC026.A0101.ssMod	DTI_EA_East;Lon_P_north_6c	1.43e-05	5.43e-06	0.066	0.934	NA	NA	0.012	0.012	NA	NA	NO	NO
RK_Unrel_Avar	RKC026.A0101.ssMod	DTI_EA_East;Lon_P_south_6c	7.06e-09	6.71e-06	0.082	0.918	NA	NA	0.012	0.012	NA	NA	NO	NO
RK_Unrel_Avar	RKC026.A0101.ssMod	DTI_EA_East;Venosa_7c	8.06e-14	1.24e-05	0.054	0.946	NA	NA	0.012	0.012	NA	NA	NO	NO
RK_Unrel_Avar	RKC037.A0101.ssMod	DTI_EA_East;Chandman_IA_3cBCE_3cBCE	1.09e-43	3e-05	0.164	0.836	NA	NA	0.036	0.036	NA	NA	NO	NO
RK_Unrel_Avar	RKC037.A0101.ssMod	DTI_EA_East;Konyr_Tobe_3c	6.26e-18	8.53e-06	0.404	0.596	NA	NA	0.02	0.02	NA	NA	NO	NO
RK_Unrel_Avar	RKC037.A0101.ssMod	DTI_EA_East;North_Caucasus_7-11c	2.17e-05	3.33e-06	0.423	0.577	NA	NA	0.018	0.018	NA	NA	NO	YES
RK_Unrel_Avar	RKC037.A0101.ssMod	DTI_EA_East;Sarm_P_DTI_4-5c	0.000786612	4.2e-06	0.438	0.562	NA	NA	0.018	0.018	NA	NA	NO	NO
RK_Unrel_Avar	RKC037.A0101.ssMod	DTI_EA_East;Sarm_P_TT_4-5c	0.00637276	2.08e-06	0.456	0.544	NA	NA	0.017	0.017	NA	NA	NO	NO
RK_Unrel_Avar	RKC037.A0101.ssMod	DTI_EA_East;Lon_P_north_6c	1.12e-06	4.86e-06	0.48	0.52	NA	NA	0.017	0.017	NA	NA	NO	NO
RK_Unrel_Avar	RKC037.A0101.ssMod	DTI_EA_East;Lon_P_south_6c	0.287739	7.73e-07	0.485	0.515	NA	NA	0.016	0.016	NA	NA	YES	NO
RK_Unrel_Avar	RKC037.A0101.ssMod	DTI_EA_East;Venosa_7c	0.0544732	1.76e-06	0.472	0.528	NA	NA	0.016	0.016	NA	NA	YES	NO
RK_Unrel_Avar	RKC041.A0101.ssMod	DTI_EA_East;Chandman_IA_3cBCE_3cBCE	2.73e-133	9.79e-05	-0.827	1.827	NA	NA	0.037	0.037	NA	NA	NO	NO
RK_Unrel_Avar	RKC041.A0101.ssMod	DTI_EA_East;Konyr_Tobe_3c	6.3e-56	2.86e-05	-0.174	1.174	NA	NA	0.016	0.016	NA	NA	NO	NO
RK_Unrel_Avar	RKC041.A0101.ssMod	DTI_EA_East;North_Caucasus_7-11c	4.39e-16	8.71e-06	-0.103	1.103	NA	NA	0.014	0.014	NA	NA	NO	YES
RK_Unrel_Avar	RKC041.A0101.ssMod	DTI_EA_East;Sarm_P_DTI_4-5c	4.38e-17	1.84e-05	-0.073	1.073	NA	NA	0.013	0.013	NA	NA	NO	NO
RK_Unrel_Avar	RKC041.A0101.ssMod	DTI_EA_East;Sarm_P_TT_4-5c	2.17e-13	8.65e-06	-0.026	1.026	NA	NA	0.011	0.011	NA	NA	NO	NO
RK_Unrel_Avar	RKC041.A0101.ssMod	DTI_EA_East;Lon_P_north_6c	7.05e-30	1.88e-05	0.005	0.995	NA	NA	0.011	0.011	NA	NA	NO	NO
RK_Unrel_Avar	RKC041.A0101.ssMod	DTI_EA_East;Lon_P_south_6c	0.589313	7.66e-07	0.021	0.979	NA	NA	0.011	0.011	NA	NA	YES	NO
RK_Unrel_Avar	RKC041.A0101.ssMod	DTI_EA_East;Venosa_7c	0.0520846	3.43e-06	-0.008	1.008	NA	NA	0.011	0.011	NA	NA	YES	NO
RK_Unrel_Avar	RKC048.A0101.ssMod	DTI_EA_East;Chandman_IA_3cBCE_3cBCE	7.14e-87	6.41e-05	-0.453	1.453	NA	NA	0.036	0.036	NA	NA	NO	NO
RK_Unrel_Avar	RKC048.A0101.ssMod	DTI_EA_East;Konyr_Tobe_3c	6.02e-33	1.4e-05	0.052	0.948	NA	NA	0.019	0.019	NA	NA	NO	NO
RK_Unrel_Avar	RKC048.A0101.ssMod	DTI_EA_East;North_Caucasus_7-11c	6.62e-07	3.5e-06	0.094	0.906	NA	NA	0.016	0.016	NA	NA	NO	YES
RK_Unrel_Avar	RKC048.A0101.ssMod	DTI_EA_East;Sarm_P_DTI_4-5c	8.99e-10	1.31e-05	0.124	0.876	NA	NA	0.015	0.015	NA	NA	NO	NO
RK_Unrel_Avar	RKC048.A0101.ssMod	DTI_EA_East;Sarm_P_TT_4-5c	4.08e-10	6.4e-06	0.161	0.839	NA	NA	0.014	0.014	NA	NA	NO	NO
RK_Unrel_Avar	RKC048.A0101.ssMod	DTI_EA_East;Lon_P_north_6c	6.39e-22	1.39e-05	0.194	0.806	NA	NA	0.014	0.014	NA	NA	NO	NO
RK_Unrel_Avar	RKC048.A0101.ssMod	DTI_EA_East;Lon_P_south_6c	0.108859	1.09e-06	0.199	0.801	NA	NA	0.013	0.013	NA	NA	YES	NO
RK_Unrel_Avar	RKC048.A0101.ssMod	DTI_EA_East;Venosa_7c	0.0566007	2.27e-06	0.175	0.825	NA	NA	0.014	0.014	NA	NA	YES	NO
RK_Unrel_Avar	RKC049.A0101.ssMod	DTI_EA_East;Chandman_IA_3cBCE_3cBCE	9.86e-84	6.61e-05	-0.585	1.585	NA	NA	0.037	0.037	NA	NA	NO	NO
RK_Unrel_Avar	RKC049.A0101.ssMod	DTI_EA_East;Konyr_Tobe_3c	7.72e-41	1.88e-05	-0.053	1.053	NA	NA	0.019	0.019	NA	NA	NO	NO
RK_Unrel_Avar	RKC049.A0101.ssMod	DTI_EA_East;North_Caucasus_7-11c	2.43e-10	6.08e-06	0.006	0.994	NA	NA	0.017	0.017	NA	NA	NO	YES
RK_Unrel_Avar	RKC049.A0101.ssMod	DTI_EA_East;Sarm_P_DTI_4-5c	8.05e-08	9.48e-06	0.045	0.955	NA	NA	0.015	0.015	NA	NA	NO	NO
RK_Unrel_Avar	RKC049.A0101.ssMod	DTI_EA_East;Sarm_P_TT_4-5c	2.82e-06	4.07e-06	0.081	0.919	NA	NA	0.014	0.014	NA	NA	NO	NO
RK_Unrel_Avar	RKC049.A0101.ssMod	DTI_EA_East;Lon_P_north_6c	1.09e-18	1.15e-05	0.119	0.881	NA	NA	0.013	0.013	NA	NA	NO	NO
RK_Unrel_Avar	RKC049.A0101.ssMod	DTI_EA_East;Lon_P_south_6c	0.0385048	1.95e-06	0.122	0.878	NA	NA	0.013	0.013	NA	NA	NO	NO
RK_Unrel_Avar	RKC049.A0101.ssMod	DTI_EA_East;Venosa_7c	0.00293177	5e-06	0.097	0.903	NA	NA	0.014	0.014	NA	NA	NO	NO
RK_Unrel_Avar	RKF003.A0101.ssMod	DTI_EA_East;Chandman_IA_3cBCE_3cBCE	1.16e-36	2.03e-05	0.057	0.943	NA	NA	0.034	0.034	NA	NA	NO	NO
RK_Unrel_Avar	RKF003.A0101.ssMod	DTI_EA_East;Konyr_Tobe_3c	6.74e-15	8.36e-06	0.346	0.654	NA	NA	0.019	0.019	NA	NA	NO	NO
RK_Unrel_Avar	RKF003.A0101.ssMod	DTI_EA_East;North_Caucasus_7-11c	0.00258177	4.66e-06	0.368	0.632	NA	NA	0.018	0.018	NA	NA	NO	YES
RK_Unrel_Avar	RKF003.A0101.ssMod	DTI_EA_East;Sarm_P_DTI_4-5c	0.0822654	1.25e-06	0.394	0.606	NA	NA	0.017	0.017	NA	NA	YES	NO
RK_Unrel_Avar	RKF003.A0101.ssMod	DTI_EA_East;Sarm_P_TT_4-5c	0.0228903	1.61e-06	0.424	0.576	NA	NA	0.016	0.016	NA	NA	NO	NO
RK_Unrel_Avar	RKF003.A0101.ssMod	DTI_EA_East;Lon_P_north_6c	9.97e-06	2.27e-06	0.442	0.558	NA	NA	0.016	0.016	NA	NA	NO	NO
RK_Unrel_Avar	RKF003.A0101.ssMod	DTI_EA_East;Lon_P_south_6c	0.0264053	4.21e-06	0.457	0.543	NA	NA	0.015	0.015	NA	NA	NO	NO
RK_Unrel_Avar	RKF003.A0101.ssMod	DTI_EA_East;Venosa_7c	0.00219692	6.43e-06	0.442	0.558	NA	NA	0.016	0.016	NA	NA	NO	NO
RK_Unrel_Avar	RKF006.A0101.ssMod	DTI_EA_East;Chandman_IA_3cBCE_3cBCE	1.45e-61	4.02e-05	-0.132	1.132	NA	NA	0.038	0.038	NA	NA	NO	NO
RK_Unrel_Avar	RKF006.A0101.ssMod	DTI_EA_East;Konyr_Tobe_3c	1.52e-25	1.01e-05	0.213	0.787	NA	NA	0.021	0.021	NA	NA	NO	NO
RK_Unrel_Avar	RKF006.A0101.ssMod	DTI_EA_East;North_Caucasus_7-11c	6.51e-05	2.98e-06	0.238	0.762	NA	NA	0.019	0.019	NA	NA	NO	YES
RK_Unrel_Avar	RKF006.A0101.ssMod	DTI_EA_East;Sarm_P_DTI_4-5c	0.00103314	5.36e-06	0.269	0.731	NA	NA	0.018	0.018	NA	NA	NO	NO
RK_Unrel_Avar	RKF006.A0101.ssMod	DTI_EA_East;Sarm_P_TT_4-5c	0.00035571	2.85e-06	0.304	0.696	NA	NA	0.017	0.017	NA	NA	NO	NO
RK_Unrel_Avar	RKF006.A0101.ssMod	DTI_EA_East;Lon_P_north_6c	3.73e-10	6.8e-06	0.333	0.667	NA	NA	0.016	0.016	NA	NA	NO	NO
RK_Unrel_Avar	RKF006.A0101.ssMod	DTI_EA_East;Lon_P_south_6c	0.0379385	1.52e-06	0.336	0.664	NA	NA	0.016	0.016	NA	NA	NO	NO
RK_Unrel_Avar	RKF006.A0101.ssMod	DTI_EA_East;Venosa_7c	0.00984393	2.85e-06	0.315	0.685	NA	NA	0.017	0.017	NA	NA	NO	NO
RK_Unrel_Avar	RKF007.A0101.ssMod	DTI_EA_East;Chandman_IA_3cBCE_3cBCE	2.66e-60	3.72e-05	-0.166	1.166	NA	NA	0.036	0.036	NA	NA	NO	NO
RK_Unrel_Avar	RKF007.A0101.ssMod	DTI_EA_East;Konyr_Tobe_3c	9.18e-23	1.57e-05	0.175	0.825	NA	NA	0.02	0.02	NA	NA	NO	NO
RK_Unrel_Avar	RKF007.A0101.ssMod	DTI_EA_East;North_Caucasus_7-11c	3.03e-05	7.06e-06	0.205	0.795	NA	NA	0.019	0.019	NA	NA	NO	YES
RK_Unrel_Avar	RKF007.A0101.ssMod	DTI_EA_East;Sarm_P_DTI_4-5c	0.00109273	2.77e-06	0.235	0.765	NA	NA	0.018	0.018	NA	NA	NO	NO
RK_Unrel_Avar	RKF007.A0101.ssMod	DTI_EA_East;Sarm_P_TT_4-5c	0.000968674	2.55e-06	0.267	0.733	NA	NA	0.017	0.017	NA	NA	NO	NO
RK_Unrel_Avar	RKF007.A0101.ssMod	DTI_EA_East;Lon_P_north_6c	6.62e-09	4.14e-06	0.295	0.705	NA	NA	0.017	0.017	NA	NA	NO	NO
RK_Unrel_Avar	RKF007.A0101.ssMod	DTI_EA_East;Lon_P_south_6c	0.132629	3.88e-06	0.3	0.7	NA	NA	0.016	0.016	NA	NA	YES	NO
RK_Unrel_Avar	RKF007.A0101.ssMod	DTI_EA_East;Venosa_7c	0.00653653	7.89e-06	0.279	0.721	NA	NA	0.017	0.017	NA	NA	NO	NO
RK_Unrel_Avar	RKF009.A0101.ssMod	DTI_EA_East;Chandman_IA_3cBCE_3cBCE	2.16e-44	2.24e-05	-0.952	1.952	NA	NA	0.052	0.052	NA	NA	NO	NO
RK_Unrel_Avar	RKF009.A0101.ssMod	DTI_EA_East;Konyr_Tobe_3c	4.93e-24	1.86e-05	-0.266	1.266	NA	NA	0.028	0.028	NA	NA	NO	NO
RK_Unrel_Avar	RKF009.A0101.ssMod	DTI_EA_East;North_Caucasus_7-11c	4.6e-07	5.56e-06	-0.141	1.141	NA	NA	0.023	0.023	NA	NA	NO	YES
RK_Unrel_Avar	RKF009.A0101.ssMod	DTI_EA_East;Sarm_P_DTI_4-5c	7.45e-07	2.47e-06	-0.089	1.089	NA	NA	0.02	0.02	NA	NA	NO	NO
RK_Unrel_Avar	RKF009.A0101.ssMod	DTI_EA_East;Sarm_P_TT_4-5c	3.59e-08	2.57e-06	-0.052	1.052	NA	NA	0.018	0.018	NA	NA	NO	NO
RK_Unrel_Avar	RKF009.A0101.ssMod	DTI_EA_East;Lon_P_north_6c	4.38e-17	3.87e-06	-0.026	1.026	NA	NA	0.018	0.018	NA	NA	NO	NO
RK_Unrel_Avar	RKF009.A0101.ssMod	DTI_EA_East;Lon_P_south_6c	0.383166	4.75e-06	-0.006	1.006	NA	NA	0.018	0.018	NA	NA	YES	NO
RK_Unrel_Avar	RKF009.A0101.ssMod	DTI_EA_East;Venosa_7c	0.0246452	8.73e-06	-0.034	1.034	NA	NA	0.019	0.019	NA	NA	NO	NO
RK_Unrel_Avar	RKF021.A0101.ssMod	DTI_EA_East;Chandman_IA_3cBCE_3cBCE	2.34e-36	3.24e-05	0.068	0.932	NA	NA	0.035	0.035	NA	NA	NO	NO
RK_Unrel_Avar	RKF021.A0101.ssMod	DTI_EA_East;Konyr_Tobe_3c	2.35e-12	7.28e-06	0.335	0.665	NA	NA	0.021	0.021	NA	NA	NO	NO
RK_Unrel_Avar	RKF021.A0101.ssMod	DTI_EA_East;North_Caucasus_7-11c	0.0198684	1.92e-06	0.35	0.65	NA	NA	0.02	0.02	NA	NA	NO	YES
RK_Unrel_Avar	RKF021.A0101.ssMod	DTI_EA_East;Sarm_P_DTI_4-5c	0.000868084	3.94e-06	0.367	0.633	NA	NA	0.02	0.02	NA	NA	NO	NO
RK_Unrel_Avar	RKF021.A0101.ssMod	DTI_EA_East;Sarm_P_TT_4-5c	0.00100734	2.04e-06	0.396	0.604	NA	NA	0.019	0.019	NA	NA	NO	NO
RK_Unrel_Avar	RKF021.A0101.ssMod	DTI_EA_East;Lon_P_north_6c	4.46e-08	5.35e-06	0.422	0.578	NA	NA	0.018	0.018	NA	NA	NO	NO
RK_Unrel_Avar	RKF021.A0101.ssMod	DTI_EA_East;Lon_P_south_6c	0.0219974	1.44e-06	0.423	0.577	NA	NA	0.018	0.018	NA	NA	NO	NO
RK_Unrel_Avar	RKF021.A0101.ssMod	DTI_EA_East;Venosa_7c	0.0066228	2.67e-06	0.41	0.59	NA	NA	0.018	0.018	NA	NA	NO	NO
RK_Unrel_Avar	RKF039.A0101.ssMod	DTI_EA_East;Chandman_IA_3cBCE_3cBCE	0.58094	2.37e-06	0.867	0.133	NA	NA	0.027	0.027	NA	NA	YES	NO
RK_Unrel_Avar	RKF039.A0101.ssMod	DTI_EA_East;Konyr_Tobe_3c	0.216127	3.58e-06	0.923	0.077	NA	NA	0.018	0.018	NA	NA	YES	NO
RK_Unrel_Avar	RKF039.A0101.ssMod	DTI_EA_East;North_Caucasus_7-11c	0.150121	3.8e-06	0.931	0.069	NA	NA	0.016	0.016	NA	NA	YES	YES
RK_Unrel_Avar	RKF039.A0101.ssMod	DTI_EA_East;Sarm_P_DTI_4-5c	0.373294	2.96e-06	0.926	0.074	NA	NA	0.016	0.016	NA	NA	YES	NO
RK_Unrel_Avar	RKF039.A0101.ssMod	DTI_EA_East;Sarm_P_TT_4-5c	0.309449	3.3e-06	0.931	0.069	NA	NA	0.015	0.015	NA	NA	YES	NO
RK_Unrel_Avar	RKF039.A0101.ssMod	DTI_EA_East;Lon_P_north_6c	0.360699	3.06e-06	0.931	0.069	NA	NA	0.015	0.015	NA	NA	YES	NO
RK_Unrel_Avar	RKF039.A0101.ssMod	DTI_EA_East;Lon_P_south_6c	0.105797	3.74e-06	0.943	0.057	NA	NA	0.014	0.014	NA	NA	YES	NO
RK_Unrel_Avar	RKF039.A0101.ssMod	DTI_EA_East;Venosa_7c	0.0879548	3.93e-06	0.942	0.058	NA	NA	0.015	0.015	NA	NA	YES	NO
RK_Unrel_Avar	RKF044.A0101.ssMod	DTI_EA_East;Chandman_IA_3cBCE_3cBCE	0.000374682	9.29e-06	0.829	0.171	NA	NA	0.029	0.029	NA	NA	NO	NO
RK_Unrel_Avar	RKF044.A0101.ssMod	DTI_EA_East;Konyr_Tobe_3c	0.000175195	1.22e-05	0.891	0.109	NA	NA	0.019	0.019	NA	NA	NO	NO
RK_Unrel_Avar	RKF044.A0101.ssMod	DTI_EA_East;North_Caucasus_7-11c	0.000563691	1.18e-05	0.894	0.106	NA	NA	0.018	0.018	NA	NA	NO	YES
RK_Unrel_Avar	RKF044.A0101.ssMod	DTI_EA_East;Sarm_P_DTI_4-5c	0.0110548	9.86e-06	0.883	0.117	NA	NA	0.018	0.018	NA	NA	NO	NO
RK_Unrel_Avar	RKF044.A0101.ssMod	DTI_EA_East;Sarm_P_TT_4-5c	0.00770106	1.1e-05	0.891	0.109	NA	NA	0.017	0.017	NA	NA	NO	NO
RK_Unrel_Avar	RKF044.A0101.ssMod	DTI_EA_East;Lon_P_north_6c	0.0102834	1.02e-05	0.892	0.108	NA	NA	0.016	0.016	NA	NA	NO	NO
RK_Unrel_Avar	RKF044.A0101.ssMod	DTI_EA_East;Lon_P_south_6c	0.00102403	1.23e-05	0.906	0.094	NA	NA	0.015	0.015	NA	NA	NO	NO
RK_Unrel_Avar	RKF044.A0101.ssMod	DTI_EA_East;Venosa_7c	0.000557396	1.21e-05	0.907	0.093	NA	NA	0.016	0.016	NA	NA	NO	NO
RK_Unrel_Avar	RKF045.A0101.ssMod	DTI_EA_East;Chandman_IA_3cBCE_3cBCE	6.21e-70	3.69e-05	-0.293	1.293	NA	NA	0.042	0.042	NA	NA	NO	NO
RK_Unrel_Avar	RKF045.A0101.ssMod	DTI_EA_East;Konyr_Tobe_3c	1.06e-30	1.68e-05	0.129	0.871	NA	NA	0.022	0.022	NA	NA	NO	NO
RK_Unrel_Avar	RKF045.A0101.ssMod	DTI_EA_East;North_Caucasus_7-11c	3.79e-09	8.23e-06	0.181	0.819	NA	NA	0.02	0.02	NA	NA	NO	YES
RK_Unrel_Avar	RKF045.A0101.ssMod	DTI_EA_East;Sarm_P_DTI_4-5c	4.24e-06	3.59e-06	0.194	0.806	NA	NA	0.019	0.019	NA	NA	NO	NO
RK_Unrel_Avar	RKF045.A0101.ssMod	DTI_EA_East;Sarm_P_TT_4-5c	1.56e-05	2.9e-06	0.23	0.77	NA	NA	0.018	0.018	NA	NA	NO	NO
RK_Unrel_Avar	RKF045.A0101.ssMod	DTI_EA_East;Lon_P_north_6c	4.86e-14	4.43e-06	0.258	0.742	NA	NA	0.017	0.017	NA	NA	NO	NO
RK_Unrel_Avar	RKF045.A0101.ssMod	DTI_EA_East;Lon_P_south_6c	0.0474825	6.02e-06	0.269	0.731	NA	NA	0.017	0.017	NA	NA	NO	NO
RK_Unrel_Avar	RKF045.A0101.ssMod	DTI_EA_East;Venosa_7c	0.000407498	9.55e-06	0.249	0.751	NA	NA	0.017	0.017	NA	NA	NO	NO
RK_Unrel_Avar	RKF048.A0101.ssMod	DTI_EA_East;Chandman_IA_3cBCE_3cBCE	6.22e-14	7.03e-06	0.154	0.846	NA	NA	0.038	0.038	NA	NA	NO	NO
RK_Unrel_Avar	RKF048.A0101.ssMod	DTI_EA_East;Konyr_Tobe_3c	1.95e-06	5.9e-06	0.43	0.57	NA	NA	0.023	0.023	NA	NA	NO	NO
RK_Unrel_Avar	RKF048.A0101.ssMod	DTI_EA_East;North_Caucasus_7-11c	0.00352502	3.72e-06	0.456	0.544	NA	NA	0.022	0.022	NA	NA	NO	YES
RK_Unrel_Avar	RKF048.A0101.ssMod	DTI_EA_East;Sarm_P_DTI_4-5c	0.29644	9.29e-07	0.477	0.523	NA	NA	0.02	0.02	NA	NA	YES	NO
RK_Unrel_Avar	RKF048.A0101.ssMod	DTI_EA_East;Sarm_P_TT_4-5c	0.0198085	2.18e-06	0.504	0.496	NA	NA	0.019	0.019	NA	NA	NO	NO
RK_Unrel_Avar	RKF048.A0101.ssMod	DTI_EA_East;Lon_P_north_6c	0.0533764	1.05e-06	0.514	0.486	NA	NA	0.019	0.019	NA	NA	YES	NO
RK_Unrel_Avar	RKF048.A0101.ssMod	DTI_EA_East;Lon_P_south_6c	4.16e-05	5.59e-06	0.535	0.465	NA	NA	0.019	0.019	NA	NA	NO	NO
RK_Unrel_Avar	RKF048.A0101.ssMod	DTI_EA_East;Venosa_7c	5.31e-06	5.85e-06	0.52	0.48	NA	NA	0.02	0.02	NA	NA	NO	NO
RK_Unrel_Avar	RKF049.A0101.ssMod	DTI_EA_East;Chandman_IA_3cBCE_3cBCE	1.71e-22	1.19e-05	-0.091	1.091	NA	NA	0.034	0.034	NA	NA	NO	NO
RK_Unrel_Avar	RKF049.A0101.ssMod	DTI_EA_East;Konyr_Tobe_3c	2.99e-14	1.57e-05	0.269	0.731	NA	NA	0.022	0.022	NA	NA	NO	NO
RK_Unrel_Avar	RKF049.A0101.ssMod	DTI_EA_East;North_Caucasus_7-11c	3.59e-10	1.22e-05	0.308	0.692	NA	NA	0.02	0.02	NA	NA	NO	YES
RK_Unrel_Avar	RKF049.A0101.ssMod	DTI_EA_East;Sarm_P_DTI_4-5c	0.504031	2.13e-06	0.325	0.675	NA	NA	0.019	0.019	NA	NA	YES	NO
RK_Unrel_Avar	RKF049.A0101.ssMod	DTI_EA_East;Sarm_P_TT_4-5c	0.0479756	5.7e-06	0.356	0.644	NA	NA	0.018	0.018	NA	NA	NO	NO
RK_Unrel_Avar	RKF049.A0101.ssMod	DTI_EA_East;Lon_P_north_6c	0.56122	2.71e-06	0.375	0.625	NA	NA	0.017	0.017	NA	NA	YES	NO
RK_Unrel_Avar	RKF049.A0101.ssMod	DTI_EA_East;Lon_P_south_6c	7.61e-13	1.56e-05	0.405	0.595	NA	NA	0.017	0.017	NA	NA	NO	NO
RK_Unrel_Avar	RKF049.A0101.ssMod	DTI_EA_East;Venosa_7c	1.54e-16	1.85e-05	0.387	0.613	NA	NA	0.018	0.018	NA	NA	NO	NO
RK_Unrel_Avar	RKF054.A0101.ssMod	DTI_EA_East;Chandman_IA_3cBCE_3cBCE	7.57e-109	7.03e-05	-0.853	1.853	NA	NA	0.034	0.034	NA	NA	NO	NO
RK_Unrel_Avar	RKF054.A0101.ssMod	DTI_EA_East;Konyr_Tobe_3c	1.19e-52	2.81e-05	-0.18	1.18	NA	NA	0.015	0.015	NA	NA	NO	NO
RK_Unrel_Avar	RKF054.A0101.ssMod	DTI_EA_East;North_Caucasus_7-11c	2.71e-14	1.3e-05	-0.128	1.128	NA	NA	0.013	0.013	NA	NA	NO	YES
RK_Unrel_Avar	RKF054.A0101.ssMod	DTI_EA_East;Sarm_P_DTI_4-5c	1.45e-08	5.41e-06	-0.08	1.08	NA	NA	0.012	0.012	NA	NA	NO	NO
RK_Unrel_Avar	RKF054.A0101.ssMod	DTI_EA_East;Sarm_P_TT_4-5c	6.15e-09	3.8e-06	-0.035	1.035	NA	NA	0.011	0.011	NA	NA	NO	NO
RK_Unrel_Avar	RKF054.A0101.ssMod	DTI_EA_East;Lon_P_north_6c	1.96e-21	7.14e-06	-0.006	1.006	NA	NA	0.01	0.01	NA	NA	NO	NO
RK_Unrel_Avar	RKF054.A0101.ssMod	DTI_EA_East;Lon_P_south_6c	0.00126402	8.24e-06	0.017	0.983	NA	NA	0.01	0.01	NA	NA	NO	NO
RK_Unrel_Avar	RKF054.A0101.ssMod	DTI_EA_East;Venosa_7c	2.65e-06	1.53e-05	-0.011	1.011	NA	NA	0.011	0.011	NA	NA	NO	NO
RK_Unrel_Avar	RKF057.A0101.ssMod	DTI_EA_East;Chandman_IA_3cBCE_3cBCE	1.67e-116	9.18e-05	-0.89	1.89	NA	NA	0.035	0.035	NA	NA	NO	NO
RK_Unrel_Avar	RKF057.A0101.ssMod	DTI_EA_East;Konyr_Tobe_3c	4.34e-64	2.69e-05	-0.17	1.17	NA	NA	0.016	0.016	NA	NA	NO	NO
RK_Unrel_Avar	RKF057.A0101.ssMod	DTI_EA_East;North_Caucasus_7-11c	2.31e-15	9.3e-06	-0.124	1.124	NA	NA	0.013	0.013	NA	NA	NO	YES
RK_Unrel_Avar	RKF057.A0101.ssMod	DTI_EA_East;Sarm_P_DTI_4-5c	1.03e-14	1.32e-05	-0.078	1.078	NA	NA	0.012	0.012	NA	NA	NO	NO
RK_Unrel_Avar	RKF057.A0101.ssMod	DTI_EA_East;Sarm_P_TT_4-5c	8.74e-14	5.93e-06	-0.037	1.037	NA	NA	0.011	0.011	NA	NA	NO	NO
RK_Unrel_Avar	RKF057.A0101.ssMod	DTI_EA_East;Lon_P_north_6c	3.3e-33	1.48e-05	-0.01	1.01	NA	NA	0.011	0.011	NA	NA	NO	NO
RK_Unrel_Avar	RKF057.A0101.ssMod	DTI_EA_East;Lon_P_south_6c	0.0410702	2.32e-06	0.01	0.99	NA	NA	0.011	0.011	NA	NA	NO	NO
RK_Unrel_Avar	RKF057.A0101.ssMod	DTI_EA_East;Venosa_7c	6.14e-05	7.14e-06	-0.018	1.018	NA	NA	0.011	0.011	NA	NA	NO	NO
RK_Unrel_Avar	RKF063.A0101.ssMod	DTI_EA_East;Chandman_IA_3cBCE_3cBCE	3.55e-31	2.6e-05	-0.039	1.039	NA	NA	0.035	0.035	NA	NA	NO	NO
RK_Unrel_Avar	RKF063.A0101.ssMod	DTI_EA_East;Konyr_Tobe_3c	1.01e-08	4.22e-06	0.3	0.7	NA	NA	0.02	0.02	NA	NA	NO	NO
RK_Unrel_Avar	RKF063.A0101.ssMod	DTI_EA_East;North_Caucasus_7-11c	0.00211084	1.58e-06	0.336	0.664	NA	NA	0.018	0.018	NA	NA	NO	YES
RK_Unrel_Avar	RKF063.A0101.ssMod	DTI_EA_East;Sarm_P_DTI_4-5c	7.6e-05	4.81e-06	0.361	0.639	NA	NA	0.018	0.018	NA	NA	NO	NO
RK_Unrel_Avar	RKF063.A0101.ssMod	DTI_EA_East;Sarm_P_TT_4-5c	5.14e-08	3.44e-06	0.391	0.609	NA	NA	0.017	0.017	NA	NA	NO	NO
RK_Unrel_Avar	RKF063.A0101.ssMod	DTI_EA_East;Lon_P_north_6c	3.18e-10	6.39e-06	0.415	0.585	NA	NA	0.017	0.017	NA	NA	NO	NO
RK_Unrel_Avar	RKF063.A0101.ssMod	DTI_EA_East;Lon_P_south_6c	3.18e-08	3.68e-06	0.428	0.572	NA	NA	0.016	0.016	NA	NA	NO	NO
RK_Unrel_Avar	RKF063.A0101.ssMod	DTI_EA_East;Venosa_7c	7.28e-10	5.23e-06	0.418	0.582	NA	NA	0.016	0.016	NA	NA	NO	NO
RK_Unrel_Avar	RKF066.A0101.ssMod	DTI_EA_East;Chandman_IA_3cBCE_3cBCE	1.25e-80	5.34e-05	-0.125	1.125	NA	NA	0.038	0.038	NA	NA	NO	NO
RK_Unrel_Avar	RKF066.A0101.ssMod	DTI_EA_East;Konyr_Tobe_3c	9.78e-41	2.01e-05	0.172	0.828	NA	NA	0.022	0.022	NA	NA	NO	NO
RK_Unrel_Avar	RKF066.A0101.ssMod	DTI_EA_East;North_Caucasus_7-11c	4.29e-15	1.06e-05	0.201	0.799	NA	NA	0.019	0.019	NA	NA	NO	YES
RK_Unrel_Avar	RKF066.A0101.ssMod	DTI_EA_East;Sarm_P_DTI_4-5c	2.78e-06	4.78e-06	0.224	0.776	NA	NA	0.017	0.017	NA	NA	NO	NO
RK_Unrel_Avar	RKF066.A0101.ssMod	DTI_EA_East;Sarm_P_TT_4-5c	0.00013193	3.01e-06	0.25	0.75	NA	NA	0.016	0.016	NA	NA	NO	NO
RK_Unrel_Avar	RKF066.A0101.ssMod	DTI_EA_East;Lon_P_north_6c	4.72e-10	5.12e-06	0.281	0.719	NA	NA	0.016	0.016	NA	NA	NO	NO
RK_Unrel_Avar	RKF066.A0101.ssMod	DTI_EA_East;Lon_P_south_6c	0.0274836	5.32e-06	0.281	0.719	NA	NA	0.016	0.016	NA	NA	NO	NO
RK_Unrel_Avar	RKF066.A0101.ssMod	DTI_EA_East;Venosa_7c	0.000138661	8.64e-06	0.259	0.741	NA	NA	0.017	0.017	NA	NA	NO	NO
RK_Unrel_Avar	RKF069.A0101.ssMod	DTI_EA_East;Chandman_IA_3cBCE_3cBCE	2.04e-92	5.97e-05	-0.857	1.857	NA	NA	0.036	0.036	NA	NA	NO	NO
RK_Unrel_Avar	RKF069.A0101.ssMod	DTI_EA_East;Konyr_Tobe_3c	1.04e-45	3.19e-05	-0.189	1.189	NA	NA	0.016	0.016	NA	NA	NO	NO
RK_Unrel_Avar	RKF069.A0101.ssMod	DTI_EA_East;North_Caucasus_7-11c	2.27e-16	1.65e-05	-0.113	1.113	NA	NA	0.014	0.014	NA	NA	NO	YES
RK_Unrel_Avar	RKF069.A0101.ssMod	DTI_EA_East;Sarm_P_DTI_4-5c	0.00549591	2.22e-06	-0.075	1.075	NA	NA	0.013	0.013	NA	NA	NO	NO
RK_Unrel_Avar	RKF069.A0101.ssMod	DTI_EA_East;Sarm_P_TT_4-5c	0.00384887	3.94e-06	-0.031	1.031	NA	NA	0.012	0.012	NA	NA	NO	NO
RK_Unrel_Avar	RKF069.A0101.ssMod	DTI_EA_East;Lon_P_north_6c	4.68e-13	4.31e-06	0	1	NA	NA	0.011	0.011	NA	NA	NO	NO
RK_Unrel_Avar	RKF069.A0101.ssMod	DTI_EA_East;Lon_P_south_6c	2.97e-09	1.6e-05	0.023	0.977	NA	NA	0.012	0.012	NA	NA	NO	NO
RK_Unrel_Avar	RKF069.A0101.ssMod	DTI_EA_East;Venosa_7c	2.67e-15	2.56e-05	-0.007	1.007	NA	NA	0.012	0.012	NA	NA	NO	NO
RK_Unrel_Avar	RKF071.A0101.ssMod	DTI_EA_East;Chandman_IA_3cBCE_3cBCE	1.71e-53	3.12e-05	-0.925	1.925	NA	NA	0.055	0.055	NA	NA	NO	NO
RK_Unrel_Avar	RKF071.A0101.ssMod	DTI_EA_East;Konyr_Tobe_3c	1.51e-28	9.82e-06	-0.188	1.188	NA	NA	0.027	0.027	NA	NA	NO	NO
RK_Unrel_Avar	RKF071.A0101.ssMod	DTI_EA_East;North_Caucasus_7-11c	3.47e-10	4.42e-06	-0.134	1.134	NA	NA	0.023	0.023	NA	NA	NO	YES
RK_Unrel_Avar	RKF071.A0101.ssMod	DTI_EA_East;Sarm_P_DTI_4-5c	7.96e-09	4.99e-06	-0.069	1.069	NA	NA	0.02	0.02	NA	NA	NO	NO
RK_Unrel_Avar	RKF071.A0101.ssMod	DTI_EA_East;Sarm_P_TT_4-5c	4.8e-10	3.12e-06	-0.039	1.039	NA	NA	0.018	0.018	NA	NA	NO	NO
RK_Unrel_Avar	RKF071.A0101.ssMod	DTI_EA_East;Lon_P_north_6c	1.22e-16	5.02e-06	-0.007	1.007	NA	NA	0.018	0.018	NA	NA	NO	NO
RK_Unrel_Avar	RKF071.A0101.ssMod	DTI_EA_East;Lon_P_south_6c	0.326234	4.38e-07	0.014	0.986	NA	NA	0.018	0.018	NA	NA	YES	NO
RK_Unrel_Avar	RKF071.A0101.ssMod	DTI_EA_East;Venosa_7c	0.0148738	1.24e-06	-0.016	1.016	NA	NA	0.018	0.018	NA	NA	NO	NO
RK_Unrel_Avar	RKF072.A0101.ssMod	DTI_EA_East;Chandman_IA_3cBCE_3cBCE	4.67e-40	2.54e-05	-0.277	1.277	NA	NA	0.036	0.036	NA	NA	NO	NO
RK_Unrel_Avar	RKF072.A0101.ssMod	DTI_EA_East;Konyr_Tobe_3c	1.35e-14	1.21e-05	0.147	0.853	NA	NA	0.02	0.02	NA	NA	NO	NO
RK_Unrel_Avar	RKF072.A0101.ssMod	DTI_EA_East;North_Caucasus_7-11c	0.000126697	9.85e-06	0.174	0.826	NA	NA	0.018	0.018	NA	NA	NO	YES
RK_Unrel_Avar	RKF072.A0101.ssMod	DTI_EA_East;Sarm_P_DTI_4-5c	0.0624722	1.06e-06	0.21	0.79	NA	NA	0.017	0.017	NA	NA	YES	NO
RK_Unrel_Avar	RKF072.A0101.ssMod	DTI_EA_East;Sarm_P_TT_4-5c	5.18e-06	3.57e-06	0.249	0.751	NA	NA	0.016	0.016	NA	NA	NO	NO
RK_Unrel_Avar	RKF072.A0101.ssMod	DTI_EA_East;Lon_P_north_6c	1.7e-07	2.73e-06	0.275	0.725	NA	NA	0.016	0.016	NA	NA	NO	NO
RK_Unrel_Avar	RKF072.A0101.ssMod	DTI_EA_East;Lon_P_south_6c	1.58e-10	1.11e-05	0.283	0.717	NA	NA	0.016	0.016	NA	NA	NO	NO
RK_Unrel_Avar	RKF072.A0101.ssMod	DTI_EA_East;Venosa_7c	1.47e-12	1.62e-05	0.262	0.738	NA	NA	0.017	0.017	NA	NA	NO	NO
RK_Unrel_Avar	RKF091.A0101.ssMod	DTI_EA_East;Chandman_IA_3cBCE_3cBCE	6.94e-72	4.08e-05	-0.188	1.188	NA	NA	0.035	0.035	NA	NA	NO	NO
RK_Unrel_Avar	RKF091.A0101.ssMod	DTI_EA_East;Konyr_Tobe_3c	5.76e-30	1.41e-05	0.196	0.804	NA	NA	0.019	0.019	NA	NA	NO	NO
RK_Unrel_Avar	RKF091.A0101.ssMod	DTI_EA_East;North_Caucasus_7-11c	1.28e-08	5.87e-06	0.217	0.783	NA	NA	0.018	0.018	NA	NA	NO	YES
RK_Unrel_Avar	RKF091.A0101.ssMod	DTI_EA_East;Sarm_P_DTI_4-5c	3.86e-06	3.83e-06	0.241	0.759	NA	NA	0.017	0.017	NA	NA	NO	NO
RK_Unrel_Avar	RKF091.A0101.ssMod	DTI_EA_East;Sarm_P_TT_4-5c	6.32e-05	2.08e-06	0.273	0.727	NA	NA	0.016	0.016	NA	NA	NO	NO
RK_Unrel_Avar	RKF091.A0101.ssMod	DTI_EA_East;Lon_P_north_6c	1.7e-13	5.23e-06	0.299	0.701	NA	NA	0.016	0.016	NA	NA	NO	NO
RK_Unrel_Avar	RKF091.A0101.ssMod	DTI_EA_East;Lon_P_south_6c	0.0429042	2.7e-06	0.304	0.696	NA	NA	0.015	0.015	NA	NA	NO	NO
RK_Unrel_Avar	RKF091.A0101.ssMod	DTI_EA_East;Venosa_7c	0.000675476	6.92e-06	0.283	0.717	NA	NA	0.016	0.016	NA	NA	NO	NO
RK_Unrel_Avar	RKF096.A0101.ssMod	DTI_EA_East;Chandman_IA_3cBCE_3cBCE	4.87e-10	2.86e-06	0.161	0.839	NA	NA	0.045	0.045	NA	NA	NO	NO
RK_Unrel_Avar	RKF096.A0101.ssMod	DTI_EA_East;Konyr_Tobe_3c	0.000735709	2.28e-06	0.445	0.555	NA	NA	0.027	0.027	NA	NA	NO	NO
RK_Unrel_Avar	RKF096.A0101.ssMod	DTI_EA_East;North_Caucasus_7-11c	0.472388	9.54e-07	0.456	0.544	NA	NA	0.026	0.026	NA	NA	YES	YES
RK_Unrel_Avar	RKF096.A0101.ssMod	DTI_EA_East;Sarm_P_DTI_4-5c	0.455777	3.59e-07	0.493	0.507	NA	NA	0.023	0.023	NA	NA	YES	NO
RK_Unrel_Avar	RKF096.A0101.ssMod	DTI_EA_East;Sarm_P_TT_4-5c	0.720862	5.35e-07	0.512	0.488	NA	NA	0.022	0.022	NA	NA	YES	NO
RK_Unrel_Avar	RKF096.A0101.ssMod	DTI_EA_East;Lon_P_north_6c	0.198534	3.63e-07	0.521	0.479	NA	NA	0.022	0.022	NA	NA	YES	NO
RK_Unrel_Avar	RKF096.A0101.ssMod	DTI_EA_East;Lon_P_south_6c	0.750879	9.02e-07	0.531	0.469	NA	NA	0.022	0.022	NA	NA	YES	NO
RK_Unrel_Avar	RKF096.A0101.ssMod	DTI_EA_East;Venosa_7c	0.643787	1.69e-06	0.509	0.491	NA	NA	0.023	0.023	NA	NA	YES	NO
RK_Unrel_Avar	RKF097.A0101.ssMod	DTI_EA_East;Chandman_IA_3cBCE_3cBCE	3.38e-23	1.22e-05	-0.472	1.472	NA	NA	0.062	0.062	NA	NA	NO	NO
RK_Unrel_Avar	RKF097.A0101.ssMod	DTI_EA_East;Konyr_Tobe_3c	1.08e-07	5.04e-06	0.036	0.964	NA	NA	0.032	0.032	NA	NA	NO	NO
RK_Unrel_Avar	RKF097.A0101.ssMod	DTI_EA_East;North_Caucasus_7-11c	0.0777166	2.39e-06	0.096	0.904	NA	NA	0.03	0.03	NA	NA	YES	YES
RK_Unrel_Avar	RKF097.A0101.ssMod	DTI_EA_East;Sarm_P_DTI_4-5c	1.53e-05	2.49e-06	0.129	0.871	NA	NA	0.027	0.027	NA	NA	NO	NO
RK_Unrel_Avar	RKF097.A0101.ssMod	DTI_EA_East;Sarm_P_TT_4-5c	5.85e-07	2e-06	0.182	0.818	NA	NA	0.025	0.025	NA	NA	NO	NO
RK_Unrel_Avar	RKF097.A0101.ssMod	DTI_EA_East;Lon_P_north_6c	6.49e-09	2.48e-06	0.208	0.792	NA	NA	0.025	0.025	NA	NA	NO	NO
RK_Unrel_Avar	RKF097.A0101.ssMod	DTI_EA_East;Lon_P_south_6c	0.0142365	1.32e-06	0.221	0.779	NA	NA	0.023	0.023	NA	NA	NO	NO
RK_Unrel_Avar	RKF097.A0101.ssMod	DTI_EA_East;Venosa_7c	0.0123498	2.05e-06	0.193	0.807	NA	NA	0.023	0.023	NA	NA	NO	NO
RK_Unrel_Avar	RKF101.A0101.ssMod	DTI_EA_East;Chandman_IA_3cBCE_3cBCE	7.8e-17	9.44e-06	0.293	0.707	NA	NA	0.034	0.034	NA	NA	NO	NO
RK_Unrel_Avar	RKF101.A0101.ssMod	DTI_EA_East;Konyr_Tobe_3c	0.000172211	7.1e-06	0.504	0.496	NA	NA	0.021	0.021	NA	NA	NO	NO
RK_Unrel_Avar	RKF101.A0101.ssMod	DTI_EA_East;North_Caucasus_7-11c	0.00540495	5.14e-06	0.528	0.472	NA	NA	0.02	0.02	NA	NA	NO	YES
RK_Unrel_Avar	RKF101.A0101.ssMod	DTI_EA_East;Sarm_P_DTI_4-5c	0.12146	1.15e-06	0.539	0.461	NA	NA	0.019	0.019	NA	NA	YES	NO
RK_Unrel_Avar	RKF101.A0101.ssMod	DTI_EA_East;Sarm_P_TT_4-5c	0.00428503	2.8e-06	0.563	0.437	NA	NA	0.018	0.018	NA	NA	NO	NO
RK_Unrel_Avar	RKF101.A0101.ssMod	DTI_EA_East;Lon_P_north_6c	0.0141464	1.62e-06	0.572	0.428	NA	NA	0.018	0.018	NA	NA	NO	NO
RK_Unrel_Avar	RKF101.A0101.ssMod	DTI_EA_East;Lon_P_south_6c	9.67e-07	6.84e-06	0.601	0.399	NA	NA	0.017	0.017	NA	NA	NO	NO
RK_Unrel_Avar	RKF101.A0101.ssMod	DTI_EA_East;Venosa_7c	2.22e-07	8.95e-06	0.593	0.407	NA	NA	0.018	0.018	NA	NA	NO	NO
RK_Unrel_Avar	RKF102.A0101.ssMod	DTI_EA_East;Chandman_IA_3cBCE_3cBCE	1.59e-37	2.4e-05	0.105	0.895	NA	NA	0.032	0.032	NA	NA	NO	NO
RK_Unrel_Avar	RKF102.A0101.ssMod	DTI_EA_East;Konyr_Tobe_3c	7.96e-12	8.71e-06	0.35	0.65	NA	NA	0.02	0.02	NA	NA	NO	NO
RK_Unrel_Avar	RKF102.A0101.ssMod	DTI_EA_East;North_Caucasus_7-11c	0.000804864	5.36e-06	0.383	0.617	NA	NA	0.018	0.018	NA	NA	NO	YES
RK_Unrel_Avar	RKF102.A0101.ssMod	DTI_EA_East;Sarm_P_DTI_4-5c	2.74e-05	2.46e-06	0.406	0.594	NA	NA	0.018	0.018	NA	NA	NO	NO
RK_Unrel_Avar	RKF102.A0101.ssMod	DTI_EA_East;Sarm_P_TT_4-5c	7.28e-08	3.47e-06	0.44	0.56	NA	NA	0.017	0.017	NA	NA	NO	NO
RK_Unrel_Avar	RKF102.A0101.ssMod	DTI_EA_East;Lon_P_north_6c	1.13e-09	4.18e-06	0.462	0.538	NA	NA	0.016	0.016	NA	NA	NO	NO
RK_Unrel_Avar	RKF102.A0101.ssMod	DTI_EA_East;Lon_P_south_6c	1.44e-06	5.34e-06	0.463	0.537	NA	NA	0.016	0.016	NA	NA	NO	NO
RK_Unrel_Avar	RKF102.A0101.ssMod	DTI_EA_East;Venosa_7c	4.96e-07	7.73e-06	0.448	0.552	NA	NA	0.017	0.017	NA	NA	NO	NO
RK_Unrel_Avar	RKF130.A0101.ssMod	DTI_EA_East;Chandman_IA_3cBCE_3cBCE	2.15e-06	2.23e-06	0.135	0.865	NA	NA	0.047	0.047	NA	NA	NO	NO
RK_Unrel_Avar	RKF130.A0101.ssMod	DTI_EA_East;Konyr_Tobe_3c	0.197343	7.35e-07	0.385	0.615	NA	NA	0.031	0.031	NA	NA	YES	NO
RK_Unrel_Avar	RKF130.A0101.ssMod	DTI_EA_East;North_Caucasus_7-11c	0.366388	3.64e-07	0.428	0.572	NA	NA	0.028	0.028	NA	NA	YES	YES
RK_Unrel_Avar	RKF130.A0101.ssMod	DTI_EA_East;Sarm_P_DTI_4-5c	0.285393	5.93e-07	0.453	0.547	NA	NA	0.026	0.026	NA	NA	YES	NO
RK_Unrel_Avar	RKF130.A0101.ssMod	DTI_EA_East;Sarm_P_TT_4-5c	0.0948185	6.14e-07	0.49	0.51	NA	NA	0.024	0.024	NA	NA	YES	NO
RK_Unrel_Avar	RKF130.A0101.ssMod	DTI_EA_East;Lon_P_north_6c	0.0272939	7.92e-07	0.505	0.495	NA	NA	0.024	0.024	NA	NA	NO	NO
RK_Unrel_Avar	RKF130.A0101.ssMod	DTI_EA_East;Lon_P_south_6c	0.129042	5.53e-07	0.511	0.489	NA	NA	0.023	0.023	NA	NA	YES	NO
RK_Unrel_Avar	RKF130.A0101.ssMod	DTI_EA_East;Venosa_7c	0.0485117	8.05e-07	0.511	0.489	NA	NA	0.024	0.024	NA	NA	NO	NO
RK_Unrel_Avar	RKF132.A0101.ssMod	DTI_EA_East;Chandman_IA_3cBCE_3cBCE	1.54e-81	5.12e-05	-0.099	1.099	NA	NA	0.033	0.033	NA	NA	NO	NO
RK_Unrel_Avar	RKF132.A0101.ssMod	DTI_EA_East;Konyr_Tobe_3c	2.69e-25	1.07e-05	0.245	0.755	NA	NA	0.018	0.018	NA	NA	NO	NO
RK_Unrel_Avar	RKF132.A0101.ssMod	DTI_EA_East;North_Caucasus_7-11c	4.23e-05	3.03e-06	0.276	0.724	NA	NA	0.016	0.016	NA	NA	NO	YES
RK_Unrel_Avar	RKF132.A0101.ssMod	DTI_EA_East;Sarm_P_DTI_4-5c	1.07e-20	1.44e-05	0.31	0.69	NA	NA	0.016	0.016	NA	NA	NO	NO
RK_Unrel_Avar	RKF132.A0101.ssMod	DTI_EA_East;Sarm_P_TT_4-5c	1.05e-25	1.08e-05	0.342	0.658	NA	NA	0.015	0.015	NA	NA	NO	NO
RK_Unrel_Avar	RKF132.A0101.ssMod	DTI_EA_East;Lon_P_north_6c	2.19e-39	1.79e-05	0.375	0.625	NA	NA	0.015	0.015	NA	NA	NO	NO
RK_Unrel_Avar	RKF132.A0101.ssMod	DTI_EA_East;Lon_P_south_6c	5.05e-09	3.34e-06	0.369	0.631	NA	NA	0.014	0.014	NA	NA	NO	NO
RK_Unrel_Avar	RKF132.A0101.ssMod	DTI_EA_East;Venosa_7c	6.91e-06	2.41e-06	0.349	0.651	NA	NA	0.014	0.014	NA	NA	NO	NO
RK_Unrel_Avar	RKF134.A0101.ssMod	DTI_EA_East;Chandman_IA_3cBCE_3cBCE	1.66e-66	4.6e-05	-0.783	1.783	NA	NA	0.031	0.031	NA	NA	NO	NO
RK_Unrel_Avar	RKF134.A0101.ssMod	DTI_EA_East;Konyr_Tobe_3c	1.37e-49	4.15e-05	-0.167	1.167	NA	NA	0.015	0.015	NA	NA	NO	NO
RK_Unrel_Avar	RKF134.A0101.ssMod	DTI_EA_East;North_Caucasus_7-11c	2.34e-30	3.18e-05	-0.106	1.106	NA	NA	0.013	0.013	NA	NA	NO	YES
RK_Unrel_Avar	RKF134.A0101.ssMod	DTI_EA_East;Sarm_P_DTI_4-5c	0.00696425	3.13e-06	-0.069	1.069	NA	NA	0.011	0.011	NA	NA	NO	NO
RK_Unrel_Avar	RKF134.A0101.ssMod	DTI_EA_East;Sarm_P_TT_4-5c	0.0111455	8.13e-06	-0.028	1.028	NA	NA	0.011	0.011	NA	NA	NO	NO
RK_Unrel_Avar	RKF134.A0101.ssMod	DTI_EA_East;Lon_P_north_6c	0.0320873	2.77e-06	0.001	0.999	NA	NA	0.01	0.01	NA	NA	NO	NO
RK_Unrel_Avar	RKF134.A0101.ssMod	DTI_EA_East;Lon_P_south_6c	1.28e-20	3.07e-05	0.023	0.977	NA	NA	0.01	0.01	NA	NA	NO	NO
RK_Unrel_Avar	RKF134.A0101.ssMod	DTI_EA_East;Venosa_7c	8.17e-30	4.6e-05	-0.008	1.008	NA	NA	0.011	0.011	NA	NA	NO	NO
RK_Unrel_Avar	RKF135.A0101.ssMod	DTI_EA_East;Chandman_IA_3cBCE_3cBCE	1.91e-16	1.09e-05	0.316	0.684	NA	NA	0.033	0.033	NA	NA	NO	NO
RK_Unrel_Avar	RKF135.A0101.ssMod	DTI_EA_East;Konyr_Tobe_3c	0.00761147	3.8e-06	0.5	0.5	NA	NA	0.021	0.021	NA	NA	NO	NO
RK_Unrel_Avar	RKF135.A0101.ssMod	DTI_EA_East;North_Caucasus_7-11c	0.296402	2.74e-06	0.524	0.476	NA	NA	0.02	0.02	NA	NA	YES	YES
RK_Unrel_Avar	RKF135.A0101.ssMod	DTI_EA_East;Sarm_P_DTI_4-5c	0.00297745	1.61e-06	0.549	0.451	NA	NA	0.019	0.019	NA	NA	NO	NO
RK_Unrel_Avar	RKF135.A0101.ssMod	DTI_EA_East;Sarm_P_TT_4-5c	3.61e-05	2.46e-06	0.574	0.426	NA	NA	0.018	0.018	NA	NA	NO	NO
RK_Unrel_Avar	RKF135.A0101.ssMod	DTI_EA_East;Lon_P_north_6c	2.41e-06	2.58e-06	0.588	0.412	NA	NA	0.018	0.018	NA	NA	NO	NO
RK_Unrel_Avar	RKF135.A0101.ssMod	DTI_EA_East;Lon_P_south_6c	1.36e-06	4.39e-06	0.606	0.394	NA	NA	0.017	0.017	NA	NA	NO	NO
RK_Unrel_Avar	RKF135.A0101.ssMod	DTI_EA_East;Venosa_7c	2.25e-06	6.01e-06	0.592	0.408	NA	NA	0.018	0.018	NA	NA	NO	NO
RK_Unrel_Avar	RKF137.A0101.ssMod	DTI_EA_East;Chandman_IA_3cBCE_3cBCE	1.92e-174	0.000129379	-0.965	1.965	NA	NA	0.049	0.049	NA	NA	NO	NO
RK_Unrel_Avar	RKF137.A0101.ssMod	DTI_EA_East;Konyr_Tobe_3c	2.57e-99	4.13e-05	-0.178	1.178	NA	NA	0.018	0.018	NA	NA	NO	NO
RK_Unrel_Avar	RKF137.A0101.ssMod	DTI_EA_East;North_Caucasus_7-11c	3.87e-35	1.56e-05	-0.147	1.147	NA	NA	0.015	0.015	NA	NA	NO	YES
RK_Unrel_Avar	RKF137.A0101.ssMod	DTI_EA_East;Sarm_P_DTI_4-5c	1.28e-44	2.75e-05	-0.08	1.08	NA	NA	0.013	0.013	NA	NA	NO	NO
RK_Unrel_Avar	RKF137.A0101.ssMod	DTI_EA_East;Sarm_P_TT_4-5c	4.05e-43	1.77e-05	-0.032	1.032	NA	NA	0.012	0.012	NA	NA	NO	NO
RK_Unrel_Avar	RKF137.A0101.ssMod	DTI_EA_East;Lon_P_north_6c	8.69e-78	3.24e-05	0.012	0.988	NA	NA	0.012	0.012	NA	NA	NO	NO
RK_Unrel_Avar	RKF137.A0101.ssMod	DTI_EA_East;Lon_P_south_6c	0.000138505	1.61e-06	0.004	0.996	NA	NA	0.011	0.011	NA	NA	NO	NO
RK_Unrel_Avar	RKF137.A0101.ssMod	DTI_EA_East;Venosa_7c	0.000120261	4.17e-06	-0.029	1.029	NA	NA	0.012	0.012	NA	NA	NO	NO
RK_Unrel_Avar	RKF138.A0101.ssMod	DTI_EA_East;Chandman_IA_3cBCE_3cBCE	4.85e-33	1.91e-05	0.005	0.995	NA	NA	0.037	0.037	NA	NA	NO	NO
RK_Unrel_Avar	RKF138.A0101.ssMod	DTI_EA_East;Konyr_Tobe_3c	2.36e-09	7.91e-06	0.309	0.691	NA	NA	0.022	0.022	NA	NA	NO	NO
RK_Unrel_Avar	RKF138.A0101.ssMod	DTI_EA_East;North_Caucasus_7-11c	0.00331024	5.27e-06	0.347	0.653	NA	NA	0.02	0.02	NA	NA	NO	YES
RK_Unrel_Avar	RKF138.A0101.ssMod	DTI_EA_East;Sarm_P_DTI_4-5c	0.00543632	1.22e-06	0.361	0.639	NA	NA	0.019	0.019	NA	NA	NO	NO
RK_Unrel_Avar	RKF138.A0101.ssMod	DTI_EA_East;Sarm_P_TT_4-5c	1.12e-06	2.51e-06	0.393	0.607	NA	NA	0.018	0.018	NA	NA	NO	NO
RK_Unrel_Avar	RKF138.A0101.ssMod	DTI_EA_East;Lon_P_north_6c	3.49e-08	2.48e-06	0.41	0.59	NA	NA	0.018	0.018	NA	NA	NO	NO
RK_Unrel_Avar	RKF138.A0101.ssMod	DTI_EA_East;Lon_P_south_6c	7.67e-09	6.72e-06	0.442	0.558	NA	NA	0.017	0.017	NA	NA	NO	NO
RK_Unrel_Avar	RKF138.A0101.ssMod	DTI_EA_East;Venosa_7c	6.67e-11	1.02e-05	0.43	0.57	NA	NA	0.018	0.018	NA	NA	NO	NO
RK_Unrel_Avar	RKF146.A0101.ssMod	DTI_EA_East;Chandman_IA_3cBCE_3cBCE	2.46e-11	7.14e-06	-0.352	1.352	NA	NA	0.057	0.057	NA	NA	NO	NO
RK_Unrel_Avar	RKF146.A0101.ssMod	DTI_EA_East;Konyr_Tobe_3c	0.0022962	1.28e-06	0.138	0.862	NA	NA	0.031	0.031	NA	NA	NO	NO
RK_Unrel_Avar	RKF146.A0101.ssMod	DTI_EA_East;North_Caucasus_7-11c	0.0359951	8.74e-07	0.201	0.799	NA	NA	0.029	0.029	NA	NA	NO	YES
RK_Unrel_Avar	RKF146.A0101.ssMod	DTI_EA_East;Sarm_P_DTI_4-5c	0.433782	2.64e-06	0.2	0.8	NA	NA	0.029	0.029	NA	NA	YES	NO
RK_Unrel_Avar	RKF146.A0101.ssMod	DTI_EA_East;Sarm_P_TT_4-5c	0.142803	1.86e-06	0.252	0.748	NA	NA	0.026	0.026	NA	NA	YES	NO
RK_Unrel_Avar	RKF146.A0101.ssMod	DTI_EA_East;Lon_P_north_6c	0.0302591	2.87e-06	0.269	0.731	NA	NA	0.026	0.026	NA	NA	NO	NO
RK_Unrel_Avar	RKF146.A0101.ssMod	DTI_EA_East;Lon_P_south_6c	0.000987256	1.79e-06	0.298	0.702	NA	NA	0.025	0.025	NA	NA	NO	NO
RK_Unrel_Avar	RKF146.A0101.ssMod	DTI_EA_East;Venosa_7c	0.00222586	1.26e-06	0.257	0.743	NA	NA	0.026	0.026	NA	NA	NO	NO
RK_Unrel_Avar	RKF149.A0101.ssMod	DTI_EA_East;Chandman_IA_3cBCE_3cBCE	1.15e-12	5.16e-06	-0.042	1.042	NA	NA	0.05	0.05	NA	NA	NO	NO
RK_Unrel_Avar	RKF149.A0101.ssMod	DTI_EA_East;Konyr_Tobe_3c	0.00706209	9.97e-07	0.256	0.744	NA	NA	0.03	0.03	NA	NA	NO	NO
RK_Unrel_Avar	RKF149.A0101.ssMod	DTI_EA_East;North_Caucasus_7-11c	0.710643	4.1e-07	0.31	0.69	NA	NA	0.029	0.029	NA	NA	YES	YES
RK_Unrel_Avar	RKF149.A0101.ssMod	DTI_EA_East;Sarm_P_DTI_4-5c	0.0759697	6.79e-07	0.338	0.662	NA	NA	0.027	0.027	NA	NA	YES	NO
RK_Unrel_Avar	RKF149.A0101.ssMod	DTI_EA_East;Sarm_P_TT_4-5c	0.0660358	5.66e-07	0.365	0.635	NA	NA	0.025	0.025	NA	NA	YES	NO
RK_Unrel_Avar	RKF149.A0101.ssMod	DTI_EA_East;Lon_P_north_6c	0.000518795	1.23e-06	0.391	0.609	NA	NA	0.025	0.025	NA	NA	NO	NO
RK_Unrel_Avar	RKF149.A0101.ssMod	DTI_EA_East;Lon_P_south_6c	0.265724	5.05e-07	0.405	0.595	NA	NA	0.024	0.024	NA	NA	YES	NO
RK_Unrel_Avar	RKF149.A0101.ssMod	DTI_EA_East;Venosa_7c	0.328768	6.31e-07	0.388	0.612	NA	NA	0.025	0.025	NA	NA	YES	NO
RK_Unrel_Avar	RKF154.A0101.ssMod	DTI_EA_East;Chandman_IA_3cBCE_3cBCE	1.33e-45	2.63e-05	-0.051	1.051	NA	NA	0.037	0.037	NA	NA	NO	NO
RK_Unrel_Avar	RKF154.A0101.ssMod	DTI_EA_East;Konyr_Tobe_3c	9.24e-17	8.17e-06	0.29	0.71	NA	NA	0.02	0.02	NA	NA	NO	NO
RK_Unrel_Avar	RKF154.A0101.ssMod	DTI_EA_East;North_Caucasus_7-11c	0.0113985	2.82e-06	0.311	0.689	NA	NA	0.019	0.019	NA	NA	NO	YES
RK_Unrel_Avar	RKF154.A0101.ssMod	DTI_EA_East;Sarm_P_DTI_4-5c	4.41e-06	2.96e-06	0.34	0.66	NA	NA	0.018	0.018	NA	NA	NO	NO
RK_Unrel_Avar	RKF154.A0101.ssMod	DTI_EA_East;Sarm_P_TT_4-5c	5.48e-07	2.63e-06	0.373	0.627	NA	NA	0.017	0.017	NA	NA	NO	NO
RK_Unrel_Avar	RKF154.A0101.ssMod	DTI_EA_East;Lon_P_north_6c	3.15e-13	5.03e-06	0.401	0.599	NA	NA	0.016	0.016	NA	NA	NO	NO
RK_Unrel_Avar	RKF154.A0101.ssMod	DTI_EA_East;Lon_P_south_6c	0.0118975	2.51e-06	0.4	0.6	NA	NA	0.016	0.016	NA	NA	NO	NO
RK_Unrel_Avar	RKF154.A0101.ssMod	DTI_EA_East;Venosa_7c	0.00450853	4.68e-06	0.382	0.618	NA	NA	0.017	0.017	NA	NA	NO	NO
RK_Unrel_Avar	RKF159.A0101.ssMod	DTI_EA_East;Chandman_IA_3cBCE_3cBCE	7.85e-44	2.98e-05	-0.021	1.021	NA	NA	0.035	0.035	NA	NA	NO	NO
RK_Unrel_Avar	RKF159.A0101.ssMod	DTI_EA_East;Konyr_Tobe_3c	3.69e-19	7.89e-06	0.284	0.716	NA	NA	0.021	0.021	NA	NA	NO	NO
RK_Unrel_Avar	RKF159.A0101.ssMod	DTI_EA_East;North_Caucasus_7-11c	8.39e-06	3.54e-06	0.305	0.695	NA	NA	0.019	0.019	NA	NA	NO	YES
RK_Unrel_Avar	RKF159.A0101.ssMod	DTI_EA_East;Sarm_P_DTI_4-5c	0.0765235	2.72e-06	0.33	0.67	NA	NA	0.018	0.018	NA	NA	YES	NO
RK_Unrel_Avar	RKF159.A0101.ssMod	DTI_EA_East;Sarm_P_TT_4-5c	0.247969	8.95e-07	0.356	0.644	NA	NA	0.017	0.017	NA	NA	YES	NO
RK_Unrel_Avar	RKF159.A0101.ssMod	DTI_EA_East;Lon_P_north_6c	2.63e-05	3.57e-06	0.389	0.611	NA	NA	0.016	0.016	NA	NA	NO	NO
RK_Unrel_Avar	RKF159.A0101.ssMod	DTI_EA_East;Lon_P_south_6c	0.00302834	2.86e-06	0.387	0.613	NA	NA	0.016	0.016	NA	NA	NO	NO
RK_Unrel_Avar	RKF159.A0101.ssMod	DTI_EA_East;Venosa_7c	2.17e-05	5.04e-06	0.37	0.63	NA	NA	0.017	0.017	NA	NA	NO	NO
RK_Unrel_Avar	RKF161.A0101.ssMod	DTI_EA_East;Chandman_IA_3cBCE_3cBCE	7.57e-15	1.22e-05	0.255	0.745	NA	NA	0.031	0.031	NA	NA	NO	NO
RK_Unrel_Avar	RKF161.A0101.ssMod	DTI_EA_East;Konyr_Tobe_3c	0.000778711	2.91e-06	0.473	0.527	NA	NA	0.021	0.021	NA	NA	NO	NO
RK_Unrel_Avar	RKF161.A0101.ssMod	DTI_EA_East;North_Caucasus_7-11c	0.100572	1.43e-06	0.501	0.499	NA	NA	0.019	0.019	NA	NA	YES	YES
RK_Unrel_Avar	RKF161.A0101.ssMod	DTI_EA_East;Sarm_P_DTI_4-5c	0.0533983	1.46e-06	0.521	0.479	NA	NA	0.019	0.019	NA	NA	YES	NO
RK_Unrel_Avar	RKF161.A0101.ssMod	DTI_EA_East;Sarm_P_TT_4-5c	0.0124276	1.03e-06	0.546	0.454	NA	NA	0.017	0.017	NA	NA	NO	NO
RK_Unrel_Avar	RKF161.A0101.ssMod	DTI_EA_East;Lon_P_north_6c	0.00705657	1.99e-06	0.561	0.439	NA	NA	0.017	0.017	NA	NA	NO	NO
RK_Unrel_Avar	RKF161.A0101.ssMod	DTI_EA_East;Lon_P_south_6c	0.000592523	2.41e-06	0.577	0.423	NA	NA	0.016	0.016	NA	NA	NO	NO
RK_Unrel_Avar	RKF161.A0101.ssMod	DTI_EA_East;Venosa_7c	0.000164392	3.34e-06	0.564	0.436	NA	NA	0.017	0.017	NA	NA	NO	NO
RK_Unrel_Avar	RKF169.A0101.ssMod	DTI_EA_East;Chandman_IA_3cBCE_3cBCE	2.62e-104	9.51e-05	-0.873	1.873	NA	NA	0.037	0.037	NA	NA	NO	NO
RK_Unrel_Avar	RKF169.A0101.ssMod	DTI_EA_East;Konyr_Tobe_3c	8.98e-57	2.56e-05	-0.184	1.184	NA	NA	0.017	0.017	NA	NA	NO	NO
RK_Unrel_Avar	RKF169.A0101.ssMod	DTI_EA_East;North_Caucasus_7-11c	7.04e-18	8.33e-06	-0.095	1.095	NA	NA	0.015	0.015	NA	NA	NO	YES
RK_Unrel_Avar	RKF169.A0101.ssMod	DTI_EA_East;Sarm_P_DTI_4-5c	3.56e-09	1.33e-05	-0.058	1.058	NA	NA	0.013	0.013	NA	NA	NO	NO
RK_Unrel_Avar	RKF169.A0101.ssMod	DTI_EA_East;Sarm_P_TT_4-5c	9.16e-06	6.28e-06	-0.013	1.013	NA	NA	0.011	0.011	NA	NA	NO	NO
RK_Unrel_Avar	RKF169.A0101.ssMod	DTI_EA_East;Lon_P_north_6c	1.81e-20	1.65e-05	0.012	0.988	NA	NA	0.011	0.011	NA	NA	NO	NO
RK_Unrel_Avar	RKF169.A0101.ssMod	DTI_EA_East;Lon_P_south_6c	0.0291412	1.45e-06	0.042	0.958	NA	NA	0.011	0.011	NA	NA	NO	NO
RK_Unrel_Avar	RKF169.A0101.ssMod	DTI_EA_East;Venosa_7c	1.37e-05	4.66e-06	0.017	0.983	NA	NA	0.012	0.012	NA	NA	NO	NO
RK_Unrel_Avar	RKF177.A0101.ssMod	DTI_EA_East;Chandman_IA_3cBCE_3cBCE	4.16e-17	1.29e-05	0.321	0.679	NA	NA	0.031	0.031	NA	NA	NO	NO
RK_Unrel_Avar	RKF177.A0101.ssMod	DTI_EA_East;Konyr_Tobe_3c	0.000461154	3.19e-06	0.499	0.501	NA	NA	0.021	0.021	NA	NA	NO	NO
RK_Unrel_Avar	RKF177.A0101.ssMod	DTI_EA_East;North_Caucasus_7-11c	0.29301	2.06e-06	0.516	0.484	NA	NA	0.019	0.019	NA	NA	YES	YES
RK_Unrel_Avar	RKF177.A0101.ssMod	DTI_EA_East;Sarm_P_DTI_4-5c	0.0309845	1.18e-06	0.534	0.466	NA	NA	0.019	0.019	NA	NA	NO	NO
RK_Unrel_Avar	RKF177.A0101.ssMod	DTI_EA_East;Sarm_P_TT_4-5c	0.000949699	1.64e-06	0.559	0.441	NA	NA	0.018	0.018	NA	NA	NO	NO
RK_Unrel_Avar	RKF177.A0101.ssMod	DTI_EA_East;Lon_P_north_6c	0.000113069	2.19e-06	0.577	0.423	NA	NA	0.017	0.017	NA	NA	NO	NO
RK_Unrel_Avar	RKF177.A0101.ssMod	DTI_EA_East;Lon_P_south_6c	1.52e-05	3.22e-06	0.583	0.417	NA	NA	0.017	0.017	NA	NA	NO	NO
RK_Unrel_Avar	RKF177.A0101.ssMod	DTI_EA_East;Venosa_7c	1.51e-05	4.45e-06	0.573	0.427	NA	NA	0.017	0.017	NA	NA	NO	NO
RK_Unrel_Avar	RKF188.A0101.ssMod	DTI_EA_East;Chandman_IA_3cBCE_3cBCE	3.18e-41	2.49e-05	-0.755	1.755	NA	NA	0.029	0.029	NA	NA	NO	NO
RK_Unrel_Avar	RKF188.A0101.ssMod	DTI_EA_East;Konyr_Tobe_3c	5.24e-66	5.82e-05	-0.146	1.146	NA	NA	0.017	0.017	NA	NA	NO	NO
RK_Unrel_Avar	RKF188.A0101.ssMod	DTI_EA_East;North_Caucasus_7-11c	9.86e-72	6.32e-05	-0.075	1.075	NA	NA	0.014	0.014	NA	NA	NO	YES
RK_Unrel_Avar	RKF188.A0101.ssMod	DTI_EA_East;Sarm_P_DTI_4-5c	3.77e-25	1.42e-05	-0.043	1.043	NA	NA	0.012	0.012	NA	NA	NO	NO
RK_Unrel_Avar	RKF188.A0101.ssMod	DTI_EA_East;Sarm_P_TT_4-5c	5.02e-32	2.6e-05	0.002	0.998	NA	NA	0.011	0.011	NA	NA	NO	NO
RK_Unrel_Avar	RKF188.A0101.ssMod	DTI_EA_East;Lon_P_north_6c	2.22e-13	1.25e-05	0.02	0.98	NA	NA	0.011	0.011	NA	NA	NO	NO
RK_Unrel_Avar	RKF188.A0101.ssMod	DTI_EA_East;Lon_P_south_6c	1.93e-86	6.48e-05	0.06	0.94	NA	NA	0.011	0.011	NA	NA	NO	NO
RK_Unrel_Avar	RKF188.A0101.ssMod	DTI_EA_East;Venosa_7c	7.53e-106	8.25e-05	0.037	0.963	NA	NA	0.011	0.011	NA	NA	NO	NO
RK_Unrel_Avar	RKF189.A0101.ssMod	DTI_EA_East;Chandman_IA_3cBCE_3cBCE	2.79e-29	1.65e-05	0.162	0.838	NA	NA	0.037	0.037	NA	NA	NO	NO
RK_Unrel_Avar	RKF189.A0101.ssMod	DTI_EA_East;Konyr_Tobe_3c	5.78e-10	1.13e-05	0.406	0.594	NA	NA	0.022	0.022	NA	NA	NO	NO
RK_Unrel_Avar	RKF189.A0101.ssMod	DTI_EA_East;North_Caucasus_7-11c	0.0522154	8.59e-06	0.423	0.577	NA	NA	0.02	0.02	NA	NA	YES	YES
RK_Unrel_Avar	RKF189.A0101.ssMod	DTI_EA_East;Sarm_P_DTI_4-5c	0.0167711	2.24e-06	0.448	0.552	NA	NA	0.019	0.019	NA	NA	NO	NO
RK_Unrel_Avar	RKF189.A0101.ssMod	DTI_EA_East;Sarm_P_TT_4-5c	0.000568978	4.3e-06	0.476	0.524	NA	NA	0.018	0.018	NA	NA	NO	NO
RK_Unrel_Avar	RKF189.A0101.ssMod	DTI_EA_East;Lon_P_north_6c	2.5e-06	2.85e-06	0.496	0.504	NA	NA	0.018	0.018	NA	NA	NO	NO
RK_Unrel_Avar	RKF189.A0101.ssMod	DTI_EA_East;Lon_P_south_6c	0.00129354	8.52e-06	0.502	0.498	NA	NA	0.017	0.017	NA	NA	NO	NO
RK_Unrel_Avar	RKF189.A0101.ssMod	DTI_EA_East;Venosa_7c	0.000114069	1.22e-05	0.493	0.507	NA	NA	0.017	0.017	NA	NA	NO	NO
RK_Unrel_Avar	RKF197.A0101.ssMod	DTI_EA_East;Chandman_IA_3cBCE_3cBCE	9.1e-13	8.23e-06	0.292	0.708	NA	NA	0.036	0.036	NA	NA	NO	NO
RK_Unrel_Avar	RKF197.A0101.ssMod	DTI_EA_East;Konyr_Tobe_3c	0.0220618	1.61e-06	0.501	0.499	NA	NA	0.023	0.023	NA	NA	NO	NO
RK_Unrel_Avar	RKF197.A0101.ssMod	DTI_EA_East;North_Caucasus_7-11c	0.845296	7.07e-07	0.532	0.468	NA	NA	0.021	0.021	NA	NA	YES	YES
RK_Unrel_Avar	RKF197.A0101.ssMod	DTI_EA_East;Sarm_P_DTI_4-5c	0.0276074	2.18e-06	0.559	0.441	NA	NA	0.02	0.02	NA	NA	NO	NO
RK_Unrel_Avar	RKF197.A0101.ssMod	DTI_EA_East;Sarm_P_TT_4-5c	0.0150718	1.17e-06	0.582	0.418	NA	NA	0.019	0.019	NA	NA	NO	NO
RK_Unrel_Avar	RKF197.A0101.ssMod	DTI_EA_East;Lon_P_north_6c	0.000873225	1.87e-06	0.595	0.405	NA	NA	0.018	0.018	NA	NA	NO	NO
RK_Unrel_Avar	RKF197.A0101.ssMod	DTI_EA_East;Lon_P_south_6c	0.0878903	1.16e-06	0.603	0.397	NA	NA	0.018	0.018	NA	NA	YES	NO
RK_Unrel_Avar	RKF197.A0101.ssMod	DTI_EA_East;Venosa_7c	0.110292	1.4e-06	0.592	0.408	NA	NA	0.018	0.018	NA	NA	YES	NO
RK_Unrel_Avar	RKF202.A0101.ssMod	DTI_EA_East;Chandman_IA_3cBCE_3cBCE	2.76e-121	0.000102316	-0.863	1.863	NA	NA	0.036	0.036	NA	NA	NO	NO
RK_Unrel_Avar	RKF202.A0101.ssMod	DTI_EA_East;Konyr_Tobe_3c	5.49e-59	2.94e-05	-0.179	1.179	NA	NA	0.016	0.016	NA	NA	NO	NO
RK_Unrel_Avar	RKF202.A0101.ssMod	DTI_EA_East;North_Caucasus_7-11c	1.56e-16	9.3e-06	-0.111	1.111	NA	NA	0.014	0.014	NA	NA	NO	YES
RK_Unrel_Avar	RKF202.A0101.ssMod	DTI_EA_East;Sarm_P_DTI_4-5c	7.22e-13	1.77e-05	-0.068	1.068	NA	NA	0.013	0.013	NA	NA	NO	NO
RK_Unrel_Avar	RKF202.A0101.ssMod	DTI_EA_East;Sarm_P_TT_4-5c	1.4e-10	8.05e-06	-0.03	1.03	NA	NA	0.011	0.011	NA	NA	NO	NO
RK_Unrel_Avar	RKF202.A0101.ssMod	DTI_EA_East;Lon_P_north_6c	4.29e-29	1.8e-05	0.006	0.994	NA	NA	0.011	0.011	NA	NA	NO	NO
RK_Unrel_Avar	RKF202.A0101.ssMod	DTI_EA_East;Lon_P_south_6c	0.446622	7.84e-07	0.018	0.982	NA	NA	0.01	0.01	NA	NA	YES	NO
RK_Unrel_Avar	RKF202.A0101.ssMod	DTI_EA_East;Venosa_7c	0.00356238	3.44e-06	-0.007	1.007	NA	NA	0.011	0.011	NA	NA	NO	NO
RK_Unrel_Avar	RKF204.A0101.ssMod	DTI_EA_East;Chandman_IA_3cBCE_3cBCE	0.000451619	2.05e-06	0.349	0.651	NA	NA	0.042	0.042	NA	NA	NO	NO
RK_Unrel_Avar	RKF204.A0101.ssMod	DTI_EA_East;Konyr_Tobe_3c	0.253456	1.62e-06	0.556	0.444	NA	NA	0.027	0.027	NA	NA	YES	NO
RK_Unrel_Avar	RKF204.A0101.ssMod	DTI_EA_East;North_Caucasus_7-11c	0.85933	1.3e-06	0.589	0.411	NA	NA	0.025	0.025	NA	NA	YES	YES
RK_Unrel_Avar	RKF204.A0101.ssMod	DTI_EA_East;Sarm_P_DTI_4-5c	0.285769	5.66e-07	0.606	0.394	NA	NA	0.024	0.024	NA	NA	YES	NO
RK_Unrel_Avar	RKF204.A0101.ssMod	DTI_EA_East;Sarm_P_TT_4-5c	0.124796	1.04e-06	0.628	0.372	NA	NA	0.023	0.023	NA	NA	YES	NO
RK_Unrel_Avar	RKF204.A0101.ssMod	DTI_EA_East;Lon_P_north_6c	0.058035	8.14e-07	0.637	0.363	NA	NA	0.022	0.022	NA	NA	YES	NO
RK_Unrel_Avar	RKF204.A0101.ssMod	DTI_EA_East;Lon_P_south_6c	0.199564	1.4e-06	0.642	0.358	NA	NA	0.022	0.022	NA	NA	YES	NO
RK_Unrel_Avar	RKF204.A0101.ssMod	DTI_EA_East;Venosa_7c	0.261268	1.53e-06	0.635	0.365	NA	NA	0.022	0.022	NA	NA	YES	NO
RK_Unrel_Avar	RKF205.A0101.ssMod	DTI_EA_East;Chandman_IA_3cBCE_3cBCE	7.36e-28	1.59e-05	-0.361	1.361	NA	NA	0.047	0.047	NA	NA	NO	NO
RK_Unrel_Avar	RKF205.A0101.ssMod	DTI_EA_East;Konyr_Tobe_3c	1.93e-06	4.48e-06	0.081	0.919	NA	NA	0.026	0.026	NA	NA	NO	NO
RK_Unrel_Avar	RKF205.A0101.ssMod	DTI_EA_East;North_Caucasus_7-11c	0.0904583	2.36e-06	0.145	0.855	NA	NA	0.023	0.023	NA	NA	YES	YES
RK_Unrel_Avar	RKF205.A0101.ssMod	DTI_EA_East;Sarm_P_DTI_4-5c	0.00495627	1.73e-06	0.174	0.826	NA	NA	0.022	0.022	NA	NA	NO	NO
RK_Unrel_Avar	RKF205.A0101.ssMod	DTI_EA_East;Sarm_P_TT_4-5c	0.000830284	1.64e-06	0.215	0.785	NA	NA	0.02	0.02	NA	NA	NO	NO
RK_Unrel_Avar	RKF205.A0101.ssMod	DTI_EA_East;Lon_P_north_6c	7.92e-07	2.29e-06	0.241	0.759	NA	NA	0.019	0.019	NA	NA	NO	NO
RK_Unrel_Avar	RKF205.A0101.ssMod	DTI_EA_East;Lon_P_south_6c	0.00884797	2.42e-06	0.251	0.749	NA	NA	0.019	0.019	NA	NA	NO	NO
RK_Unrel_Avar	RKF205.A0101.ssMod	DTI_EA_East;Venosa_7c	0.00731541	4.39e-06	0.227	0.773	NA	NA	0.02	0.02	NA	NA	NO	NO
RK_Unrel_Avar	RKF206.A0101.ssMod	DTI_EA_East;Chandman_IA_3cBCE_3cBCE	1.71e-70	6.23e-05	-0.509	1.509	NA	NA	0.041	0.041	NA	NA	NO	NO
RK_Unrel_Avar	RKF206.A0101.ssMod	DTI_EA_East;Konyr_Tobe_3c	1.85e-25	1.31e-05	0.026	0.974	NA	NA	0.021	0.021	NA	NA	NO	NO
RK_Unrel_Avar	RKF206.A0101.ssMod	DTI_EA_East;North_Caucasus_7-11c	0.0003739	4.77e-06	0.065	0.935	NA	NA	0.018	0.018	NA	NA	NO	YES
RK_Unrel_Avar	RKF206.A0101.ssMod	DTI_EA_East;Sarm_P_DTI_4-5c	2.78e-13	2.03e-05	0.113	0.887	NA	NA	0.017	0.017	NA	NA	NO	NO
RK_Unrel_Avar	RKF206.A0101.ssMod	DTI_EA_East;Sarm_P_TT_4-5c	1.45e-13	9.91e-06	0.156	0.844	NA	NA	0.015	0.015	NA	NA	NO	NO
RK_Unrel_Avar	RKF206.A0101.ssMod	DTI_EA_East;Lon_P_north_6c	1.81e-26	1.78e-05	0.189	0.811	NA	NA	0.015	0.015	NA	NA	NO	NO
RK_Unrel_Avar	RKF206.A0101.ssMod	DTI_EA_East;Lon_P_south_6c	0.00805709	1.78e-06	0.183	0.817	NA	NA	0.014	0.014	NA	NA	NO	NO
RK_Unrel_Avar	RKF206.A0101.ssMod	DTI_EA_East;Venosa_7c	0.0257483	1.31e-06	0.155	0.845	NA	NA	0.015	0.015	NA	NA	NO	NO
RK_Unrel_Avar	RKF208.A0101.ssMod	DTI_EA_East;Chandman_IA_3cBCE_3cBCE	1.71e-118	7.37e-05	-0.768	1.768	NA	NA	0.032	0.032	NA	NA	NO	NO
RK_Unrel_Avar	RKF208.A0101.ssMod	DTI_EA_East;Konyr_Tobe_3c	1.54e-52	3.03e-05	-0.153	1.153	NA	NA	0.016	0.016	NA	NA	NO	NO
RK_Unrel_Avar	RKF208.A0101.ssMod	DTI_EA_East;North_Caucasus_7-11c	5.73e-17	1.39e-05	-0.098	1.098	NA	NA	0.013	0.013	NA	NA	NO	YES
RK_Unrel_Avar	RKF208.A0101.ssMod	DTI_EA_East;Sarm_P_DTI_4-5c	1.04e-10	7.01e-06	-0.056	1.056	NA	NA	0.012	0.012	NA	NA	NO	NO
RK_Unrel_Avar	RKF208.A0101.ssMod	DTI_EA_East;Sarm_P_TT_4-5c	1.13e-07	4.09e-06	-0.016	1.016	NA	NA	0.011	0.011	NA	NA	NO	NO
RK_Unrel_Avar	RKF208.A0101.ssMod	DTI_EA_East;Lon_P_north_6c	4.81e-20	9.01e-06	0.02	0.98	NA	NA	0.01	0.01	NA	NA	NO	NO
RK_Unrel_Avar	RKF208.A0101.ssMod	DTI_EA_East;Lon_P_south_6c	0.0108488	6.82e-06	0.031	0.969	NA	NA	0.01	0.01	NA	NA	NO	NO
RK_Unrel_Avar	RKF208.A0101.ssMod	DTI_EA_East;Venosa_7c	5.51e-05	1.43e-05	0.002	0.998	NA	NA	0.011	0.011	NA	NA	NO	NO
RK_Unrel_Avar	RKF214.A0101.ssMod	DTI_EA_East;Chandman_IA_3cBCE_3cBCE	3.16e-25	8.68e-06	-0.762	1.762	NA	NA	0.06	0.06	NA	NA	NO	NO
RK_Unrel_Avar	RKF214.A0101.ssMod	DTI_EA_East;Konyr_Tobe_3c	4.74e-15	3.55e-06	-0.146	1.146	NA	NA	0.035	0.035	NA	NA	NO	NO
RK_Unrel_Avar	RKF214.A0101.ssMod	DTI_EA_East;North_Caucasus_7-11c	0.00055403	1.22e-06	-0.099	1.099	NA	NA	0.031	0.031	NA	NA	NO	YES
RK_Unrel_Avar	RKF214.A0101.ssMod	DTI_EA_East;Sarm_P_DTI_4-5c	0.0103879	2.51e-06	-0.065	1.065	NA	NA	0.027	0.027	NA	NA	NO	NO
RK_Unrel_Avar	RKF214.A0101.ssMod	DTI_EA_East;Sarm_P_TT_4-5c	0.0613914	1.2e-06	0.007	0.993	NA	NA	0.023	0.023	NA	NA	YES	NO
RK_Unrel_Avar	RKF214.A0101.ssMod	DTI_EA_East;Lon_P_north_6c	2.33e-05	1.56e-06	0.038	0.962	NA	NA	0.023	0.023	NA	NA	NO	NO
RK_Unrel_Avar	RKF214.A0101.ssMod	DTI_EA_East;Lon_P_south_6c	0.610799	3.28e-07	0.036	0.964	NA	NA	0.024	0.024	NA	NA	YES	NO
RK_Unrel_Avar	RKF214.A0101.ssMod	DTI_EA_East;Venosa_7c	0.531132	7.76e-07	0.009	0.991	NA	NA	0.024	0.024	NA	NA	YES	NO
RK_Unrel_Avar	RKF222.A0101.ssMod	DTI_EA_East;Chandman_IA_3cBCE_3cBCE	6.74e-68	4.81e-05	-0.517	1.517	NA	NA	0.034	0.034	NA	NA	NO	NO
RK_Unrel_Avar	RKF222.A0101.ssMod	DTI_EA_East;Konyr_Tobe_3c	4.77e-33	1.43e-05	0.009	0.991	NA	NA	0.018	0.018	NA	NA	NO	NO
RK_Unrel_Avar	RKF222.A0101.ssMod	DTI_EA_East;North_Caucasus_7-11c	2.12e-11	6.36e-06	0.055	0.945	NA	NA	0.016	0.016	NA	NA	NO	YES
RK_Unrel_Avar	RKF222.A0101.ssMod	DTI_EA_East;Sarm_P_DTI_4-5c	0.000913509	4.05e-06	0.083	0.917	NA	NA	0.015	0.015	NA	NA	NO	NO
RK_Unrel_Avar	RKF222.A0101.ssMod	DTI_EA_East;Sarm_P_TT_4-5c	0.000262874	1.82e-06	0.125	0.875	NA	NA	0.014	0.014	NA	NA	NO	NO
RK_Unrel_Avar	RKF222.A0101.ssMod	DTI_EA_East;Lon_P_north_6c	9.59e-11	5.78e-06	0.15	0.85	NA	NA	0.014	0.014	NA	NA	NO	NO
RK_Unrel_Avar	RKF222.A0101.ssMod	DTI_EA_East;Lon_P_south_6c	4.49e-09	5.88e-06	0.173	0.827	NA	NA	0.013	0.013	NA	NA	NO	NO
RK_Unrel_Avar	RKF222.A0101.ssMod	DTI_EA_East;Venosa_7c	9.32e-13	9.83e-06	0.155	0.845	NA	NA	0.014	0.014	NA	NA	NO	NO
RK_Unrel_Avar	RKF223.A0101.ssMod	DTI_EA_East;Chandman_IA_3cBCE_3cBCE	4.07e-45	2.97e-05	-0.179	1.179	NA	NA	0.034	0.034	NA	NA	NO	NO
RK_Unrel_Avar	RKF223.A0101.ssMod	DTI_EA_East;Konyr_Tobe_3c	4.9e-13	8.56e-06	0.201	0.799	NA	NA	0.02	0.02	NA	NA	NO	NO
RK_Unrel_Avar	RKF223.A0101.ssMod	DTI_EA_East;North_Caucasus_7-11c	0.0709706	3.6e-06	0.25	0.75	NA	NA	0.018	0.018	NA	NA	YES	YES
RK_Unrel_Avar	RKF223.A0101.ssMod	DTI_EA_East;Sarm_P_DTI_4-5c	2.6e-05	2.99e-06	0.274	0.726	NA	NA	0.017	0.017	NA	NA	NO	NO
RK_Unrel_Avar	RKF223.A0101.ssMod	DTI_EA_East;Sarm_P_TT_4-5c	4.05e-08	3.19e-06	0.31	0.69	NA	NA	0.016	0.016	NA	NA	NO	NO
RK_Unrel_Avar	RKF223.A0101.ssMod	DTI_EA_East;Lon_P_north_6c	1.87e-11	4.76e-06	0.329	0.671	NA	NA	0.016	0.016	NA	NA	NO	NO
RK_Unrel_Avar	RKF223.A0101.ssMod	DTI_EA_East;Lon_P_south_6c	1.02e-05	3.95e-06	0.351	0.649	NA	NA	0.015	0.015	NA	NA	NO	NO
RK_Unrel_Avar	RKF223.A0101.ssMod	DTI_EA_East;Venosa_7c	4.16e-06	6.73e-06	0.335	0.665	NA	NA	0.016	0.016	NA	NA	NO	NO
RK_Unrel_Avar	RKF224.A0101.ssMod	DTI_EA_East;Chandman_IA_3cBCE_3cBCE	2.81e-63	4.78e-05	-0.801	1.801	NA	NA	0.032	0.032	NA	NA	NO	NO
RK_Unrel_Avar	RKF224.A0101.ssMod	DTI_EA_East;Konyr_Tobe_3c	6.31e-39	2.44e-05	-0.162	1.162	NA	NA	0.015	0.015	NA	NA	NO	NO
RK_Unrel_Avar	RKF224.A0101.ssMod	DTI_EA_East;North_Caucasus_7-11c	2.04e-22	1.76e-05	-0.096	1.096	NA	NA	0.014	0.014	NA	NA	NO	YES
RK_Unrel_Avar	RKF224.A0101.ssMod	DTI_EA_East;Sarm_P_DTI_4-5c	0.37848	9.96e-07	-0.053	1.053	NA	NA	0.012	0.012	NA	NA	YES	NO
RK_Unrel_Avar	RKF224.A0101.ssMod	DTI_EA_East;Sarm_P_TT_4-5c	0.272287	1.53e-06	-0.016	1.016	NA	NA	0.011	0.011	NA	NA	YES	NO
RK_Unrel_Avar	RKF224.A0101.ssMod	DTI_EA_East;Lon_P_north_6c	0.0189328	1.24e-06	0.016	0.984	NA	NA	0.01	0.01	NA	NA	NO	NO
RK_Unrel_Avar	RKF224.A0101.ssMod	DTI_EA_East;Lon_P_south_6c	1.57e-16	1.74e-05	0.035	0.965	NA	NA	0.01	0.01	NA	NA	NO	NO
RK_Unrel_Avar	RKF224.A0101.ssMod	DTI_EA_East;Venosa_7c	1.53e-26	2.69e-05	0.01	0.99	NA	NA	0.011	0.011	NA	NA	NO	NO
RK_Unrel_Avar	RKF229.A0101.ssMod	DTI_EA_East;Chandman_IA_3cBCE_3cBCE	1.13e-11	3.94e-06	0.02	0.98	NA	NA	0.043	0.043	NA	NA	NO	NO
RK_Unrel_Avar	RKF229.A0101.ssMod	DTI_EA_East;Konyr_Tobe_3c	1.01e-05	6.16e-06	0.343	0.657	NA	NA	0.027	0.027	NA	NA	NO	NO
RK_Unrel_Avar	RKF229.A0101.ssMod	DTI_EA_East;North_Caucasus_7-11c	0.0108605	5.14e-06	0.378	0.622	NA	NA	0.025	0.025	NA	NA	NO	YES
RK_Unrel_Avar	RKF229.A0101.ssMod	DTI_EA_East;Sarm_P_DTI_4-5c	0.565212	1.05e-06	0.409	0.591	NA	NA	0.023	0.023	NA	NA	YES	NO
RK_Unrel_Avar	RKF229.A0101.ssMod	DTI_EA_East;Sarm_P_TT_4-5c	0.441881	2.62e-06	0.435	0.565	NA	NA	0.021	0.021	NA	NA	YES	NO
RK_Unrel_Avar	RKF229.A0101.ssMod	DTI_EA_East;Lon_P_north_6c	0.0485267	1.9e-06	0.449	0.551	NA	NA	0.021	0.021	NA	NA	NO	NO
RK_Unrel_Avar	RKF229.A0101.ssMod	DTI_EA_East;Lon_P_south_6c	0.277767	3.81e-06	0.467	0.533	NA	NA	0.02	0.02	NA	NA	YES	NO
RK_Unrel_Avar	RKF229.A0101.ssMod	DTI_EA_East;Venosa_7c	0.012066	7.02e-06	0.455	0.545	NA	NA	0.021	0.021	NA	NA	NO	NO
RK_Unrel_Avar	RKF017.A0101.ssMod	DTI_EA_East;Chandman_IA_3cBCE_3cBCE	1.63e-17	1.51e-05	0.255	0.745	NA	NA	0.035	0.035	NA	NA	NO	NO
RK_Unrel_Avar	RKF017.A0101.ssMod	DTI_EA_East;Konyr_Tobe_3c	7.82e-07	3.22e-06	0.48	0.52	NA	NA	0.022	0.022	NA	NA	NO	NO
RK_Unrel_Avar	RKF017.A0101.ssMod	DTI_EA_East;North_Caucasus_7-11c	0.0185718	9.61e-07	0.497	0.503	NA	NA	0.021	0.021	NA	NA	NO	YES
RK_Unrel_Avar	RKF017.A0101.ssMod	DTI_EA_East;Sarm_P_DTI_4-5c	0.253696	2.19e-06	0.511	0.489	NA	NA	0.02	0.02	NA	NA	YES	NO
RK_Unrel_Avar	RKF017.A0101.ssMod	DTI_EA_East;Sarm_P_TT_4-5c	0.198406	1.11e-06	0.532	0.468	NA	NA	0.019	0.019	NA	NA	YES	NO
RK_Unrel_Avar	RKF017.A0101.ssMod	DTI_EA_East;Lon_P_north_6c	0.084409	2.25e-06	0.548	0.452	NA	NA	0.018	0.018	NA	NA	YES	NO
RK_Unrel_Avar	RKF017.A0101.ssMod	DTI_EA_East;Lon_P_south_6c	0.00992088	1.43e-06	0.564	0.436	NA	NA	0.018	0.018	NA	NA	NO	NO
RK_Unrel_Avar	RKF017.A0101.ssMod	DTI_EA_East;Venosa_7c	0.00130595	2.09e-06	0.558	0.442	NA	NA	0.018	0.018	NA	NA	NO	NO
RK_Unrel_Avar	RKF030.A0101.ssMod	DTI_EA_East;Chandman_IA_3cBCE_3cBCE	2.23e-52	3.3e-05	-0.03	1.03	NA	NA	0.037	0.037	NA	NA	NO	NO
RK_Unrel_Avar	RKF030.A0101.ssMod	DTI_EA_East;Konyr_Tobe_3c	4.76e-20	7.99e-06	0.285	0.715	NA	NA	0.02	0.02	NA	NA	NO	NO
RK_Unrel_Avar	RKF030.A0101.ssMod	DTI_EA_East;North_Caucasus_7-11c	9.64e-06	2.41e-06	0.305	0.695	NA	NA	0.018	0.018	NA	NA	NO	YES
RK_Unrel_Avar	RKF030.A0101.ssMod	DTI_EA_East;Sarm_P_DTI_4-5c	0.0400446	3.57e-06	0.33	0.67	NA	NA	0.017	0.017	NA	NA	NO	NO
RK_Unrel_Avar	RKF030.A0101.ssMod	DTI_EA_East;Sarm_P_TT_4-5c	0.0535792	1.79e-06	0.36	0.64	NA	NA	0.016	0.016	NA	NA	YES	NO
RK_Unrel_Avar	RKF030.A0101.ssMod	DTI_EA_East;Lon_P_north_6c	1.86e-06	5.23e-06	0.391	0.609	NA	NA	0.016	0.016	NA	NA	NO	NO
RK_Unrel_Avar	RKF030.A0101.ssMod	DTI_EA_East;Lon_P_south_6c	0.00330577	1.69e-06	0.392	0.608	NA	NA	0.015	0.015	NA	NA	NO	NO
RK_Unrel_Avar	RKF030.A0101.ssMod	DTI_EA_East;Venosa_7c	3.75e-05	3.25e-06	0.375	0.625	NA	NA	0.016	0.016	NA	NA	NO	NO
RK_Ped_J1a_Avar	RKF053.A0101.ssMod	DTI_EA_East;Chandman_IA_3cBCE_3cBCE	1.6e-19	1.64e-05	0.126	0.874	NA	NA	0.032	0.032	NA	NA	NO	NO
RK_Ped_J1a_Avar	RKF053.A0101.ssMod	DTI_EA_East;Konyr_Tobe_3c	8.43e-05	2.36e-06	0.396	0.604	NA	NA	0.019	0.019	NA	NA	NO	NO
RK_Ped_J1a_Avar	RKF053.A0101.ssMod	DTI_EA_East;North_Caucasus_7-11c	0.00127909	1.45e-06	0.431	0.569	NA	NA	0.018	0.018	NA	NA	NO	YES
RK_Ped_J1a_Avar	RKF053.A0101.ssMod	DTI_EA_East;Sarm_P_DTI_4-5c	0.104433	2.2e-06	0.444	0.556	NA	NA	0.017	0.017	NA	NA	YES	NO
RK_Ped_J1a_Avar	RKF053.A0101.ssMod	DTI_EA_East;Sarm_P_TT_4-5c	0.00112631	1.87e-06	0.472	0.528	NA	NA	0.016	0.016	NA	NA	NO	NO
RK_Ped_J1a_Avar	RKF053.A0101.ssMod	DTI_EA_East;Lon_P_north_6c	0.00161432	3.16e-06	0.486	0.514	NA	NA	0.016	0.016	NA	NA	NO	NO
RK_Ped_J1a_Avar	RKF053.A0101.ssMod	DTI_EA_East;Lon_P_south_6c	1e-10	4.19e-06	0.515	0.485	NA	NA	0.016	0.016	NA	NA	NO	NO
RK_Ped_J1a_Avar	RKF053.A0101.ssMod	DTI_EA_East;Venosa_7c	2.28e-11	5.3e-06	0.505	0.495	NA	NA	0.016	0.016	NA	NA	NO	NO
RK_Ped_J1a_Avar	RKF077.A0101.ssMod	DTI_EA_East;Chandman_IA_3cBCE_3cBCE	3.09e-23	1.61e-05	-0.028	1.028	NA	NA	0.035	0.035	NA	NA	NO	NO
RK_Ped_J1a_Avar	RKF077.A0101.ssMod	DTI_EA_East;Konyr_Tobe_3c	1.38e-07	5.26e-06	0.299	0.701	NA	NA	0.021	0.021	NA	NA	NO	NO
RK_Ped_J1a_Avar	RKF077.A0101.ssMod	DTI_EA_East;North_Caucasus_7-11c	0.00647618	2.98e-06	0.34	0.66	NA	NA	0.019	0.019	NA	NA	NO	YES
RK_Ped_J1a_Avar	RKF077.A0101.ssMod	DTI_EA_East;Sarm_P_DTI_4-5c	0.114449	1.17e-06	0.366	0.634	NA	NA	0.018	0.018	NA	NA	YES	NO
RK_Ped_J1a_Avar	RKF077.A0101.ssMod	DTI_EA_East;Sarm_P_TT_4-5c	0.0198215	1.23e-06	0.396	0.604	NA	NA	0.017	0.017	NA	NA	NO	NO
RK_Ped_J1a_Avar	RKF077.A0101.ssMod	DTI_EA_East;Lon_P_north_6c	0.000774141	1.99e-06	0.409	0.591	NA	NA	0.017	0.017	NA	NA	NO	NO
RK_Ped_J1a_Avar	RKF077.A0101.ssMod	DTI_EA_East;Lon_P_south_6c	3.93e-05	4.25e-06	0.428	0.572	NA	NA	0.016	0.016	NA	NA	NO	NO
RK_Ped_J1a_Avar	RKF077.A0101.ssMod	DTI_EA_East;Venosa_7c	3.66e-06	6.85e-06	0.41	0.59	NA	NA	0.017	0.017	NA	NA	NO	NO
RK_Ped_J1a_Avar	RKF110.A0101.ssMod	DTI_EA_East;Chandman_IA_3cBCE_3cBCE	2.13e-24	1.51e-05	0.047	0.953	NA	NA	0.032	0.032	NA	NA	NO	NO
RK_Ped_J1a_Avar	RKF110.A0101.ssMod	DTI_EA_East;Konyr_Tobe_3c	9.44e-08	1.1e-05	0.336	0.664	NA	NA	0.02	0.02	NA	NA	NO	NO
RK_Ped_J1a_Avar	RKF110.A0101.ssMod	DTI_EA_East;North_Caucasus_7-11c	0.00155788	9.28e-06	0.365	0.635	NA	NA	0.018	0.018	NA	NA	NO	YES
RK_Ped_J1a_Avar	RKF110.A0101.ssMod	DTI_EA_East;Sarm_P_DTI_4-5c	0.0604865	1.81e-06	0.381	0.619	NA	NA	0.018	0.018	NA	NA	YES	NO
RK_Ped_J1a_Avar	RKF110.A0101.ssMod	DTI_EA_East;Sarm_P_TT_4-5c	0.000111362	4.57e-06	0.407	0.593	NA	NA	0.017	0.017	NA	NA	NO	NO
RK_Ped_J1a_Avar	RKF110.A0101.ssMod	DTI_EA_East;Lon_P_north_6c	3.42e-05	2.43e-06	0.429	0.571	NA	NA	0.016	0.016	NA	NA	NO	NO
RK_Ped_J1a_Avar	RKF110.A0101.ssMod	DTI_EA_East;Lon_P_south_6c	2.14e-08	1e-05	0.447	0.553	NA	NA	0.016	0.016	NA	NA	NO	NO
RK_Ped_J1a_Avar	RKF110.A0101.ssMod	DTI_EA_East;Venosa_7c	8.05e-10	1.59e-05	0.43	0.57	NA	NA	0.017	0.017	NA	NA	NO	NO
RK_Ped_J1a_Avar	RKF113.A0101.ssMod	DTI_EA_East;Chandman_IA_3cBCE_3cBCE	6.72e-42	2.55e-05	-0.192	1.192	NA	NA	0.035	0.035	NA	NA	NO	NO
RK_Ped_J1a_Avar	RKF113.A0101.ssMod	DTI_EA_East;Konyr_Tobe_3c	3.58e-18	9.18e-06	0.195	0.805	NA	NA	0.02	0.02	NA	NA	NO	NO
RK_Ped_J1a_Avar	RKF113.A0101.ssMod	DTI_EA_East;North_Caucasus_7-11c	9.5e-05	4.65e-06	0.237	0.763	NA	NA	0.018	0.018	NA	NA	NO	YES
RK_Ped_J1a_Avar	RKF113.A0101.ssMod	DTI_EA_East;Sarm_P_DTI_4-5c	0.499704	9.74e-07	0.257	0.743	NA	NA	0.018	0.018	NA	NA	YES	NO
RK_Ped_J1a_Avar	RKF113.A0101.ssMod	DTI_EA_East;Sarm_P_TT_4-5c	0.0439821	1.41e-06	0.293	0.707	NA	NA	0.016	0.016	NA	NA	NO	NO
RK_Ped_J1a_Avar	RKF113.A0101.ssMod	DTI_EA_East;Lon_P_north_6c	0.000369735	2.03e-06	0.316	0.684	NA	NA	0.016	0.016	NA	NA	NO	NO
RK_Ped_J1a_Avar	RKF113.A0101.ssMod	DTI_EA_East;Lon_P_south_6c	3.34e-07	6.02e-06	0.342	0.658	NA	NA	0.016	0.016	NA	NA	NO	NO
RK_Ped_J1a_Avar	RKF113.A0101.ssMod	DTI_EA_East;Venosa_7c	5.62e-09	9.76e-06	0.321	0.679	NA	NA	0.016	0.016	NA	NA	NO	NO
RK_Ped_J1a_Avar	RKF116.A0101.ssMod	DTI_EA_East;Chandman_IA_3cBCE_3cBCE	3.35e-91	5.98e-05	-0.528	1.528	NA	NA	0.038	0.038	NA	NA	NO	NO
RK_Ped_J1a_Avar	RKF116.A0101.ssMod	DTI_EA_East;Konyr_Tobe_3c	4.56e-46	2.31e-05	-0.005	1.005	NA	NA	0.018	0.018	NA	NA	NO	NO
RK_Ped_J1a_Avar	RKF116.A0101.ssMod	DTI_EA_East;North_Caucasus_7-11c	1.71e-14	9.19e-06	0.036	0.964	NA	NA	0.016	0.016	NA	NA	NO	YES
RK_Ped_J1a_Avar	RKF116.A0101.ssMod	DTI_EA_East;Sarm_P_DTI_4-5c	1.03e-05	5.94e-06	0.076	0.924	NA	NA	0.015	0.015	NA	NA	NO	NO
RK_Ped_J1a_Avar	RKF116.A0101.ssMod	DTI_EA_East;Sarm_P_TT_4-5c	0.000461025	2.58e-06	0.107	0.893	NA	NA	0.014	0.014	NA	NA	NO	NO
RK_Ped_J1a_Avar	RKF116.A0101.ssMod	DTI_EA_East;Lon_P_north_6c	9.31e-12	6.57e-06	0.137	0.863	NA	NA	0.014	0.014	NA	NA	NO	NO
RK_Ped_J1a_Avar	RKF116.A0101.ssMod	DTI_EA_East;Lon_P_south_6c	0.00147375	4.42e-06	0.154	0.846	NA	NA	0.013	0.013	NA	NA	NO	NO
RK_Ped_J1a_Avar	RKF116.A0101.ssMod	DTI_EA_East;Venosa_7c	4.47e-07	1.02e-05	0.126	0.874	NA	NA	0.014	0.014	NA	NA	NO	NO
RK_Ped_J1a_Avar	RKF121.A0101.ssMod	DTI_EA_East;Chandman_IA_3cBCE_3cBCE	6.36e-31	2.17e-05	0.101	0.899	NA	NA	0.034	0.034	NA	NA	NO	NO
RK_Ped_J1a_Avar	RKF121.A0101.ssMod	DTI_EA_East;Konyr_Tobe_3c	5.33e-09	3.24e-06	0.374	0.626	NA	NA	0.019	0.019	NA	NA	NO	NO
RK_Ped_J1a_Avar	RKF121.A0101.ssMod	DTI_EA_East;North_Caucasus_7-11c	0.171704	7.88e-07	0.398	0.602	NA	NA	0.018	0.018	NA	NA	YES	YES
RK_Ped_J1a_Avar	RKF121.A0101.ssMod	DTI_EA_East;Sarm_P_DTI_4-5c	0.120289	2.69e-06	0.414	0.586	NA	NA	0.017	0.017	NA	NA	YES	NO
RK_Ped_J1a_Avar	RKF121.A0101.ssMod	DTI_EA_East;Sarm_P_TT_4-5c	0.0075524	1.86e-06	0.442	0.558	NA	NA	0.016	0.016	NA	NA	NO	NO
RK_Ped_J1a_Avar	RKF121.A0101.ssMod	DTI_EA_East;Lon_P_north_6c	7.48e-06	4.43e-06	0.465	0.535	NA	NA	0.016	0.016	NA	NA	NO	NO
RK_Ped_J1a_Avar	RKF121.A0101.ssMod	DTI_EA_East;Lon_P_south_6c	2.72e-05	2.68e-06	0.481	0.519	NA	NA	0.016	0.016	NA	NA	NO	NO
RK_Ped_J1a_Avar	RKF121.A0101.ssMod	DTI_EA_East;Venosa_7c	1.03e-05	3.28e-06	0.468	0.532	NA	NA	0.016	0.016	NA	NA	NO	NO
RK_Ped_J1a_Avar	RKF124.A0101.ssMod	DTI_EA_East;Chandman_IA_3cBCE_3cBCE	3.02e-18	1.58e-05	0.031	0.969	NA	NA	0.033	0.033	NA	NA	NO	NO
RK_Ped_J1a_Avar	RKF124.A0101.ssMod	DTI_EA_East;Konyr_Tobe_3c	4.1e-05	2.73e-06	0.336	0.664	NA	NA	0.02	0.02	NA	NA	NO	NO
RK_Ped_J1a_Avar	RKF124.A0101.ssMod	DTI_EA_East;North_Caucasus_7-11c	0.000207242	2e-06	0.379	0.621	NA	NA	0.019	0.019	NA	NA	NO	YES
RK_Ped_J1a_Avar	RKF124.A0101.ssMod	DTI_EA_East;Sarm_P_DTI_4-5c	0.0719245	2.18e-06	0.398	0.602	NA	NA	0.018	0.018	NA	NA	YES	NO
RK_Ped_J1a_Avar	RKF124.A0101.ssMod	DTI_EA_East;Sarm_P_TT_4-5c	0.00162972	1.91e-06	0.429	0.571	NA	NA	0.017	0.017	NA	NA	NO	NO
RK_Ped_J1a_Avar	RKF124.A0101.ssMod	DTI_EA_East;Lon_P_north_6c	0.0154221	2.67e-06	0.443	0.557	NA	NA	0.016	0.016	NA	NA	NO	NO
RK_Ped_J1a_Avar	RKF124.A0101.ssMod	DTI_EA_East;Lon_P_south_6c	1.72e-12	5.76e-06	0.474	0.526	NA	NA	0.016	0.016	NA	NA	NO	NO
RK_Ped_J1a_Avar	RKF124.A0101.ssMod	DTI_EA_East;Venosa_7c	2.06e-13	6.82e-06	0.46	0.54	NA	NA	0.017	0.017	NA	NA	NO	NO
RK_Ped_J1a_Avar	RKF126.A0101.ssMod	DTI_EA_East;Chandman_IA_3cBCE_3cBCE	1.09e-06	3.59e-06	0.101	0.899	NA	NA	0.039	0.039	NA	NA	NO	NO
RK_Ped_J1a_Avar	RKF126.A0101.ssMod	DTI_EA_East;Konyr_Tobe_3c	0.00395808	4.34e-06	0.4	0.6	NA	NA	0.024	0.024	NA	NA	NO	NO
RK_Ped_J1a_Avar	RKF126.A0101.ssMod	DTI_EA_East;North_Caucasus_7-11c	0.0171049	3.42e-06	0.448	0.552	NA	NA	0.022	0.022	NA	NA	NO	YES
RK_Ped_J1a_Avar	RKF126.A0101.ssMod	DTI_EA_East;Sarm_P_DTI_4-5c	0.277385	8.18e-07	0.456	0.544	NA	NA	0.021	0.021	NA	NA	YES	NO
RK_Ped_J1a_Avar	RKF126.A0101.ssMod	DTI_EA_East;Sarm_P_TT_4-5c	0.0263371	1.56e-06	0.486	0.514	NA	NA	0.02	0.02	NA	NA	NO	NO
RK_Ped_J1a_Avar	RKF126.A0101.ssMod	DTI_EA_East;Lon_P_north_6c	0.0400603	9.92e-07	0.493	0.507	NA	NA	0.019	0.019	NA	NA	NO	NO
RK_Ped_J1a_Avar	RKF126.A0101.ssMod	DTI_EA_East;Lon_P_south_6c	1.13e-05	5.5e-06	0.525	0.475	NA	NA	0.019	0.019	NA	NA	NO	NO
RK_Ped_J1a_Avar	RKF126.A0101.ssMod	DTI_EA_East;Venosa_7c	1.84e-06	7.31e-06	0.513	0.487	NA	NA	0.02	0.02	NA	NA	NO	NO
RK_Ped_J1a_Avar	RKF194.A0101.ssMod	DTI_EA_East;Chandman_IA_3cBCE_3cBCE	1.46e-21	1.41e-05	0.015	0.985	NA	NA	0.034	0.034	NA	NA	NO	NO
RK_Ped_J1a_Avar	RKF194.A0101.ssMod	DTI_EA_East;Konyr_Tobe_3c	5.01e-09	7.15e-06	0.32	0.68	NA	NA	0.021	0.021	NA	NA	NO	NO
RK_Ped_J1a_Avar	RKF194.A0101.ssMod	DTI_EA_East;North_Caucasus_7-11c	3.71e-07	6.45e-06	0.356	0.644	NA	NA	0.02	0.02	NA	NA	NO	YES
RK_Ped_J1a_Avar	RKF194.A0101.ssMod	DTI_EA_East;Sarm_P_DTI_4-5c	0.179645	8.06e-07	0.367	0.633	NA	NA	0.019	0.019	NA	NA	YES	NO
RK_Ped_J1a_Avar	RKF194.A0101.ssMod	DTI_EA_East;Sarm_P_TT_4-5c	0.00180275	2.37e-06	0.402	0.598	NA	NA	0.017	0.017	NA	NA	NO	NO
RK_Ped_J1a_Avar	RKF194.A0101.ssMod	DTI_EA_East;Lon_P_north_6c	0.00633899	1.51e-06	0.42	0.58	NA	NA	0.017	0.017	NA	NA	NO	NO
RK_Ped_J1a_Avar	RKF194.A0101.ssMod	DTI_EA_East;Lon_P_south_6c	1.09e-14	8.75e-06	0.448	0.552	NA	NA	0.018	0.018	NA	NA	NO	NO
RK_Ped_J1a_Avar	RKF194.A0101.ssMod	DTI_EA_East;Venosa_7c	4.61e-18	1.25e-05	0.438	0.562	NA	NA	0.018	0.018	NA	NA	NO	NO
RK_Ped_J1a_Avar	RKF195.A0101.ssMod	DTI_EA_East;Chandman_IA_3cBCE_3cBCE	1.58e-15	1.75e-05	0.125	0.875	NA	NA	0.033	0.033	NA	NA	NO	NO
RK_Ped_J1a_Avar	RKF195.A0101.ssMod	DTI_EA_East;Konyr_Tobe_3c	0.0199602	1.23e-06	0.393	0.607	NA	NA	0.021	0.021	NA	NA	NO	NO
RK_Ped_J1a_Avar	RKF195.A0101.ssMod	DTI_EA_East;North_Caucasus_7-11c	0.143066	8.53e-07	0.432	0.568	NA	NA	0.019	0.019	NA	NA	YES	YES
RK_Ped_J1a_Avar	RKF195.A0101.ssMod	DTI_EA_East;Sarm_P_DTI_4-5c	0.00306675	4.68e-06	0.456	0.544	NA	NA	0.019	0.019	NA	NA	NO	NO
RK_Ped_J1a_Avar	RKF195.A0101.ssMod	DTI_EA_East;Sarm_P_TT_4-5c	3.93e-05	3.86e-06	0.485	0.515	NA	NA	0.018	0.018	NA	NA	NO	NO
RK_Ped_J1a_Avar	RKF195.A0101.ssMod	DTI_EA_East;Lon_P_north_6c	1.72e-06	5.94e-06	0.5	0.5	NA	NA	0.017	0.017	NA	NA	NO	NO
RK_Ped_J1a_Avar	RKF195.A0101.ssMod	DTI_EA_East;Lon_P_south_6c	3.39e-09	5.1e-06	0.52	0.48	NA	NA	0.017	0.017	NA	NA	NO	NO
RK_Ped_J1a_Avar	RKF195.A0101.ssMod	DTI_EA_East;Venosa_7c	8.45e-10	5.27e-06	0.509	0.491	NA	NA	0.017	0.017	NA	NA	NO	NO
RK_Ped_J1a_Avar	RKF196.A0101.ssMod	DTI_EA_East;Chandman_IA_3cBCE_3cBCE	4.13e-24	1.51e-05	0.074	0.926	NA	NA	0.034	0.034	NA	NA	NO	NO
RK_Ped_J1a_Avar	RKF196.A0101.ssMod	DTI_EA_East;Konyr_Tobe_3c	1.03e-10	3.98e-06	0.368	0.632	NA	NA	0.02	0.02	NA	NA	NO	NO
RK_Ped_J1a_Avar	RKF196.A0101.ssMod	DTI_EA_East;North_Caucasus_7-11c	0.00010988	2.45e-06	0.401	0.599	NA	NA	0.019	0.019	NA	NA	NO	YES
RK_Ped_J1a_Avar	RKF196.A0101.ssMod	DTI_EA_East;Sarm_P_DTI_4-5c	0.484042	1.16e-06	0.408	0.592	NA	NA	0.018	0.018	NA	NA	YES	NO
RK_Ped_J1a_Avar	RKF196.A0101.ssMod	DTI_EA_East;Sarm_P_TT_4-5c	0.0462054	1.13e-06	0.44	0.56	NA	NA	0.017	0.017	NA	NA	NO	NO
RK_Ped_J1a_Avar	RKF196.A0101.ssMod	DTI_EA_East;Lon_P_north_6c	0.00370603	1.96e-06	0.457	0.543	NA	NA	0.016	0.016	NA	NA	NO	NO
RK_Ped_J1a_Avar	RKF196.A0101.ssMod	DTI_EA_East;Lon_P_south_6c	1.5e-09	4.85e-06	0.485	0.515	NA	NA	0.016	0.016	NA	NA	NO	NO
RK_Ped_J1a_Avar	RKF196.A0101.ssMod	DTI_EA_East;Venosa_7c	1.4e-10	6.77e-06	0.474	0.526	NA	NA	0.017	0.017	NA	NA	NO	NO
RK_Ped_J1a_Avar	RKF225.A0101.ssMod	DTI_EA_East;Chandman_IA_3cBCE_3cBCE	0.134028	7.28e-08	0.096	0.904	NA	NA	0.132	0.132	NA	NA	YES	NO
RK_Ped_J1a_Avar	RKF225.A0101.ssMod	DTI_EA_East;Konyr_Tobe_3c	0.445762	5.32e-08	0.349	0.651	NA	NA	0.09	0.09	NA	NA	YES	NO
RK_Ped_J1a_Avar	RKF225.A0101.ssMod	DTI_EA_East;North_Caucasus_7-11c	0.555165	4.66e-08	0.434	0.566	NA	NA	0.075	0.075	NA	NA	YES	YES
RK_Ped_J1a_Avar	RKF225.A0101.ssMod	DTI_EA_East;Sarm_P_DTI_4-5c	0.84086	5.02e-08	0.411	0.589	NA	NA	0.076	0.076	NA	NA	YES	NO
RK_Ped_J1a_Avar	RKF225.A0101.ssMod	DTI_EA_East;Sarm_P_TT_4-5c	0.751242	3.49e-08	0.429	0.571	NA	NA	0.072	0.072	NA	NA	YES	NO
RK_Ped_J1a_Avar	RKF225.A0101.ssMod	DTI_EA_East;Lon_P_north_6c	0.636115	4.55e-08	0.449	0.551	NA	NA	0.069	0.069	NA	NA	YES	NO
RK_Ped_J1a_Avar	RKF225.A0101.ssMod	DTI_EA_East;Lon_P_south_6c	0.816484	3.56e-08	0.462	0.538	NA	NA	0.067	0.067	NA	NA	YES	NO
RK_Ped_J1a_Avar	RKF225.A0101.ssMod	DTI_EA_East;Venosa_7c	0.51618	5.94e-08	0.464	0.536	NA	NA	0.07	0.07	NA	NA	YES	NO
RK_Ped_admix_Avar	RKF094.A0101.ssMod	DTI_EA_East;Chandman_IA_3cBCE_3cBCE	3.06e-21	8.47e-06	-0.189	1.189	NA	NA	0.041	0.041	NA	NA	NO	NO
RK_Ped_admix_Avar	RKF094.A0101.ssMod	DTI_EA_East;Konyr_Tobe_3c	4.44e-07	3.5e-06	0.164	0.836	NA	NA	0.026	0.026	NA	NA	NO	NO
RK_Ped_admix_Avar	RKF094.A0101.ssMod	DTI_EA_East;North_Caucasus_7-11c	2.32e-05	1.76e-06	0.212	0.788	NA	NA	0.024	0.024	NA	NA	NO	YES
RK_Ped_admix_Avar	RKF094.A0101.ssMod	DTI_EA_East;Sarm_P_DTI_4-5c	0.000169223	1.76e-06	0.243	0.757	NA	NA	0.022	0.022	NA	NA	NO	NO
RK_Ped_admix_Avar	RKF094.A0101.ssMod	DTI_EA_East;Sarm_P_TT_4-5c	9.87e-05	1.7e-06	0.284	0.716	NA	NA	0.02	0.02	NA	NA	NO	NO
RK_Ped_admix_Avar	RKF094.A0101.ssMod	DTI_EA_East;Lon_P_north_6c	1.49e-06	2.37e-06	0.316	0.684	NA	NA	0.019	0.019	NA	NA	NO	NO
RK_Ped_admix_Avar	RKF094.A0101.ssMod	DTI_EA_East;Lon_P_south_6c	1.57e-06	3.26e-06	0.307	0.693	NA	NA	0.02	0.02	NA	NA	NO	NO
RK_Ped_admix_Avar	RKF094.A0101.ssMod	DTI_EA_East;Venosa_7c	3.48e-07	4.04e-06	0.3	0.7	NA	NA	0.02	0.02	NA	NA	NO	NO
RK_Ped_admix_Avar	RKF187.A0101.ssMod	DTI_EA_East;Chandman_IA_3cBCE_3cBCE	4.75e-20	1.15e-05	-0.131	1.131	NA	NA	0.048	0.048	NA	NA	NO	NO
RK_Ped_admix_Avar	RKF187.A0101.ssMod	DTI_EA_East;Konyr_Tobe_3c	0.000235106	2.59e-06	0.235	0.765	NA	NA	0.027	0.027	NA	NA	NO	NO
RK_Ped_admix_Avar	RKF187.A0101.ssMod	DTI_EA_East;North_Caucasus_7-11c	0.403279	9.2e-07	0.264	0.736	NA	NA	0.025	0.025	NA	NA	YES	YES
RK_Ped_admix_Avar	RKF187.A0101.ssMod	DTI_EA_East;Sarm_P_DTI_4-5c	0.00939534	1.99e-06	0.306	0.694	NA	NA	0.024	0.024	NA	NA	NO	NO
RK_Ped_admix_Avar	RKF187.A0101.ssMod	DTI_EA_East;Sarm_P_TT_4-5c	0.00273129	1.63e-06	0.343	0.657	NA	NA	0.022	0.022	NA	NA	NO	NO
RK_Ped_admix_Avar	RKF187.A0101.ssMod	DTI_EA_East;Lon_P_north_6c	2.67e-05	2.02e-06	0.362	0.638	NA	NA	0.021	0.021	NA	NA	NO	NO
RK_Ped_admix_Avar	RKF187.A0101.ssMod	DTI_EA_East;Lon_P_south_6c	0.115571	1.95e-06	0.361	0.639	NA	NA	0.021	0.021	NA	NA	YES	NO
RK_Ped_admix_Avar	RKF187.A0101.ssMod	DTI_EA_East;Venosa_7c	0.155187	1.01e-06	0.344	0.656	NA	NA	0.022	0.022	NA	NA	YES	NO
RK_Ped_admix_Avar	RKF217.A0101.ssMod	DTI_EA_East;Chandman_IA_3cBCE_3cBCE	3.13e-64	3.76e-05	-0.366	1.366	NA	NA	0.036	0.036	NA	NA	NO	NO
RK_Ped_admix_Avar	RKF217.A0101.ssMod	DTI_EA_East;Konyr_Tobe_3c	1.64e-28	2.01e-05	0.082	0.918	NA	NA	0.02	0.02	NA	NA	NO	NO
RK_Ped_admix_Avar	RKF217.A0101.ssMod	DTI_EA_East;North_Caucasus_7-11c	7.88e-07	1.36e-05	0.116	0.884	NA	NA	0.017	0.017	NA	NA	NO	YES
RK_Ped_admix_Avar	RKF217.A0101.ssMod	DTI_EA_East;Sarm_P_DTI_4-5c	8.1e-06	3.45e-06	0.142	0.858	NA	NA	0.017	0.017	NA	NA	NO	NO
RK_Ped_admix_Avar	RKF217.A0101.ssMod	DTI_EA_East;Sarm_P_TT_4-5c	2.07e-08	5.64e-06	0.191	0.809	NA	NA	0.015	0.015	NA	NA	NO	NO
RK_Ped_admix_Avar	RKF217.A0101.ssMod	DTI_EA_East;Lon_P_north_6c	2.77e-14	4.77e-06	0.216	0.784	NA	NA	0.015	0.015	NA	NA	NO	NO
RK_Ped_admix_Avar	RKF217.A0101.ssMod	DTI_EA_East;Lon_P_south_6c	8.33e-05	1.16e-05	0.23	0.77	NA	NA	0.015	0.015	NA	NA	NO	NO
RK_Ped_admix_Avar	RKF217.A0101.ssMod	DTI_EA_East;Venosa_7c	1.12e-06	1.86e-05	0.204	0.796	NA	NA	0.015	0.015	NA	NA	NO	NO
RK_Ped_admix_Avar	RKF103.A0101.ssMod	DTI_EA_East;Chandman_IA_3cBCE_3cBCE	9.03e-18	9.07e-06	-0.181	1.181	NA	NA	0.032	0.032	NA	NA	NO	NO
RK_Ped_admix_Avar	RKF103.A0101.ssMod	DTI_EA_East;Konyr_Tobe_3c	4.76e-15	1.39e-05	0.216	0.784	NA	NA	0.021	0.021	NA	NA	NO	NO
RK_Ped_admix_Avar	RKF103.A0101.ssMod	DTI_EA_East;North_Caucasus_7-11c	2.75e-15	1.33e-05	0.289	0.711	NA	NA	0.018	0.018	NA	NA	NO	YES
RK_Ped_admix_Avar	RKF103.A0101.ssMod	DTI_EA_East;Sarm_P_DTI_4-5c	1.07e-05	4.92e-06	0.298	0.702	NA	NA	0.017	0.017	NA	NA	NO	NO
RK_Ped_admix_Avar	RKF103.A0101.ssMod	DTI_EA_East;Sarm_P_TT_4-5c	1.46e-09	7.75e-06	0.336	0.664	NA	NA	0.016	0.016	NA	NA	NO	NO
RK_Ped_admix_Avar	RKF103.A0101.ssMod	DTI_EA_East;Lon_P_north_6c	0.00519094	3.6e-06	0.347	0.653	NA	NA	0.016	0.016	NA	NA	NO	NO
RK_Ped_admix_Avar	RKF103.A0101.ssMod	DTI_EA_East;Lon_P_south_6c	1.6e-22	1.65e-05	0.386	0.614	NA	NA	0.016	0.016	NA	NA	NO	NO
RK_Ped_admix_Avar	RKF103.A0101.ssMod	DTI_EA_East;Venosa_7c	4.3e-28	1.8e-05	0.37	0.63	NA	NA	0.017	0.017	NA	NA	NO	NO
RK_Ped_admix_Avar	RKF107.A0101.ssMod	DTI_EA_East;Chandman_IA_3cBCE_3cBCE	1.38e-23	1.43e-05	-0.257	1.257	NA	NA	0.032	0.032	NA	NA	NO	NO
RK_Ped_admix_Avar	RKF107.A0101.ssMod	DTI_EA_East;Konyr_Tobe_3c	3.95e-10	6.5e-06	0.157	0.843	NA	NA	0.02	0.02	NA	NA	NO	NO
RK_Ped_admix_Avar	RKF107.A0101.ssMod	DTI_EA_East;North_Caucasus_7-11c	1.22e-06	6.69e-06	0.218	0.782	NA	NA	0.019	0.019	NA	NA	NO	YES
RK_Ped_admix_Avar	RKF107.A0101.ssMod	DTI_EA_East;Sarm_P_DTI_4-5c	0.33888	5.11e-07	0.23	0.77	NA	NA	0.018	0.018	NA	NA	YES	NO
RK_Ped_admix_Avar	RKF107.A0101.ssMod	DTI_EA_East;Sarm_P_TT_4-5c	0.000422233	1.84e-06	0.265	0.735	NA	NA	0.017	0.017	NA	NA	NO	NO
RK_Ped_admix_Avar	RKF107.A0101.ssMod	DTI_EA_East;Lon_P_north_6c	0.0321563	9.34e-07	0.28	0.72	NA	NA	0.016	0.016	NA	NA	NO	NO
RK_Ped_admix_Avar	RKF107.A0101.ssMod	DTI_EA_East;Lon_P_south_6c	6.66e-14	8.8e-06	0.324	0.676	NA	NA	0.016	0.016	NA	NA	NO	NO
RK_Ped_admix_Avar	RKF107.A0101.ssMod	DTI_EA_East;Venosa_7c	3.87e-18	1.11e-05	0.304	0.696	NA	NA	0.017	0.017	NA	NA	NO	NO
RK_Ped_J1a_Avar	RKF055.A0101.ssMod	DTI_EA_East;Chandman_IA_3cBCE_3cBCE	3.81e-57	5.02e-05	-0.114	1.114	NA	NA	0.035	0.035	NA	NA	NO	NO
RK_Ped_J1a_Avar	RKF055.A0101.ssMod	DTI_EA_East;Konyr_Tobe_3c	1.57e-18	8.97e-06	0.238	0.762	NA	NA	0.019	0.019	NA	NA	NO	NO
RK_Ped_J1a_Avar	RKF055.A0101.ssMod	DTI_EA_East;North_Caucasus_7-11c	0.0777108	1.13e-06	0.265	0.735	NA	NA	0.017	0.017	NA	NA	YES	YES
RK_Ped_J1a_Avar	RKF055.A0101.ssMod	DTI_EA_East;Sarm_P_DTI_4-5c	2.38e-07	1.24e-05	0.293	0.707	NA	NA	0.018	0.018	NA	NA	NO	NO
RK_Ped_J1a_Avar	RKF055.A0101.ssMod	DTI_EA_East;Sarm_P_TT_4-5c	6.98e-09	7.92e-06	0.327	0.673	NA	NA	0.016	0.016	NA	NA	NO	NO
RK_Ped_J1a_Avar	RKF055.A0101.ssMod	DTI_EA_East;Lon_P_north_6c	1.92e-13	1.38e-05	0.348	0.652	NA	NA	0.016	0.016	NA	NA	NO	NO
RK_Ped_J1a_Avar	RKF055.A0101.ssMod	DTI_EA_East;Lon_P_south_6c	0.000372466	2.38e-06	0.364	0.636	NA	NA	0.015	0.015	NA	NA	NO	NO
RK_Ped_J1a_Avar	RKF055.A0101.ssMod	DTI_EA_East;Venosa_7c	0.000642236	1.66e-06	0.345	0.655	NA	NA	0.016	0.016	NA	NA	NO	NO
RK_Ped_J1a_Avar	RKF105.A0101.ssMod	DTI_EA_East;Chandman_IA_3cBCE_3cBCE	5.13e-30	1.91e-05	0.255	0.745	NA	NA	0.036	0.036	NA	NA	NO	NO
RK_Ped_J1a_Avar	RKF105.A0101.ssMod	DTI_EA_East;Konyr_Tobe_3c	5.16e-14	9.86e-06	0.461	0.539	NA	NA	0.023	0.023	NA	NA	NO	NO
RK_Ped_J1a_Avar	RKF105.A0101.ssMod	DTI_EA_East;North_Caucasus_7-11c	0.000500734	5.25e-06	0.469	0.531	NA	NA	0.021	0.021	NA	NA	NO	YES
RK_Ped_J1a_Avar	RKF105.A0101.ssMod	DTI_EA_East;Sarm_P_DTI_4-5c	0.00188181	2.26e-06	0.488	0.512	NA	NA	0.02	0.02	NA	NA	NO	NO
RK_Ped_J1a_Avar	RKF105.A0101.ssMod	DTI_EA_East;Sarm_P_TT_4-5c	0.000797831	3.01e-06	0.518	0.482	NA	NA	0.018	0.018	NA	NA	NO	NO
RK_Ped_J1a_Avar	RKF105.A0101.ssMod	DTI_EA_East;Lon_P_north_6c	8.3e-07	3.35e-06	0.538	0.462	NA	NA	0.018	0.018	NA	NA	NO	NO
RK_Ped_J1a_Avar	RKF105.A0101.ssMod	DTI_EA_East;Lon_P_south_6c	0.282313	3.68e-06	0.532	0.468	NA	NA	0.018	0.018	NA	NA	YES	NO
RK_Ped_J1a_Avar	RKF105.A0101.ssMod	DTI_EA_East;Venosa_7c	0.0943968	6.28e-06	0.52	0.48	NA	NA	0.018	0.018	NA	NA	YES	NO
RK_Ped_J1a_Avar	RKF109.A0101.ssMod	DTI_EA_East;Chandman_IA_3cBCE_3cBCE	5.31e-26	1.53e-05	0.253	0.747	NA	NA	0.036	0.036	NA	NA	NO	NO
RK_Ped_J1a_Avar	RKF109.A0101.ssMod	DTI_EA_East;Konyr_Tobe_3c	3.98e-11	5.88e-06	0.47	0.53	NA	NA	0.021	0.021	NA	NA	NO	NO
RK_Ped_J1a_Avar	RKF109.A0101.ssMod	DTI_EA_East;North_Caucasus_7-11c	0.00122782	3.54e-06	0.489	0.511	NA	NA	0.019	0.019	NA	NA	NO	YES
RK_Ped_J1a_Avar	RKF109.A0101.ssMod	DTI_EA_East;Sarm_P_DTI_4-5c	0.120801	1.02e-06	0.506	0.494	NA	NA	0.018	0.018	NA	NA	YES	NO
RK_Ped_J1a_Avar	RKF109.A0101.ssMod	DTI_EA_East;Sarm_P_TT_4-5c	0.0382018	1.34e-06	0.529	0.471	NA	NA	0.017	0.017	NA	NA	NO	NO
RK_Ped_J1a_Avar	RKF109.A0101.ssMod	DTI_EA_East;Lon_P_north_6c	0.00409473	1.69e-06	0.544	0.456	NA	NA	0.017	0.017	NA	NA	NO	NO
RK_Ped_J1a_Avar	RKF109.A0101.ssMod	DTI_EA_East;Lon_P_south_6c	0.0216676	2.7e-06	0.554	0.446	NA	NA	0.016	0.016	NA	NA	NO	NO
RK_Ped_J1a_Avar	RKF109.A0101.ssMod	DTI_EA_East;Venosa_7c	0.00536589	4.24e-06	0.542	0.458	NA	NA	0.017	0.017	NA	NA	NO	NO
RK_Ped_J1a_Avar	RKF117.A0101.ssMod	DTI_EA_East;Chandman_IA_3cBCE_3cBCE	1.69e-30	1.91e-05	0.388	0.612	NA	NA	0.032	0.032	NA	NA	NO	NO
RK_Ped_J1a_Avar	RKF117.A0101.ssMod	DTI_EA_East;Konyr_Tobe_3c	6.38e-12	4.87e-06	0.544	0.456	NA	NA	0.02	0.02	NA	NA	NO	NO
RK_Ped_J1a_Avar	RKF117.A0101.ssMod	DTI_EA_East;North_Caucasus_7-11c	0.00529354	1.73e-06	0.551	0.449	NA	NA	0.019	0.019	NA	NA	NO	YES
RK_Ped_J1a_Avar	RKF117.A0101.ssMod	DTI_EA_East;Sarm_P_DTI_4-5c	0.00165077	2.57e-06	0.565	0.435	NA	NA	0.018	0.018	NA	NA	NO	NO
RK_Ped_J1a_Avar	RKF117.A0101.ssMod	DTI_EA_East;Sarm_P_TT_4-5c	0.000880264	2e-06	0.584	0.416	NA	NA	0.017	0.017	NA	NA	NO	NO
RK_Ped_J1a_Avar	RKF117.A0101.ssMod	DTI_EA_East;Lon_P_north_6c	2.1e-07	3.72e-06	0.604	0.396	NA	NA	0.017	0.017	NA	NA	NO	NO
RK_Ped_J1a_Avar	RKF117.A0101.ssMod	DTI_EA_East;Lon_P_south_6c	0.194357	9.64e-07	0.602	0.398	NA	NA	0.016	0.016	NA	NA	YES	NO
RK_Ped_J1a_Avar	RKF117.A0101.ssMod	DTI_EA_East;Venosa_7c	0.230075	1.2e-06	0.592	0.408	NA	NA	0.017	0.017	NA	NA	YES	NO
RK_Ped_J1a_Avar	RKF122.A0101.ssMod	DTI_EA_East;Chandman_IA_3cBCE_3cBCE	2.65e-17	9.08e-06	-0.028	1.028	NA	NA	0.049	0.049	NA	NA	NO	NO
RK_Ped_J1a_Avar	RKF122.A0101.ssMod	DTI_EA_East;Konyr_Tobe_3c	0.0027737	1.44e-06	0.261	0.739	NA	NA	0.03	0.03	NA	NA	NO	NO
RK_Ped_J1a_Avar	RKF122.A0101.ssMod	DTI_EA_East;North_Caucasus_7-11c	0.653807	3.76e-07	0.323	0.677	NA	NA	0.027	0.027	NA	NA	YES	YES
RK_Ped_J1a_Avar	RKF122.A0101.ssMod	DTI_EA_East;Sarm_P_DTI_4-5c	0.205933	7.22e-07	0.353	0.647	NA	NA	0.025	0.025	NA	NA	YES	NO
RK_Ped_J1a_Avar	RKF122.A0101.ssMod	DTI_EA_East;Sarm_P_TT_4-5c	0.0631028	9.21e-07	0.386	0.614	NA	NA	0.023	0.023	NA	NA	YES	NO
RK_Ped_J1a_Avar	RKF122.A0101.ssMod	DTI_EA_East;Lon_P_north_6c	0.00164902	1.53e-06	0.405	0.595	NA	NA	0.023	0.023	NA	NA	NO	NO
RK_Ped_J1a_Avar	RKF122.A0101.ssMod	DTI_EA_East;Lon_P_south_6c	0.415809	5.62e-07	0.397	0.603	NA	NA	0.022	0.022	NA	NA	YES	NO
RK_Ped_J1a_Avar	RKF122.A0101.ssMod	DTI_EA_East;Venosa_7c	0.191983	8.97e-07	0.385	0.615	NA	NA	0.024	0.024	NA	NA	YES	NO
RK_Ped_J1a_Avar	RKF133.A0101.ssMod	DTI_EA_East;Chandman_IA_3cBCE_3cBCE	4.96e-13	7.13e-06	0.476	0.524	NA	NA	0.033	0.033	NA	NA	NO	NO
RK_Ped_J1a_Avar	RKF133.A0101.ssMod	DTI_EA_East;Konyr_Tobe_3c	1.76e-05	7.92e-06	0.624	0.376	NA	NA	0.021	0.021	NA	NA	NO	NO
RK_Ped_J1a_Avar	RKF133.A0101.ssMod	DTI_EA_East;North_Caucasus_7-11c	0.0241441	7.52e-06	0.64	0.36	NA	NA	0.019	0.019	NA	NA	NO	YES
RK_Ped_J1a_Avar	RKF133.A0101.ssMod	DTI_EA_East;Sarm_P_DTI_4-5c	0.144503	2.79e-06	0.653	0.347	NA	NA	0.018	0.018	NA	NA	YES	NO
RK_Ped_J1a_Avar	RKF133.A0101.ssMod	DTI_EA_East;Sarm_P_TT_4-5c	0.0202859	4.4e-06	0.673	0.327	NA	NA	0.017	0.017	NA	NA	NO	NO
RK_Ped_J1a_Avar	RKF133.A0101.ssMod	DTI_EA_East;Lon_P_north_6c	0.0144749	3.09e-06	0.681	0.319	NA	NA	0.017	0.017	NA	NA	NO	NO
RK_Ped_J1a_Avar	RKF133.A0101.ssMod	DTI_EA_East;Lon_P_south_6c	0.00375287	6.83e-06	0.694	0.306	NA	NA	0.016	0.016	NA	NA	NO	NO
RK_Ped_J1a_Avar	RKF133.A0101.ssMod	DTI_EA_East;Venosa_7c	0.000523006	9.25e-06	0.689	0.311	NA	NA	0.017	0.017	NA	NA	NO	NO
RK_Ped_J1a_Avar	RKF203.A0101.ssMod	DTI_EA_East;Chandman_IA_3cBCE_3cBCE	4.15e-09	5.03e-06	0.196	0.804	NA	NA	0.037	0.037	NA	NA	NO	NO
RK_Ped_J1a_Avar	RKF203.A0101.ssMod	DTI_EA_East;Konyr_Tobe_3c	0.00189443	4.26e-06	0.463	0.537	NA	NA	0.023	0.023	NA	NA	NO	NO
RK_Ped_J1a_Avar	RKF203.A0101.ssMod	DTI_EA_East;North_Caucasus_7-11c	0.0664872	3.68e-06	0.495	0.505	NA	NA	0.022	0.022	NA	NA	YES	YES
RK_Ped_J1a_Avar	RKF203.A0101.ssMod	DTI_EA_East;Sarm_P_DTI_4-5c	0.759842	4.14e-07	0.514	0.486	NA	NA	0.02	0.02	NA	NA	YES	NO
RK_Ped_J1a_Avar	RKF203.A0101.ssMod	DTI_EA_East;Sarm_P_TT_4-5c	0.184686	1.15e-06	0.533	0.467	NA	NA	0.019	0.019	NA	NA	YES	NO
RK_Ped_J1a_Avar	RKF203.A0101.ssMod	DTI_EA_East;Lon_P_north_6c	0.232995	7.79e-07	0.545	0.455	NA	NA	0.019	0.019	NA	NA	YES	NO
RK_Ped_J1a_Avar	RKF203.A0101.ssMod	DTI_EA_East;Lon_P_south_6c	0.000366718	3.6e-06	0.566	0.434	NA	NA	0.018	0.018	NA	NA	NO	NO
RK_Ped_J1a_Avar	RKF203.A0101.ssMod	DTI_EA_East;Venosa_7c	4.58e-05	4.89e-06	0.554	0.446	NA	NA	0.019	0.019	NA	NA	NO	NO
RK_Ped_J1a_Avar	RKF074.A0101.ssMod	DTI_EA_East;Chandman_IA_3cBCE_3cBCE	4.15e-27	1.78e-05	0.016	0.984	NA	NA	0.033	0.033	NA	NA	NO	NO
RK_Ped_J1a_Avar	RKF074.A0101.ssMod	DTI_EA_East;Konyr_Tobe_3c	7.93e-09	8.5e-06	0.314	0.686	NA	NA	0.02	0.02	NA	NA	NO	NO
RK_Ped_J1a_Avar	RKF074.A0101.ssMod	DTI_EA_East;North_Caucasus_7-11c	1.51e-05	7.24e-06	0.349	0.651	NA	NA	0.019	0.019	NA	NA	NO	YES
RK_Ped_J1a_Avar	RKF074.A0101.ssMod	DTI_EA_East;Sarm_P_DTI_4-5c	0.00990598	1.2e-06	0.369	0.631	NA	NA	0.018	0.018	NA	NA	NO	NO
RK_Ped_J1a_Avar	RKF074.A0101.ssMod	DTI_EA_East;Sarm_P_TT_4-5c	4.26e-06	3.23e-06	0.397	0.603	NA	NA	0.017	0.017	NA	NA	NO	NO
RK_Ped_J1a_Avar	RKF074.A0101.ssMod	DTI_EA_East;Lon_P_north_6c	0.000131359	2e-06	0.419	0.581	NA	NA	0.016	0.016	NA	NA	NO	NO
RK_Ped_J1a_Avar	RKF074.A0101.ssMod	DTI_EA_East;Lon_P_south_6c	8.58e-13	9.25e-06	0.438	0.562	NA	NA	0.016	0.016	NA	NA	NO	NO
RK_Ped_J1a_Avar	RKF074.A0101.ssMod	DTI_EA_East;Venosa_7c	1.22e-14	1.14e-05	0.432	0.568	NA	NA	0.016	0.016	NA	NA	NO	NO
RK_Ped_J1a_Avar	RKF227.A0101.ssMod	DTI_EA_East;Chandman_IA_3cBCE_3cBCE	4.96e-09	4.16e-06	0.171	0.829	NA	NA	0.044	0.044	NA	NA	NO	NO
RK_Ped_J1a_Avar	RKF227.A0101.ssMod	DTI_EA_East;Konyr_Tobe_3c	0.07762	1.85e-06	0.432	0.568	NA	NA	0.027	0.027	NA	NA	YES	NO
RK_Ped_J1a_Avar	RKF227.A0101.ssMod	DTI_EA_East;North_Caucasus_7-11c	0.39188	1.83e-06	0.469	0.531	NA	NA	0.026	0.026	NA	NA	YES	YES
RK_Ped_J1a_Avar	RKF227.A0101.ssMod	DTI_EA_East;Sarm_P_DTI_4-5c	0.41361	4.67e-07	0.487	0.513	NA	NA	0.024	0.024	NA	NA	YES	NO
RK_Ped_J1a_Avar	RKF227.A0101.ssMod	DTI_EA_East;Sarm_P_TT_4-5c	0.103136	8.4e-07	0.519	0.481	NA	NA	0.022	0.022	NA	NA	YES	NO
RK_Ped_J1a_Avar	RKF227.A0101.ssMod	DTI_EA_East;Lon_P_north_6c	0.112046	6.09e-07	0.526	0.474	NA	NA	0.022	0.022	NA	NA	YES	NO
RK_Ped_J1a_Avar	RKF227.A0101.ssMod	DTI_EA_East;Lon_P_south_6c	0.191592	1.17e-06	0.544	0.456	NA	NA	0.022	0.022	NA	NA	YES	NO
RK_Ped_J1a_Avar	RKF227.A0101.ssMod	DTI_EA_East;Venosa_7c	0.178801	1.37e-06	0.536	0.464	NA	NA	0.022	0.022	NA	NA	YES	NO
RK_Ped_admix_Avar	RKF025.A0101.ssMod	DTI_EA_East;Chandman_IA_3cBCE_3cBCE	9.49e-36	1.95e-05	-0.006	1.006	NA	NA	0.038	0.038	NA	NA	NO	NO
RK_Ped_admix_Avar	RKF025.A0101.ssMod	DTI_EA_East;Konyr_Tobe_3c	1.57e-15	1.05e-05	0.301	0.699	NA	NA	0.023	0.023	NA	NA	NO	NO
RK_Ped_admix_Avar	RKF025.A0101.ssMod	DTI_EA_East;North_Caucasus_7-11c	0.00735124	6.4e-06	0.338	0.662	NA	NA	0.02	0.02	NA	NA	NO	YES
RK_Ped_admix_Avar	RKF025.A0101.ssMod	DTI_EA_East;Sarm_P_DTI_4-5c	0.0213578	1.7e-06	0.366	0.634	NA	NA	0.019	0.019	NA	NA	NO	NO
RK_Ped_admix_Avar	RKF025.A0101.ssMod	DTI_EA_East;Sarm_P_TT_4-5c	0.00328442	2.68e-06	0.397	0.603	NA	NA	0.018	0.018	NA	NA	NO	NO
RK_Ped_admix_Avar	RKF025.A0101.ssMod	DTI_EA_East;Lon_P_north_6c	6.87e-07	2.94e-06	0.42	0.58	NA	NA	0.017	0.017	NA	NA	NO	NO
RK_Ped_admix_Avar	RKF025.A0101.ssMod	DTI_EA_East;Lon_P_south_6c	0.0706844	5.31e-06	0.437	0.563	NA	NA	0.017	0.017	NA	NA	YES	NO
RK_Ped_admix_Avar	RKF025.A0101.ssMod	DTI_EA_East;Venosa_7c	0.011043	7.5e-06	0.419	0.581	NA	NA	0.017	0.017	NA	NA	NO	NO
RK_Ped_admix_Avar	RKF090.A0101.ssMod	DTI_EA_East;Chandman_IA_3cBCE_3cBCE	2.04e-25	1.9e-05	-0.086	1.086	NA	NA	0.042	0.042	NA	NA	NO	NO
RK_Ped_admix_Avar	RKF090.A0101.ssMod	DTI_EA_East;Konyr_Tobe_3c	4.32e-10	4.08e-06	0.263	0.737	NA	NA	0.025	0.025	NA	NA	NO	NO
RK_Ped_admix_Avar	RKF090.A0101.ssMod	DTI_EA_East;North_Caucasus_7-11c	0.027847	1.2e-06	0.298	0.702	NA	NA	0.023	0.023	NA	NA	NO	YES
RK_Ped_admix_Avar	RKF090.A0101.ssMod	DTI_EA_East;Sarm_P_DTI_4-5c	0.0744683	4.58e-06	0.313	0.687	NA	NA	0.022	0.022	NA	NA	YES	NO
RK_Ped_admix_Avar	RKF090.A0101.ssMod	DTI_EA_East;Sarm_P_TT_4-5c	0.104215	2.28e-06	0.349	0.651	NA	NA	0.02	0.02	NA	NA	YES	NO
RK_Ped_admix_Avar	RKF090.A0101.ssMod	DTI_EA_East;Lon_P_north_6c	0.000411425	4.23e-06	0.374	0.626	NA	NA	0.02	0.02	NA	NA	NO	NO
RK_Ped_admix_Avar	RKF090.A0101.ssMod	DTI_EA_East;Lon_P_south_6c	0.119447	8.35e-07	0.387	0.613	NA	NA	0.02	0.02	NA	NA	YES	NO
RK_Ped_admix_Avar	RKF090.A0101.ssMod	DTI_EA_East;Venosa_7c	0.0168335	1.4e-06	0.362	0.638	NA	NA	0.02	0.02	NA	NA	NO	NO
RK_Ped_admix_Avar	RKF092.A0101.ssMod	DTI_EA_East;Chandman_IA_3cBCE_3cBCE	3e-29	1.87e-05	0.035	0.965	NA	NA	0.038	0.038	NA	NA	NO	NO
RK_Ped_admix_Avar	RKF092.A0101.ssMod	DTI_EA_East;Konyr_Tobe_3c	1.92e-11	5.58e-06	0.337	0.663	NA	NA	0.023	0.023	NA	NA	NO	NO
RK_Ped_admix_Avar	RKF092.A0101.ssMod	DTI_EA_East;North_Caucasus_7-11c	0.0277139	2.33e-06	0.361	0.639	NA	NA	0.02	0.02	NA	NA	NO	YES
RK_Ped_admix_Avar	RKF092.A0101.ssMod	DTI_EA_East;Sarm_P_DTI_4-5c	0.0829852	1.6e-06	0.383	0.617	NA	NA	0.019	0.019	NA	NA	YES	NO
RK_Ped_admix_Avar	RKF092.A0101.ssMod	DTI_EA_East;Sarm_P_TT_4-5c	0.00947949	1.27e-06	0.413	0.587	NA	NA	0.018	0.018	NA	NA	NO	NO
RK_Ped_admix_Avar	RKF092.A0101.ssMod	DTI_EA_East;Lon_P_north_6c	2.83e-05	2.51e-06	0.434	0.566	NA	NA	0.017	0.017	NA	NA	NO	NO
RK_Ped_admix_Avar	RKF092.A0101.ssMod	DTI_EA_East;Lon_P_south_6c	0.000137239	3.86e-06	0.449	0.551	NA	NA	0.017	0.017	NA	NA	NO	NO
RK_Ped_admix_Avar	RKF092.A0101.ssMod	DTI_EA_East;Venosa_7c	5.09e-06	5.16e-06	0.437	0.563	NA	NA	0.018	0.018	NA	NA	NO	NO
RK_Ped_admix_Avar	RKF095.A0101.ssMod	DTI_EA_East;Chandman_IA_3cBCE_3cBCE	6.15e-34	2.19e-05	0.086	0.914	NA	NA	0.037	0.037	NA	NA	NO	NO
RK_Ped_admix_Avar	RKF095.A0101.ssMod	DTI_EA_East;Konyr_Tobe_3c	2.52e-10	5.21e-06	0.361	0.639	NA	NA	0.021	0.021	NA	NA	NO	NO
RK_Ped_admix_Avar	RKF095.A0101.ssMod	DTI_EA_East;North_Caucasus_7-11c	0.000167695	2.33e-06	0.398	0.602	NA	NA	0.019	0.019	NA	NA	NO	YES
RK_Ped_admix_Avar	RKF095.A0101.ssMod	DTI_EA_East;Sarm_P_DTI_4-5c	0.0579424	1.99e-06	0.408	0.592	NA	NA	0.018	0.018	NA	NA	YES	NO
RK_Ped_admix_Avar	RKF095.A0101.ssMod	DTI_EA_East;Sarm_P_TT_4-5c	0.0057476	1.18e-06	0.434	0.566	NA	NA	0.018	0.018	NA	NA	NO	NO
RK_Ped_admix_Avar	RKF095.A0101.ssMod	DTI_EA_East;Lon_P_north_6c	0.00114592	2.58e-06	0.453	0.547	NA	NA	0.017	0.017	NA	NA	NO	NO
RK_Ped_admix_Avar	RKF095.A0101.ssMod	DTI_EA_East;Lon_P_south_6c	2.2e-06	3.33e-06	0.483	0.517	NA	NA	0.017	0.017	NA	NA	NO	NO
RK_Ped_admix_Avar	RKF095.A0101.ssMod	DTI_EA_East;Venosa_7c	2.25e-08	5.51e-06	0.472	0.528	NA	NA	0.017	0.017	NA	NA	NO	NO
RK_Ped_admix_Avar	RKF026.A0101.ssMod	DTI_EA_East;Chandman_IA_3cBCE_3cBCE	1.43e-120	7.43e-05	-0.676	1.676	NA	NA	0.042	0.042	NA	NA	NO	NO
RK_Ped_admix_Avar	RKF026.A0101.ssMod	DTI_EA_East;Konyr_Tobe_3c	9.22e-62	2.61e-05	-0.094	1.094	NA	NA	0.019	0.019	NA	NA	NO	NO
RK_Ped_admix_Avar	RKF026.A0101.ssMod	DTI_EA_East;North_Caucasus_7-11c	6.51e-23	1.15e-05	-0.034	1.034	NA	NA	0.016	0.016	NA	NA	NO	YES
RK_Ped_admix_Avar	RKF026.A0101.ssMod	DTI_EA_East;Sarm_P_DTI_4-5c	6.23e-11	9.63e-06	-0.001	1.001	NA	NA	0.015	0.015	NA	NA	NO	NO
RK_Ped_admix_Avar	RKF026.A0101.ssMod	DTI_EA_East;Sarm_P_TT_4-5c	2.35e-07	4.05e-06	0.038	0.962	NA	NA	0.014	0.014	NA	NA	NO	NO
RK_Ped_admix_Avar	RKF026.A0101.ssMod	DTI_EA_East;Lon_P_north_6c	9.11e-21	1.14e-05	0.077	0.923	NA	NA	0.013	0.013	NA	NA	NO	NO
RK_Ped_admix_Avar	RKF026.A0101.ssMod	DTI_EA_East;Lon_P_south_6c	0.224637	2.4e-06	0.094	0.906	NA	NA	0.012	0.012	NA	NA	YES	NO
RK_Ped_admix_Avar	RKF026.A0101.ssMod	DTI_EA_East;Venosa_7c	0.000281396	6.84e-06	0.064	0.936	NA	NA	0.014	0.014	NA	NA	NO	NO
RK_Ped_admix_Avar	RKF027.A0101.ssMod	DTI_EA_East;Chandman_IA_3cBCE_3cBCE	3.26e-126	8.33e-05	-0.689	1.689	NA	NA	0.041	0.041	NA	NA	NO	NO
RK_Ped_admix_Avar	RKF027.A0101.ssMod	DTI_EA_East;Konyr_Tobe_3c	8.26e-60	2.69e-05	-0.106	1.106	NA	NA	0.018	0.018	NA	NA	NO	NO
RK_Ped_admix_Avar	RKF027.A0101.ssMod	DTI_EA_East;North_Caucasus_7-11c	5.69e-19	9.92e-06	-0.055	1.055	NA	NA	0.015	0.015	NA	NA	NO	YES
RK_Ped_admix_Avar	RKF027.A0101.ssMod	DTI_EA_East;Sarm_P_DTI_4-5c	2.1e-12	1.02e-05	-0.014	1.014	NA	NA	0.014	0.014	NA	NA	NO	NO
RK_Ped_admix_Avar	RKF027.A0101.ssMod	DTI_EA_East;Sarm_P_TT_4-5c	5e-10	4.56e-06	0.02	0.98	NA	NA	0.013	0.013	NA	NA	NO	NO
RK_Ped_admix_Avar	RKF027.A0101.ssMod	DTI_EA_East;Lon_P_north_6c	2.46e-24	1.09e-05	0.058	0.942	NA	NA	0.012	0.012	NA	NA	NO	NO
RK_Ped_admix_Avar	RKF027.A0101.ssMod	DTI_EA_East;Lon_P_south_6c	0.047031	3.29e-06	0.073	0.927	NA	NA	0.012	0.012	NA	NA	NO	NO
RK_Ped_admix_Avar	RKF027.A0101.ssMod	DTI_EA_East;Venosa_7c	0.000979758	7.48e-06	0.042	0.958	NA	NA	0.012	0.012	NA	NA	NO	NO
RK_Ped_admix_Avar	RKC051.A0101.ssMod	DTI_EA_East;Chandman_IA_3cBCE_3cBCE	1.27e-39	2.39e-05	-0.074	1.074	NA	NA	0.035	0.035	NA	NA	NO	NO
RK_Ped_admix_Avar	RKC051.A0101.ssMod	DTI_EA_East;Konyr_Tobe_3c	2.34e-15	1.22e-05	0.273	0.727	NA	NA	0.019	0.019	NA	NA	NO	NO
RK_Ped_admix_Avar	RKC051.A0101.ssMod	DTI_EA_East;North_Caucasus_7-11c	3.84e-05	8.26e-06	0.302	0.698	NA	NA	0.018	0.018	NA	NA	NO	YES
RK_Ped_admix_Avar	RKC051.A0101.ssMod	DTI_EA_East;Sarm_P_DTI_4-5c	0.0491449	1.37e-06	0.324	0.676	NA	NA	0.017	0.017	NA	NA	NO	NO
RK_Ped_admix_Avar	RKC051.A0101.ssMod	DTI_EA_East;Sarm_P_TT_4-5c	0.00470727	2.57e-06	0.356	0.644	NA	NA	0.016	0.016	NA	NA	NO	NO
RK_Ped_admix_Avar	RKC051.A0101.ssMod	DTI_EA_East;Lon_P_north_6c	0.00160947	1.81e-06	0.372	0.628	NA	NA	0.015	0.015	NA	NA	NO	NO
RK_Ped_admix_Avar	RKC051.A0101.ssMod	DTI_EA_East;Lon_P_south_6c	3.43e-07	7.75e-06	0.393	0.607	NA	NA	0.015	0.015	NA	NA	NO	NO
RK_Ped_admix_Avar	RKC051.A0101.ssMod	DTI_EA_East;Venosa_7c	5.63e-08	1.19e-05	0.381	0.619	NA	NA	0.015	0.015	NA	NA	NO	NO
RK_Ped_admix_Avar	RKC052.A0101.ssMod	DTI_EA_East;Chandman_IA_3cBCE_3cBCE	1.71e-28	1.61e-05	-0.058	1.058	NA	NA	0.035	0.035	NA	NA	NO	NO
RK_Ped_admix_Avar	RKC052.A0101.ssMod	DTI_EA_East;Konyr_Tobe_3c	2.85e-13	1.15e-05	0.294	0.706	NA	NA	0.02	0.02	NA	NA	NO	NO
RK_Ped_admix_Avar	RKC052.A0101.ssMod	DTI_EA_East;North_Caucasus_7-11c	7.23e-08	8.83e-06	0.33	0.67	NA	NA	0.019	0.019	NA	NA	NO	YES
RK_Ped_admix_Avar	RKC052.A0101.ssMod	DTI_EA_East;Sarm_P_DTI_4-5c	0.294231	6.03e-07	0.335	0.665	NA	NA	0.018	0.018	NA	NA	YES	NO
RK_Ped_admix_Avar	RKC052.A0101.ssMod	DTI_EA_East;Sarm_P_TT_4-5c	0.0163246	2.16e-06	0.367	0.633	NA	NA	0.017	0.017	NA	NA	NO	NO
RK_Ped_admix_Avar	RKC052.A0101.ssMod	DTI_EA_East;Lon_P_north_6c	0.143407	7.9e-07	0.382	0.618	NA	NA	0.016	0.016	NA	NA	YES	NO
RK_Ped_admix_Avar	RKC052.A0101.ssMod	DTI_EA_East;Lon_P_south_6c	1.65e-10	9.29e-06	0.419	0.581	NA	NA	0.016	0.016	NA	NA	NO	NO
RK_Ped_admix_Avar	RKC052.A0101.ssMod	DTI_EA_East;Venosa_7c	3.36e-12	1.35e-05	0.406	0.594	NA	NA	0.016	0.016	NA	NA	NO	NO
RK_Ped_J1a_Avar	RKC007.A0101.ssMod	DTI_EA_East;Chandman_IA_3cBCE_3cBCE	1.34e-36	1.84e-05	-0.03	1.03	NA	NA	0.033	0.033	NA	NA	NO	NO
RK_Ped_J1a_Avar	RKC007.A0101.ssMod	DTI_EA_East;Konyr_Tobe_3c	3.13e-14	8.73e-06	0.313	0.687	NA	NA	0.018	0.018	NA	NA	NO	NO
RK_Ped_J1a_Avar	RKC007.A0101.ssMod	DTI_EA_East;North_Caucasus_7-11c	0.000226032	5.54e-06	0.352	0.648	NA	NA	0.016	0.016	NA	NA	NO	YES
RK_Ped_J1a_Avar	RKC007.A0101.ssMod	DTI_EA_East;Sarm_P_DTI_4-5c	0.381836	6.57e-07	0.358	0.642	NA	NA	0.016	0.016	NA	NA	YES	NO
RK_Ped_J1a_Avar	RKC007.A0101.ssMod	DTI_EA_East;Sarm_P_TT_4-5c	0.0595103	1.43e-06	0.387	0.613	NA	NA	0.015	0.015	NA	NA	YES	NO
RK_Ped_J1a_Avar	RKC007.A0101.ssMod	DTI_EA_East;Lon_P_north_6c	0.00182387	1.38e-06	0.401	0.599	NA	NA	0.015	0.015	NA	NA	NO	NO
RK_Ped_J1a_Avar	RKC007.A0101.ssMod	DTI_EA_East;Lon_P_south_6c	1.73e-05	5.87e-06	0.432	0.568	NA	NA	0.014	0.014	NA	NA	NO	NO
RK_Ped_J1a_Avar	RKC007.A0101.ssMod	DTI_EA_East;Venosa_7c	4.37e-07	9.12e-06	0.421	0.579	NA	NA	0.014	0.014	NA	NA	NO	NO
RK_Ped_J1a_Avar	RKC008.A0101.ssMod	DTI_EA_East;Chandman_IA_3cBCE_3cBCE	1.88e-40	2.86e-05	-0.036	1.036	NA	NA	0.04	0.04	NA	NA	NO	NO
RK_Ped_J1a_Avar	RKC008.A0101.ssMod	DTI_EA_East;Konyr_Tobe_3c	6.15e-13	5.51e-06	0.284	0.716	NA	NA	0.022	0.022	NA	NA	NO	NO
RK_Ped_J1a_Avar	RKC008.A0101.ssMod	DTI_EA_East;North_Caucasus_7-11c	0.118706	1.04e-06	0.318	0.682	NA	NA	0.02	0.02	NA	NA	YES	YES
RK_Ped_J1a_Avar	RKC008.A0101.ssMod	DTI_EA_East;Sarm_P_DTI_4-5c	0.0193271	2.77e-06	0.336	0.664	NA	NA	0.019	0.019	NA	NA	NO	NO
RK_Ped_J1a_Avar	RKC008.A0101.ssMod	DTI_EA_East;Sarm_P_TT_4-5c	0.000128859	2.28e-06	0.361	0.639	NA	NA	0.018	0.018	NA	NA	NO	NO
RK_Ped_J1a_Avar	RKC008.A0101.ssMod	DTI_EA_East;Lon_P_north_6c	1.21e-08	4.94e-06	0.383	0.617	NA	NA	0.018	0.018	NA	NA	NO	NO
RK_Ped_J1a_Avar	RKC008.A0101.ssMod	DTI_EA_East;Lon_P_south_6c	0.00353977	1.68e-06	0.398	0.602	NA	NA	0.017	0.017	NA	NA	NO	NO
RK_Ped_J1a_Avar	RKC008.A0101.ssMod	DTI_EA_East;Venosa_7c	0.00048745	3.08e-06	0.39	0.61	NA	NA	0.017	0.017	NA	NA	NO	NO
RK_Ped_J1a_Avar	RKC009.A0101.ssMod	DTI_EA_East;Chandman_IA_3cBCE_3cBCE	4.88e-63	4.09e-05	-0.217	1.217	NA	NA	0.037	0.037	NA	NA	NO	NO
RK_Ped_J1a_Avar	RKC009.A0101.ssMod	DTI_EA_East;Konyr_Tobe_3c	1.23e-27	1.16e-05	0.157	0.843	NA	NA	0.02	0.02	NA	NA	NO	NO
RK_Ped_J1a_Avar	RKC009.A0101.ssMod	DTI_EA_East;North_Caucasus_7-11c	1.67e-06	4.2e-06	0.194	0.806	NA	NA	0.018	0.018	NA	NA	NO	YES
RK_Ped_J1a_Avar	RKC009.A0101.ssMod	DTI_EA_East;Sarm_P_DTI_4-5c	0.00061339	3.97e-06	0.225	0.775	NA	NA	0.016	0.016	NA	NA	NO	NO
RK_Ped_J1a_Avar	RKC009.A0101.ssMod	DTI_EA_East;Sarm_P_TT_4-5c	0.000244596	1.92e-06	0.257	0.743	NA	NA	0.016	0.016	NA	NA	NO	NO
RK_Ped_J1a_Avar	RKC009.A0101.ssMod	DTI_EA_East;Lon_P_north_6c	9.82e-10	5.06e-06	0.288	0.712	NA	NA	0.015	0.015	NA	NA	NO	NO
RK_Ped_J1a_Avar	RKC009.A0101.ssMod	DTI_EA_East;Lon_P_south_6c	0.0112795	2.7e-06	0.295	0.705	NA	NA	0.015	0.015	NA	NA	NO	NO
RK_Ped_J1a_Avar	RKC009.A0101.ssMod	DTI_EA_East;Venosa_7c	0.00016449	6.06e-06	0.277	0.723	NA	NA	0.015	0.015	NA	NA	NO	NO
RK_Ped_J1a_Avar	RKC017.A0101.ssMod	DTI_EA_East;Chandman_IA_3cBCE_3cBCE	8.6e-33	1.94e-05	-0.072	1.072	NA	NA	0.033	0.033	NA	NA	NO	NO
RK_Ped_J1a_Avar	RKC017.A0101.ssMod	DTI_EA_East;Konyr_Tobe_3c	9.27e-12	8.62e-06	0.288	0.712	NA	NA	0.018	0.018	NA	NA	NO	NO
RK_Ped_J1a_Avar	RKC017.A0101.ssMod	DTI_EA_East;North_Caucasus_7-11c	4.81e-05	5.86e-06	0.327	0.673	NA	NA	0.017	0.017	NA	NA	NO	YES
RK_Ped_J1a_Avar	RKC017.A0101.ssMod	DTI_EA_East;Sarm_P_DTI_4-5c	0.301175	6.21e-07	0.343	0.657	NA	NA	0.016	0.016	NA	NA	YES	NO
RK_Ped_J1a_Avar	RKC017.A0101.ssMod	DTI_EA_East;Sarm_P_TT_4-5c	0.0192361	1.33e-06	0.372	0.628	NA	NA	0.015	0.015	NA	NA	NO	NO
RK_Ped_J1a_Avar	RKC017.A0101.ssMod	DTI_EA_East;Lon_P_north_6c	0.0396781	1.05e-06	0.388	0.612	NA	NA	0.015	0.015	NA	NA	NO	NO
RK_Ped_J1a_Avar	RKC017.A0101.ssMod	DTI_EA_East;Lon_P_south_6c	6.81e-09	6.13e-06	0.421	0.579	NA	NA	0.015	0.015	NA	NA	NO	NO
RK_Ped_J1a_Avar	RKC017.A0101.ssMod	DTI_EA_East;Venosa_7c	6.87e-12	1.04e-05	0.405	0.595	NA	NA	0.015	0.015	NA	NA	NO	NO
RK_Ped_J1a_Avar	RKC018.A0101.ssMod	DTI_EA_East;Chandman_IA_3cBCE_3cBCE	4.94e-79	5.76e-05	-0.347	1.347	NA	NA	0.035	0.035	NA	NA	NO	NO
RK_Ped_J1a_Avar	RKC018.A0101.ssMod	DTI_EA_East;Konyr_Tobe_3c	1.89e-35	1.53e-05	0.089	0.911	NA	NA	0.019	0.019	NA	NA	NO	NO
RK_Ped_J1a_Avar	RKC018.A0101.ssMod	DTI_EA_East;North_Caucasus_7-11c	1.39e-09	4.47e-06	0.136	0.864	NA	NA	0.017	0.017	NA	NA	NO	YES
RK_Ped_J1a_Avar	RKC018.A0101.ssMod	DTI_EA_East;Sarm_P_DTI_4-5c	3.19e-07	9.7e-06	0.168	0.832	NA	NA	0.015	0.015	NA	NA	NO	NO
RK_Ped_J1a_Avar	RKC018.A0101.ssMod	DTI_EA_East;Sarm_P_TT_4-5c	7.78e-05	4.68e-06	0.198	0.802	NA	NA	0.015	0.015	NA	NA	NO	NO
RK_Ped_J1a_Avar	RKC018.A0101.ssMod	DTI_EA_East;Lon_P_north_6c	1.08e-12	1.09e-05	0.224	0.776	NA	NA	0.014	0.014	NA	NA	NO	NO
RK_Ped_J1a_Avar	RKC018.A0101.ssMod	DTI_EA_East;Lon_P_south_6c	0.666904	4.5e-07	0.239	0.761	NA	NA	0.014	0.014	NA	NA	YES	NO
RK_Ped_J1a_Avar	RKC018.A0101.ssMod	DTI_EA_East;Venosa_7c	0.0667839	2.13e-06	0.222	0.778	NA	NA	0.014	0.014	NA	NA	YES	NO
RK_Ped_J1a_Avar	RKC021.A0101.ssMod	DTI_EA_East;Chandman_IA_3cBCE_3cBCE	3.23e-36	2.7e-05	-0.007	1.007	NA	NA	0.036	0.036	NA	NA	NO	NO
RK_Ped_J1a_Avar	RKC021.A0101.ssMod	DTI_EA_East;Konyr_Tobe_3c	5.54e-13	5.91e-06	0.308	0.692	NA	NA	0.021	0.021	NA	NA	NO	NO
RK_Ped_J1a_Avar	RKC021.A0101.ssMod	DTI_EA_East;North_Caucasus_7-11c	0.00639401	1.9e-06	0.339	0.661	NA	NA	0.019	0.019	NA	NA	NO	YES
RK_Ped_J1a_Avar	RKC021.A0101.ssMod	DTI_EA_East;Sarm_P_DTI_4-5c	0.015216	3.31e-06	0.36	0.64	NA	NA	0.018	0.018	NA	NA	NO	NO
RK_Ped_J1a_Avar	RKC021.A0101.ssMod	DTI_EA_East;Sarm_P_TT_4-5c	0.00232223	1.95e-06	0.391	0.609	NA	NA	0.017	0.017	NA	NA	NO	NO
RK_Ped_J1a_Avar	RKC021.A0101.ssMod	DTI_EA_East;Lon_P_north_6c	5.47e-05	4.08e-06	0.41	0.59	NA	NA	0.017	0.017	NA	NA	NO	NO
RK_Ped_J1a_Avar	RKC021.A0101.ssMod	DTI_EA_East;Lon_P_south_6c	0.000291472	2.35e-06	0.424	0.576	NA	NA	0.016	0.016	NA	NA	NO	NO
RK_Ped_J1a_Avar	RKC021.A0101.ssMod	DTI_EA_East;Venosa_7c	3.92e-05	3.52e-06	0.414	0.586	NA	NA	0.017	0.017	NA	NA	NO	NO
RK_Ped_J1a_Avar	RKF056.A0101.ssMod	DTI_EA_East;Chandman_IA_3cBCE_3cBCE	0.00188317	1.42e-06	0.583	0.417	NA	NA	0.049	0.049	NA	NA	NO	NO
RK_Ped_J1a_Avar	RKF056.A0101.ssMod	DTI_EA_East;Konyr_Tobe_3c	0.155441	6.23e-07	0.704	0.296	NA	NA	0.031	0.031	NA	NA	YES	NO
RK_Ped_J1a_Avar	RKF056.A0101.ssMod	DTI_EA_East;North_Caucasus_7-11c	0.542759	3.56e-07	0.723	0.277	NA	NA	0.028	0.028	NA	NA	YES	YES
RK_Ped_J1a_Avar	RKF056.A0101.ssMod	DTI_EA_East;Sarm_P_DTI_4-5c	0.412559	4.78e-07	0.734	0.266	NA	NA	0.027	0.027	NA	NA	YES	NO
RK_Ped_J1a_Avar	RKF056.A0101.ssMod	DTI_EA_East;Sarm_P_TT_4-5c	0.506907	4.33e-07	0.745	0.255	NA	NA	0.026	0.026	NA	NA	YES	NO
RK_Ped_J1a_Avar	RKF056.A0101.ssMod	DTI_EA_East;Lon_P_north_6c	0.353229	5.54e-07	0.749	0.251	NA	NA	0.026	0.026	NA	NA	YES	NO
RK_Ped_J1a_Avar	RKF056.A0101.ssMod	DTI_EA_East;Lon_P_south_6c	0.767991	2.56e-07	0.763	0.237	NA	NA	0.024	0.024	NA	NA	YES	NO
RK_Ped_J1a_Avar	RKF056.A0101.ssMod	DTI_EA_East;Venosa_7c	0.784226	2.76e-07	0.75	0.25	NA	NA	0.025	0.025	NA	NA	YES	NO
RK_Ped_J1a_Avar	RKF061.A0101.ssMod	DTI_EA_East;Chandman_IA_3cBCE_3cBCE	2.47e-45	2.93e-05	-0.018	1.018	NA	NA	0.042	0.042	NA	NA	NO	NO
RK_Ped_J1a_Avar	RKF061.A0101.ssMod	DTI_EA_East;Konyr_Tobe_3c	1.62e-13	5.28e-06	0.289	0.711	NA	NA	0.023	0.023	NA	NA	NO	NO
RK_Ped_J1a_Avar	RKF061.A0101.ssMod	DTI_EA_East;North_Caucasus_7-11c	0.0993629	1.33e-06	0.329	0.671	NA	NA	0.02	0.02	NA	NA	YES	YES
RK_Ped_J1a_Avar	RKF061.A0101.ssMod	DTI_EA_East;Sarm_P_DTI_4-5c	0.0298989	4.13e-06	0.353	0.647	NA	NA	0.019	0.019	NA	NA	NO	NO
RK_Ped_J1a_Avar	RKF061.A0101.ssMod	DTI_EA_East;Sarm_P_TT_4-5c	0.0156604	2.14e-06	0.384	0.616	NA	NA	0.018	0.018	NA	NA	NO	NO
RK_Ped_J1a_Avar	RKF061.A0101.ssMod	DTI_EA_East;Lon_P_north_6c	1.08e-06	5.6e-06	0.407	0.593	NA	NA	0.018	0.018	NA	NA	NO	NO
RK_Ped_J1a_Avar	RKF061.A0101.ssMod	DTI_EA_East;Lon_P_south_6c	0.0602352	1.21e-06	0.425	0.575	NA	NA	0.017	0.017	NA	NA	YES	NO
RK_Ped_J1a_Avar	RKF061.A0101.ssMod	DTI_EA_East;Venosa_7c	0.0149643	2.22e-06	0.406	0.594	NA	NA	0.018	0.018	NA	NA	NO	NO
RK_Ped_J1a_Avar	RKF064.A0101.ssMod	DTI_EA_East;Chandman_IA_3cBCE_3cBCE	3.31e-50	3.25e-05	-0.307	1.307	NA	NA	0.039	0.039	NA	NA	NO	NO
RK_Ped_J1a_Avar	RKF064.A0101.ssMod	DTI_EA_East;Konyr_Tobe_3c	4.4e-19	1e-05	0.131	0.869	NA	NA	0.021	0.021	NA	NA	NO	NO
RK_Ped_J1a_Avar	RKF064.A0101.ssMod	DTI_EA_East;North_Caucasus_7-11c	1.04e-06	5.69e-06	0.185	0.815	NA	NA	0.018	0.018	NA	NA	NO	YES
RK_Ped_J1a_Avar	RKF064.A0101.ssMod	DTI_EA_East;Sarm_P_DTI_4-5c	0.0648652	2.41e-06	0.206	0.794	NA	NA	0.017	0.017	NA	NA	YES	NO
RK_Ped_J1a_Avar	RKF064.A0101.ssMod	DTI_EA_East;Sarm_P_TT_4-5c	0.00982074	1.26e-06	0.236	0.764	NA	NA	0.016	0.016	NA	NA	NO	NO
RK_Ped_J1a_Avar	RKF064.A0101.ssMod	DTI_EA_East;Lon_P_north_6c	8.57e-07	3.03e-06	0.257	0.743	NA	NA	0.016	0.016	NA	NA	NO	NO
RK_Ped_J1a_Avar	RKF064.A0101.ssMod	DTI_EA_East;Lon_P_south_6c	0.000880893	4.03e-06	0.286	0.714	NA	NA	0.016	0.016	NA	NA	NO	NO
RK_Ped_J1a_Avar	RKF064.A0101.ssMod	DTI_EA_East;Venosa_7c	9.02e-06	6.4e-06	0.265	0.735	NA	NA	0.016	0.016	NA	NA	NO	NO
RK_Ped_J1a_Avar	RKF068.A0101.ssMod	DTI_EA_East;Chandman_IA_3cBCE_3cBCE	4.07e-07	3.23e-06	0.153	0.847	NA	NA	0.053	0.053	NA	NA	NO	NO
RK_Ped_J1a_Avar	RKF068.A0101.ssMod	DTI_EA_East;Konyr_Tobe_3c	0.090441	1.08e-06	0.43	0.57	NA	NA	0.031	0.031	NA	NA	YES	NO
RK_Ped_J1a_Avar	RKF068.A0101.ssMod	DTI_EA_East;North_Caucasus_7-11c	0.884913	2.8e-07	0.462	0.538	NA	NA	0.028	0.028	NA	NA	YES	YES
RK_Ped_J1a_Avar	RKF068.A0101.ssMod	DTI_EA_East;Sarm_P_DTI_4-5c	0.120959	8.05e-07	0.492	0.508	NA	NA	0.027	0.027	NA	NA	YES	NO
RK_Ped_J1a_Avar	RKF068.A0101.ssMod	DTI_EA_East;Sarm_P_TT_4-5c	0.0821807	7.15e-07	0.527	0.473	NA	NA	0.025	0.025	NA	NA	YES	NO
RK_Ped_J1a_Avar	RKF068.A0101.ssMod	DTI_EA_East;Lon_P_north_6c	0.00952977	1.03e-06	0.538	0.462	NA	NA	0.024	0.024	NA	NA	NO	NO
RK_Ped_J1a_Avar	RKF068.A0101.ssMod	DTI_EA_East;Lon_P_south_6c	0.24027	6.5e-07	0.555	0.445	NA	NA	0.023	0.023	NA	NA	YES	NO
RK_Ped_J1a_Avar	RKF068.A0101.ssMod	DTI_EA_East;Venosa_7c	0.299241	9.65e-07	0.534	0.466	NA	NA	0.024	0.024	NA	NA	YES	NO
RK_Ped_J1a_Avar	RKF073.A0101.ssMod	DTI_EA_East;Chandman_IA_3cBCE_3cBCE	1.2e-10	4.82e-06	-0.24	1.24	NA	NA	0.055	0.055	NA	NA	NO	NO
RK_Ped_J1a_Avar	RKF073.A0101.ssMod	DTI_EA_East;Konyr_Tobe_3c	0.000415777	3.83e-06	0.222	0.778	NA	NA	0.03	0.03	NA	NA	NO	NO
RK_Ped_J1a_Avar	RKF073.A0101.ssMod	DTI_EA_East;North_Caucasus_7-11c	0.149462	8.73e-07	0.258	0.742	NA	NA	0.028	0.028	NA	NA	YES	YES
RK_Ped_J1a_Avar	RKF073.A0101.ssMod	DTI_EA_East;Sarm_P_DTI_4-5c	0.0954925	8.04e-07	0.277	0.723	NA	NA	0.027	0.027	NA	NA	YES	NO
RK_Ped_J1a_Avar	RKF073.A0101.ssMod	DTI_EA_East;Sarm_P_TT_4-5c	0.124972	6.87e-07	0.307	0.693	NA	NA	0.025	0.025	NA	NA	YES	NO
RK_Ped_J1a_Avar	RKF073.A0101.ssMod	DTI_EA_East;Lon_P_north_6c	0.00977573	9.17e-07	0.342	0.658	NA	NA	0.024	0.024	NA	NA	NO	NO
RK_Ped_J1a_Avar	RKF073.A0101.ssMod	DTI_EA_East;Lon_P_south_6c	0.024089	2.54e-06	0.34	0.66	NA	NA	0.024	0.024	NA	NA	NO	NO
RK_Ped_J1a_Avar	RKF073.A0101.ssMod	DTI_EA_East;Venosa_7c	0.0854523	1.41e-06	0.324	0.676	NA	NA	0.025	0.025	NA	NA	YES	NO
RK_Ped_J1a_Avar	RKF079.A0101.ssMod	DTI_EA_East;Chandman_IA_3cBCE_3cBCE	7.02e-33	1.46e-05	-0.362	1.362	NA	NA	0.045	0.045	NA	NA	NO	NO
RK_Ped_J1a_Avar	RKF079.A0101.ssMod	DTI_EA_East;Konyr_Tobe_3c	4.17e-12	1.08e-05	0.1	0.9	NA	NA	0.023	0.023	NA	NA	NO	NO
RK_Ped_J1a_Avar	RKF079.A0101.ssMod	DTI_EA_East;North_Caucasus_7-11c	7.03e-06	7.41e-06	0.165	0.835	NA	NA	0.022	0.022	NA	NA	NO	YES
RK_Ped_J1a_Avar	RKF079.A0101.ssMod	DTI_EA_East;Sarm_P_DTI_4-5c	0.000427277	2.79e-06	0.205	0.795	NA	NA	0.02	0.02	NA	NA	NO	NO
RK_Ped_J1a_Avar	RKF079.A0101.ssMod	DTI_EA_East;Sarm_P_TT_4-5c	2.53e-05	3.88e-06	0.231	0.769	NA	NA	0.018	0.018	NA	NA	NO	NO
RK_Ped_J1a_Avar	RKF079.A0101.ssMod	DTI_EA_East;Lon_P_north_6c	4.14e-07	3.36e-06	0.26	0.74	NA	NA	0.017	0.017	NA	NA	NO	NO
RK_Ped_J1a_Avar	RKF079.A0101.ssMod	DTI_EA_East;Lon_P_south_6c	6.03e-07	7.06e-06	0.276	0.724	NA	NA	0.017	0.017	NA	NA	NO	NO
RK_Ped_J1a_Avar	RKF079.A0101.ssMod	DTI_EA_East;Venosa_7c	9.87e-10	1.39e-05	0.268	0.732	NA	NA	0.018	0.018	NA	NA	NO	NO
RK_Ped_J1a_Avar	RKF081.A0101.ssMod	DTI_EA_East;Chandman_IA_3cBCE_3cBCE	1.01e-39	3.67e-05	0.102	0.898	NA	NA	0.037	0.037	NA	NA	NO	NO
RK_Ped_J1a_Avar	RKF081.A0101.ssMod	DTI_EA_East;Konyr_Tobe_3c	2.4e-10	6.72e-06	0.372	0.628	NA	NA	0.021	0.021	NA	NA	NO	NO
RK_Ped_J1a_Avar	RKF081.A0101.ssMod	DTI_EA_East;North_Caucasus_7-11c	0.129721	1.39e-06	0.396	0.604	NA	NA	0.019	0.019	NA	NA	YES	YES
RK_Ped_J1a_Avar	RKF081.A0101.ssMod	DTI_EA_East;Sarm_P_DTI_4-5c	8.92e-08	1.07e-05	0.416	0.584	NA	NA	0.019	0.019	NA	NA	NO	NO
RK_Ped_J1a_Avar	RKF081.A0101.ssMod	DTI_EA_East;Sarm_P_TT_4-5c	5.97e-09	7.74e-06	0.446	0.554	NA	NA	0.018	0.018	NA	NA	NO	NO
RK_Ped_J1a_Avar	RKF081.A0101.ssMod	DTI_EA_East;Lon_P_north_6c	4.53e-12	1.18e-05	0.466	0.534	NA	NA	0.018	0.018	NA	NA	NO	NO
RK_Ped_J1a_Avar	RKF081.A0101.ssMod	DTI_EA_East;Lon_P_south_6c	0.0025411	2.71e-06	0.47	0.53	NA	NA	0.017	0.017	NA	NA	NO	NO
RK_Ped_J1a_Avar	RKF081.A0101.ssMod	DTI_EA_East;Venosa_7c	0.00205272	1.89e-06	0.455	0.545	NA	NA	0.017	0.017	NA	NA	NO	NO
RK_Ped_J1a_Avar	RKF088.A0101.ssMod	DTI_EA_East;Chandman_IA_3cBCE_3cBCE	5.91e-29	3.15e-05	0.056	0.944	NA	NA	0.037	0.037	NA	NA	NO	NO
RK_Ped_J1a_Avar	RKF088.A0101.ssMod	DTI_EA_East;Konyr_Tobe_3c	1.82e-07	5.53e-06	0.371	0.629	NA	NA	0.021	0.021	NA	NA	NO	NO
RK_Ped_J1a_Avar	RKF088.A0101.ssMod	DTI_EA_East;North_Caucasus_7-11c	0.00659058	2.43e-06	0.395	0.605	NA	NA	0.02	0.02	NA	NA	NO	YES
RK_Ped_J1a_Avar	RKF088.A0101.ssMod	DTI_EA_East;Sarm_P_DTI_4-5c	1.67e-05	1.27e-05	0.418	0.582	NA	NA	0.019	0.019	NA	NA	NO	NO
RK_Ped_J1a_Avar	RKF088.A0101.ssMod	DTI_EA_East;Sarm_P_TT_4-5c	1.14e-06	8.05e-06	0.448	0.552	NA	NA	0.018	0.018	NA	NA	NO	NO
RK_Ped_J1a_Avar	RKF088.A0101.ssMod	DTI_EA_East;Lon_P_north_6c	1.06e-07	1.21e-05	0.468	0.532	NA	NA	0.017	0.017	NA	NA	NO	NO
RK_Ped_J1a_Avar	RKF088.A0101.ssMod	DTI_EA_East;Lon_P_south_6c	2.98e-09	5.64e-06	0.482	0.518	NA	NA	0.017	0.017	NA	NA	NO	NO
RK_Ped_J1a_Avar	RKF088.A0101.ssMod	DTI_EA_East;Venosa_7c	3.6e-09	4.31e-06	0.471	0.529	NA	NA	0.018	0.018	NA	NA	NO	NO
RK_Ped_J1a_Avar	RKF098.A0101.ssMod	DTI_EA_East;Chandman_IA_3cBCE_3cBCE	6.36e-62	4.29e-05	-0.045	1.045	NA	NA	0.039	0.039	NA	NA	NO	NO
RK_Ped_J1a_Avar	RKF098.A0101.ssMod	DTI_EA_East;Konyr_Tobe_3c	2.4e-18	9.2e-06	0.277	0.723	NA	NA	0.021	0.021	NA	NA	NO	NO
RK_Ped_J1a_Avar	RKF098.A0101.ssMod	DTI_EA_East;North_Caucasus_7-11c	0.228651	9.1e-07	0.294	0.706	NA	NA	0.018	0.018	NA	NA	YES	YES
RK_Ped_J1a_Avar	RKF098.A0101.ssMod	DTI_EA_East;Sarm_P_DTI_4-5c	1.77e-11	9.5e-06	0.316	0.684	NA	NA	0.018	0.018	NA	NA	NO	NO
RK_Ped_J1a_Avar	RKF098.A0101.ssMod	DTI_EA_East;Sarm_P_TT_4-5c	5.93e-13	6.77e-06	0.356	0.644	NA	NA	0.017	0.017	NA	NA	NO	NO
RK_Ped_J1a_Avar	RKF098.A0101.ssMod	DTI_EA_East;Lon_P_north_6c	4.78e-19	1.14e-05	0.379	0.621	NA	NA	0.017	0.017	NA	NA	NO	NO
RK_Ped_J1a_Avar	RKF098.A0101.ssMod	DTI_EA_East;Lon_P_south_6c	0.000345599	1.6e-06	0.384	0.616	NA	NA	0.016	0.016	NA	NA	NO	NO
RK_Ped_J1a_Avar	RKF098.A0101.ssMod	DTI_EA_East;Venosa_7c	0.00187737	1.59e-06	0.369	0.631	NA	NA	0.016	0.016	NA	NA	NO	NO
RK_Ped_J1a_Avar	RKF104.A0101.ssMod	DTI_EA_East;Chandman_IA_3cBCE_3cBCE	1.12e-67	5.19e-05	-0.194	1.194	NA	NA	0.038	0.038	NA	NA	NO	NO
RK_Ped_J1a_Avar	RKF104.A0101.ssMod	DTI_EA_East;Konyr_Tobe_3c	1.62e-26	1.21e-05	0.181	0.819	NA	NA	0.022	0.022	NA	NA	NO	NO
RK_Ped_J1a_Avar	RKF104.A0101.ssMod	DTI_EA_East;North_Caucasus_7-11c	2.49e-06	3.64e-06	0.214	0.786	NA	NA	0.019	0.019	NA	NA	NO	YES
RK_Ped_J1a_Avar	RKF104.A0101.ssMod	DTI_EA_East;Sarm_P_DTI_4-5c	2.93e-08	9.4e-06	0.239	0.761	NA	NA	0.018	0.018	NA	NA	NO	NO
RK_Ped_J1a_Avar	RKF104.A0101.ssMod	DTI_EA_East;Sarm_P_TT_4-5c	2.62e-07	5.55e-06	0.275	0.725	NA	NA	0.017	0.017	NA	NA	NO	NO
RK_Ped_J1a_Avar	RKF104.A0101.ssMod	DTI_EA_East;Lon_P_north_6c	7.68e-16	1.26e-05	0.307	0.693	NA	NA	0.016	0.016	NA	NA	NO	NO
RK_Ped_J1a_Avar	RKF104.A0101.ssMod	DTI_EA_East;Lon_P_south_6c	0.0650075	1.28e-06	0.309	0.691	NA	NA	0.016	0.016	NA	NA	YES	NO
RK_Ped_J1a_Avar	RKF104.A0101.ssMod	DTI_EA_East;Venosa_7c	0.00625629	2.57e-06	0.288	0.712	NA	NA	0.016	0.016	NA	NA	NO	NO
RK_Ped_J1a_Avar	RKF108.A0101.ssMod	DTI_EA_East;Chandman_IA_3cBCE_3cBCE	2.72e-56	3.98e-05	-0.402	1.402	NA	NA	0.042	0.042	NA	NA	NO	NO
RK_Ped_J1a_Avar	RKF108.A0101.ssMod	DTI_EA_East;Konyr_Tobe_3c	3.71e-25	1.12e-05	0.087	0.913	NA	NA	0.023	0.023	NA	NA	NO	NO
RK_Ped_J1a_Avar	RKF108.A0101.ssMod	DTI_EA_East;North_Caucasus_7-11c	6.19e-05	3.49e-06	0.126	0.874	NA	NA	0.02	0.02	NA	NA	NO	YES
RK_Ped_J1a_Avar	RKF108.A0101.ssMod	DTI_EA_East;Sarm_P_DTI_4-5c	2.33e-09	6.4e-06	0.156	0.844	NA	NA	0.02	0.02	NA	NA	NO	NO
RK_Ped_J1a_Avar	RKF108.A0101.ssMod	DTI_EA_East;Sarm_P_TT_4-5c	4.29e-10	4.92e-06	0.189	0.811	NA	NA	0.018	0.018	NA	NA	NO	NO
RK_Ped_J1a_Avar	RKF108.A0101.ssMod	DTI_EA_East;Lon_P_north_6c	1.62e-18	8.62e-06	0.219	0.781	NA	NA	0.018	0.018	NA	NA	NO	NO
RK_Ped_J1a_Avar	RKF108.A0101.ssMod	DTI_EA_East;Lon_P_south_6c	0.260742	7.26e-07	0.209	0.791	NA	NA	0.017	0.017	NA	NA	YES	NO
RK_Ped_J1a_Avar	RKF108.A0101.ssMod	DTI_EA_East;Venosa_7c	0.579097	1.94e-06	0.192	0.808	NA	NA	0.017	0.017	NA	NA	YES	NO
RK_Ped_J1a_Avar	RKF128.A0101.ssMod	DTI_EA_East;Chandman_IA_3cBCE_3cBCE	0.00406351	1.46e-06	-0.187	1.187	NA	NA	0.072	0.072	NA	NA	NO	NO
RK_Ped_J1a_Avar	RKF128.A0101.ssMod	DTI_EA_East;Konyr_Tobe_3c	0.212203	2.37e-07	0.211	0.789	NA	NA	0.048	0.048	NA	NA	YES	NO
RK_Ped_J1a_Avar	RKF128.A0101.ssMod	DTI_EA_East;North_Caucasus_7-11c	0.159819	2.79e-07	0.266	0.734	NA	NA	0.043	0.043	NA	NA	YES	YES
RK_Ped_J1a_Avar	RKF128.A0101.ssMod	DTI_EA_East;Sarm_P_DTI_4-5c	0.597503	3.51e-07	0.317	0.683	NA	NA	0.039	0.039	NA	NA	YES	NO
RK_Ped_J1a_Avar	RKF128.A0101.ssMod	DTI_EA_East;Sarm_P_TT_4-5c	0.25445	3.82e-07	0.352	0.648	NA	NA	0.036	0.036	NA	NA	YES	NO
RK_Ped_J1a_Avar	RKF128.A0101.ssMod	DTI_EA_East;Lon_P_north_6c	0.670979	3.09e-07	0.345	0.655	NA	NA	0.035	0.035	NA	NA	YES	NO
RK_Ped_J1a_Avar	RKF128.A0101.ssMod	DTI_EA_East;Lon_P_south_6c	0.0943554	2.31e-07	0.362	0.638	NA	NA	0.037	0.037	NA	NA	YES	NO
RK_Ped_J1a_Avar	RKF128.A0101.ssMod	DTI_EA_East;Venosa_7c	0.00437545	3.81e-07	0.376	0.624	NA	NA	0.038	0.038	NA	NA	NO	NO
RK_Ped_J1a_Avar	RKF131.A0101.ssMod	DTI_EA_East;Chandman_IA_3cBCE_3cBCE	2.71e-28	1.33e-05	-0.215	1.215	NA	NA	0.046	0.046	NA	NA	NO	NO
RK_Ped_J1a_Avar	RKF131.A0101.ssMod	DTI_EA_East;Konyr_Tobe_3c	4.67e-07	3.84e-06	0.216	0.784	NA	NA	0.025	0.025	NA	NA	NO	NO
RK_Ped_J1a_Avar	RKF131.A0101.ssMod	DTI_EA_East;North_Caucasus_7-11c	0.146059	1.76e-06	0.243	0.757	NA	NA	0.023	0.023	NA	NA	YES	YES
RK_Ped_J1a_Avar	RKF131.A0101.ssMod	DTI_EA_East;Sarm_P_DTI_4-5c	0.104599	1.26e-06	0.27	0.73	NA	NA	0.021	0.021	NA	NA	YES	NO
RK_Ped_J1a_Avar	RKF131.A0101.ssMod	DTI_EA_East;Sarm_P_TT_4-5c	0.00800552	1.31e-06	0.303	0.697	NA	NA	0.02	0.02	NA	NA	NO	NO
RK_Ped_J1a_Avar	RKF131.A0101.ssMod	DTI_EA_East;Lon_P_north_6c	0.000330686	1.76e-06	0.327	0.673	NA	NA	0.019	0.019	NA	NA	NO	NO
RK_Ped_J1a_Avar	RKF131.A0101.ssMod	DTI_EA_East;Lon_P_south_6c	0.00319484	2.83e-06	0.342	0.658	NA	NA	0.019	0.019	NA	NA	NO	NO
RK_Ped_J1a_Avar	RKF131.A0101.ssMod	DTI_EA_East;Venosa_7c	0.00027028	4.88e-06	0.32	0.68	NA	NA	0.02	0.02	NA	NA	NO	NO
RK_Ped_J1a_Avar	RKF136.A0101.ssMod	DTI_EA_East;Chandman_IA_3cBCE_3cBCE	1.98e-56	4.94e-05	-0.318	1.318	NA	NA	0.037	0.037	NA	NA	NO	NO
RK_Ped_J1a_Avar	RKF136.A0101.ssMod	DTI_EA_East;Konyr_Tobe_3c	3.21e-21	9.5e-06	0.113	0.887	NA	NA	0.019	0.019	NA	NA	NO	NO
RK_Ped_J1a_Avar	RKF136.A0101.ssMod	DTI_EA_East;North_Caucasus_7-11c	2.4e-06	2.8e-06	0.163	0.837	NA	NA	0.017	0.017	NA	NA	NO	YES
RK_Ped_J1a_Avar	RKF136.A0101.ssMod	DTI_EA_East;Sarm_P_DTI_4-5c	0.0150515	7.54e-06	0.186	0.814	NA	NA	0.016	0.016	NA	NA	NO	NO
RK_Ped_J1a_Avar	RKF136.A0101.ssMod	DTI_EA_East;Sarm_P_TT_4-5c	0.0419244	3.23e-06	0.219	0.781	NA	NA	0.016	0.016	NA	NA	NO	NO
RK_Ped_J1a_Avar	RKF136.A0101.ssMod	DTI_EA_East;Lon_P_north_6c	2.02e-06	8.2e-06	0.246	0.754	NA	NA	0.015	0.015	NA	NA	NO	NO
RK_Ped_J1a_Avar	RKF136.A0101.ssMod	DTI_EA_East;Lon_P_south_6c	0.000157531	2.19e-06	0.266	0.734	NA	NA	0.014	0.014	NA	NA	NO	NO
RK_Ped_J1a_Avar	RKF136.A0101.ssMod	DTI_EA_East;Venosa_7c	2.38e-05	3.53e-06	0.243	0.757	NA	NA	0.015	0.015	NA	NA	NO	NO
RK_Ped_J1a_Avar	RKF145.A0101.ssMod	DTI_EA_East;Chandman_IA_3cBCE_3cBCE	9.1e-30	1.62e-05	0.089	0.911	NA	NA	0.035	0.035	NA	NA	NO	NO
RK_Ped_J1a_Avar	RKF145.A0101.ssMod	DTI_EA_East;Konyr_Tobe_3c	4.07e-11	8.08e-06	0.38	0.62	NA	NA	0.021	0.021	NA	NA	NO	NO
RK_Ped_J1a_Avar	RKF145.A0101.ssMod	DTI_EA_East;North_Caucasus_7-11c	0.00558689	5.87e-06	0.409	0.591	NA	NA	0.019	0.019	NA	NA	NO	YES
RK_Ped_J1a_Avar	RKF145.A0101.ssMod	DTI_EA_East;Sarm_P_DTI_4-5c	0.0019854	1.34e-06	0.424	0.576	NA	NA	0.018	0.018	NA	NA	NO	NO
RK_Ped_J1a_Avar	RKF145.A0101.ssMod	DTI_EA_East;Sarm_P_TT_4-5c	3.94e-06	2.8e-06	0.458	0.542	NA	NA	0.017	0.017	NA	NA	NO	NO
RK_Ped_J1a_Avar	RKF145.A0101.ssMod	DTI_EA_East;Lon_P_north_6c	5.01e-08	2.52e-06	0.476	0.524	NA	NA	0.017	0.017	NA	NA	NO	NO
RK_Ped_J1a_Avar	RKF145.A0101.ssMod	DTI_EA_East;Lon_P_south_6c	2.82e-05	5.96e-06	0.488	0.512	NA	NA	0.016	0.016	NA	NA	NO	NO
RK_Ped_J1a_Avar	RKF145.A0101.ssMod	DTI_EA_East;Venosa_7c	4.58e-06	8.37e-06	0.475	0.525	NA	NA	0.017	0.017	NA	NA	NO	NO
RK_Ped_J1a_Avar	RKF147.A0101.ssMod	DTI_EA_East;Chandman_IA_3cBCE_3cBCE	3.06e-41	2.9e-05	-0.093	1.093	NA	NA	0.036	0.036	NA	NA	NO	NO
RK_Ped_J1a_Avar	RKF147.A0101.ssMod	DTI_EA_East;Konyr_Tobe_3c	1.03e-13	7.12e-06	0.244	0.756	NA	NA	0.02	0.02	NA	NA	NO	NO
RK_Ped_J1a_Avar	RKF147.A0101.ssMod	DTI_EA_East;North_Caucasus_7-11c	0.0571606	2.93e-06	0.267	0.733	NA	NA	0.018	0.018	NA	NA	YES	YES
RK_Ped_J1a_Avar	RKF147.A0101.ssMod	DTI_EA_East;Sarm_P_DTI_4-5c	0.0282419	2.66e-06	0.298	0.702	NA	NA	0.018	0.018	NA	NA	NO	NO
RK_Ped_J1a_Avar	RKF147.A0101.ssMod	DTI_EA_East;Sarm_P_TT_4-5c	0.000132969	1.89e-06	0.33	0.67	NA	NA	0.017	0.017	NA	NA	NO	NO
RK_Ped_J1a_Avar	RKF147.A0101.ssMod	DTI_EA_East;Lon_P_north_6c	2.07e-08	4.04e-06	0.356	0.644	NA	NA	0.016	0.016	NA	NA	NO	NO
RK_Ped_J1a_Avar	RKF147.A0101.ssMod	DTI_EA_East;Lon_P_south_6c	0.000104219	3.79e-06	0.365	0.635	NA	NA	0.016	0.016	NA	NA	NO	NO
RK_Ped_J1a_Avar	RKF147.A0101.ssMod	DTI_EA_East;Venosa_7c	8.66e-06	5.97e-06	0.347	0.653	NA	NA	0.016	0.016	NA	NA	NO	NO
RK_Ped_J1a_Avar	RKF148.A0101.ssMod	DTI_EA_East;Chandman_IA_3cBCE_3cBCE	8.4e-39	2.19e-05	0.005	0.995	NA	NA	0.036	0.036	NA	NA	NO	NO
RK_Ped_J1a_Avar	RKF148.A0101.ssMod	DTI_EA_East;Konyr_Tobe_3c	1.72e-14	8.04e-06	0.325	0.675	NA	NA	0.02	0.02	NA	NA	NO	NO
RK_Ped_J1a_Avar	RKF148.A0101.ssMod	DTI_EA_East;North_Caucasus_7-11c	0.00170365	3.87e-06	0.348	0.652	NA	NA	0.018	0.018	NA	NA	NO	YES
RK_Ped_J1a_Avar	RKF148.A0101.ssMod	DTI_EA_East;Sarm_P_DTI_4-5c	0.0495702	1.55e-06	0.368	0.632	NA	NA	0.018	0.018	NA	NA	NO	NO
RK_Ped_J1a_Avar	RKF148.A0101.ssMod	DTI_EA_East;Sarm_P_TT_4-5c	0.0233854	1.13e-06	0.396	0.604	NA	NA	0.017	0.017	NA	NA	NO	NO
RK_Ped_J1a_Avar	RKF148.A0101.ssMod	DTI_EA_East;Lon_P_north_6c	1.85e-05	2.35e-06	0.417	0.583	NA	NA	0.016	0.016	NA	NA	NO	NO
RK_Ped_J1a_Avar	RKF148.A0101.ssMod	DTI_EA_East;Lon_P_south_6c	0.000220307	3.97e-06	0.437	0.563	NA	NA	0.016	0.016	NA	NA	NO	NO
RK_Ped_J1a_Avar	RKF148.A0101.ssMod	DTI_EA_East;Venosa_7c	8.75e-06	6.57e-06	0.423	0.577	NA	NA	0.016	0.016	NA	NA	NO	NO
RK_Ped_J1a_Avar	RKF150.A0101.ssMod	DTI_EA_East;Chandman_IA_3cBCE_3cBCE	1.32e-64	3.26e-05	-0.199	1.199	NA	NA	0.038	0.038	NA	NA	NO	NO
RK_Ped_J1a_Avar	RKF150.A0101.ssMod	DTI_EA_East;Konyr_Tobe_3c	1.32e-26	1.53e-05	0.185	0.815	NA	NA	0.02	0.02	NA	NA	NO	NO
RK_Ped_J1a_Avar	RKF150.A0101.ssMod	DTI_EA_East;North_Caucasus_7-11c	4.12e-06	9.25e-06	0.208	0.792	NA	NA	0.018	0.018	NA	NA	NO	YES
RK_Ped_J1a_Avar	RKF150.A0101.ssMod	DTI_EA_East;Sarm_P_DTI_4-5c	1.34e-06	2.83e-06	0.245	0.755	NA	NA	0.017	0.017	NA	NA	NO	NO
RK_Ped_J1a_Avar	RKF150.A0101.ssMod	DTI_EA_East;Sarm_P_TT_4-5c	3.25e-08	3.91e-06	0.273	0.727	NA	NA	0.017	0.017	NA	NA	NO	NO
RK_Ped_J1a_Avar	RKF150.A0101.ssMod	DTI_EA_East;Lon_P_north_6c	1.37e-15	4.03e-06	0.304	0.696	NA	NA	0.016	0.016	NA	NA	NO	NO
RK_Ped_J1a_Avar	RKF150.A0101.ssMod	DTI_EA_East;Lon_P_south_6c	0.033046	7.99e-06	0.303	0.697	NA	NA	0.015	0.015	NA	NA	NO	NO
RK_Ped_J1a_Avar	RKF150.A0101.ssMod	DTI_EA_East;Venosa_7c	0.000948655	1.34e-05	0.279	0.721	NA	NA	0.016	0.016	NA	NA	NO	NO
RK_Ped_J1a_Avar	RKF163.A0101.ssMod	DTI_EA_East;Chandman_IA_3cBCE_3cBCE	8.75e-12	8.97e-06	0.17	0.83	NA	NA	0.033	0.033	NA	NA	NO	NO
RK_Ped_J1a_Avar	RKF163.A0101.ssMod	DTI_EA_East;Konyr_Tobe_3c	0.007702	3.08e-06	0.438	0.562	NA	NA	0.02	0.02	NA	NA	NO	NO
RK_Ped_J1a_Avar	RKF163.A0101.ssMod	DTI_EA_East;North_Caucasus_7-11c	0.0109825	2.47e-06	0.477	0.523	NA	NA	0.019	0.019	NA	NA	NO	YES
RK_Ped_J1a_Avar	RKF163.A0101.ssMod	DTI_EA_East;Sarm_P_DTI_4-5c	0.132489	1.03e-06	0.492	0.508	NA	NA	0.018	0.018	NA	NA	YES	NO
RK_Ped_J1a_Avar	RKF163.A0101.ssMod	DTI_EA_East;Sarm_P_TT_4-5c	0.00355081	1.69e-06	0.516	0.484	NA	NA	0.017	0.017	NA	NA	NO	NO
RK_Ped_J1a_Avar	RKF163.A0101.ssMod	DTI_EA_East;Lon_P_north_6c	0.0151202	1.37e-06	0.526	0.474	NA	NA	0.017	0.017	NA	NA	NO	NO
RK_Ped_J1a_Avar	RKF163.A0101.ssMod	DTI_EA_East;Lon_P_south_6c	4.42e-07	4.94e-06	0.554	0.446	NA	NA	0.016	0.016	NA	NA	NO	NO
RK_Ped_J1a_Avar	RKF163.A0101.ssMod	DTI_EA_East;Venosa_7c	3.95e-08	6.65e-06	0.544	0.456	NA	NA	0.016	0.016	NA	NA	NO	NO
RK_Ped_J1a_Avar	RKF164.A0101.ssMod	DTI_EA_East;Chandman_IA_3cBCE_3cBCE	9.67e-19	1.2e-05	0.275	0.725	NA	NA	0.033	0.033	NA	NA	NO	NO
RK_Ped_J1a_Avar	RKF164.A0101.ssMod	DTI_EA_East;Konyr_Tobe_3c	2.89e-08	5.06e-06	0.491	0.509	NA	NA	0.021	0.021	NA	NA	NO	NO
RK_Ped_J1a_Avar	RKF164.A0101.ssMod	DTI_EA_East;North_Caucasus_7-11c	0.00228871	3.03e-06	0.511	0.489	NA	NA	0.02	0.02	NA	NA	NO	YES
RK_Ped_J1a_Avar	RKF164.A0101.ssMod	DTI_EA_East;Sarm_P_DTI_4-5c	0.00998306	1.27e-06	0.528	0.472	NA	NA	0.019	0.019	NA	NA	NO	NO
RK_Ped_J1a_Avar	RKF164.A0101.ssMod	DTI_EA_East;Sarm_P_TT_4-5c	0.000872132	1.9e-06	0.554	0.446	NA	NA	0.018	0.018	NA	NA	NO	NO
RK_Ped_J1a_Avar	RKF164.A0101.ssMod	DTI_EA_East;Lon_P_north_6c	0.00182649	1.53e-06	0.563	0.437	NA	NA	0.017	0.017	NA	NA	NO	NO
RK_Ped_J1a_Avar	RKF164.A0101.ssMod	DTI_EA_East;Lon_P_south_6c	8.1e-05	4.35e-06	0.583	0.417	NA	NA	0.017	0.017	NA	NA	NO	NO
RK_Ped_J1a_Avar	RKF164.A0101.ssMod	DTI_EA_East;Venosa_7c	4.27e-06	6.3e-06	0.573	0.427	NA	NA	0.017	0.017	NA	NA	NO	NO
RK_Ped_J1a_Avar	RKF180.A0101.ssMod	DTI_EA_East;Chandman_IA_3cBCE_3cBCE	3.15e-10	5.68e-06	0.177	0.823	NA	NA	0.04	0.04	NA	NA	NO	NO
RK_Ped_J1a_Avar	RKF180.A0101.ssMod	DTI_EA_East;Konyr_Tobe_3c	1.41e-05	1.58e-06	0.44	0.56	NA	NA	0.026	0.026	NA	NA	NO	NO
RK_Ped_J1a_Avar	RKF180.A0101.ssMod	DTI_EA_East;North_Caucasus_7-11c	0.00124133	1.18e-06	0.47	0.53	NA	NA	0.024	0.024	NA	NA	NO	YES
RK_Ped_J1a_Avar	RKF180.A0101.ssMod	DTI_EA_East;Sarm_P_DTI_4-5c	0.0535701	1.96e-06	0.49	0.51	NA	NA	0.023	0.023	NA	NA	YES	NO
RK_Ped_J1a_Avar	RKF180.A0101.ssMod	DTI_EA_East;Sarm_P_TT_4-5c	0.00595646	1.23e-06	0.514	0.486	NA	NA	0.021	0.021	NA	NA	NO	NO
RK_Ped_J1a_Avar	RKF180.A0101.ssMod	DTI_EA_East;Lon_P_north_6c	0.0433294	1.1e-06	0.525	0.475	NA	NA	0.021	0.021	NA	NA	NO	NO
RK_Ped_J1a_Avar	RKF180.A0101.ssMod	DTI_EA_East;Lon_P_south_6c	8.64e-05	1.9e-06	0.542	0.458	NA	NA	0.021	0.021	NA	NA	NO	NO
RK_Ped_J1a_Avar	RKF180.A0101.ssMod	DTI_EA_East;Venosa_7c	4.13e-05	2.08e-06	0.529	0.471	NA	NA	0.022	0.022	NA	NA	NO	NO
RK_Ped_J1a_Avar	RKF181.A0101.ssMod	DTI_EA_East;Chandman_IA_3cBCE_3cBCE	3.77e-07	8.23e-06	0.356	0.644	NA	NA	0.031	0.031	NA	NA	NO	NO
RK_Ped_J1a_Avar	RKF181.A0101.ssMod	DTI_EA_East;Konyr_Tobe_3c	0.00289156	1.12e-06	0.562	0.438	NA	NA	0.02	0.02	NA	NA	NO	NO
RK_Ped_J1a_Avar	RKF181.A0101.ssMod	DTI_EA_East;North_Caucasus_7-11c	0.00209337	1.31e-06	0.588	0.412	NA	NA	0.019	0.019	NA	NA	NO	YES
RK_Ped_J1a_Avar	RKF181.A0101.ssMod	DTI_EA_East;Sarm_P_DTI_4-5c	0.0735004	2.59e-06	0.594	0.406	NA	NA	0.018	0.018	NA	NA	YES	NO
RK_Ped_J1a_Avar	RKF181.A0101.ssMod	DTI_EA_East;Sarm_P_TT_4-5c	0.00891359	1.82e-06	0.615	0.385	NA	NA	0.017	0.017	NA	NA	NO	NO
RK_Ped_J1a_Avar	RKF181.A0101.ssMod	DTI_EA_East;Lon_P_north_6c	0.0266054	2.65e-06	0.624	0.376	NA	NA	0.017	0.017	NA	NA	NO	NO
RK_Ped_J1a_Avar	RKF181.A0101.ssMod	DTI_EA_East;Lon_P_south_6c	1.08e-06	3.1e-06	0.647	0.353	NA	NA	0.017	0.017	NA	NA	NO	NO
RK_Ped_J1a_Avar	RKF181.A0101.ssMod	DTI_EA_East;Venosa_7c	2.27e-07	3.5e-06	0.638	0.362	NA	NA	0.017	0.017	NA	NA	NO	NO
RK_Ped_J1a_Avar	RKF182.A0101.ssMod	DTI_EA_East;Chandman_IA_3cBCE_3cBCE	5.87e-52	4.33e-05	-0.152	1.152	NA	NA	0.037	0.037	NA	NA	NO	NO
RK_Ped_J1a_Avar	RKF182.A0101.ssMod	DTI_EA_East;Konyr_Tobe_3c	3.01e-22	8.37e-06	0.204	0.796	NA	NA	0.021	0.021	NA	NA	NO	NO
RK_Ped_J1a_Avar	RKF182.A0101.ssMod	DTI_EA_East;North_Caucasus_7-11c	0.000406431	1.92e-06	0.233	0.767	NA	NA	0.019	0.019	NA	NA	NO	YES
RK_Ped_J1a_Avar	RKF182.A0101.ssMod	DTI_EA_East;Sarm_P_DTI_4-5c	0.000368085	8.07e-06	0.261	0.739	NA	NA	0.018	0.018	NA	NA	NO	NO
RK_Ped_J1a_Avar	RKF182.A0101.ssMod	DTI_EA_East;Sarm_P_TT_4-5c	0.00130327	4.36e-06	0.293	0.707	NA	NA	0.017	0.017	NA	NA	NO	NO
RK_Ped_J1a_Avar	RKF182.A0101.ssMod	DTI_EA_East;Lon_P_north_6c	1.36e-09	9.67e-06	0.324	0.676	NA	NA	0.016	0.016	NA	NA	NO	NO
RK_Ped_J1a_Avar	RKF182.A0101.ssMod	DTI_EA_East;Lon_P_south_6c	0.00973675	1.96e-06	0.334	0.666	NA	NA	0.016	0.016	NA	NA	NO	NO
RK_Ped_J1a_Avar	RKF182.A0101.ssMod	DTI_EA_East;Venosa_7c	0.00247825	2.54e-06	0.312	0.688	NA	NA	0.017	0.017	NA	NA	NO	NO
RK_Ped_J1a_Avar	RKF185.A0101.ssMod	DTI_EA_East;Chandman_IA_3cBCE_3cBCE	2.24e-14	9.22e-06	0.371	0.629	NA	NA	0.033	0.033	NA	NA	NO	NO
RK_Ped_J1a_Avar	RKF185.A0101.ssMod	DTI_EA_East;Konyr_Tobe_3c	1.49e-05	8.57e-06	0.558	0.442	NA	NA	0.02	0.02	NA	NA	NO	NO
RK_Ped_J1a_Avar	RKF185.A0101.ssMod	DTI_EA_East;North_Caucasus_7-11c	0.00356127	7.92e-06	0.576	0.424	NA	NA	0.019	0.019	NA	NA	NO	YES
RK_Ped_J1a_Avar	RKF185.A0101.ssMod	DTI_EA_East;Sarm_P_DTI_4-5c	0.0121613	2.48e-06	0.591	0.409	NA	NA	0.019	0.019	NA	NA	NO	NO
RK_Ped_J1a_Avar	RKF185.A0101.ssMod	DTI_EA_East;Sarm_P_TT_4-5c	0.000268503	4.49e-06	0.614	0.386	NA	NA	0.018	0.018	NA	NA	NO	NO
RK_Ped_J1a_Avar	RKF185.A0101.ssMod	DTI_EA_East;Lon_P_north_6c	0.00104489	3.05e-06	0.624	0.376	NA	NA	0.017	0.017	NA	NA	NO	NO
RK_Ped_J1a_Avar	RKF185.A0101.ssMod	DTI_EA_East;Lon_P_south_6c	9.14e-06	7.79e-06	0.639	0.361	NA	NA	0.017	0.017	NA	NA	NO	NO
RK_Ped_J1a_Avar	RKF185.A0101.ssMod	DTI_EA_East;Venosa_7c	2.5e-06	9.77e-06	0.63	0.37	NA	NA	0.017	0.017	NA	NA	NO	NO
RK_Ped_J1a_Avar	RKF192.A0101.ssMod	DTI_EA_East;Chandman_IA_3cBCE_3cBCE	3.44e-70	4.32e-05	-0.2	1.2	NA	NA	0.039	0.039	NA	NA	NO	NO
RK_Ped_J1a_Avar	RKF192.A0101.ssMod	DTI_EA_East;Konyr_Tobe_3c	5.53e-27	1.24e-05	0.192	0.808	NA	NA	0.02	0.02	NA	NA	NO	NO
RK_Ped_J1a_Avar	RKF192.A0101.ssMod	DTI_EA_East;North_Caucasus_7-11c	1.83e-07	4.91e-06	0.224	0.776	NA	NA	0.018	0.018	NA	NA	NO	YES
RK_Ped_J1a_Avar	RKF192.A0101.ssMod	DTI_EA_East;Sarm_P_DTI_4-5c	2.67e-09	6.73e-06	0.243	0.757	NA	NA	0.017	0.017	NA	NA	NO	NO
RK_Ped_J1a_Avar	RKF192.A0101.ssMod	DTI_EA_East;Sarm_P_TT_4-5c	2.7e-08	4.16e-06	0.276	0.724	NA	NA	0.016	0.016	NA	NA	NO	NO
RK_Ped_J1a_Avar	RKF192.A0101.ssMod	DTI_EA_East;Lon_P_north_6c	1.45e-16	8.21e-06	0.309	0.691	NA	NA	0.016	0.016	NA	NA	NO	NO
RK_Ped_J1a_Avar	RKF192.A0101.ssMod	DTI_EA_East;Lon_P_south_6c	0.00031467	3.02e-06	0.31	0.69	NA	NA	0.015	0.015	NA	NA	NO	NO
RK_Ped_J1a_Avar	RKF192.A0101.ssMod	DTI_EA_East;Venosa_7c	3.14e-05	5.5e-06	0.292	0.708	NA	NA	0.016	0.016	NA	NA	NO	NO
RK_Ped_J1a_Avar	RKF207.A0101.ssMod	DTI_EA_East;Chandman_IA_3cBCE_3cBCE	5.63e-49	3.55e-05	-0.311	1.311	NA	NA	0.037	0.037	NA	NA	NO	NO
RK_Ped_J1a_Avar	RKF207.A0101.ssMod	DTI_EA_East;Konyr_Tobe_3c	1.05e-11	6.73e-06	0.114	0.886	NA	NA	0.02	0.02	NA	NA	NO	NO
RK_Ped_J1a_Avar	RKF207.A0101.ssMod	DTI_EA_East;North_Caucasus_7-11c	0.00782345	2e-06	0.149	0.851	NA	NA	0.018	0.018	NA	NA	NO	YES
RK_Ped_J1a_Avar	RKF207.A0101.ssMod	DTI_EA_East;Sarm_P_DTI_4-5c	0.000794233	5e-06	0.175	0.825	NA	NA	0.016	0.016	NA	NA	NO	NO
RK_Ped_J1a_Avar	RKF207.A0101.ssMod	DTI_EA_East;Sarm_P_TT_4-5c	5.87e-07	2.82e-06	0.211	0.789	NA	NA	0.015	0.015	NA	NA	NO	NO
RK_Ped_J1a_Avar	RKF207.A0101.ssMod	DTI_EA_East;Lon_P_north_6c	5.05e-11	6.24e-06	0.236	0.764	NA	NA	0.015	0.015	NA	NA	NO	NO
RK_Ped_J1a_Avar	RKF207.A0101.ssMod	DTI_EA_East;Lon_P_south_6c	1.06e-08	4.66e-06	0.249	0.751	NA	NA	0.015	0.015	NA	NA	NO	NO
RK_Ped_J1a_Avar	RKF207.A0101.ssMod	DTI_EA_East;Venosa_7c	6.59e-10	6.74e-06	0.232	0.768	NA	NA	0.015	0.015	NA	NA	NO	NO
RK_Ped_J1a_Avar	RKF226.A0101.ssMod	DTI_EA_East;Chandman_IA_3cBCE_3cBCE	9.03e-48	3.08e-05	-0.124	1.124	NA	NA	0.037	0.037	NA	NA	NO	NO
RK_Ped_J1a_Avar	RKF226.A0101.ssMod	DTI_EA_East;Konyr_Tobe_3c	3.57e-12	7.99e-06	0.215	0.785	NA	NA	0.02	0.02	NA	NA	NO	NO
RK_Ped_J1a_Avar	RKF226.A0101.ssMod	DTI_EA_East;North_Caucasus_7-11c	0.00580523	3.69e-06	0.243	0.757	NA	NA	0.018	0.018	NA	NA	NO	YES
RK_Ped_J1a_Avar	RKF226.A0101.ssMod	DTI_EA_East;Sarm_P_DTI_4-5c	0.00103886	2.22e-06	0.265	0.735	NA	NA	0.018	0.018	NA	NA	NO	NO
RK_Ped_J1a_Avar	RKF226.A0101.ssMod	DTI_EA_East;Sarm_P_TT_4-5c	7.32e-08	2.79e-06	0.3	0.7	NA	NA	0.017	0.017	NA	NA	NO	NO
RK_Ped_J1a_Avar	RKF226.A0101.ssMod	DTI_EA_East;Lon_P_north_6c	1.96e-09	3.96e-06	0.33	0.67	NA	NA	0.016	0.016	NA	NA	NO	NO
RK_Ped_J1a_Avar	RKF226.A0101.ssMod	DTI_EA_East;Lon_P_south_6c	3.69e-07	4.71e-06	0.34	0.66	NA	NA	0.016	0.016	NA	NA	NO	NO
RK_Ped_J1a_Avar	RKF226.A0101.ssMod	DTI_EA_East;Venosa_7c	1.95e-08	9.23e-06	0.322	0.678	NA	NA	0.017	0.017	NA	NA	NO	NO
RK_Ped_J1a_Avar	RKF237.A0101.ssMod	DTI_EA_East;Chandman_IA_3cBCE_3cBCE	3.71e-42	3.5e-05	-0.126	1.126	NA	NA	0.037	0.037	NA	NA	NO	NO
RK_Ped_J1a_Avar	RKF237.A0101.ssMod	DTI_EA_East;Konyr_Tobe_3c	2.49e-11	5.96e-06	0.229	0.771	NA	NA	0.02	0.02	NA	NA	NO	NO
RK_Ped_J1a_Avar	RKF237.A0101.ssMod	DTI_EA_East;North_Caucasus_7-11c	0.121736	1.01e-06	0.251	0.749	NA	NA	0.018	0.018	NA	NA	YES	YES
RK_Ped_J1a_Avar	RKF237.A0101.ssMod	DTI_EA_East;Sarm_P_DTI_4-5c	2.84e-05	6.33e-06	0.291	0.709	NA	NA	0.017	0.017	NA	NA	NO	NO
RK_Ped_J1a_Avar	RKF237.A0101.ssMod	DTI_EA_East;Sarm_P_TT_4-5c	5.44e-08	3.91e-06	0.318	0.682	NA	NA	0.017	0.017	NA	NA	NO	NO
RK_Ped_J1a_Avar	RKF237.A0101.ssMod	DTI_EA_East;Lon_P_north_6c	4.35e-13	8.33e-06	0.348	0.652	NA	NA	0.016	0.016	NA	NA	NO	NO
RK_Ped_J1a_Avar	RKF237.A0101.ssMod	DTI_EA_East;Lon_P_south_6c	3.38e-07	3.12e-06	0.354	0.646	NA	NA	0.016	0.016	NA	NA	NO	NO
RK_Ped_J1a_Avar	RKF237.A0101.ssMod	DTI_EA_East;Venosa_7c	2.62e-07	4.27e-06	0.333	0.667	NA	NA	0.016	0.016	NA	NA	NO	NO
RK_Ped_Eur_Avar	RKF115.A0101.ssMod	DTI_EA_East;Chandman_IA_3cBCE_3cBCE	1.55e-125	9.76e-05	-0.817	1.817	NA	NA	0.037	0.037	NA	NA	NO	NO
RK_Ped_Eur_Avar	RKF115.A0101.ssMod	DTI_EA_East;Konyr_Tobe_3c	2.8e-61	3.5e-05	-0.176	1.176	NA	NA	0.018	0.018	NA	NA	NO	NO
RK_Ped_Eur_Avar	RKF115.A0101.ssMod	DTI_EA_East;North_Caucasus_7-11c	1.52e-25	1.64e-05	-0.125	1.125	NA	NA	0.014	0.014	NA	NA	NO	YES
RK_Ped_Eur_Avar	RKF115.A0101.ssMod	DTI_EA_East;Sarm_P_DTI_4-5c	1.97e-25	1.68e-05	-0.085	1.085	NA	NA	0.013	0.013	NA	NA	NO	NO
RK_Ped_Eur_Avar	RKF115.A0101.ssMod	DTI_EA_East;Sarm_P_TT_4-5c	4.4e-22	1.13e-05	-0.032	1.032	NA	NA	0.012	0.012	NA	NA	NO	NO
RK_Ped_Eur_Avar	RKF115.A0101.ssMod	DTI_EA_East;Lon_P_north_6c	6.9e-44	2e-05	-0.001	1.001	NA	NA	0.011	0.011	NA	NA	NO	NO
RK_Ped_Eur_Avar	RKF115.A0101.ssMod	DTI_EA_East;Lon_P_south_6c	0.0750412	3.54e-06	0.013	0.987	NA	NA	0.011	0.011	NA	NA	YES	NO
RK_Ped_Eur_Avar	RKF115.A0101.ssMod	DTI_EA_East;Venosa_7c	0.00287372	1.19e-05	-0.02	1.02	NA	NA	0.011	0.011	NA	NA	NO	NO
RK_Ped_Eur_Avar	RKF200.A0101.ssMod	DTI_EA_East;Chandman_IA_3cBCE_3cBCE	8.15e-160	0.000121435	-0.934	1.934	NA	NA	0.043	0.043	NA	NA	NO	NO
RK_Ped_Eur_Avar	RKF200.A0101.ssMod	DTI_EA_East;Konyr_Tobe_3c	5.67e-82	3.94e-05	-0.194	1.194	NA	NA	0.019	0.019	NA	NA	NO	NO
RK_Ped_Eur_Avar	RKF200.A0101.ssMod	DTI_EA_East;North_Caucasus_7-11c	4.38e-29	1.5e-05	-0.125	1.125	NA	NA	0.015	0.015	NA	NA	NO	YES
RK_Ped_Eur_Avar	RKF200.A0101.ssMod	DTI_EA_East;Sarm_P_DTI_4-5c	1.01e-36	3.14e-05	-0.099	1.099	NA	NA	0.014	0.014	NA	NA	NO	NO
RK_Ped_Eur_Avar	RKF200.A0101.ssMod	DTI_EA_East;Sarm_P_TT_4-5c	1.01e-35	1.8e-05	-0.048	1.048	NA	NA	0.012	0.012	NA	NA	NO	NO
RK_Ped_Eur_Avar	RKF200.A0101.ssMod	DTI_EA_East;Lon_P_north_6c	1.58e-71	3.37e-05	-0.01	1.01	NA	NA	0.012	0.012	NA	NA	NO	NO
RK_Ped_Eur_Avar	RKF200.A0101.ssMod	DTI_EA_East;Lon_P_south_6c	0.010408	1.46e-06	-0.009	1.009	NA	NA	0.012	0.012	NA	NA	NO	NO
RK_Ped_Eur_Avar	RKF200.A0101.ssMod	DTI_EA_East;Venosa_7c	0.0433927	1.87e-06	-0.035	1.035	NA	NA	0.012	0.012	NA	NA	NO	NO
RK_Ped_Eur_Avar	RKF106.A0101.ssMod	DTI_EA_East;Chandman_IA_3cBCE_3cBCE	8.55e-48	3.22e-05	-0.803	1.803	NA	NA	0.032	0.032	NA	NA	NO	NO
RK_Ped_Eur_Avar	RKF106.A0101.ssMod	DTI_EA_East;Konyr_Tobe_3c	4.16e-48	3.83e-05	-0.158	1.158	NA	NA	0.017	0.017	NA	NA	NO	NO
RK_Ped_Eur_Avar	RKF106.A0101.ssMod	DTI_EA_East;North_Caucasus_7-11c	8.14e-50	3.45e-05	-0.112	1.112	NA	NA	0.015	0.015	NA	NA	NO	YES
RK_Ped_Eur_Avar	RKF106.A0101.ssMod	DTI_EA_East;Sarm_P_DTI_4-5c	2.11e-08	5.51e-06	-0.069	1.069	NA	NA	0.013	0.013	NA	NA	NO	NO
RK_Ped_Eur_Avar	RKF106.A0101.ssMod	DTI_EA_East;Sarm_P_TT_4-5c	3.13e-15	1.12e-05	-0.025	1.025	NA	NA	0.012	0.012	NA	NA	NO	NO
RK_Ped_Eur_Avar	RKF106.A0101.ssMod	DTI_EA_East;Lon_P_north_6c	0.000124897	4.67e-06	-0.007	1.007	NA	NA	0.011	0.011	NA	NA	NO	NO
RK_Ped_Eur_Avar	RKF106.A0101.ssMod	DTI_EA_East;Lon_P_south_6c	6.51e-54	3.92e-05	0.021	0.979	NA	NA	0.012	0.012	NA	NA	NO	NO
RK_Ped_Eur_Avar	RKF106.A0101.ssMod	DTI_EA_East;Venosa_7c	4.58e-65	5.03e-05	-0.002	1.002	NA	NA	0.012	0.012	NA	NA	NO	NO
RK_Ped_Eur_Avar	RKF183.A0101.ssMod	DTI_EA_East;Chandman_IA_3cBCE_3cBCE	1.58e-72	4.93e-05	-0.769	1.769	NA	NA	0.03	0.03	NA	NA	NO	NO
RK_Ped_Eur_Avar	RKF183.A0101.ssMod	DTI_EA_East;Konyr_Tobe_3c	1.73e-48	3.15e-05	-0.145	1.145	NA	NA	0.016	0.016	NA	NA	NO	NO
RK_Ped_Eur_Avar	RKF183.A0101.ssMod	DTI_EA_East;North_Caucasus_7-11c	4.53e-36	2.35e-05	-0.08	1.08	NA	NA	0.014	0.014	NA	NA	NO	YES
RK_Ped_Eur_Avar	RKF183.A0101.ssMod	DTI_EA_East;Sarm_P_DTI_4-5c	0.000146923	1.61e-06	-0.052	1.052	NA	NA	0.012	0.012	NA	NA	NO	NO
RK_Ped_Eur_Avar	RKF183.A0101.ssMod	DTI_EA_East;Sarm_P_TT_4-5c	0.000115178	2.87e-06	-0.012	1.012	NA	NA	0.011	0.011	NA	NA	NO	NO
RK_Ped_Eur_Avar	RKF183.A0101.ssMod	DTI_EA_East;Lon_P_north_6c	0.560083	6.34e-07	0.017	0.983	NA	NA	0.01	0.01	NA	NA	YES	NO
RK_Ped_Eur_Avar	RKF183.A0101.ssMod	DTI_EA_East;Lon_P_south_6c	2.77e-30	2.21e-05	0.035	0.965	NA	NA	0.011	0.011	NA	NA	NO	NO
RK_Ped_Eur_Avar	RKF183.A0101.ssMod	DTI_EA_East;Venosa_7c	1.16e-39	3.21e-05	0.017	0.983	NA	NA	0.011	0.011	NA	NA	NO	NO
RK_Ped_J2b_Avar	RKC002.A0101.ssMod	DTI_EA_East;Chandman_IA_3cBCE_3cBCE	7.52e-34	2.17e-05	-0.068	1.068	NA	NA	0.03	0.03	NA	NA	NO	NO
RK_Ped_J2b_Avar	RKC002.A0101.ssMod	DTI_EA_East;Konyr_Tobe_3c	1.17e-11	8.32e-06	0.261	0.739	NA	NA	0.019	0.019	NA	NA	NO	NO
RK_Ped_J2b_Avar	RKC002.A0101.ssMod	DTI_EA_East;North_Caucasus_7-11c	1e-05	5.49e-06	0.302	0.698	NA	NA	0.017	0.017	NA	NA	NO	YES
RK_Ped_J2b_Avar	RKC002.A0101.ssMod	DTI_EA_East;Sarm_P_DTI_4-5c	0.0956193	8.35e-07	0.318	0.682	NA	NA	0.016	0.016	NA	NA	YES	NO
RK_Ped_J2b_Avar	RKC002.A0101.ssMod	DTI_EA_East;Sarm_P_TT_4-5c	0.001052	1.54e-06	0.35	0.65	NA	NA	0.015	0.015	NA	NA	NO	NO
RK_Ped_J2b_Avar	RKC002.A0101.ssMod	DTI_EA_East;Lon_P_north_6c	0.000425819	1.54e-06	0.369	0.631	NA	NA	0.015	0.015	NA	NA	NO	NO
RK_Ped_J2b_Avar	RKC002.A0101.ssMod	DTI_EA_East;Lon_P_south_6c	5.92e-13	7.28e-06	0.4	0.6	NA	NA	0.015	0.015	NA	NA	NO	NO
RK_Ped_J2b_Avar	RKC002.A0101.ssMod	DTI_EA_East;Venosa_7c	2.26e-15	1.08e-05	0.387	0.613	NA	NA	0.015	0.015	NA	NA	NO	NO
RK_Ped_J2b_Avar	RKC005.A0101.ssMod	DTI_EA_East;Chandman_IA_3cBCE_3cBCE	2.1e-14	1.49e-05	-0.163	1.163	NA	NA	0.045	0.045	NA	NA	NO	NO
RK_Ped_J2b_Avar	RKC005.A0101.ssMod	DTI_EA_East;Konyr_Tobe_3c	0.00216315	3.23e-06	0.229	0.771	NA	NA	0.028	0.028	NA	NA	NO	NO
RK_Ped_J2b_Avar	RKC005.A0101.ssMod	DTI_EA_East;North_Caucasus_7-11c	0.139978	2.2e-06	0.297	0.703	NA	NA	0.025	0.025	NA	NA	YES	YES
RK_Ped_J2b_Avar	RKC005.A0101.ssMod	DTI_EA_East;Sarm_P_DTI_4-5c	0.00143896	5.58e-06	0.319	0.681	NA	NA	0.024	0.024	NA	NA	NO	NO
RK_Ped_J2b_Avar	RKC005.A0101.ssMod	DTI_EA_East;Sarm_P_TT_4-5c	2.34e-05	6.03e-06	0.366	0.634	NA	NA	0.022	0.022	NA	NA	NO	NO
RK_Ped_J2b_Avar	RKC005.A0101.ssMod	DTI_EA_East;Lon_P_north_6c	2.77e-06	8.51e-06	0.375	0.625	NA	NA	0.021	0.021	NA	NA	NO	NO
RK_Ped_J2b_Avar	RKC005.A0101.ssMod	DTI_EA_East;Lon_P_south_6c	1.82e-05	3.85e-06	0.403	0.597	NA	NA	0.021	0.021	NA	NA	NO	NO
RK_Ped_J2b_Avar	RKC005.A0101.ssMod	DTI_EA_East;Venosa_7c	1.02e-05	3.69e-06	0.387	0.613	NA	NA	0.021	0.021	NA	NA	NO	NO
RK_Ped_J2b_Avar	RKC010.A0101.ssMod	DTI_EA_East;Chandman_IA_3cBCE_3cBCE	2.28e-59	3.99e-05	-0.109	1.109	NA	NA	0.039	0.039	NA	NA	NO	NO
RK_Ped_J2b_Avar	RKC010.A0101.ssMod	DTI_EA_East;Konyr_Tobe_3c	7.09e-18	1e-05	0.229	0.771	NA	NA	0.02	0.02	NA	NA	NO	NO
RK_Ped_J2b_Avar	RKC010.A0101.ssMod	DTI_EA_East;North_Caucasus_7-11c	0.00172274	3.06e-06	0.256	0.744	NA	NA	0.018	0.018	NA	NA	NO	YES
RK_Ped_J2b_Avar	RKC010.A0101.ssMod	DTI_EA_East;Sarm_P_DTI_4-5c	3.66e-05	4.62e-06	0.276	0.724	NA	NA	0.018	0.018	NA	NA	NO	NO
RK_Ped_J2b_Avar	RKC010.A0101.ssMod	DTI_EA_East;Sarm_P_TT_4-5c	5.84e-06	2.65e-06	0.306	0.694	NA	NA	0.017	0.017	NA	NA	NO	NO
RK_Ped_J2b_Avar	RKC010.A0101.ssMod	DTI_EA_East;Lon_P_north_6c	3.97e-14	6.45e-06	0.334	0.666	NA	NA	0.016	0.016	NA	NA	NO	NO
RK_Ped_J2b_Avar	RKC010.A0101.ssMod	DTI_EA_East;Lon_P_south_6c	0.0609176	1.8e-06	0.341	0.659	NA	NA	0.016	0.016	NA	NA	YES	NO
RK_Ped_J2b_Avar	RKC010.A0101.ssMod	DTI_EA_East;Venosa_7c	0.0373314	3.61e-06	0.324	0.676	NA	NA	0.016	0.016	NA	NA	NO	NO
RK_Ped_J2b_Avar	RKC011.A0101.ssMod	DTI_EA_East;Chandman_IA_3cBCE_3cBCE	1.62e-53	3.66e-05	-0.185	1.185	NA	NA	0.037	0.037	NA	NA	NO	NO
RK_Ped_J2b_Avar	RKC011.A0101.ssMod	DTI_EA_East;Konyr_Tobe_3c	9.52e-20	1.11e-05	0.191	0.809	NA	NA	0.02	0.02	NA	NA	NO	NO
RK_Ped_J2b_Avar	RKC011.A0101.ssMod	DTI_EA_East;North_Caucasus_7-11c	0.000229003	4.06e-06	0.22	0.78	NA	NA	0.017	0.017	NA	NA	NO	YES
RK_Ped_J2b_Avar	RKC011.A0101.ssMod	DTI_EA_East;Sarm_P_DTI_4-5c	8.92e-05	4.02e-06	0.253	0.747	NA	NA	0.016	0.016	NA	NA	NO	NO
RK_Ped_J2b_Avar	RKC011.A0101.ssMod	DTI_EA_East;Sarm_P_TT_4-5c	0.00012128	2.23e-06	0.286	0.714	NA	NA	0.015	0.015	NA	NA	NO	NO
RK_Ped_J2b_Avar	RKC011.A0101.ssMod	DTI_EA_East;Lon_P_north_6c	2.64e-09	5.49e-06	0.314	0.686	NA	NA	0.015	0.015	NA	NA	NO	NO
RK_Ped_J2b_Avar	RKC011.A0101.ssMod	DTI_EA_East;Lon_P_south_6c	0.00153059	3.1e-06	0.316	0.684	NA	NA	0.015	0.015	NA	NA	NO	NO
RK_Ped_J2b_Avar	RKC011.A0101.ssMod	DTI_EA_East;Venosa_7c	0.000522937	5.5e-06	0.298	0.702	NA	NA	0.015	0.015	NA	NA	NO	NO
RK_Ped_J2b_Avar	RKC012.A0101.ssMod	DTI_EA_East;Chandman_IA_3cBCE_3cBCE	3.47e-18	1.29e-05	0.09	0.91	NA	NA	0.033	0.033	NA	NA	NO	NO
RK_Ped_J2b_Avar	RKC012.A0101.ssMod	DTI_EA_East;Konyr_Tobe_3c	3.7e-05	5.03e-06	0.371	0.629	NA	NA	0.02	0.02	NA	NA	NO	NO
RK_Ped_J2b_Avar	RKC012.A0101.ssMod	DTI_EA_East;North_Caucasus_7-11c	0.00322138	3.95e-06	0.409	0.591	NA	NA	0.019	0.019	NA	NA	NO	YES
RK_Ped_J2b_Avar	RKC012.A0101.ssMod	DTI_EA_East;Sarm_P_DTI_4-5c	0.133234	7.34e-07	0.426	0.574	NA	NA	0.019	0.019	NA	NA	YES	NO
RK_Ped_J2b_Avar	RKC012.A0101.ssMod	DTI_EA_East;Sarm_P_TT_4-5c	0.00292284	1.58e-06	0.457	0.543	NA	NA	0.017	0.017	NA	NA	NO	NO
RK_Ped_J2b_Avar	RKC012.A0101.ssMod	DTI_EA_East;Lon_P_north_6c	0.00103518	1.64e-06	0.476	0.524	NA	NA	0.017	0.017	NA	NA	NO	NO
RK_Ped_J2b_Avar	RKC012.A0101.ssMod	DTI_EA_East;Lon_P_south_6c	2.62e-08	5.76e-06	0.496	0.504	NA	NA	0.017	0.017	NA	NA	NO	NO
RK_Ped_J2b_Avar	RKC012.A0101.ssMod	DTI_EA_East;Venosa_7c	1.52e-10	8.77e-06	0.488	0.512	NA	NA	0.017	0.017	NA	NA	NO	NO
RK_Ped_J2b_Avar	RKC013.A0101.ssMod	DTI_EA_East;Chandman_IA_3cBCE_3cBCE	4.35e-97	7.54e-05	-0.843	1.843	NA	NA	0.032	0.032	NA	NA	NO	NO
RK_Ped_J2b_Avar	RKC013.A0101.ssMod	DTI_EA_East;Konyr_Tobe_3c	2.6e-53	2.79e-05	-0.195	1.195	NA	NA	0.016	0.016	NA	NA	NO	NO
RK_Ped_J2b_Avar	RKC013.A0101.ssMod	DTI_EA_East;North_Caucasus_7-11c	2.99e-18	1.21e-05	-0.12	1.12	NA	NA	0.013	0.013	NA	NA	NO	YES
RK_Ped_J2b_Avar	RKC013.A0101.ssMod	DTI_EA_East;Sarm_P_DTI_4-5c	2.03e-06	6.81e-06	-0.082	1.082	NA	NA	0.012	0.012	NA	NA	NO	NO
RK_Ped_J2b_Avar	RKC013.A0101.ssMod	DTI_EA_East;Sarm_P_TT_4-5c	0.00103394	2.2e-06	-0.039	1.039	NA	NA	0.01	0.01	NA	NA	NO	NO
RK_Ped_J2b_Avar	RKC013.A0101.ssMod	DTI_EA_East;Lon_P_north_6c	1.54e-14	7.66e-06	-0.006	1.006	NA	NA	0.01	0.01	NA	NA	NO	NO
RK_Ped_J2b_Avar	RKC013.A0101.ssMod	DTI_EA_East;Lon_P_south_6c	0.00832415	6.3e-06	0.007	0.993	NA	NA	0.01	0.01	NA	NA	NO	NO
RK_Ped_J2b_Avar	RKC013.A0101.ssMod	DTI_EA_East;Venosa_7c	1.3e-07	1.4e-05	-0.02	1.02	NA	NA	0.011	0.011	NA	NA	NO	NO
RK_Ped_J2b_Avar	RKC024.A0101.ssMod	DTI_EA_East;Chandman_IA_3cBCE_3cBCE	1.17e-19	1.29e-05	0.077	0.923	NA	NA	0.033	0.033	NA	NA	NO	NO
RK_Ped_J2b_Avar	RKC024.A0101.ssMod	DTI_EA_East;Konyr_Tobe_3c	1.3e-07	6.03e-06	0.363	0.637	NA	NA	0.021	0.021	NA	NA	NO	NO
RK_Ped_J2b_Avar	RKC024.A0101.ssMod	DTI_EA_East;North_Caucasus_7-11c	0.000320135	4.03e-06	0.395	0.605	NA	NA	0.019	0.019	NA	NA	NO	YES
RK_Ped_J2b_Avar	RKC024.A0101.ssMod	DTI_EA_East;Sarm_P_DTI_4-5c	0.0190784	1.03e-06	0.418	0.582	NA	NA	0.018	0.018	NA	NA	NO	NO
RK_Ped_J2b_Avar	RKC024.A0101.ssMod	DTI_EA_East;Sarm_P_TT_4-5c	0.00191613	1.62e-06	0.447	0.553	NA	NA	0.017	0.017	NA	NA	NO	NO
RK_Ped_J2b_Avar	RKC024.A0101.ssMod	DTI_EA_East;Lon_P_north_6c	5.91e-05	1.61e-06	0.466	0.534	NA	NA	0.017	0.017	NA	NA	NO	NO
RK_Ped_J2b_Avar	RKC024.A0101.ssMod	DTI_EA_East;Lon_P_south_6c	1.08e-07	6.48e-06	0.476	0.524	NA	NA	0.017	0.017	NA	NA	NO	NO
RK_Ped_J2b_Avar	RKC024.A0101.ssMod	DTI_EA_East;Venosa_7c	1.76e-09	8.48e-06	0.468	0.532	NA	NA	0.017	0.017	NA	NA	NO	NO
RK_Ped_J2b_Avar	RKC025.A0101.ssMod	DTI_EA_East;Chandman_IA_3cBCE_3cBCE	1.07e-18	7.62e-06	-0.252	1.252	NA	NA	0.053	0.053	NA	NA	NO	NO
RK_Ped_J2b_Avar	RKC025.A0101.ssMod	DTI_EA_East;Konyr_Tobe_3c	1.86e-07	2.56e-06	0.149	0.851	NA	NA	0.031	0.031	NA	NA	NO	NO
RK_Ped_J2b_Avar	RKC025.A0101.ssMod	DTI_EA_East;North_Caucasus_7-11c	0.0149929	8.44e-07	0.219	0.781	NA	NA	0.026	0.026	NA	NA	NO	YES
RK_Ped_J2b_Avar	RKC025.A0101.ssMod	DTI_EA_East;Sarm_P_DTI_4-5c	0.101119	1.99e-06	0.263	0.737	NA	NA	0.025	0.025	NA	NA	YES	NO
RK_Ped_J2b_Avar	RKC025.A0101.ssMod	DTI_EA_East;Sarm_P_TT_4-5c	0.0651299	1.23e-06	0.281	0.719	NA	NA	0.023	0.023	NA	NA	YES	NO
RK_Ped_J2b_Avar	RKC025.A0101.ssMod	DTI_EA_East;Lon_P_north_6c	0.00140756	2.18e-06	0.3	0.7	NA	NA	0.023	0.023	NA	NA	NO	NO
RK_Ped_J2b_Avar	RKC025.A0101.ssMod	DTI_EA_East;Lon_P_south_6c	0.0230739	8.93e-07	0.326	0.674	NA	NA	0.023	0.023	NA	NA	NO	NO
RK_Ped_J2b_Avar	RKC025.A0101.ssMod	DTI_EA_East;Venosa_7c	0.0107376	1.15e-06	0.303	0.697	NA	NA	0.024	0.024	NA	NA	NO	NO
RK_Ped_J2b_Avar	RKC027.A0101.ssMod	DTI_EA_East;Chandman_IA_3cBCE_3cBCE	8.01e-60	3.81e-05	-0.068	1.068	NA	NA	0.043	0.043	NA	NA	NO	NO
RK_Ped_J2b_Avar	RKC027.A0101.ssMod	DTI_EA_East;Konyr_Tobe_3c	3.04e-27	1.22e-05	0.235	0.765	NA	NA	0.024	0.024	NA	NA	NO	NO
RK_Ped_J2b_Avar	RKC027.A0101.ssMod	DTI_EA_East;North_Caucasus_7-11c	7.18e-06	4.38e-06	0.256	0.744	NA	NA	0.021	0.021	NA	NA	NO	YES
RK_Ped_J2b_Avar	RKC027.A0101.ssMod	DTI_EA_East;Sarm_P_DTI_4-5c	2.03e-09	5.71e-06	0.293	0.707	NA	NA	0.019	0.019	NA	NA	NO	NO
RK_Ped_J2b_Avar	RKC027.A0101.ssMod	DTI_EA_East;Sarm_P_TT_4-5c	2.52e-08	3.52e-06	0.326	0.674	NA	NA	0.018	0.018	NA	NA	NO	NO
RK_Ped_J2b_Avar	RKC027.A0101.ssMod	DTI_EA_East;Lon_P_north_6c	1.3e-16	6.44e-06	0.356	0.644	NA	NA	0.018	0.018	NA	NA	NO	NO
RK_Ped_J2b_Avar	RKC027.A0101.ssMod	DTI_EA_East;Lon_P_south_6c	0.00803548	2.38e-06	0.351	0.649	NA	NA	0.017	0.017	NA	NA	NO	NO
RK_Ped_J2b_Avar	RKC027.A0101.ssMod	DTI_EA_East;Venosa_7c	0.00475774	4.06e-06	0.33	0.67	NA	NA	0.018	0.018	NA	NA	NO	NO
RK_Ped_J2b_Avar	RKC028.A0101.ssMod	DTI_EA_East;Chandman_IA_3cBCE_3cBCE	1.1e-36	2.3e-05	0.046	0.954	NA	NA	0.037	0.037	NA	NA	NO	NO
RK_Ped_J2b_Avar	RKC028.A0101.ssMod	DTI_EA_East;Konyr_Tobe_3c	1.47e-12	7.02e-06	0.335	0.665	NA	NA	0.021	0.021	NA	NA	NO	NO
RK_Ped_J2b_Avar	RKC028.A0101.ssMod	DTI_EA_East;North_Caucasus_7-11c	0.00119045	3.79e-06	0.36	0.64	NA	NA	0.019	0.019	NA	NA	NO	YES
RK_Ped_J2b_Avar	RKC028.A0101.ssMod	DTI_EA_East;Sarm_P_DTI_4-5c	0.000122255	2.51e-06	0.381	0.619	NA	NA	0.018	0.018	NA	NA	NO	NO
RK_Ped_J2b_Avar	RKC028.A0101.ssMod	DTI_EA_East;Sarm_P_TT_4-5c	1.17e-05	2.03e-06	0.407	0.593	NA	NA	0.017	0.017	NA	NA	NO	NO
RK_Ped_J2b_Avar	RKC028.A0101.ssMod	DTI_EA_East;Lon_P_north_6c	4.64e-09	3.19e-06	0.432	0.568	NA	NA	0.017	0.017	NA	NA	NO	NO
RK_Ped_J2b_Avar	RKC028.A0101.ssMod	DTI_EA_East;Lon_P_south_6c	1.09e-06	4.16e-06	0.439	0.561	NA	NA	0.017	0.017	NA	NA	NO	NO
RK_Ped_J2b_Avar	RKC028.A0101.ssMod	DTI_EA_East;Venosa_7c	3.36e-06	5.9e-06	0.431	0.569	NA	NA	0.017	0.017	NA	NA	NO	NO
RK_Ped_J2b_Avar	RKC029.A0101.ssMod	DTI_EA_East;Chandman_IA_3cBCE_3cBCE	5.26e-74	5.63e-05	-0.585	1.585	NA	NA	0.039	0.039	NA	NA	NO	NO
RK_Ped_J2b_Avar	RKC029.A0101.ssMod	DTI_EA_East;Konyr_Tobe_3c	8.24e-32	1.58e-05	-0.025	1.025	NA	NA	0.019	0.019	NA	NA	NO	NO
RK_Ped_J2b_Avar	RKC029.A0101.ssMod	DTI_EA_East;North_Caucasus_7-11c	1.03e-11	6.92e-06	0.031	0.969	NA	NA	0.016	0.016	NA	NA	NO	YES
RK_Ped_J2b_Avar	RKC029.A0101.ssMod	DTI_EA_East;Sarm_P_DTI_4-5c	9.33e-06	6.5e-06	0.065	0.935	NA	NA	0.014	0.014	NA	NA	NO	NO
RK_Ped_J2b_Avar	RKC029.A0101.ssMod	DTI_EA_East;Sarm_P_TT_4-5c	0.000165119	2.41e-06	0.103	0.897	NA	NA	0.014	0.014	NA	NA	NO	NO
RK_Ped_J2b_Avar	RKC029.A0101.ssMod	DTI_EA_East;Lon_P_north_6c	2e-09	7.1e-06	0.129	0.871	NA	NA	0.013	0.013	NA	NA	NO	NO
RK_Ped_J2b_Avar	RKC029.A0101.ssMod	DTI_EA_East;Lon_P_south_6c	4.51e-05	3.44e-06	0.145	0.855	NA	NA	0.013	0.013	NA	NA	NO	NO
RK_Ped_J2b_Avar	RKC029.A0101.ssMod	DTI_EA_East;Venosa_7c	1.51e-08	7.24e-06	0.119	0.881	NA	NA	0.013	0.013	NA	NA	NO	NO
RK_Ped_J2b_Avar	RKC030.A0101.ssMod	DTI_EA_East;Chandman_IA_3cBCE_3cBCE	1.66e-39	2.43e-05	-0.075	1.075	NA	NA	0.035	0.035	NA	NA	NO	NO
RK_Ped_J2b_Avar	RKC030.A0101.ssMod	DTI_EA_East;Konyr_Tobe_3c	1.4e-17	1.05e-05	0.258	0.742	NA	NA	0.02	0.02	NA	NA	NO	NO
RK_Ped_J2b_Avar	RKC030.A0101.ssMod	DTI_EA_East;North_Caucasus_7-11c	3.41e-07	7.71e-06	0.292	0.708	NA	NA	0.019	0.019	NA	NA	NO	YES
RK_Ped_J2b_Avar	RKC030.A0101.ssMod	DTI_EA_East;Sarm_P_DTI_4-5c	0.250285	8.66e-07	0.31	0.69	NA	NA	0.017	0.017	NA	NA	YES	NO
RK_Ped_J2b_Avar	RKC030.A0101.ssMod	DTI_EA_East;Sarm_P_TT_4-5c	0.0397009	1.43e-06	0.336	0.664	NA	NA	0.017	0.017	NA	NA	NO	NO
RK_Ped_J2b_Avar	RKC030.A0101.ssMod	DTI_EA_East;Lon_P_north_6c	0.0050967	1.45e-06	0.356	0.644	NA	NA	0.016	0.016	NA	NA	NO	NO
RK_Ped_J2b_Avar	RKC030.A0101.ssMod	DTI_EA_East;Lon_P_south_6c	3.99e-07	6.56e-06	0.379	0.621	NA	NA	0.016	0.016	NA	NA	NO	NO
RK_Ped_J2b_Avar	RKC030.A0101.ssMod	DTI_EA_East;Venosa_7c	9.95e-10	1.07e-05	0.368	0.632	NA	NA	0.016	0.016	NA	NA	NO	NO
RK_Ped_J2b_Avar	RKC031.A0101.ssMod	DTI_EA_East;Chandman_IA_3cBCE_3cBCE	6.28e-43	2.35e-05	-0.144	1.144	NA	NA	0.033	0.033	NA	NA	NO	NO
RK_Ped_J2b_Avar	RKC031.A0101.ssMod	DTI_EA_East;Konyr_Tobe_3c	4.75e-20	1.08e-05	0.237	0.763	NA	NA	0.019	0.019	NA	NA	NO	NO
RK_Ped_J2b_Avar	RKC031.A0101.ssMod	DTI_EA_East;North_Caucasus_7-11c	1.68e-06	6.94e-06	0.26	0.74	NA	NA	0.018	0.018	NA	NA	NO	YES
RK_Ped_J2b_Avar	RKC031.A0101.ssMod	DTI_EA_East;Sarm_P_DTI_4-5c	0.462979	8.38e-07	0.282	0.718	NA	NA	0.017	0.017	NA	NA	YES	NO
RK_Ped_J2b_Avar	RKC031.A0101.ssMod	DTI_EA_East;Sarm_P_TT_4-5c	0.0587916	1.31e-06	0.311	0.689	NA	NA	0.016	0.016	NA	NA	YES	NO
RK_Ped_J2b_Avar	RKC031.A0101.ssMod	DTI_EA_East;Lon_P_north_6c	0.000851677	1.5e-06	0.334	0.666	NA	NA	0.015	0.015	NA	NA	NO	NO
RK_Ped_J2b_Avar	RKC031.A0101.ssMod	DTI_EA_East;Lon_P_south_6c	2.89e-08	7.13e-06	0.359	0.641	NA	NA	0.015	0.015	NA	NA	NO	NO
RK_Ped_J2b_Avar	RKC031.A0101.ssMod	DTI_EA_East;Venosa_7c	5.49e-11	1.15e-05	0.345	0.655	NA	NA	0.016	0.016	NA	NA	NO	NO
RK_Ped_J2b_Avar	RKC032.A0101.ssMod	DTI_EA_East;Chandman_IA_3cBCE_3cBCE	1.13e-52	2.98e-05	-0.258	1.258	NA	NA	0.038	0.038	NA	NA	NO	NO
RK_Ped_J2b_Avar	RKC032.A0101.ssMod	DTI_EA_East;Konyr_Tobe_3c	5.14e-23	1.43e-05	0.154	0.846	NA	NA	0.021	0.021	NA	NA	NO	NO
RK_Ped_J2b_Avar	RKC032.A0101.ssMod	DTI_EA_East;North_Caucasus_7-11c	2.64e-06	8.26e-06	0.189	0.811	NA	NA	0.018	0.018	NA	NA	NO	YES
RK_Ped_J2b_Avar	RKC032.A0101.ssMod	DTI_EA_East;Sarm_P_DTI_4-5c	0.219409	1.11e-06	0.227	0.773	NA	NA	0.017	0.017	NA	NA	YES	NO
RK_Ped_J2b_Avar	RKC032.A0101.ssMod	DTI_EA_East;Sarm_P_TT_4-5c	0.0591979	1.6e-06	0.262	0.738	NA	NA	0.015	0.015	NA	NA	YES	NO
RK_Ped_J2b_Avar	RKC032.A0101.ssMod	DTI_EA_East;Lon_P_north_6c	1.47e-05	2.22e-06	0.286	0.714	NA	NA	0.015	0.015	NA	NA	NO	NO
RK_Ped_J2b_Avar	RKC032.A0101.ssMod	DTI_EA_East;Lon_P_south_6c	0.000341108	6.64e-06	0.301	0.699	NA	NA	0.015	0.015	NA	NA	NO	NO
RK_Ped_J2b_Avar	RKC032.A0101.ssMod	DTI_EA_East;Venosa_7c	9.04e-08	1.11e-05	0.285	0.715	NA	NA	0.015	0.015	NA	NA	NO	NO
RK_Ped_J2b_Avar	RKC033.A0101.ssMod	DTI_EA_East;Chandman_IA_3cBCE_3cBCE	3.64e-27	1.68e-05	0.112	0.888	NA	NA	0.033	0.033	NA	NA	NO	NO
RK_Ped_J2b_Avar	RKC033.A0101.ssMod	DTI_EA_East;Konyr_Tobe_3c	1.19e-07	4.8e-06	0.369	0.631	NA	NA	0.021	0.021	NA	NA	NO	NO
RK_Ped_J2b_Avar	RKC033.A0101.ssMod	DTI_EA_East;North_Caucasus_7-11c	0.0551953	3.34e-06	0.402	0.598	NA	NA	0.019	0.019	NA	NA	YES	YES
RK_Ped_J2b_Avar	RKC033.A0101.ssMod	DTI_EA_East;Sarm_P_DTI_4-5c	0.17581	1.45e-06	0.429	0.571	NA	NA	0.018	0.018	NA	NA	YES	NO
RK_Ped_J2b_Avar	RKC033.A0101.ssMod	DTI_EA_East;Sarm_P_TT_4-5c	0.0869347	9.93e-07	0.454	0.546	NA	NA	0.017	0.017	NA	NA	YES	NO
RK_Ped_J2b_Avar	RKC033.A0101.ssMod	DTI_EA_East;Lon_P_north_6c	0.00468949	1.7e-06	0.466	0.534	NA	NA	0.017	0.017	NA	NA	NO	NO
RK_Ped_J2b_Avar	RKC033.A0101.ssMod	DTI_EA_East;Lon_P_south_6c	0.000175671	3.29e-06	0.491	0.509	NA	NA	0.016	0.016	NA	NA	NO	NO
RK_Ped_J2b_Avar	RKC033.A0101.ssMod	DTI_EA_East;Venosa_7c	9.88e-06	4.76e-06	0.48	0.52	NA	NA	0.017	0.017	NA	NA	NO	NO
RK_Ped_J2b_Avar	RKC034.A0101.ssMod	DTI_EA_East;Chandman_IA_3cBCE_3cBCE	3.7e-34	2.48e-05	-0.168	1.168	NA	NA	0.039	0.039	NA	NA	NO	NO
RK_Ped_J2b_Avar	RKC034.A0101.ssMod	DTI_EA_East;Konyr_Tobe_3c	9.05e-10	4.98e-06	0.224	0.776	NA	NA	0.022	0.022	NA	NA	NO	NO
RK_Ped_J2b_Avar	RKC034.A0101.ssMod	DTI_EA_East;North_Caucasus_7-11c	0.514881	7.5e-07	0.249	0.751	NA	NA	0.02	0.02	NA	NA	YES	YES
RK_Ped_J2b_Avar	RKC034.A0101.ssMod	DTI_EA_East;Sarm_P_DTI_4-5c	2.01e-05	6.94e-06	0.285	0.715	NA	NA	0.019	0.019	NA	NA	NO	NO
RK_Ped_J2b_Avar	RKC034.A0101.ssMod	DTI_EA_East;Sarm_P_TT_4-5c	1.95e-06	4.3e-06	0.318	0.682	NA	NA	0.018	0.018	NA	NA	NO	NO
RK_Ped_J2b_Avar	RKC034.A0101.ssMod	DTI_EA_East;Lon_P_north_6c	1.11e-08	7.18e-06	0.342	0.658	NA	NA	0.018	0.018	NA	NA	NO	NO
RK_Ped_J2b_Avar	RKC034.A0101.ssMod	DTI_EA_East;Lon_P_south_6c	0.00251174	1.16e-06	0.351	0.649	NA	NA	0.017	0.017	NA	NA	NO	NO
RK_Ped_J2b_Avar	RKC034.A0101.ssMod	DTI_EA_East;Venosa_7c	0.000617191	1.55e-06	0.337	0.663	NA	NA	0.018	0.018	NA	NA	NO	NO
RK_Ped_J2b_Avar	RKC035.A0101.ssMod	DTI_EA_East;Chandman_IA_3cBCE_3cBCE	1.07e-63	4.13e-05	-0.275	1.275	NA	NA	0.036	0.036	NA	NA	NO	NO
RK_Ped_J2b_Avar	RKC035.A0101.ssMod	DTI_EA_East;Konyr_Tobe_3c	3.45e-28	1.44e-05	0.136	0.864	NA	NA	0.02	0.02	NA	NA	NO	NO
RK_Ped_J2b_Avar	RKC035.A0101.ssMod	DTI_EA_East;North_Caucasus_7-11c	6.44e-08	6.59e-06	0.164	0.836	NA	NA	0.018	0.018	NA	NA	NO	YES
RK_Ped_J2b_Avar	RKC035.A0101.ssMod	DTI_EA_East;Sarm_P_DTI_4-5c	0.00747646	3.23e-06	0.203	0.797	NA	NA	0.017	0.017	NA	NA	NO	NO
RK_Ped_J2b_Avar	RKC035.A0101.ssMod	DTI_EA_East;Sarm_P_TT_4-5c	0.00182597	1.93e-06	0.237	0.763	NA	NA	0.015	0.015	NA	NA	NO	NO
RK_Ped_J2b_Avar	RKC035.A0101.ssMod	DTI_EA_East;Lon_P_north_6c	1.52e-07	4.53e-06	0.261	0.739	NA	NA	0.015	0.015	NA	NA	NO	NO
RK_Ped_J2b_Avar	RKC035.A0101.ssMod	DTI_EA_East;Lon_P_south_6c	0.000167734	4.36e-06	0.276	0.724	NA	NA	0.015	0.015	NA	NA	NO	NO
RK_Ped_J2b_Avar	RKC035.A0101.ssMod	DTI_EA_East;Venosa_7c	3.16e-07	7.59e-06	0.257	0.743	NA	NA	0.015	0.015	NA	NA	NO	NO
RK_Ped_J2b_Avar	RKC036.A0101.ssMod	DTI_EA_East;Chandman_IA_3cBCE_3cBCE	1.98e-43	3.22e-05	-0.062	1.062	NA	NA	0.037	0.037	NA	NA	NO	NO
RK_Ped_J2b_Avar	RKC036.A0101.ssMod	DTI_EA_East;Konyr_Tobe_3c	1.36e-14	5.93e-06	0.253	0.747	NA	NA	0.021	0.021	NA	NA	NO	NO
RK_Ped_J2b_Avar	RKC036.A0101.ssMod	DTI_EA_East;North_Caucasus_7-11c	0.00022112	1.93e-06	0.297	0.703	NA	NA	0.019	0.019	NA	NA	NO	YES
RK_Ped_J2b_Avar	RKC036.A0101.ssMod	DTI_EA_East;Sarm_P_DTI_4-5c	0.053609	5.29e-06	0.32	0.68	NA	NA	0.018	0.018	NA	NA	YES	NO
RK_Ped_J2b_Avar	RKC036.A0101.ssMod	DTI_EA_East;Sarm_P_TT_4-5c	0.133456	2.18e-06	0.346	0.654	NA	NA	0.017	0.017	NA	NA	YES	NO
RK_Ped_J2b_Avar	RKC036.A0101.ssMod	DTI_EA_East;Lon_P_north_6c	0.000167692	6.44e-06	0.369	0.631	NA	NA	0.016	0.016	NA	NA	NO	NO
RK_Ped_J2b_Avar	RKC036.A0101.ssMod	DTI_EA_East;Lon_P_south_6c	0.000190724	2.43e-06	0.391	0.609	NA	NA	0.016	0.016	NA	NA	NO	NO
RK_Ped_J2b_Avar	RKC036.A0101.ssMod	DTI_EA_East;Venosa_7c	1.24e-05	3.47e-06	0.38	0.62	NA	NA	0.016	0.016	NA	NA	NO	NO
RK_Ped_J2b_Avar	RKC038.A0101.ssMod	DTI_EA_East;Chandman_IA_3cBCE_3cBCE	1.38e-42	2.48e-05	0.024	0.976	NA	NA	0.036	0.036	NA	NA	NO	NO
RK_Ped_J2b_Avar	RKC038.A0101.ssMod	DTI_EA_East;Konyr_Tobe_3c	4.02e-15	7.28e-06	0.306	0.694	NA	NA	0.021	0.021	NA	NA	NO	NO
RK_Ped_J2b_Avar	RKC038.A0101.ssMod	DTI_EA_East;North_Caucasus_7-11c	0.0025427	3.66e-06	0.337	0.663	NA	NA	0.019	0.019	NA	NA	NO	YES
RK_Ped_J2b_Avar	RKC038.A0101.ssMod	DTI_EA_East;Sarm_P_DTI_4-5c	0.0429835	1.42e-06	0.35	0.65	NA	NA	0.018	0.018	NA	NA	NO	NO
RK_Ped_J2b_Avar	RKC038.A0101.ssMod	DTI_EA_East;Sarm_P_TT_4-5c	0.00427317	1.08e-06	0.381	0.619	NA	NA	0.017	0.017	NA	NA	NO	NO
RK_Ped_J2b_Avar	RKC038.A0101.ssMod	DTI_EA_East;Lon_P_north_6c	6.47e-06	2.16e-06	0.399	0.601	NA	NA	0.017	0.017	NA	NA	NO	NO
RK_Ped_J2b_Avar	RKC038.A0101.ssMod	DTI_EA_East;Lon_P_south_6c	4.25e-05	3.9e-06	0.421	0.579	NA	NA	0.016	0.016	NA	NA	NO	NO
RK_Ped_J2b_Avar	RKC038.A0101.ssMod	DTI_EA_East;Venosa_7c	3.13e-06	6.49e-06	0.41	0.59	NA	NA	0.017	0.017	NA	NA	NO	NO
RK_Ped_J2b_Avar	RKC039.A0101.ssMod	DTI_EA_East;Chandman_IA_3cBCE_3cBCE	1.37e-29	1.88e-05	0.083	0.917	NA	NA	0.033	0.033	NA	NA	NO	NO
RK_Ped_J2b_Avar	RKC039.A0101.ssMod	DTI_EA_East;Konyr_Tobe_3c	6.22e-11	8.85e-06	0.342	0.658	NA	NA	0.021	0.021	NA	NA	NO	NO
RK_Ped_J2b_Avar	RKC039.A0101.ssMod	DTI_EA_East;North_Caucasus_7-11c	8.31e-05	6.05e-06	0.368	0.632	NA	NA	0.02	0.02	NA	NA	NO	YES
RK_Ped_J2b_Avar	RKC039.A0101.ssMod	DTI_EA_East;Sarm_P_DTI_4-5c	0.941772	2.74e-07	0.386	0.614	NA	NA	0.018	0.018	NA	NA	YES	NO
RK_Ped_J2b_Avar	RKC039.A0101.ssMod	DTI_EA_East;Sarm_P_TT_4-5c	0.235768	1.45e-06	0.414	0.586	NA	NA	0.018	0.018	NA	NA	YES	NO
RK_Ped_J2b_Avar	RKC039.A0101.ssMod	DTI_EA_East;Lon_P_north_6c	0.0468517	9.1e-07	0.435	0.565	NA	NA	0.017	0.017	NA	NA	NO	NO
RK_Ped_J2b_Avar	RKC039.A0101.ssMod	DTI_EA_East;Lon_P_south_6c	3.9e-07	6.77e-06	0.453	0.547	NA	NA	0.017	0.017	NA	NA	NO	NO
RK_Ped_J2b_Avar	RKC039.A0101.ssMod	DTI_EA_East;Venosa_7c	2.66e-10	9.94e-06	0.445	0.555	NA	NA	0.017	0.017	NA	NA	NO	NO
RK_Ped_J2b_Avar	RKC040.A0101.ssMod	DTI_EA_East;Chandman_IA_3cBCE_3cBCE	2.94e-50	4.05e-05	-0.278	1.278	NA	NA	0.033	0.033	NA	NA	NO	NO
RK_Ped_J2b_Avar	RKC040.A0101.ssMod	DTI_EA_East;Konyr_Tobe_3c	9.69e-13	7.2e-06	0.123	0.877	NA	NA	0.019	0.019	NA	NA	NO	NO
RK_Ped_J2b_Avar	RKC040.A0101.ssMod	DTI_EA_East;North_Caucasus_7-11c	0.000518757	1.64e-06	0.17	0.83	NA	NA	0.017	0.017	NA	NA	NO	YES
RK_Ped_J2b_Avar	RKC040.A0101.ssMod	DTI_EA_East;Sarm_P_DTI_4-5c	0.000399445	6.8e-06	0.201	0.799	NA	NA	0.017	0.017	NA	NA	NO	NO
RK_Ped_J2b_Avar	RKC040.A0101.ssMod	DTI_EA_East;Sarm_P_TT_4-5c	1e-06	4.19e-06	0.237	0.763	NA	NA	0.016	0.016	NA	NA	NO	NO
RK_Ped_J2b_Avar	RKC040.A0101.ssMod	DTI_EA_East;Lon_P_north_6c	3.54e-09	8.65e-06	0.264	0.736	NA	NA	0.015	0.015	NA	NA	NO	NO
RK_Ped_J2b_Avar	RKC040.A0101.ssMod	DTI_EA_East;Lon_P_south_6c	4.54e-10	4.22e-06	0.274	0.726	NA	NA	0.016	0.016	NA	NA	NO	NO
RK_Ped_J2b_Avar	RKC040.A0101.ssMod	DTI_EA_East;Venosa_7c	1.44e-11	6.01e-06	0.255	0.745	NA	NA	0.016	0.016	NA	NA	NO	NO
RK_Ped_J2b_Avar	RKC042.A0101.ssMod	DTI_EA_East;Chandman_IA_3cBCE_3cBCE	6.72e-51	4.17e-05	-0.161	1.161	NA	NA	0.034	0.034	NA	NA	NO	NO
RK_Ped_J2b_Avar	RKC042.A0101.ssMod	DTI_EA_East;Konyr_Tobe_3c	1.13e-14	7.28e-06	0.191	0.809	NA	NA	0.02	0.02	NA	NA	NO	NO
RK_Ped_J2b_Avar	RKC042.A0101.ssMod	DTI_EA_East;North_Caucasus_7-11c	0.0137178	1.75e-06	0.22	0.78	NA	NA	0.018	0.018	NA	NA	NO	YES
RK_Ped_J2b_Avar	RKC042.A0101.ssMod	DTI_EA_East;Sarm_P_DTI_4-5c	0.00234248	6.1e-06	0.243	0.757	NA	NA	0.017	0.017	NA	NA	NO	NO
RK_Ped_J2b_Avar	RKC042.A0101.ssMod	DTI_EA_East;Sarm_P_TT_4-5c	0.00197741	2.8e-06	0.271	0.729	NA	NA	0.016	0.016	NA	NA	NO	NO
RK_Ped_J2b_Avar	RKC042.A0101.ssMod	DTI_EA_East;Lon_P_north_6c	4.51e-09	7.37e-06	0.298	0.702	NA	NA	0.016	0.016	NA	NA	NO	NO
RK_Ped_J2b_Avar	RKC042.A0101.ssMod	DTI_EA_East;Lon_P_south_6c	2.95e-05	2.49e-06	0.309	0.691	NA	NA	0.016	0.016	NA	NA	NO	NO
RK_Ped_J2b_Avar	RKC042.A0101.ssMod	DTI_EA_East;Venosa_7c	7.31e-07	3.91e-06	0.294	0.706	NA	NA	0.016	0.016	NA	NA	NO	NO
RK_Ped_J2b_Avar	RKC043.A0101.ssMod	DTI_EA_East;Chandman_IA_3cBCE_3cBCE	2.33e-66	4.96e-05	-0.37	1.37	NA	NA	0.036	0.036	NA	NA	NO	NO
RK_Ped_J2b_Avar	RKC043.A0101.ssMod	DTI_EA_East;Konyr_Tobe_3c	1.94e-24	1.13e-05	0.091	0.909	NA	NA	0.019	0.019	NA	NA	NO	NO
RK_Ped_J2b_Avar	RKC043.A0101.ssMod	DTI_EA_East;North_Caucasus_7-11c	2.69e-06	3.05e-06	0.144	0.856	NA	NA	0.017	0.017	NA	NA	NO	YES
RK_Ped_J2b_Avar	RKC043.A0101.ssMod	DTI_EA_East;Sarm_P_DTI_4-5c	5.96e-05	8.34e-06	0.169	0.831	NA	NA	0.016	0.016	NA	NA	NO	NO
RK_Ped_J2b_Avar	RKC043.A0101.ssMod	DTI_EA_East;Sarm_P_TT_4-5c	0.000956158	3.7e-06	0.205	0.795	NA	NA	0.015	0.015	NA	NA	NO	NO
RK_Ped_J2b_Avar	RKC043.A0101.ssMod	DTI_EA_East;Lon_P_north_6c	8.05e-10	1e-05	0.231	0.769	NA	NA	0.015	0.015	NA	NA	NO	NO
RK_Ped_J2b_Avar	RKC043.A0101.ssMod	DTI_EA_East;Lon_P_south_6c	0.0140501	1.74e-06	0.253	0.747	NA	NA	0.014	0.014	NA	NA	NO	NO
RK_Ped_J2b_Avar	RKC043.A0101.ssMod	DTI_EA_East;Venosa_7c	6.65e-05	3.51e-06	0.234	0.766	NA	NA	0.015	0.015	NA	NA	NO	NO
RK_Ped_J2b_Avar	RKC044.A0101.ssMod	DTI_EA_East;Chandman_IA_3cBCE_3cBCE	9.26e-47	3.07e-05	-0.567	1.567	NA	NA	0.041	0.041	NA	NA	NO	NO
RK_Ped_J2b_Avar	RKC044.A0101.ssMod	DTI_EA_East;Konyr_Tobe_3c	1.98e-18	8.38e-06	-0.048	1.048	NA	NA	0.023	0.023	NA	NA	NO	NO
RK_Ped_J2b_Avar	RKC044.A0101.ssMod	DTI_EA_East;North_Caucasus_7-11c	4.94e-06	3.37e-06	0.039	0.961	NA	NA	0.02	0.02	NA	NA	NO	YES
RK_Ped_J2b_Avar	RKC044.A0101.ssMod	DTI_EA_East;Sarm_P_DTI_4-5c	0.000706547	4.76e-06	0.081	0.919	NA	NA	0.017	0.017	NA	NA	NO	NO
RK_Ped_J2b_Avar	RKC044.A0101.ssMod	DTI_EA_East;Sarm_P_TT_4-5c	0.00402378	1.93e-06	0.116	0.884	NA	NA	0.016	0.016	NA	NA	NO	NO
RK_Ped_J2b_Avar	RKC044.A0101.ssMod	DTI_EA_East;Lon_P_north_6c	3.43e-08	4.04e-06	0.134	0.866	NA	NA	0.016	0.016	NA	NA	NO	NO
RK_Ped_J2b_Avar	RKC044.A0101.ssMod	DTI_EA_East;Lon_P_south_6c	0.158625	1e-06	0.16	0.84	NA	NA	0.016	0.016	NA	NA	YES	NO
RK_Ped_J2b_Avar	RKC044.A0101.ssMod	DTI_EA_East;Venosa_7c	0.00147856	3.6e-06	0.138	0.862	NA	NA	0.016	0.016	NA	NA	NO	NO
RK_Ped_J2b_Avar	RKC045.A0101.ssMod	DTI_EA_East;Chandman_IA_3cBCE_3cBCE	4.75e-33	2.36e-05	-0.07	1.07	NA	NA	0.034	0.034	NA	NA	NO	NO
RK_Ped_J2b_Avar	RKC045.A0101.ssMod	DTI_EA_East;Konyr_Tobe_3c	3.18e-08	5.54e-06	0.271	0.729	NA	NA	0.02	0.02	NA	NA	NO	NO
RK_Ped_J2b_Avar	RKC045.A0101.ssMod	DTI_EA_East;North_Caucasus_7-11c	0.0181014	2.03e-06	0.311	0.689	NA	NA	0.018	0.018	NA	NA	NO	YES
RK_Ped_J2b_Avar	RKC045.A0101.ssMod	DTI_EA_East;Sarm_P_DTI_4-5c	0.005675	2.95e-06	0.331	0.669	NA	NA	0.018	0.018	NA	NA	NO	NO
RK_Ped_J2b_Avar	RKC045.A0101.ssMod	DTI_EA_East;Sarm_P_TT_4-5c	0.000159985	1.99e-06	0.367	0.633	NA	NA	0.017	0.017	NA	NA	NO	NO
RK_Ped_J2b_Avar	RKC045.A0101.ssMod	DTI_EA_East;Lon_P_north_6c	2.08e-07	4.31e-06	0.388	0.612	NA	NA	0.017	0.017	NA	NA	NO	NO
RK_Ped_J2b_Avar	RKC045.A0101.ssMod	DTI_EA_East;Lon_P_south_6c	1.72e-05	3.7e-06	0.407	0.593	NA	NA	0.016	0.016	NA	NA	NO	NO
RK_Ped_J2b_Avar	RKC045.A0101.ssMod	DTI_EA_East;Venosa_7c	3.95e-07	5.82e-06	0.396	0.604	NA	NA	0.017	0.017	NA	NA	NO	NO
RK_Ped_J2b_Avar	RKC046.A0101.ssMod	DTI_EA_East;Chandman_IA_3cBCE_3cBCE	1.73e-48	3.53e-05	-0.212	1.212	NA	NA	0.038	0.038	NA	NA	NO	NO
RK_Ped_J2b_Avar	RKC046.A0101.ssMod	DTI_EA_East;Konyr_Tobe_3c	6e-18	7.38e-06	0.189	0.811	NA	NA	0.021	0.021	NA	NA	NO	NO
RK_Ped_J2b_Avar	RKC046.A0101.ssMod	DTI_EA_East;North_Caucasus_7-11c	3.29e-05	2.4e-06	0.225	0.775	NA	NA	0.019	0.019	NA	NA	NO	YES
RK_Ped_J2b_Avar	RKC046.A0101.ssMod	DTI_EA_East;Sarm_P_DTI_4-5c	0.00909099	5.53e-06	0.253	0.747	NA	NA	0.018	0.018	NA	NA	NO	NO
RK_Ped_J2b_Avar	RKC046.A0101.ssMod	DTI_EA_East;Sarm_P_TT_4-5c	0.00702484	2.73e-06	0.289	0.711	NA	NA	0.017	0.017	NA	NA	NO	NO
RK_Ped_J2b_Avar	RKC046.A0101.ssMod	DTI_EA_East;Lon_P_north_6c	2.03e-06	6.26e-06	0.314	0.686	NA	NA	0.016	0.016	NA	NA	NO	NO
RK_Ped_J2b_Avar	RKC046.A0101.ssMod	DTI_EA_East;Lon_P_south_6c	6.78e-07	3.47e-06	0.332	0.668	NA	NA	0.016	0.016	NA	NA	NO	NO
RK_Ped_J2b_Avar	RKC046.A0101.ssMod	DTI_EA_East;Venosa_7c	5.31e-08	4.86e-06	0.316	0.684	NA	NA	0.017	0.017	NA	NA	NO	NO
RK_Ped_J2b_Avar	RKC047.A0101.ssMod	DTI_EA_East;Chandman_IA_3cBCE_3cBCE	2.36e-22	1.65e-05	0.103	0.897	NA	NA	0.031	0.031	NA	NA	NO	NO
RK_Ped_J2b_Avar	RKC047.A0101.ssMod	DTI_EA_East;Konyr_Tobe_3c	4.78e-08	4.33e-06	0.376	0.624	NA	NA	0.02	0.02	NA	NA	NO	NO
RK_Ped_J2b_Avar	RKC047.A0101.ssMod	DTI_EA_East;North_Caucasus_7-11c	1.34e-05	3.09e-06	0.417	0.583	NA	NA	0.019	0.019	NA	NA	NO	YES
RK_Ped_J2b_Avar	RKC047.A0101.ssMod	DTI_EA_East;Sarm_P_DTI_4-5c	0.213051	1.73e-06	0.431	0.569	NA	NA	0.018	0.018	NA	NA	YES	NO
RK_Ped_J2b_Avar	RKC047.A0101.ssMod	DTI_EA_East;Sarm_P_TT_4-5c	0.0145747	1.55e-06	0.458	0.542	NA	NA	0.017	0.017	NA	NA	NO	NO
RK_Ped_J2b_Avar	RKC047.A0101.ssMod	DTI_EA_East;Lon_P_north_6c	0.00410714	2.44e-06	0.475	0.525	NA	NA	0.017	0.017	NA	NA	NO	NO
RK_Ped_J2b_Avar	RKC047.A0101.ssMod	DTI_EA_East;Lon_P_south_6c	9.02e-09	5.12e-06	0.5	0.5	NA	NA	0.016	0.016	NA	NA	NO	NO
RK_Ped_J2b_Avar	RKC047.A0101.ssMod	DTI_EA_East;Venosa_7c	1.01e-11	7.34e-06	0.492	0.508	NA	NA	0.017	0.017	NA	NA	NO	NO
RK_Ped_J2b_Avar	RKC050.A0101.ssMod	DTI_EA_East;Chandman_IA_3cBCE_3cBCE	1.62e-49	3.13e-05	-0.158	1.158	NA	NA	0.036	0.036	NA	NA	NO	NO
RK_Ped_J2b_Avar	RKC050.A0101.ssMod	DTI_EA_East;Konyr_Tobe_3c	3.36e-17	9.57e-06	0.218	0.782	NA	NA	0.02	0.02	NA	NA	NO	NO
RK_Ped_J2b_Avar	RKC050.A0101.ssMod	DTI_EA_East;North_Caucasus_7-11c	0.00299886	4.81e-06	0.244	0.756	NA	NA	0.018	0.018	NA	NA	NO	YES
RK_Ped_J2b_Avar	RKC050.A0101.ssMod	DTI_EA_East;Sarm_P_DTI_4-5c	1.78e-05	3.08e-06	0.275	0.725	NA	NA	0.017	0.017	NA	NA	NO	NO
RK_Ped_J2b_Avar	RKC050.A0101.ssMod	DTI_EA_East;Sarm_P_TT_4-5c	1.09e-06	2.77e-06	0.305	0.695	NA	NA	0.016	0.016	NA	NA	NO	NO
RK_Ped_J2b_Avar	RKC050.A0101.ssMod	DTI_EA_East;Lon_P_north_6c	1.23e-10	4.16e-06	0.333	0.667	NA	NA	0.015	0.015	NA	NA	NO	NO
RK_Ped_J2b_Avar	RKC050.A0101.ssMod	DTI_EA_East;Lon_P_south_6c	4.21e-06	5.31e-06	0.34	0.66	NA	NA	0.015	0.015	NA	NA	NO	NO
RK_Ped_J2b_Avar	RKC050.A0101.ssMod	DTI_EA_East;Venosa_7c	8.57e-07	8.35e-06	0.322	0.678	NA	NA	0.016	0.016	NA	NA	NO	NO
RK_Ped_J2b_Avar	RKF238.A0101.ssMod	DTI_EA_East;Chandman_IA_3cBCE_3cBCE	6.02e-51	3.26e-05	-0.147	1.147	NA	NA	0.037	0.037	NA	NA	NO	NO
RK_Ped_J2b_Avar	RKF238.A0101.ssMod	DTI_EA_East;Konyr_Tobe_3c	2.89e-19	1.18e-05	0.208	0.792	NA	NA	0.021	0.021	NA	NA	NO	NO
RK_Ped_J2b_Avar	RKF238.A0101.ssMod	DTI_EA_East;North_Caucasus_7-11c	2.23e-05	6.3e-06	0.231	0.769	NA	NA	0.019	0.019	NA	NA	NO	YES
RK_Ped_J2b_Avar	RKF238.A0101.ssMod	DTI_EA_East;Sarm_P_DTI_4-5c	0.0426345	1.83e-06	0.25	0.75	NA	NA	0.019	0.019	NA	NA	NO	NO
RK_Ped_J2b_Avar	RKF238.A0101.ssMod	DTI_EA_East;Sarm_P_TT_4-5c	0.019335	1.43e-06	0.283	0.717	NA	NA	0.017	0.017	NA	NA	NO	NO
RK_Ped_J2b_Avar	RKF238.A0101.ssMod	DTI_EA_East;Lon_P_north_6c	3.67e-06	2.61e-06	0.312	0.688	NA	NA	0.017	0.017	NA	NA	NO	NO
RK_Ped_J2b_Avar	RKF238.A0101.ssMod	DTI_EA_East;Lon_P_south_6c	0.000760235	5.41e-06	0.322	0.678	NA	NA	0.017	0.017	NA	NA	NO	NO
RK_Ped_J2b_Avar	RKF238.A0101.ssMod	DTI_EA_East;Venosa_7c	2.03e-05	9.01e-06	0.308	0.692	NA	NA	0.017	0.017	NA	NA	NO	NO
RK_Ped_J2b_Avar	RKC015.A0101.ssMod	DTI_EA_East;Chandman_IA_3cBCE_3cBCE	9.24e-79	5.45e-05	-0.365	1.365	NA	NA	0.039	0.039	NA	NA	NO	NO
RK_Ped_J2b_Avar	RKC015.A0101.ssMod	DTI_EA_East;Konyr_Tobe_3c	1.17e-32	1.66e-05	0.091	0.909	NA	NA	0.019	0.019	NA	NA	NO	NO
RK_Ped_J2b_Avar	RKC015.A0101.ssMod	DTI_EA_East;North_Caucasus_7-11c	3.44e-09	6.93e-06	0.132	0.868	NA	NA	0.016	0.016	NA	NA	NO	YES
RK_Ped_J2b_Avar	RKC015.A0101.ssMod	DTI_EA_East;Sarm_P_DTI_4-5c	1.41e-09	1.02e-05	0.154	0.846	NA	NA	0.016	0.016	NA	NA	NO	NO
RK_Ped_J2b_Avar	RKC015.A0101.ssMod	DTI_EA_East;Sarm_P_TT_4-5c	5.03e-09	4.72e-06	0.188	0.812	NA	NA	0.015	0.015	NA	NA	NO	NO
RK_Ped_J2b_Avar	RKC015.A0101.ssMod	DTI_EA_East;Lon_P_north_6c	1.63e-17	9.57e-06	0.215	0.785	NA	NA	0.015	0.015	NA	NA	NO	NO
RK_Ped_J2b_Avar	RKC015.A0101.ssMod	DTI_EA_East;Lon_P_south_6c	0.00467305	2.81e-06	0.232	0.768	NA	NA	0.014	0.014	NA	NA	NO	NO
RK_Ped_J2b_Avar	RKC015.A0101.ssMod	DTI_EA_East;Venosa_7c	7.38e-06	5.93e-06	0.215	0.785	NA	NA	0.015	0.015	NA	NA	NO	NO
RK_Ped_J2b_Avar	RKC019.A0101.ssMod	DTI_EA_East;Chandman_IA_3cBCE_3cBCE	1.78e-35	2.46e-05	-0.067	1.067	NA	NA	0.039	0.039	NA	NA	NO	NO
RK_Ped_J2b_Avar	RKC019.A0101.ssMod	DTI_EA_East;Konyr_Tobe_3c	1.29e-13	7.87e-06	0.288	0.712	NA	NA	0.021	0.021	NA	NA	NO	NO
RK_Ped_J2b_Avar	RKC019.A0101.ssMod	DTI_EA_East;North_Caucasus_7-11c	0.000977482	3.25e-06	0.309	0.691	NA	NA	0.019	0.019	NA	NA	NO	YES
RK_Ped_J2b_Avar	RKC019.A0101.ssMod	DTI_EA_East;Sarm_P_DTI_4-5c	0.00257714	2.58e-06	0.335	0.665	NA	NA	0.018	0.018	NA	NA	NO	NO
RK_Ped_J2b_Avar	RKC019.A0101.ssMod	DTI_EA_East;Sarm_P_TT_4-5c	0.00059968	1.62e-06	0.359	0.641	NA	NA	0.017	0.017	NA	NA	NO	NO
RK_Ped_J2b_Avar	RKC019.A0101.ssMod	DTI_EA_East;Lon_P_north_6c	3.03e-07	3.32e-06	0.385	0.615	NA	NA	0.017	0.017	NA	NA	NO	NO
RK_Ped_J2b_Avar	RKC019.A0101.ssMod	DTI_EA_East;Lon_P_south_6c	0.00717562	3.09e-06	0.392	0.608	NA	NA	0.017	0.017	NA	NA	NO	NO
RK_Ped_J2b_Avar	RKC019.A0101.ssMod	DTI_EA_East;Venosa_7c	0.000254879	5.75e-06	0.376	0.624	NA	NA	0.017	0.017	NA	NA	NO	NO
RK_Ped_J2b_Avar	RKC020.A0101.ssMod	DTI_EA_East;Chandman_IA_3cBCE_3cBCE	2.02e-45	2.72e-05	0.09	0.91	NA	NA	0.037	0.037	NA	NA	NO	NO
RK_Ped_J2b_Avar	RKC020.A0101.ssMod	DTI_EA_East;Konyr_Tobe_3c	5.37e-22	9.16e-06	0.353	0.647	NA	NA	0.022	0.022	NA	NA	NO	NO
RK_Ped_J2b_Avar	RKC020.A0101.ssMod	DTI_EA_East;North_Caucasus_7-11c	1.23e-07	4.74e-06	0.364	0.636	NA	NA	0.02	0.02	NA	NA	NO	YES
RK_Ped_J2b_Avar	RKC020.A0101.ssMod	DTI_EA_East;Sarm_P_DTI_4-5c	0.0254579	1.56e-06	0.385	0.615	NA	NA	0.018	0.018	NA	NA	NO	NO
RK_Ped_J2b_Avar	RKC020.A0101.ssMod	DTI_EA_East;Sarm_P_TT_4-5c	0.0314198	1.01e-06	0.412	0.588	NA	NA	0.017	0.017	NA	NA	NO	NO
RK_Ped_J2b_Avar	RKC020.A0101.ssMod	DTI_EA_East;Lon_P_north_6c	4.25e-06	2.79e-06	0.44	0.56	NA	NA	0.017	0.017	NA	NA	NO	NO
RK_Ped_J2b_Avar	RKC020.A0101.ssMod	DTI_EA_East;Lon_P_south_6c	0.0205951	3.05e-06	0.441	0.559	NA	NA	0.016	0.016	NA	NA	NO	NO
RK_Ped_J2b_Avar	RKC020.A0101.ssMod	DTI_EA_East;Venosa_7c	7.67e-05	5.73e-06	0.426	0.574	NA	NA	0.017	0.017	NA	NA	NO	NO
RK_Ped_J2b_Avar	RKC023.A0101.ssMod	DTI_EA_East;Chandman_IA_3cBCE_3cBCE	9.67e-53	2.8e-05	-0.019	1.019	NA	NA	0.038	0.038	NA	NA	NO	NO
RK_Ped_J2b_Avar	RKC023.A0101.ssMod	DTI_EA_East;Konyr_Tobe_3c	3.4e-19	8.41e-06	0.295	0.705	NA	NA	0.021	0.021	NA	NA	NO	NO
RK_Ped_J2b_Avar	RKC023.A0101.ssMod	DTI_EA_East;North_Caucasus_7-11c	0.00255882	3.8e-06	0.319	0.681	NA	NA	0.019	0.019	NA	NA	NO	YES
RK_Ped_J2b_Avar	RKC023.A0101.ssMod	DTI_EA_East;Sarm_P_DTI_4-5c	0.000183705	2.8e-06	0.348	0.652	NA	NA	0.018	0.018	NA	NA	NO	NO
RK_Ped_J2b_Avar	RKC023.A0101.ssMod	DTI_EA_East;Sarm_P_TT_4-5c	2.61e-05	2.05e-06	0.375	0.625	NA	NA	0.017	0.017	NA	NA	NO	NO
RK_Ped_J2b_Avar	RKC023.A0101.ssMod	DTI_EA_East;Lon_P_north_6c	8.65e-11	4.19e-06	0.406	0.594	NA	NA	0.016	0.016	NA	NA	NO	NO
RK_Ped_J2b_Avar	RKC023.A0101.ssMod	DTI_EA_East;Lon_P_south_6c	0.0179044	2.89e-06	0.407	0.593	NA	NA	0.016	0.016	NA	NA	NO	NO
RK_Ped_J2b_Avar	RKC023.A0101.ssMod	DTI_EA_East;Venosa_7c	0.00288955	5.88e-06	0.392	0.608	NA	NA	0.017	0.017	NA	NA	NO	NO
RK_Ped_J2b_Avar	RKF002.A0101.ssMod	DTI_EA_East;Chandman_IA_3cBCE_3cBCE	7.23e-57	3.28e-05	-0.304	1.304	NA	NA	0.037	0.037	NA	NA	NO	NO
RK_Ped_J2b_Avar	RKF002.A0101.ssMod	DTI_EA_East;Konyr_Tobe_3c	7.02e-28	1.78e-05	0.13	0.87	NA	NA	0.021	0.021	NA	NA	NO	NO
RK_Ped_J2b_Avar	RKF002.A0101.ssMod	DTI_EA_East;North_Caucasus_7-11c	6.18e-13	1.05e-05	0.162	0.838	NA	NA	0.019	0.019	NA	NA	NO	YES
RK_Ped_J2b_Avar	RKF002.A0101.ssMod	DTI_EA_East;Sarm_P_DTI_4-5c	0.0316544	1.53e-06	0.19	0.81	NA	NA	0.018	0.018	NA	NA	NO	NO
RK_Ped_J2b_Avar	RKF002.A0101.ssMod	DTI_EA_East;Sarm_P_TT_4-5c	0.0169191	1.83e-06	0.22	0.78	NA	NA	0.016	0.016	NA	NA	NO	NO
RK_Ped_J2b_Avar	RKF002.A0101.ssMod	DTI_EA_East;Lon_P_north_6c	2.7e-05	2.25e-06	0.247	0.753	NA	NA	0.016	0.016	NA	NA	NO	NO
RK_Ped_J2b_Avar	RKF002.A0101.ssMod	DTI_EA_East;Lon_P_south_6c	1.53e-07	9.14e-06	0.267	0.733	NA	NA	0.015	0.015	NA	NA	NO	NO
RK_Ped_J2b_Avar	RKF002.A0101.ssMod	DTI_EA_East;Venosa_7c	7.89e-12	1.46e-05	0.245	0.755	NA	NA	0.016	0.016	NA	NA	NO	NO
RK_Ped_J2b_Avar	RKF005.A0101.ssMod	DTI_EA_East;Chandman_IA_3cBCE_3cBCE	1.8e-25	1.7e-05	-0.05	1.05	NA	NA	0.036	0.036	NA	NA	NO	NO
RK_Ped_J2b_Avar	RKF005.A0101.ssMod	DTI_EA_East;Konyr_Tobe_3c	5.97e-09	4.74e-06	0.277	0.723	NA	NA	0.021	0.021	NA	NA	NO	NO
RK_Ped_J2b_Avar	RKF005.A0101.ssMod	DTI_EA_East;North_Caucasus_7-11c	0.00188084	3.22e-06	0.304	0.696	NA	NA	0.02	0.02	NA	NA	NO	YES
RK_Ped_J2b_Avar	RKF005.A0101.ssMod	DTI_EA_East;Sarm_P_DTI_4-5c	0.291678	1.68e-06	0.319	0.681	NA	NA	0.019	0.019	NA	NA	YES	NO
RK_Ped_J2b_Avar	RKF005.A0101.ssMod	DTI_EA_East;Sarm_P_TT_4-5c	0.0926958	9.97e-07	0.354	0.646	NA	NA	0.018	0.018	NA	NA	YES	NO
RK_Ped_J2b_Avar	RKF005.A0101.ssMod	DTI_EA_East;Lon_P_north_6c	0.00561468	1.59e-06	0.372	0.628	NA	NA	0.017	0.017	NA	NA	NO	NO
RK_Ped_J2b_Avar	RKF005.A0101.ssMod	DTI_EA_East;Lon_P_south_6c	0.00110401	3.08e-06	0.382	0.618	NA	NA	0.017	0.017	NA	NA	NO	NO
RK_Ped_J2b_Avar	RKF005.A0101.ssMod	DTI_EA_East;Venosa_7c	0.000107222	4.45e-06	0.364	0.636	NA	NA	0.018	0.018	NA	NA	NO	NO
RK_Ped_J2b_Avar	RKF010.A0101.ssMod	DTI_EA_East;Chandman_IA_3cBCE_3cBCE	3.53e-49	2.67e-05	0.02	0.98	NA	NA	0.036	0.036	NA	NA	NO	NO
RK_Ped_J2b_Avar	RKF010.A0101.ssMod	DTI_EA_East;Konyr_Tobe_3c	9.47e-22	1.14e-05	0.321	0.679	NA	NA	0.021	0.021	NA	NA	NO	NO
RK_Ped_J2b_Avar	RKF010.A0101.ssMod	DTI_EA_East;North_Caucasus_7-11c	2.96e-06	6.81e-06	0.336	0.664	NA	NA	0.019	0.019	NA	NA	NO	YES
RK_Ped_J2b_Avar	RKF010.A0101.ssMod	DTI_EA_East;Sarm_P_DTI_4-5c	0.00115517	2.06e-06	0.358	0.642	NA	NA	0.018	0.018	NA	NA	NO	NO
RK_Ped_J2b_Avar	RKF010.A0101.ssMod	DTI_EA_East;Sarm_P_TT_4-5c	6.89e-06	2.95e-06	0.387	0.613	NA	NA	0.017	0.017	NA	NA	NO	NO
RK_Ped_J2b_Avar	RKF010.A0101.ssMod	DTI_EA_East;Lon_P_north_6c	1.02e-09	3.64e-06	0.416	0.584	NA	NA	0.016	0.016	NA	NA	NO	NO
RK_Ped_J2b_Avar	RKF010.A0101.ssMod	DTI_EA_East;Lon_P_south_6c	0.000262496	6.01e-06	0.416	0.584	NA	NA	0.016	0.016	NA	NA	NO	NO
RK_Ped_J2b_Avar	RKF010.A0101.ssMod	DTI_EA_East;Venosa_7c	3.44e-05	8.58e-06	0.408	0.592	NA	NA	0.017	0.017	NA	NA	NO	NO
RK_Ped_J2b_Avar	RKF011.A0101.ssMod	DTI_EA_East;Chandman_IA_3cBCE_3cBCE	3.83e-62	3.81e-05	-0.336	1.336	NA	NA	0.035	0.035	NA	NA	NO	NO
RK_Ped_J2b_Avar	RKF011.A0101.ssMod	DTI_EA_East;Konyr_Tobe_3c	3.66e-28	1.16e-05	0.118	0.882	NA	NA	0.02	0.02	NA	NA	NO	NO
RK_Ped_J2b_Avar	RKF011.A0101.ssMod	DTI_EA_East;North_Caucasus_7-11c	1.56e-10	4.6e-06	0.16	0.84	NA	NA	0.017	0.017	NA	NA	NO	YES
RK_Ped_J2b_Avar	RKF011.A0101.ssMod	DTI_EA_East;Sarm_P_DTI_4-5c	0.0140367	3.91e-06	0.17	0.83	NA	NA	0.016	0.016	NA	NA	NO	NO
RK_Ped_J2b_Avar	RKF011.A0101.ssMod	DTI_EA_East;Sarm_P_TT_4-5c	0.0464537	1.5e-06	0.208	0.792	NA	NA	0.015	0.015	NA	NA	NO	NO
RK_Ped_J2b_Avar	RKF011.A0101.ssMod	DTI_EA_East;Lon_P_north_6c	9.51e-05	4.3e-06	0.224	0.776	NA	NA	0.014	0.014	NA	NA	NO	NO
RK_Ped_J2b_Avar	RKF011.A0101.ssMod	DTI_EA_East;Lon_P_south_6c	1.55e-05	3.22e-06	0.258	0.742	NA	NA	0.014	0.014	NA	NA	NO	NO
RK_Ped_J2b_Avar	RKF011.A0101.ssMod	DTI_EA_East;Venosa_7c	3.48e-08	6.04e-06	0.243	0.757	NA	NA	0.015	0.015	NA	NA	NO	NO
RK_Ped_J2b_Avar	RKF012.A0101.ssMod	DTI_EA_East;Chandman_IA_3cBCE_3cBCE	1.8e-14	7.11e-06	-0.174	1.174	NA	NA	0.051	0.051	NA	NA	NO	NO
RK_Ped_J2b_Avar	RKF012.A0101.ssMod	DTI_EA_East;Konyr_Tobe_3c	0.00170686	2.29e-06	0.193	0.807	NA	NA	0.032	0.032	NA	NA	NO	NO
RK_Ped_J2b_Avar	RKF012.A0101.ssMod	DTI_EA_East;North_Caucasus_7-11c	0.187689	1.78e-06	0.251	0.749	NA	NA	0.028	0.028	NA	NA	YES	YES
RK_Ped_J2b_Avar	RKF012.A0101.ssMod	DTI_EA_East;Sarm_P_DTI_4-5c	0.178542	6.95e-07	0.283	0.717	NA	NA	0.026	0.026	NA	NA	YES	NO
RK_Ped_J2b_Avar	RKF012.A0101.ssMod	DTI_EA_East;Sarm_P_TT_4-5c	0.00944748	1.14e-06	0.323	0.677	NA	NA	0.024	0.024	NA	NA	NO	NO
RK_Ped_J2b_Avar	RKF012.A0101.ssMod	DTI_EA_East;Lon_P_north_6c	0.000839736	1.47e-06	0.333	0.667	NA	NA	0.023	0.023	NA	NA	NO	NO
RK_Ped_J2b_Avar	RKF012.A0101.ssMod	DTI_EA_East;Lon_P_south_6c	4.74e-06	3.82e-06	0.351	0.649	NA	NA	0.024	0.024	NA	NA	NO	NO
RK_Ped_J2b_Avar	RKF012.A0101.ssMod	DTI_EA_East;Venosa_7c	0.00256749	2.13e-06	0.334	0.666	NA	NA	0.025	0.025	NA	NA	NO	NO
RK_Ped_J2b_Avar	RKF013.A0101.ssMod	DTI_EA_East;Chandman_IA_3cBCE_3cBCE	1.39e-26	1.57e-05	0.091	0.909	NA	NA	0.037	0.037	NA	NA	NO	NO
RK_Ped_J2b_Avar	RKF013.A0101.ssMod	DTI_EA_East;Konyr_Tobe_3c	1.48e-10	6.85e-06	0.379	0.621	NA	NA	0.022	0.022	NA	NA	NO	NO
RK_Ped_J2b_Avar	RKF013.A0101.ssMod	DTI_EA_East;North_Caucasus_7-11c	0.000529083	4.05e-06	0.404	0.596	NA	NA	0.02	0.02	NA	NA	NO	YES
RK_Ped_J2b_Avar	RKF013.A0101.ssMod	DTI_EA_East;Sarm_P_DTI_4-5c	0.718365	4.78e-07	0.415	0.585	NA	NA	0.019	0.019	NA	NA	YES	NO
RK_Ped_J2b_Avar	RKF013.A0101.ssMod	DTI_EA_East;Sarm_P_TT_4-5c	0.37962	1.11e-06	0.441	0.559	NA	NA	0.018	0.018	NA	NA	YES	NO
RK_Ped_J2b_Avar	RKF013.A0101.ssMod	DTI_EA_East;Lon_P_north_6c	0.184457	7.7e-07	0.459	0.541	NA	NA	0.018	0.018	NA	NA	YES	NO
RK_Ped_J2b_Avar	RKF013.A0101.ssMod	DTI_EA_East;Lon_P_south_6c	4.51e-05	4.97e-06	0.482	0.518	NA	NA	0.018	0.018	NA	NA	NO	NO
RK_Ped_J2b_Avar	RKF013.A0101.ssMod	DTI_EA_East;Venosa_7c	7.97e-07	7.32e-06	0.469	0.531	NA	NA	0.018	0.018	NA	NA	NO	NO
RK_Ped_J2b_Avar	RKF014.A0101.ssMod	DTI_EA_East;Chandman_IA_3cBCE_3cBCE	1.89e-51	2.74e-05	0.209	0.791	NA	NA	0.038	0.038	NA	NA	NO	NO
RK_Ped_J2b_Avar	RKF014.A0101.ssMod	DTI_EA_East;Konyr_Tobe_3c	4.97e-23	9.8e-06	0.409	0.591	NA	NA	0.023	0.023	NA	NA	NO	NO
RK_Ped_J2b_Avar	RKF014.A0101.ssMod	DTI_EA_East;North_Caucasus_7-11c	2.26e-06	4.52e-06	0.417	0.583	NA	NA	0.02	0.02	NA	NA	NO	YES
RK_Ped_J2b_Avar	RKF014.A0101.ssMod	DTI_EA_East;Sarm_P_DTI_4-5c	0.000117964	2.11e-06	0.427	0.573	NA	NA	0.019	0.019	NA	NA	NO	NO
RK_Ped_J2b_Avar	RKF014.A0101.ssMod	DTI_EA_East;Sarm_P_TT_4-5c	5.81e-05	1.86e-06	0.454	0.546	NA	NA	0.018	0.018	NA	NA	NO	NO
RK_Ped_J2b_Avar	RKF014.A0101.ssMod	DTI_EA_East;Lon_P_north_6c	3.51e-09	2.76e-06	0.477	0.523	NA	NA	0.018	0.018	NA	NA	NO	NO
RK_Ped_J2b_Avar	RKF014.A0101.ssMod	DTI_EA_East;Lon_P_south_6c	0.00192787	3.46e-06	0.478	0.522	NA	NA	0.018	0.018	NA	NA	NO	NO
RK_Ped_J2b_Avar	RKF014.A0101.ssMod	DTI_EA_East;Venosa_7c	0.00142267	5.61e-06	0.469	0.531	NA	NA	0.018	0.018	NA	NA	NO	NO
RK_Ped_J2b_Avar	RKF015.A0101.ssMod	DTI_EA_East;Chandman_IA_3cBCE_3cBCE	1.01e-45	2.54e-05	-0.014	1.014	NA	NA	0.039	0.039	NA	NA	NO	NO
RK_Ped_J2b_Avar	RKF015.A0101.ssMod	DTI_EA_East;Konyr_Tobe_3c	2.07e-15	1.77e-05	0.275	0.725	NA	NA	0.022	0.022	NA	NA	NO	NO
RK_Ped_J2b_Avar	RKF015.A0101.ssMod	DTI_EA_East;North_Caucasus_7-11c	1.47e-05	1.34e-05	0.292	0.708	NA	NA	0.02	0.02	NA	NA	NO	YES
RK_Ped_J2b_Avar	RKF015.A0101.ssMod	DTI_EA_East;Sarm_P_DTI_4-5c	0.00383011	2.87e-06	0.323	0.677	NA	NA	0.019	0.019	NA	NA	NO	NO
RK_Ped_J2b_Avar	RKF015.A0101.ssMod	DTI_EA_East;Sarm_P_TT_4-5c	9.41e-06	5.99e-06	0.354	0.646	NA	NA	0.018	0.018	NA	NA	NO	NO
RK_Ped_J2b_Avar	RKF015.A0101.ssMod	DTI_EA_East;Lon_P_north_6c	9.14e-07	3.54e-06	0.377	0.623	NA	NA	0.017	0.017	NA	NA	NO	NO
RK_Ped_J2b_Avar	RKF015.A0101.ssMod	DTI_EA_East;Lon_P_south_6c	8.54e-10	1.49e-05	0.39	0.61	NA	NA	0.017	0.017	NA	NA	NO	NO
RK_Ped_J2b_Avar	RKF015.A0101.ssMod	DTI_EA_East;Venosa_7c	3.96e-11	1.99e-05	0.375	0.625	NA	NA	0.018	0.018	NA	NA	NO	NO
RK_Ped_J2b_Avar	RKF016.A0101.ssMod	DTI_EA_East;Chandman_IA_3cBCE_3cBCE	5.3e-48	3.26e-05	0.042	0.958	NA	NA	0.034	0.034	NA	NA	NO	NO
RK_Ped_J2b_Avar	RKF016.A0101.ssMod	DTI_EA_East;Konyr_Tobe_3c	1.11e-15	8.72e-06	0.304	0.696	NA	NA	0.021	0.021	NA	NA	NO	NO
RK_Ped_J2b_Avar	RKF016.A0101.ssMod	DTI_EA_East;North_Caucasus_7-11c	0.00187685	2.84e-06	0.323	0.677	NA	NA	0.019	0.019	NA	NA	NO	YES
RK_Ped_J2b_Avar	RKF016.A0101.ssMod	DTI_EA_East;Sarm_P_DTI_4-5c	0.00865434	2.89e-06	0.343	0.657	NA	NA	0.018	0.018	NA	NA	NO	NO
RK_Ped_J2b_Avar	RKF016.A0101.ssMod	DTI_EA_East;Sarm_P_TT_4-5c	0.00189294	1.8e-06	0.374	0.626	NA	NA	0.017	0.017	NA	NA	NO	NO
RK_Ped_J2b_Avar	RKF016.A0101.ssMod	DTI_EA_East;Lon_P_north_6c	1.74e-07	4.24e-06	0.4	0.6	NA	NA	0.017	0.017	NA	NA	NO	NO
RK_Ped_J2b_Avar	RKF016.A0101.ssMod	DTI_EA_East;Lon_P_south_6c	0.0541486	2.36e-06	0.4	0.6	NA	NA	0.016	0.016	NA	NA	YES	NO
RK_Ped_J2b_Avar	RKF016.A0101.ssMod	DTI_EA_East;Venosa_7c	0.00683872	4.53e-06	0.385	0.615	NA	NA	0.017	0.017	NA	NA	NO	NO
RK_Ped_J2b_Avar	RKF018.A0101.ssMod	DTI_EA_East;Chandman_IA_3cBCE_3cBCE	5.4e-31	2.26e-05	0.077	0.923	NA	NA	0.034	0.034	NA	NA	NO	NO
RK_Ped_J2b_Avar	RKF018.A0101.ssMod	DTI_EA_East;Konyr_Tobe_3c	3.37e-06	3.99e-06	0.35	0.65	NA	NA	0.02	0.02	NA	NA	NO	NO
RK_Ped_J2b_Avar	RKF018.A0101.ssMod	DTI_EA_East;North_Caucasus_7-11c	0.214635	1.44e-06	0.378	0.622	NA	NA	0.019	0.019	NA	NA	YES	YES
RK_Ped_J2b_Avar	RKF018.A0101.ssMod	DTI_EA_East;Sarm_P_DTI_4-5c	0.0117987	2.88e-06	0.401	0.599	NA	NA	0.018	0.018	NA	NA	NO	NO
RK_Ped_J2b_Avar	RKF018.A0101.ssMod	DTI_EA_East;Sarm_P_TT_4-5c	8.98e-05	2.07e-06	0.43	0.57	NA	NA	0.018	0.018	NA	NA	NO	NO
RK_Ped_J2b_Avar	RKF018.A0101.ssMod	DTI_EA_East;Lon_P_north_6c	5.01e-07	3.9e-06	0.451	0.549	NA	NA	0.017	0.017	NA	NA	NO	NO
RK_Ped_J2b_Avar	RKF018.A0101.ssMod	DTI_EA_East;Lon_P_south_6c	0.000183311	3.07e-06	0.465	0.535	NA	NA	0.016	0.016	NA	NA	NO	NO
RK_Ped_J2b_Avar	RKF018.A0101.ssMod	DTI_EA_East;Venosa_7c	4.42e-05	3.97e-06	0.454	0.546	NA	NA	0.017	0.017	NA	NA	NO	NO
RK_Ped_J2b_Avar	RKF019.A0101.ssMod	DTI_EA_East;Chandman_IA_3cBCE_3cBCE	1.03e-19	1.7e-05	0.046	0.954	NA	NA	0.037	0.037	NA	NA	NO	NO
RK_Ped_J2b_Avar	RKF019.A0101.ssMod	DTI_EA_East;Konyr_Tobe_3c	0.000501871	2.97e-06	0.344	0.656	NA	NA	0.022	0.022	NA	NA	NO	NO
RK_Ped_J2b_Avar	RKF019.A0101.ssMod	DTI_EA_East;North_Caucasus_7-11c	0.20561	1.12e-06	0.377	0.623	NA	NA	0.021	0.021	NA	NA	YES	YES
RK_Ped_J2b_Avar	RKF019.A0101.ssMod	DTI_EA_East;Sarm_P_DTI_4-5c	0.0788067	1.96e-06	0.401	0.599	NA	NA	0.02	0.02	NA	NA	YES	NO
RK_Ped_J2b_Avar	RKF019.A0101.ssMod	DTI_EA_East;Sarm_P_TT_4-5c	0.00332554	1.47e-06	0.43	0.57	NA	NA	0.019	0.019	NA	NA	NO	NO
RK_Ped_J2b_Avar	RKF019.A0101.ssMod	DTI_EA_East;Lon_P_north_6c	0.000389281	2.88e-06	0.445	0.555	NA	NA	0.018	0.018	NA	NA	NO	NO
RK_Ped_J2b_Avar	RKF019.A0101.ssMod	DTI_EA_East;Lon_P_south_6c	4.87e-05	2.06e-06	0.46	0.54	NA	NA	0.018	0.018	NA	NA	NO	NO
RK_Ped_J2b_Avar	RKF019.A0101.ssMod	DTI_EA_East;Venosa_7c	3.22e-06	3.11e-06	0.445	0.555	NA	NA	0.019	0.019	NA	NA	NO	NO
RK_Ped_J2b_Avar	RKF020.A0101.ssMod	DTI_EA_East;Chandman_IA_3cBCE_3cBCE	2.16e-39	2.75e-05	0.125	0.875	NA	NA	0.034	0.034	NA	NA	NO	NO
RK_Ped_J2b_Avar	RKF020.A0101.ssMod	DTI_EA_East;Konyr_Tobe_3c	4.64e-17	9.32e-06	0.366	0.634	NA	NA	0.021	0.021	NA	NA	NO	NO
RK_Ped_J2b_Avar	RKF020.A0101.ssMod	DTI_EA_East;North_Caucasus_7-11c	0.000336506	4.56e-06	0.366	0.634	NA	NA	0.02	0.02	NA	NA	NO	YES
RK_Ped_J2b_Avar	RKF020.A0101.ssMod	DTI_EA_East;Sarm_P_DTI_4-5c	0.00163716	2.34e-06	0.396	0.604	NA	NA	0.019	0.019	NA	NA	NO	NO
RK_Ped_J2b_Avar	RKF020.A0101.ssMod	DTI_EA_East;Sarm_P_TT_4-5c	0.000101774	2.07e-06	0.427	0.573	NA	NA	0.018	0.018	NA	NA	NO	NO
RK_Ped_J2b_Avar	RKF020.A0101.ssMod	DTI_EA_East;Lon_P_north_6c	3.33e-09	3.51e-06	0.453	0.547	NA	NA	0.018	0.018	NA	NA	NO	NO
RK_Ped_J2b_Avar	RKF020.A0101.ssMod	DTI_EA_East;Lon_P_south_6c	0.0901987	3.16e-06	0.448	0.552	NA	NA	0.017	0.017	NA	NA	YES	NO
RK_Ped_J2b_Avar	RKF020.A0101.ssMod	DTI_EA_East;Venosa_7c	0.00666251	5.63e-06	0.433	0.567	NA	NA	0.018	0.018	NA	NA	NO	NO
RK_Ped_J2b_Avar	RKF023.A0101.ssMod	DTI_EA_East;Chandman_IA_3cBCE_3cBCE	2.47e-45	2.78e-05	-0.113	1.113	NA	NA	0.036	0.036	NA	NA	NO	NO
RK_Ped_J2b_Avar	RKF023.A0101.ssMod	DTI_EA_East;Konyr_Tobe_3c	1.46e-18	9.23e-06	0.252	0.748	NA	NA	0.02	0.02	NA	NA	NO	NO
RK_Ped_J2b_Avar	RKF023.A0101.ssMod	DTI_EA_East;North_Caucasus_7-11c	6.71e-05	3.98e-06	0.279	0.721	NA	NA	0.019	0.019	NA	NA	NO	YES
RK_Ped_J2b_Avar	RKF023.A0101.ssMod	DTI_EA_East;Sarm_P_DTI_4-5c	0.00481966	2.57e-06	0.307	0.693	NA	NA	0.018	0.018	NA	NA	NO	NO
RK_Ped_J2b_Avar	RKF023.A0101.ssMod	DTI_EA_East;Sarm_P_TT_4-5c	0.000587915	1.58e-06	0.337	0.663	NA	NA	0.017	0.017	NA	NA	NO	NO
RK_Ped_J2b_Avar	RKF023.A0101.ssMod	DTI_EA_East;Lon_P_north_6c	3.73e-07	3.13e-06	0.36	0.64	NA	NA	0.016	0.016	NA	NA	NO	NO
RK_Ped_J2b_Avar	RKF023.A0101.ssMod	DTI_EA_East;Lon_P_south_6c	0.000345914	3.67e-06	0.373	0.627	NA	NA	0.016	0.016	NA	NA	NO	NO
RK_Ped_J2b_Avar	RKF023.A0101.ssMod	DTI_EA_East;Venosa_7c	1.88e-05	7.06e-06	0.354	0.646	NA	NA	0.017	0.017	NA	NA	NO	NO
RK_Ped_J2b_Avar	RKF028.A0101.ssMod	DTI_EA_East;Chandman_IA_3cBCE_3cBCE	3.71e-21	1.16e-05	0.231	0.769	NA	NA	0.032	0.032	NA	NA	NO	NO
RK_Ped_J2b_Avar	RKF028.A0101.ssMod	DTI_EA_East;Konyr_Tobe_3c	4e-08	5.51e-06	0.462	0.538	NA	NA	0.021	0.021	NA	NA	NO	NO
RK_Ped_J2b_Avar	RKF028.A0101.ssMod	DTI_EA_East;North_Caucasus_7-11c	0.0271581	4.34e-06	0.48	0.52	NA	NA	0.019	0.019	NA	NA	NO	YES
RK_Ped_J2b_Avar	RKF028.A0101.ssMod	DTI_EA_East;Sarm_P_DTI_4-5c	0.178761	7.57e-07	0.497	0.503	NA	NA	0.018	0.018	NA	NA	YES	NO
RK_Ped_J2b_Avar	RKF028.A0101.ssMod	DTI_EA_East;Sarm_P_TT_4-5c	0.00543773	1.88e-06	0.52	0.48	NA	NA	0.018	0.018	NA	NA	NO	NO
RK_Ped_J2b_Avar	RKF028.A0101.ssMod	DTI_EA_East;Lon_P_north_6c	9.76e-05	1.61e-06	0.537	0.463	NA	NA	0.017	0.017	NA	NA	NO	NO
RK_Ped_J2b_Avar	RKF028.A0101.ssMod	DTI_EA_East;Lon_P_south_6c	0.000283045	5.34e-06	0.55	0.45	NA	NA	0.017	0.017	NA	NA	NO	NO
RK_Ped_J2b_Avar	RKF028.A0101.ssMod	DTI_EA_East;Venosa_7c	6.26e-05	6.98e-06	0.537	0.463	NA	NA	0.018	0.018	NA	NA	NO	NO
RK_Ped_J2b_Avar	RKF037.A0101.ssMod	DTI_EA_East;Chandman_IA_3cBCE_3cBCE	8.66e-85	4.46e-05	-0.353	1.353	NA	NA	0.035	0.035	NA	NA	NO	NO
RK_Ped_J2b_Avar	RKF037.A0101.ssMod	DTI_EA_East;Konyr_Tobe_3c	5.87e-42	1.97e-05	0.091	0.909	NA	NA	0.019	0.019	NA	NA	NO	NO
RK_Ped_J2b_Avar	RKF037.A0101.ssMod	DTI_EA_East;North_Caucasus_7-11c	6.72e-15	9.16e-06	0.133	0.867	NA	NA	0.016	0.016	NA	NA	NO	YES
RK_Ped_J2b_Avar	RKF037.A0101.ssMod	DTI_EA_East;Sarm_P_DTI_4-5c	3.02e-05	3.11e-06	0.155	0.845	NA	NA	0.016	0.016	NA	NA	NO	NO
RK_Ped_J2b_Avar	RKF037.A0101.ssMod	DTI_EA_East;Sarm_P_TT_4-5c	0.000205201	1.77e-06	0.19	0.81	NA	NA	0.014	0.014	NA	NA	NO	NO
RK_Ped_J2b_Avar	RKF037.A0101.ssMod	DTI_EA_East;Lon_P_north_6c	4.51e-12	4.15e-06	0.218	0.782	NA	NA	0.014	0.014	NA	NA	NO	NO
RK_Ped_J2b_Avar	RKF037.A0101.ssMod	DTI_EA_East;Lon_P_south_6c	0.00234281	5.15e-06	0.232	0.768	NA	NA	0.014	0.014	NA	NA	NO	NO
RK_Ped_J2b_Avar	RKF037.A0101.ssMod	DTI_EA_East;Venosa_7c	1.65e-06	1.04e-05	0.213	0.787	NA	NA	0.014	0.014	NA	NA	NO	NO
RK_Ped_J2b_Avar	RKF038.A0101.ssMod	DTI_EA_East;Chandman_IA_3cBCE_3cBCE	2.61e-37	2.09e-05	-0.07	1.07	NA	NA	0.037	0.037	NA	NA	NO	NO
RK_Ped_J2b_Avar	RKF038.A0101.ssMod	DTI_EA_East;Konyr_Tobe_3c	3.26e-12	7.32e-06	0.26	0.74	NA	NA	0.022	0.022	NA	NA	NO	NO
RK_Ped_J2b_Avar	RKF038.A0101.ssMod	DTI_EA_East;North_Caucasus_7-11c	0.00399746	3.82e-06	0.294	0.706	NA	NA	0.019	0.019	NA	NA	NO	YES
RK_Ped_J2b_Avar	RKF038.A0101.ssMod	DTI_EA_East;Sarm_P_DTI_4-5c	0.558023	5.11e-07	0.316	0.684	NA	NA	0.018	0.018	NA	NA	YES	NO
RK_Ped_J2b_Avar	RKF038.A0101.ssMod	DTI_EA_East;Sarm_P_TT_4-5c	0.0541121	1.25e-06	0.352	0.648	NA	NA	0.017	0.017	NA	NA	YES	NO
RK_Ped_J2b_Avar	RKF038.A0101.ssMod	DTI_EA_East;Lon_P_north_6c	8.53e-05	1.69e-06	0.373	0.627	NA	NA	0.017	0.017	NA	NA	NO	NO
RK_Ped_J2b_Avar	RKF038.A0101.ssMod	DTI_EA_East;Lon_P_south_6c	9.73e-07	5.36e-06	0.398	0.602	NA	NA	0.017	0.017	NA	NA	NO	NO
RK_Ped_J2b_Avar	RKF038.A0101.ssMod	DTI_EA_East;Venosa_7c	2.85e-10	9.05e-06	0.389	0.611	NA	NA	0.017	0.017	NA	NA	NO	NO
RK_Ped_J2b_Avar	RKF042.A0101.ssMod	DTI_EA_East;Chandman_IA_3cBCE_3cBCE	1.64e-51	3.71e-05	-0.064	1.064	NA	NA	0.036	0.036	NA	NA	NO	NO
RK_Ped_J2b_Avar	RKF042.A0101.ssMod	DTI_EA_East;Konyr_Tobe_3c	6.1e-20	1.08e-05	0.239	0.761	NA	NA	0.022	0.022	NA	NA	NO	NO
RK_Ped_J2b_Avar	RKF042.A0101.ssMod	DTI_EA_East;North_Caucasus_7-11c	5.25e-05	4.44e-06	0.254	0.746	NA	NA	0.02	0.02	NA	NA	NO	YES
RK_Ped_J2b_Avar	RKF042.A0101.ssMod	DTI_EA_East;Sarm_P_DTI_4-5c	0.000777775	3.43e-06	0.279	0.721	NA	NA	0.019	0.019	NA	NA	NO	NO
RK_Ped_J2b_Avar	RKF042.A0101.ssMod	DTI_EA_East;Sarm_P_TT_4-5c	6.6e-05	2.16e-06	0.309	0.691	NA	NA	0.018	0.018	NA	NA	NO	NO
RK_Ped_J2b_Avar	RKF042.A0101.ssMod	DTI_EA_East;Lon_P_north_6c	2.42e-10	4.87e-06	0.34	0.66	NA	NA	0.017	0.017	NA	NA	NO	NO
RK_Ped_J2b_Avar	RKF042.A0101.ssMod	DTI_EA_East;Lon_P_south_6c	0.00517829	3.34e-06	0.343	0.657	NA	NA	0.017	0.017	NA	NA	NO	NO
RK_Ped_J2b_Avar	RKF042.A0101.ssMod	DTI_EA_East;Venosa_7c	0.000140595	6.25e-06	0.327	0.673	NA	NA	0.018	0.018	NA	NA	NO	NO
RK_Ped_J2b_Avar	RKF047.A0101.ssMod	DTI_EA_East;Chandman_IA_3cBCE_3cBCE	1.87e-49	2.85e-05	0.009	0.991	NA	NA	0.037	0.037	NA	NA	NO	NO
RK_Ped_J2b_Avar	RKF047.A0101.ssMod	DTI_EA_East;Konyr_Tobe_3c	2.78e-18	1.31e-05	0.283	0.717	NA	NA	0.022	0.022	NA	NA	NO	NO
RK_Ped_J2b_Avar	RKF047.A0101.ssMod	DTI_EA_East;North_Caucasus_7-11c	0.00149564	7.49e-06	0.293	0.707	NA	NA	0.02	0.02	NA	NA	NO	YES
RK_Ped_J2b_Avar	RKF047.A0101.ssMod	DTI_EA_East;Sarm_P_DTI_4-5c	0.00130908	1.73e-06	0.316	0.684	NA	NA	0.019	0.019	NA	NA	NO	NO
RK_Ped_J2b_Avar	RKF047.A0101.ssMod	DTI_EA_East;Sarm_P_TT_4-5c	8.04e-05	2.95e-06	0.353	0.647	NA	NA	0.018	0.018	NA	NA	NO	NO
RK_Ped_J2b_Avar	RKF047.A0101.ssMod	DTI_EA_East;Lon_P_north_6c	1.46e-09	2.93e-06	0.383	0.617	NA	NA	0.018	0.018	NA	NA	NO	NO
RK_Ped_J2b_Avar	RKF047.A0101.ssMod	DTI_EA_East;Lon_P_south_6c	0.000445506	7.09e-06	0.388	0.612	NA	NA	0.017	0.017	NA	NA	NO	NO
RK_Ped_J2b_Avar	RKF047.A0101.ssMod	DTI_EA_East;Venosa_7c	8.33e-05	1.03e-05	0.369	0.631	NA	NA	0.018	0.018	NA	NA	NO	NO
RK_Ped_J2b_Avar	RKF099.A0101.ssMod	DTI_EA_East;Chandman_IA_3cBCE_3cBCE	2.81e-46	3.11e-05	-0.226	1.226	NA	NA	0.037	0.037	NA	NA	NO	NO
RK_Ped_J2b_Avar	RKF099.A0101.ssMod	DTI_EA_East;Konyr_Tobe_3c	3.43e-18	1.14e-05	0.15	0.85	NA	NA	0.022	0.022	NA	NA	NO	NO
RK_Ped_J2b_Avar	RKF099.A0101.ssMod	DTI_EA_East;North_Caucasus_7-11c	2.77e-07	4.77e-06	0.191	0.809	NA	NA	0.019	0.019	NA	NA	NO	YES
RK_Ped_J2b_Avar	RKF099.A0101.ssMod	DTI_EA_East;Sarm_P_DTI_4-5c	0.0730221	1.99e-06	0.225	0.775	NA	NA	0.018	0.018	NA	NA	YES	NO
RK_Ped_J2b_Avar	RKF099.A0101.ssMod	DTI_EA_East;Sarm_P_TT_4-5c	0.00085313	1.9e-06	0.257	0.743	NA	NA	0.017	0.017	NA	NA	NO	NO
RK_Ped_J2b_Avar	RKF099.A0101.ssMod	DTI_EA_East;Lon_P_north_6c	0.000462608	2.71e-06	0.28	0.72	NA	NA	0.016	0.016	NA	NA	NO	NO
RK_Ped_J2b_Avar	RKF099.A0101.ssMod	DTI_EA_East;Lon_P_south_6c	1.27e-09	7.37e-06	0.296	0.704	NA	NA	0.016	0.016	NA	NA	NO	NO
RK_Ped_J2b_Avar	RKF099.A0101.ssMod	DTI_EA_East;Venosa_7c	1.64e-12	1e-05	0.277	0.723	NA	NA	0.017	0.017	NA	NA	NO	NO
RK_Ped_J2b_Avar	RKF100.A0101.ssMod	DTI_EA_East;Chandman_IA_3cBCE_3cBCE	7.32e-30	2.02e-05	0.003	0.997	NA	NA	0.037	0.037	NA	NA	NO	NO
RK_Ped_J2b_Avar	RKF100.A0101.ssMod	DTI_EA_East;Konyr_Tobe_3c	1.07e-07	5.01e-06	0.3	0.7	NA	NA	0.023	0.023	NA	NA	NO	NO
RK_Ped_J2b_Avar	RKF100.A0101.ssMod	DTI_EA_East;North_Caucasus_7-11c	0.324085	2.38e-06	0.331	0.669	NA	NA	0.02	0.02	NA	NA	YES	YES
RK_Ped_J2b_Avar	RKF100.A0101.ssMod	DTI_EA_East;Sarm_P_DTI_4-5c	0.0136936	1.67e-06	0.365	0.635	NA	NA	0.02	0.02	NA	NA	NO	NO
RK_Ped_J2b_Avar	RKF100.A0101.ssMod	DTI_EA_East;Sarm_P_TT_4-5c	0.000848614	1.62e-06	0.395	0.605	NA	NA	0.018	0.018	NA	NA	NO	NO
RK_Ped_J2b_Avar	RKF100.A0101.ssMod	DTI_EA_East;Lon_P_north_6c	5.19e-07	2.96e-06	0.418	0.582	NA	NA	0.018	0.018	NA	NA	NO	NO
RK_Ped_J2b_Avar	RKF100.A0101.ssMod	DTI_EA_East;Lon_P_south_6c	0.0349194	1.64e-06	0.425	0.575	NA	NA	0.018	0.018	NA	NA	NO	NO
RK_Ped_J2b_Avar	RKF100.A0101.ssMod	DTI_EA_East;Venosa_7c	0.0541818	2.99e-06	0.402	0.598	NA	NA	0.018	0.018	NA	NA	YES	NO
RK_Ped_J2b_Avar	RKF118.A0101.ssMod	DTI_EA_East;Chandman_IA_3cBCE_3cBCE	1.21e-32	2.52e-05	0.048	0.952	NA	NA	0.036	0.036	NA	NA	NO	NO
RK_Ped_J2b_Avar	RKF118.A0101.ssMod	DTI_EA_East;Konyr_Tobe_3c	8.95e-10	4.63e-06	0.333	0.667	NA	NA	0.02	0.02	NA	NA	NO	NO
RK_Ped_J2b_Avar	RKF118.A0101.ssMod	DTI_EA_East;North_Caucasus_7-11c	0.0150161	1.39e-06	0.368	0.632	NA	NA	0.019	0.019	NA	NA	NO	YES
RK_Ped_J2b_Avar	RKF118.A0101.ssMod	DTI_EA_East;Sarm_P_DTI_4-5c	0.328523	3.19e-06	0.387	0.613	NA	NA	0.018	0.018	NA	NA	YES	NO
RK_Ped_J2b_Avar	RKF118.A0101.ssMod	DTI_EA_East;Sarm_P_TT_4-5c	0.145355	1.62e-06	0.414	0.586	NA	NA	0.017	0.017	NA	NA	YES	NO
RK_Ped_J2b_Avar	RKF118.A0101.ssMod	DTI_EA_East;Lon_P_north_6c	0.00101577	4.72e-06	0.435	0.565	NA	NA	0.017	0.017	NA	NA	NO	NO
RK_Ped_J2b_Avar	RKF118.A0101.ssMod	DTI_EA_East;Lon_P_south_6c	0.000292668	2.31e-06	0.456	0.544	NA	NA	0.016	0.016	NA	NA	NO	NO
RK_Ped_J2b_Avar	RKF118.A0101.ssMod	DTI_EA_East;Venosa_7c	6.34e-06	3.41e-06	0.442	0.558	NA	NA	0.017	0.017	NA	NA	NO	NO
RK_Ped_J2b_Avar	RKF120.A0101.ssMod	DTI_EA_East;Chandman_IA_3cBCE_3cBCE	1.46e-44	3.21e-05	-0.217	1.217	NA	NA	0.034	0.034	NA	NA	NO	NO
RK_Ped_J2b_Avar	RKF120.A0101.ssMod	DTI_EA_East;Konyr_Tobe_3c	1.33e-14	1.01e-05	0.159	0.841	NA	NA	0.02	0.02	NA	NA	NO	NO
RK_Ped_J2b_Avar	RKF120.A0101.ssMod	DTI_EA_East;North_Caucasus_7-11c	1.3e-06	4.68e-06	0.217	0.783	NA	NA	0.018	0.018	NA	NA	NO	YES
RK_Ped_J2b_Avar	RKF120.A0101.ssMod	DTI_EA_East;Sarm_P_DTI_4-5c	0.00370285	2.17e-06	0.243	0.757	NA	NA	0.017	0.017	NA	NA	NO	NO
RK_Ped_J2b_Avar	RKF120.A0101.ssMod	DTI_EA_East;Sarm_P_TT_4-5c	5.02e-05	1.95e-06	0.275	0.725	NA	NA	0.016	0.016	NA	NA	NO	NO
RK_Ped_J2b_Avar	RKF120.A0101.ssMod	DTI_EA_East;Lon_P_north_6c	1.18e-05	2.84e-06	0.297	0.703	NA	NA	0.016	0.016	NA	NA	NO	NO
RK_Ped_J2b_Avar	RKF120.A0101.ssMod	DTI_EA_East;Lon_P_south_6c	8.35e-09	4.84e-06	0.317	0.683	NA	NA	0.015	0.015	NA	NA	NO	NO
RK_Ped_J2b_Avar	RKF120.A0101.ssMod	DTI_EA_East;Venosa_7c	5.95e-10	8.96e-06	0.298	0.702	NA	NA	0.016	0.016	NA	NA	NO	NO
RK_Ped_J2b_Avar	RKF127.A0101.ssMod	DTI_EA_East;Chandman_IA_3cBCE_3cBCE	1.82e-32	1.64e-05	0.132	0.868	NA	NA	0.035	0.035	NA	NA	NO	NO
RK_Ped_J2b_Avar	RKF127.A0101.ssMod	DTI_EA_East;Konyr_Tobe_3c	4.56e-18	1.31e-05	0.398	0.602	NA	NA	0.022	0.022	NA	NA	NO	NO
RK_Ped_J2b_Avar	RKF127.A0101.ssMod	DTI_EA_East;North_Caucasus_7-11c	7.1e-08	1.07e-05	0.419	0.581	NA	NA	0.02	0.02	NA	NA	NO	YES
RK_Ped_J2b_Avar	RKF127.A0101.ssMod	DTI_EA_East;Sarm_P_DTI_4-5c	0.260334	2.33e-06	0.431	0.569	NA	NA	0.018	0.018	NA	NA	YES	NO
RK_Ped_J2b_Avar	RKF127.A0101.ssMod	DTI_EA_East;Sarm_P_TT_4-5c	0.236535	4.08e-06	0.457	0.543	NA	NA	0.018	0.018	NA	NA	YES	NO
RK_Ped_J2b_Avar	RKF127.A0101.ssMod	DTI_EA_East;Lon_P_north_6c	0.0497194	2.07e-06	0.476	0.524	NA	NA	0.017	0.017	NA	NA	NO	NO
RK_Ped_J2b_Avar	RKF127.A0101.ssMod	DTI_EA_East;Lon_P_south_6c	0.00119601	9.82e-06	0.493	0.507	NA	NA	0.017	0.017	NA	NA	NO	NO
RK_Ped_J2b_Avar	RKF127.A0101.ssMod	DTI_EA_East;Venosa_7c	1.73e-05	1.32e-05	0.478	0.522	NA	NA	0.017	0.017	NA	NA	NO	NO
RK_Ped_J2b_Avar	RKF140.A0101.ssMod	DTI_EA_East;Chandman_IA_3cBCE_3cBCE	3.28e-47	2.61e-05	0.039	0.961	NA	NA	0.033	0.033	NA	NA	NO	NO
RK_Ped_J2b_Avar	RKF140.A0101.ssMod	DTI_EA_East;Konyr_Tobe_3c	4.6e-17	1.12e-05	0.311	0.689	NA	NA	0.021	0.021	NA	NA	NO	NO
RK_Ped_J2b_Avar	RKF140.A0101.ssMod	DTI_EA_East;North_Caucasus_7-11c	0.000108411	6.41e-06	0.329	0.671	NA	NA	0.019	0.019	NA	NA	NO	YES
RK_Ped_J2b_Avar	RKF140.A0101.ssMod	DTI_EA_East;Sarm_P_DTI_4-5c	0.0134507	1.8e-06	0.351	0.649	NA	NA	0.017	0.017	NA	NA	NO	NO
RK_Ped_J2b_Avar	RKF140.A0101.ssMod	DTI_EA_East;Sarm_P_TT_4-5c	0.00244902	2.44e-06	0.381	0.619	NA	NA	0.016	0.016	NA	NA	NO	NO
RK_Ped_J2b_Avar	RKF140.A0101.ssMod	DTI_EA_East;Lon_P_north_6c	4.16e-06	2.56e-06	0.409	0.591	NA	NA	0.016	0.016	NA	NA	NO	NO
RK_Ped_J2b_Avar	RKF140.A0101.ssMod	DTI_EA_East;Lon_P_south_6c	0.0149998	4.52e-06	0.405	0.595	NA	NA	0.016	0.016	NA	NA	NO	NO
RK_Ped_J2b_Avar	RKF140.A0101.ssMod	DTI_EA_East;Venosa_7c	0.000635793	8.5e-06	0.393	0.607	NA	NA	0.016	0.016	NA	NA	NO	NO
RK_Ped_J2b_Avar	RKF142.A0101.ssMod	DTI_EA_East;Chandman_IA_3cBCE_3cBCE	7.2e-58	3.21e-05	0	1	NA	NA	0.038	0.038	NA	NA	NO	NO
RK_Ped_J2b_Avar	RKF142.A0101.ssMod	DTI_EA_East;Konyr_Tobe_3c	4.02e-25	1.2e-05	0.293	0.707	NA	NA	0.022	0.022	NA	NA	NO	NO
RK_Ped_J2b_Avar	RKF142.A0101.ssMod	DTI_EA_East;North_Caucasus_7-11c	8.67e-07	5.9e-06	0.307	0.693	NA	NA	0.02	0.02	NA	NA	NO	YES
RK_Ped_J2b_Avar	RKF142.A0101.ssMod	DTI_EA_East;Sarm_P_DTI_4-5c	0.000193955	2.73e-06	0.339	0.661	NA	NA	0.018	0.018	NA	NA	NO	NO
RK_Ped_J2b_Avar	RKF142.A0101.ssMod	DTI_EA_East;Sarm_P_TT_4-5c	1.64e-05	2.39e-06	0.369	0.631	NA	NA	0.018	0.018	NA	NA	NO	NO
RK_Ped_J2b_Avar	RKF142.A0101.ssMod	DTI_EA_East;Lon_P_north_6c	2.12e-09	3.98e-06	0.399	0.601	NA	NA	0.017	0.017	NA	NA	NO	NO
RK_Ped_J2b_Avar	RKF142.A0101.ssMod	DTI_EA_East;Lon_P_south_6c	0.026969	3.82e-06	0.396	0.604	NA	NA	0.017	0.017	NA	NA	NO	NO
RK_Ped_J2b_Avar	RKF142.A0101.ssMod	DTI_EA_East;Venosa_7c	0.00568288	6.47e-06	0.381	0.619	NA	NA	0.017	0.017	NA	NA	NO	NO
RK_Ped_J2b_Avar	RKF144.A0101.ssMod	DTI_EA_East;Chandman_IA_3cBCE_3cBCE	2.49e-33	2.1e-05	0	1	NA	NA	0.04	0.04	NA	NA	NO	NO
RK_Ped_J2b_Avar	RKF144.A0101.ssMod	DTI_EA_East;Konyr_Tobe_3c	1.18e-12	6.01e-06	0.319	0.681	NA	NA	0.023	0.023	NA	NA	NO	NO
RK_Ped_J2b_Avar	RKF144.A0101.ssMod	DTI_EA_East;North_Caucasus_7-11c	0.000424107	2.39e-06	0.358	0.642	NA	NA	0.02	0.02	NA	NA	NO	YES
RK_Ped_J2b_Avar	RKF144.A0101.ssMod	DTI_EA_East;Sarm_P_DTI_4-5c	0.00366793	2.51e-06	0.373	0.627	NA	NA	0.02	0.02	NA	NA	NO	NO
RK_Ped_J2b_Avar	RKF144.A0101.ssMod	DTI_EA_East;Sarm_P_TT_4-5c	0.0014954	1.75e-06	0.405	0.595	NA	NA	0.019	0.019	NA	NA	NO	NO
RK_Ped_J2b_Avar	RKF144.A0101.ssMod	DTI_EA_East;Lon_P_north_6c	1.85e-06	3.76e-06	0.425	0.575	NA	NA	0.018	0.018	NA	NA	NO	NO
RK_Ped_J2b_Avar	RKF144.A0101.ssMod	DTI_EA_East;Lon_P_south_6c	0.049504	2.55e-06	0.439	0.561	NA	NA	0.017	0.017	NA	NA	NO	NO
RK_Ped_J2b_Avar	RKF144.A0101.ssMod	DTI_EA_East;Venosa_7c	0.0206159	3.74e-06	0.424	0.576	NA	NA	0.018	0.018	NA	NA	NO	NO
RK_Ped_J2b_Avar	RKF152.A0101.ssMod	DTI_EA_East;Chandman_IA_3cBCE_3cBCE	8.47e-11	3.99e-06	-0.015	1.015	NA	NA	0.049	0.049	NA	NA	NO	NO
RK_Ped_J2b_Avar	RKF152.A0101.ssMod	DTI_EA_East;Konyr_Tobe_3c	0.000248776	2.93e-06	0.314	0.686	NA	NA	0.029	0.029	NA	NA	NO	NO
RK_Ped_J2b_Avar	RKF152.A0101.ssMod	DTI_EA_East;North_Caucasus_7-11c	0.309612	1.24e-06	0.348	0.652	NA	NA	0.027	0.027	NA	NA	YES	YES
RK_Ped_J2b_Avar	RKF152.A0101.ssMod	DTI_EA_East;Sarm_P_DTI_4-5c	0.601755	4.82e-07	0.379	0.621	NA	NA	0.025	0.025	NA	NA	YES	NO
RK_Ped_J2b_Avar	RKF152.A0101.ssMod	DTI_EA_East;Sarm_P_TT_4-5c	0.405189	4.88e-07	0.411	0.589	NA	NA	0.024	0.024	NA	NA	YES	NO
RK_Ped_J2b_Avar	RKF152.A0101.ssMod	DTI_EA_East;Lon_P_north_6c	0.114392	5.57e-07	0.429	0.571	NA	NA	0.023	0.023	NA	NA	YES	NO
RK_Ped_J2b_Avar	RKF152.A0101.ssMod	DTI_EA_East;Lon_P_south_6c	0.0523161	1.32e-06	0.441	0.559	NA	NA	0.023	0.023	NA	NA	YES	NO
RK_Ped_J2b_Avar	RKF152.A0101.ssMod	DTI_EA_East;Venosa_7c	0.0662023	2.7e-06	0.423	0.577	NA	NA	0.023	0.023	NA	NA	YES	NO
RK_Ped_J2b_Avar	RKF156.A0101.ssMod	DTI_EA_East;Chandman_IA_3cBCE_3cBCE	6.28e-31	2.09e-05	-0.002	1.002	NA	NA	0.037	0.037	NA	NA	NO	NO
RK_Ped_J2b_Avar	RKF156.A0101.ssMod	DTI_EA_East;Konyr_Tobe_3c	1.25e-09	6.28e-06	0.306	0.694	NA	NA	0.022	0.022	NA	NA	NO	NO
RK_Ped_J2b_Avar	RKF156.A0101.ssMod	DTI_EA_East;North_Caucasus_7-11c	0.0318137	2.73e-06	0.34	0.66	NA	NA	0.019	0.019	NA	NA	NO	YES
RK_Ped_J2b_Avar	RKF156.A0101.ssMod	DTI_EA_East;Sarm_P_DTI_4-5c	0.12138	1.15e-06	0.356	0.644	NA	NA	0.018	0.018	NA	NA	YES	NO
RK_Ped_J2b_Avar	RKF156.A0101.ssMod	DTI_EA_East;Sarm_P_TT_4-5c	0.00233453	1.4e-06	0.385	0.615	NA	NA	0.017	0.017	NA	NA	NO	NO
RK_Ped_J2b_Avar	RKF156.A0101.ssMod	DTI_EA_East;Lon_P_north_6c	1.84e-05	2.09e-06	0.402	0.598	NA	NA	0.017	0.017	NA	NA	NO	NO
RK_Ped_J2b_Avar	RKF156.A0101.ssMod	DTI_EA_East;Lon_P_south_6c	2.41e-06	5.09e-06	0.422	0.578	NA	NA	0.017	0.017	NA	NA	NO	NO
RK_Ped_J2b_Avar	RKF156.A0101.ssMod	DTI_EA_East;Venosa_7c	1.64e-07	7.4e-06	0.408	0.592	NA	NA	0.018	0.018	NA	NA	NO	NO
RK_Ped_J2b_Avar	RKF160.A0101.ssMod	DTI_EA_East;Chandman_IA_3cBCE_3cBCE	2.81e-78	5.26e-05	-0.396	1.396	NA	NA	0.034	0.034	NA	NA	NO	NO
RK_Ped_J2b_Avar	RKF160.A0101.ssMod	DTI_EA_East;Konyr_Tobe_3c	6.96e-33	1.7e-05	0.043	0.957	NA	NA	0.019	0.019	NA	NA	NO	NO
RK_Ped_J2b_Avar	RKF160.A0101.ssMod	DTI_EA_East;North_Caucasus_7-11c	9.61e-12	7.44e-06	0.071	0.929	NA	NA	0.016	0.016	NA	NA	NO	YES
RK_Ped_J2b_Avar	RKF160.A0101.ssMod	DTI_EA_East;Sarm_P_DTI_4-5c	0.0088118	3.93e-06	0.106	0.894	NA	NA	0.015	0.015	NA	NA	NO	NO
RK_Ped_J2b_Avar	RKF160.A0101.ssMod	DTI_EA_East;Sarm_P_TT_4-5c	0.0340305	1.37e-06	0.147	0.853	NA	NA	0.014	0.014	NA	NA	NO	NO
RK_Ped_J2b_Avar	RKF160.A0101.ssMod	DTI_EA_East;Lon_P_north_6c	1.93e-08	5.51e-06	0.178	0.822	NA	NA	0.014	0.014	NA	NA	NO	NO
RK_Ped_J2b_Avar	RKF160.A0101.ssMod	DTI_EA_East;Lon_P_south_6c	0.00124747	4.27e-06	0.188	0.812	NA	NA	0.014	0.014	NA	NA	NO	NO
RK_Ped_J2b_Avar	RKF160.A0101.ssMod	DTI_EA_East;Venosa_7c	1.45e-06	8.57e-06	0.163	0.837	NA	NA	0.014	0.014	NA	NA	NO	NO
RK_Ped_J2b_Avar	RKF162.A0101.ssMod	DTI_EA_East;Chandman_IA_3cBCE_3cBCE	3.95e-45	3.34e-05	0.004	0.996	NA	NA	0.036	0.036	NA	NA	NO	NO
RK_Ped_J2b_Avar	RKF162.A0101.ssMod	DTI_EA_East;Konyr_Tobe_3c	9.38e-14	6.51e-06	0.292	0.708	NA	NA	0.02	0.02	NA	NA	NO	NO
RK_Ped_J2b_Avar	RKF162.A0101.ssMod	DTI_EA_East;North_Caucasus_7-11c	0.00261451	1.7e-06	0.32	0.68	NA	NA	0.019	0.019	NA	NA	NO	YES
RK_Ped_J2b_Avar	RKF162.A0101.ssMod	DTI_EA_East;Sarm_P_DTI_4-5c	0.0144807	4.09e-06	0.344	0.656	NA	NA	0.018	0.018	NA	NA	NO	NO
RK_Ped_J2b_Avar	RKF162.A0101.ssMod	DTI_EA_East;Sarm_P_TT_4-5c	0.00332184	2.09e-06	0.375	0.625	NA	NA	0.017	0.017	NA	NA	NO	NO
RK_Ped_J2b_Avar	RKF162.A0101.ssMod	DTI_EA_East;Lon_P_north_6c	2.35e-05	5.13e-06	0.398	0.602	NA	NA	0.017	0.017	NA	NA	NO	NO
RK_Ped_J2b_Avar	RKF162.A0101.ssMod	DTI_EA_East;Lon_P_south_6c	0.000115144	1.92e-06	0.41	0.59	NA	NA	0.016	0.016	NA	NA	NO	NO
RK_Ped_J2b_Avar	RKF162.A0101.ssMod	DTI_EA_East;Venosa_7c	3.67e-06	3.35e-06	0.399	0.601	NA	NA	0.017	0.017	NA	NA	NO	NO
RK_Ped_J2b_Avar	RKF168.A0101.ssMod	DTI_EA_East;Chandman_IA_3cBCE_3cBCE	1.15e-19	5.41e-06	-0.245	1.245	NA	NA	0.066	0.066	NA	NA	NO	NO
RK_Ped_J2b_Avar	RKF168.A0101.ssMod	DTI_EA_East;Konyr_Tobe_3c	1.9e-07	2.05e-06	0.156	0.844	NA	NA	0.039	0.039	NA	NA	NO	NO
RK_Ped_J2b_Avar	RKF168.A0101.ssMod	DTI_EA_East;North_Caucasus_7-11c	0.0466517	8.18e-07	0.213	0.787	NA	NA	0.034	0.034	NA	NA	NO	YES
RK_Ped_J2b_Avar	RKF168.A0101.ssMod	DTI_EA_East;Sarm_P_DTI_4-5c	0.0377834	9.47e-07	0.227	0.773	NA	NA	0.031	0.031	NA	NA	NO	NO
RK_Ped_J2b_Avar	RKF168.A0101.ssMod	DTI_EA_East;Sarm_P_TT_4-5c	0.0889294	5.92e-07	0.28	0.72	NA	NA	0.028	0.028	NA	NA	YES	NO
RK_Ped_J2b_Avar	RKF168.A0101.ssMod	DTI_EA_East;Lon_P_north_6c	0.000513183	8.73e-07	0.289	0.711	NA	NA	0.029	0.029	NA	NA	NO	NO
RK_Ped_J2b_Avar	RKF168.A0101.ssMod	DTI_EA_East;Lon_P_south_6c	0.876686	4.04e-07	0.296	0.704	NA	NA	0.027	0.027	NA	NA	YES	NO
RK_Ped_J2b_Avar	RKF168.A0101.ssMod	DTI_EA_East;Venosa_7c	0.638183	1.07e-06	0.276	0.724	NA	NA	0.029	0.029	NA	NA	YES	NO
RK_Ped_J2b_Avar	RKF184.A0101.ssMod	DTI_EA_East;Chandman_IA_3cBCE_3cBCE	1.8e-22	1.3e-05	-0.009	1.009	NA	NA	0.036	0.036	NA	NA	NO	NO
RK_Ped_J2b_Avar	RKF184.A0101.ssMod	DTI_EA_East;Konyr_Tobe_3c	7.76e-07	6.12e-06	0.316	0.684	NA	NA	0.021	0.021	NA	NA	NO	NO
RK_Ped_J2b_Avar	RKF184.A0101.ssMod	DTI_EA_East;North_Caucasus_7-11c	0.306487	3.98e-06	0.344	0.656	NA	NA	0.02	0.02	NA	NA	YES	YES
RK_Ped_J2b_Avar	RKF184.A0101.ssMod	DTI_EA_East;Sarm_P_DTI_4-5c	0.183231	7.32e-07	0.372	0.628	NA	NA	0.019	0.019	NA	NA	YES	NO
RK_Ped_J2b_Avar	RKF184.A0101.ssMod	DTI_EA_East;Sarm_P_TT_4-5c	0.00575096	2.24e-06	0.407	0.593	NA	NA	0.018	0.018	NA	NA	NO	NO
RK_Ped_J2b_Avar	RKF184.A0101.ssMod	DTI_EA_East;Lon_P_north_6c	1.37e-05	1.89e-06	0.425	0.575	NA	NA	0.018	0.018	NA	NA	NO	NO
RK_Ped_J2b_Avar	RKF184.A0101.ssMod	DTI_EA_East;Lon_P_south_6c	0.00277939	5.59e-06	0.442	0.558	NA	NA	0.017	0.017	NA	NA	NO	NO
RK_Ped_J2b_Avar	RKF184.A0101.ssMod	DTI_EA_East;Venosa_7c	0.00218014	6.97e-06	0.423	0.577	NA	NA	0.018	0.018	NA	NA	NO	NO
RK_Ped_J2b_Avar	RKF190.A0101.ssMod	DTI_EA_East;Chandman_IA_3cBCE_3cBCE	3.05e-35	2.84e-05	-0.002	1.002	NA	NA	0.036	0.036	NA	NA	NO	NO
RK_Ped_J2b_Avar	RKF190.A0101.ssMod	DTI_EA_East;Konyr_Tobe_3c	4.72e-13	6.59e-06	0.316	0.684	NA	NA	0.021	0.021	NA	NA	NO	NO
RK_Ped_J2b_Avar	RKF190.A0101.ssMod	DTI_EA_East;North_Caucasus_7-11c	0.0141523	1.69e-06	0.332	0.668	NA	NA	0.019	0.019	NA	NA	NO	YES
RK_Ped_J2b_Avar	RKF190.A0101.ssMod	DTI_EA_East;Sarm_P_DTI_4-5c	0.00274077	5.91e-06	0.353	0.647	NA	NA	0.019	0.019	NA	NA	NO	NO
RK_Ped_J2b_Avar	RKF190.A0101.ssMod	DTI_EA_East;Sarm_P_TT_4-5c	0.00152677	3.24e-06	0.379	0.621	NA	NA	0.018	0.018	NA	NA	NO	NO
RK_Ped_J2b_Avar	RKF190.A0101.ssMod	DTI_EA_East;Lon_P_north_6c	2.64e-08	7.38e-06	0.403	0.597	NA	NA	0.018	0.018	NA	NA	NO	NO
RK_Ped_J2b_Avar	RKF190.A0101.ssMod	DTI_EA_East;Lon_P_south_6c	0.00104899	1.87e-06	0.412	0.588	NA	NA	0.017	0.017	NA	NA	NO	NO
RK_Ped_J2b_Avar	RKF190.A0101.ssMod	DTI_EA_East;Venosa_7c	0.000327434	2.26e-06	0.396	0.604	NA	NA	0.018	0.018	NA	NA	NO	NO
RK_Ped_J2b_Avar	RKF191.A0101.ssMod	DTI_EA_East;Chandman_IA_3cBCE_3cBCE	3.76e-48	3.02e-05	-0.171	1.171	NA	NA	0.041	0.041	NA	NA	NO	NO
RK_Ped_J2b_Avar	RKF191.A0101.ssMod	DTI_EA_East;Konyr_Tobe_3c	6.9e-19	9.75e-06	0.202	0.798	NA	NA	0.022	0.022	NA	NA	NO	NO
RK_Ped_J2b_Avar	RKF191.A0101.ssMod	DTI_EA_East;North_Caucasus_7-11c	5.8e-06	4.6e-06	0.244	0.756	NA	NA	0.019	0.019	NA	NA	NO	YES
RK_Ped_J2b_Avar	RKF191.A0101.ssMod	DTI_EA_East;Sarm_P_DTI_4-5c	0.486505	1.2e-06	0.255	0.745	NA	NA	0.018	0.018	NA	NA	YES	NO
RK_Ped_J2b_Avar	RKF191.A0101.ssMod	DTI_EA_East;Sarm_P_TT_4-5c	0.118926	9.48e-07	0.291	0.709	NA	NA	0.017	0.017	NA	NA	YES	NO
RK_Ped_J2b_Avar	RKF191.A0101.ssMod	DTI_EA_East;Lon_P_north_6c	0.00257522	2.14e-06	0.312	0.688	NA	NA	0.017	0.017	NA	NA	NO	NO
RK_Ped_J2b_Avar	RKF191.A0101.ssMod	DTI_EA_East;Lon_P_south_6c	2.38e-07	5.66e-06	0.343	0.657	NA	NA	0.016	0.016	NA	NA	NO	NO
RK_Ped_J2b_Avar	RKF191.A0101.ssMod	DTI_EA_East;Venosa_7c	9.78e-10	8.75e-06	0.329	0.671	NA	NA	0.017	0.017	NA	NA	NO	NO
RK_Ped_J2b_Avar	RKF198.A0101.ssMod	DTI_EA_East;Chandman_IA_3cBCE_3cBCE	8.11e-40	2.84e-05	0.058	0.942	NA	NA	0.033	0.033	NA	NA	NO	NO
RK_Ped_J2b_Avar	RKF198.A0101.ssMod	DTI_EA_East;Konyr_Tobe_3c	3.91e-12	5.48e-06	0.336	0.664	NA	NA	0.02	0.02	NA	NA	NO	NO
RK_Ped_J2b_Avar	RKF198.A0101.ssMod	DTI_EA_East;North_Caucasus_7-11c	0.0671725	1.53e-06	0.358	0.642	NA	NA	0.018	0.018	NA	NA	YES	YES
RK_Ped_J2b_Avar	RKF198.A0101.ssMod	DTI_EA_East;Sarm_P_DTI_4-5c	0.0100412	3.78e-06	0.385	0.615	NA	NA	0.018	0.018	NA	NA	NO	NO
RK_Ped_J2b_Avar	RKF198.A0101.ssMod	DTI_EA_East;Sarm_P_TT_4-5c	0.0010788	2.16e-06	0.412	0.588	NA	NA	0.017	0.017	NA	NA	NO	NO
RK_Ped_J2b_Avar	RKF198.A0101.ssMod	DTI_EA_East;Lon_P_north_6c	7.07e-08	5.67e-06	0.437	0.563	NA	NA	0.016	0.016	NA	NA	NO	NO
RK_Ped_J2b_Avar	RKF198.A0101.ssMod	DTI_EA_East;Lon_P_south_6c	0.0262676	1.53e-06	0.441	0.559	NA	NA	0.016	0.016	NA	NA	NO	NO
RK_Ped_J2b_Avar	RKF198.A0101.ssMod	DTI_EA_East;Venosa_7c	0.00660718	2.47e-06	0.422	0.578	NA	NA	0.017	0.017	NA	NA	NO	NO
RK_Ped_J2b_Avar	RKF199.A0101.ssMod	DTI_EA_East;Chandman_IA_3cBCE_3cBCE	3.81e-62	3.27e-05	-0.174	1.174	NA	NA	0.035	0.035	NA	NA	NO	NO
RK_Ped_J2b_Avar	RKF199.A0101.ssMod	DTI_EA_East;Konyr_Tobe_3c	4.3e-31	1.48e-05	0.199	0.801	NA	NA	0.02	0.02	NA	NA	NO	NO
RK_Ped_J2b_Avar	RKF199.A0101.ssMod	DTI_EA_East;North_Caucasus_7-11c	1.43e-09	8.15e-06	0.239	0.761	NA	NA	0.018	0.018	NA	NA	NO	YES
RK_Ped_J2b_Avar	RKF199.A0101.ssMod	DTI_EA_East;Sarm_P_DTI_4-5c	0.00472546	2.02e-06	0.268	0.732	NA	NA	0.017	0.017	NA	NA	NO	NO
RK_Ped_J2b_Avar	RKF199.A0101.ssMod	DTI_EA_East;Sarm_P_TT_4-5c	0.00325893	2.03e-06	0.297	0.703	NA	NA	0.015	0.015	NA	NA	NO	NO
RK_Ped_J2b_Avar	RKF199.A0101.ssMod	DTI_EA_East;Lon_P_north_6c	1.22e-07	2.82e-06	0.325	0.675	NA	NA	0.015	0.015	NA	NA	NO	NO
RK_Ped_J2b_Avar	RKF199.A0101.ssMod	DTI_EA_East;Lon_P_south_6c	0.000572808	6.17e-06	0.331	0.669	NA	NA	0.015	0.015	NA	NA	NO	NO
RK_Ped_J2b_Avar	RKF199.A0101.ssMod	DTI_EA_East;Venosa_7c	1.9e-06	9.93e-06	0.313	0.687	NA	NA	0.015	0.015	NA	NA	NO	NO
RK_Ped_J2b_Avar	RKF209.A0101.ssMod	DTI_EA_East;Chandman_IA_3cBCE_3cBCE	1.23e-49	3.98e-05	-0.044	1.044	NA	NA	0.036	0.036	NA	NA	NO	NO
RK_Ped_J2b_Avar	RKF209.A0101.ssMod	DTI_EA_East;Konyr_Tobe_3c	2.07e-15	7.46e-06	0.249	0.751	NA	NA	0.022	0.022	NA	NA	NO	NO
RK_Ped_J2b_Avar	RKF209.A0101.ssMod	DTI_EA_East;North_Caucasus_7-11c	0.0298966	1.5e-06	0.274	0.726	NA	NA	0.019	0.019	NA	NA	NO	YES
RK_Ped_J2b_Avar	RKF209.A0101.ssMod	DTI_EA_East;Sarm_P_DTI_4-5c	8.48e-05	6.79e-06	0.311	0.689	NA	NA	0.018	0.018	NA	NA	NO	NO
RK_Ped_J2b_Avar	RKF209.A0101.ssMod	DTI_EA_East;Sarm_P_TT_4-5c	2.3e-05	3.62e-06	0.342	0.658	NA	NA	0.017	0.017	NA	NA	NO	NO
RK_Ped_J2b_Avar	RKF209.A0101.ssMod	DTI_EA_East;Lon_P_north_6c	5.24e-10	8.59e-06	0.373	0.627	NA	NA	0.017	0.017	NA	NA	NO	NO
RK_Ped_J2b_Avar	RKF209.A0101.ssMod	DTI_EA_East;Lon_P_south_6c	0.0169922	1.32e-06	0.37	0.63	NA	NA	0.016	0.016	NA	NA	NO	NO
RK_Ped_J2b_Avar	RKF209.A0101.ssMod	DTI_EA_East;Venosa_7c	0.044214	1.86e-06	0.354	0.646	NA	NA	0.017	0.017	NA	NA	NO	NO
RK_Ped_J2b_Avar	RKF211.A0101.ssMod	DTI_EA_East;Chandman_IA_3cBCE_3cBCE	2.18e-106	6.8e-05	-0.797	1.797	NA	NA	0.037	0.037	NA	NA	NO	NO
RK_Ped_J2b_Avar	RKF211.A0101.ssMod	DTI_EA_East;Konyr_Tobe_3c	5.54e-60	3.14e-05	-0.173	1.173	NA	NA	0.017	0.017	NA	NA	NO	NO
RK_Ped_J2b_Avar	RKF211.A0101.ssMod	DTI_EA_East;North_Caucasus_7-11c	3.67e-22	1.4e-05	-0.108	1.108	NA	NA	0.015	0.015	NA	NA	NO	YES
RK_Ped_J2b_Avar	RKF211.A0101.ssMod	DTI_EA_East;Sarm_P_DTI_4-5c	2.92e-11	7.09e-06	-0.068	1.068	NA	NA	0.014	0.014	NA	NA	NO	NO
RK_Ped_J2b_Avar	RKF211.A0101.ssMod	DTI_EA_East;Sarm_P_TT_4-5c	4.68e-09	0	-0.018	1.018	NA	NA	0.012	0.012	NA	NA	NO	NO
RK_Ped_J2b_Avar	RKF211.A0101.ssMod	DTI_EA_East;Lon_P_north_6c	5.32e-20	7.34e-06	0.01	0.99	NA	NA	0.012	0.012	NA	NA	NO	NO
RK_Ped_J2b_Avar	RKF211.A0101.ssMod	DTI_EA_East;Lon_P_south_6c	0.00236822	7.43e-06	0.024	0.976	NA	NA	0.012	0.012	NA	NA	NO	NO
RK_Ped_J2b_Avar	RKF211.A0101.ssMod	DTI_EA_East;Venosa_7c	2.89e-08	1.57e-05	0.002	0.998	NA	NA	0.012	0.012	NA	NA	NO	NO
RK_Ped_J2b_Avar	RKF218.A0101.ssMod	DTI_EA_East;Chandman_IA_3cBCE_3cBCE	4.78e-44	2.98e-05	0.102	0.898	NA	NA	0.034	0.034	NA	NA	NO	NO
RK_Ped_J2b_Avar	RKF218.A0101.ssMod	DTI_EA_East;Konyr_Tobe_3c	2.6e-17	1.01e-05	0.343	0.657	NA	NA	0.021	0.021	NA	NA	NO	NO
RK_Ped_J2b_Avar	RKF218.A0101.ssMod	DTI_EA_East;North_Caucasus_7-11c	5.18e-05	5.48e-06	0.354	0.646	NA	NA	0.02	0.02	NA	NA	NO	YES
RK_Ped_J2b_Avar	RKF218.A0101.ssMod	DTI_EA_East;Sarm_P_DTI_4-5c	3.01e-05	2.94e-06	0.386	0.614	NA	NA	0.019	0.019	NA	NA	NO	NO
RK_Ped_J2b_Avar	RKF218.A0101.ssMod	DTI_EA_East;Sarm_P_TT_4-5c	3.48e-07	3.27e-06	0.416	0.584	NA	NA	0.018	0.018	NA	NA	NO	NO
RK_Ped_J2b_Avar	RKF218.A0101.ssMod	DTI_EA_East;Lon_P_north_6c	3.12e-10	4.48e-06	0.442	0.558	NA	NA	0.017	0.017	NA	NA	NO	NO
RK_Ped_J2b_Avar	RKF218.A0101.ssMod	DTI_EA_East;Lon_P_south_6c	0.00213568	4.18e-06	0.437	0.563	NA	NA	0.017	0.017	NA	NA	NO	NO
RK_Ped_J2b_Avar	RKF218.A0101.ssMod	DTI_EA_East;Venosa_7c	0.000274675	7.09e-06	0.422	0.578	NA	NA	0.018	0.018	NA	NA	NO	NO
RK_Ped_J2b_Avar	RKF231.A0101.ssMod	DTI_EA_East;Chandman_IA_3cBCE_3cBCE	4.15e-36	2.8e-05	-0.055	1.055	NA	NA	0.035	0.035	NA	NA	NO	NO
RK_Ped_J2b_Avar	RKF231.A0101.ssMod	DTI_EA_East;Konyr_Tobe_3c	6.43e-10	5.16e-06	0.26	0.74	NA	NA	0.02	0.02	NA	NA	NO	NO
RK_Ped_J2b_Avar	RKF231.A0101.ssMod	DTI_EA_East;North_Caucasus_7-11c	2.53e-05	2.35e-06	0.296	0.704	NA	NA	0.019	0.019	NA	NA	NO	YES
RK_Ped_J2b_Avar	RKF231.A0101.ssMod	DTI_EA_East;Sarm_P_DTI_4-5c	0.0118918	3.81e-06	0.335	0.665	NA	NA	0.017	0.017	NA	NA	NO	NO
RK_Ped_J2b_Avar	RKF231.A0101.ssMod	DTI_EA_East;Sarm_P_TT_4-5c	0.00798523	2.09e-06	0.363	0.637	NA	NA	0.016	0.016	NA	NA	NO	NO
RK_Ped_J2b_Avar	RKF231.A0101.ssMod	DTI_EA_East;Lon_P_north_6c	0.000329107	4.67e-06	0.388	0.612	NA	NA	0.016	0.016	NA	NA	NO	NO
RK_Ped_J2b_Avar	RKF231.A0101.ssMod	DTI_EA_East;Lon_P_south_6c	1.66e-06	2.75e-06	0.392	0.608	NA	NA	0.016	0.016	NA	NA	NO	NO
RK_Ped_J2b_Avar	RKF231.A0101.ssMod	DTI_EA_East;Venosa_7c	1.03e-08	4.46e-06	0.378	0.622	NA	NA	0.016	0.016	NA	NA	NO	NO
RK_Ped_J2b_Avar	RKF235.A0101.ssMod	DTI_EA_East;Chandman_IA_3cBCE_3cBCE	1.84e-23	1.55e-05	-0.218	1.218	NA	NA	0.043	0.043	NA	NA	NO	NO
RK_Ped_J2b_Avar	RKF235.A0101.ssMod	DTI_EA_East;Konyr_Tobe_3c	4.24e-09	5.01e-06	0.191	0.809	NA	NA	0.025	0.025	NA	NA	NO	NO
RK_Ped_J2b_Avar	RKF235.A0101.ssMod	DTI_EA_East;North_Caucasus_7-11c	0.00163865	2.14e-06	0.236	0.764	NA	NA	0.022	0.022	NA	NA	NO	YES
RK_Ped_J2b_Avar	RKF235.A0101.ssMod	DTI_EA_East;Sarm_P_DTI_4-5c	0.0728217	2.84e-06	0.267	0.733	NA	NA	0.021	0.021	NA	NA	YES	NO
RK_Ped_J2b_Avar	RKF235.A0101.ssMod	DTI_EA_East;Sarm_P_TT_4-5c	0.0432658	1.05e-06	0.301	0.699	NA	NA	0.019	0.019	NA	NA	NO	NO
RK_Ped_J2b_Avar	RKF235.A0101.ssMod	DTI_EA_East;Lon_P_north_6c	0.00433797	2.41e-06	0.323	0.677	NA	NA	0.019	0.019	NA	NA	NO	NO
RK_Ped_J2b_Avar	RKF235.A0101.ssMod	DTI_EA_East;Lon_P_south_6c	0.00239183	1.79e-06	0.338	0.662	NA	NA	0.019	0.019	NA	NA	NO	NO
RK_Ped_J2b_Avar	RKF235.A0101.ssMod	DTI_EA_East;Venosa_7c	0.000146983	1.86e-06	0.323	0.677	NA	NA	0.02	0.02	NA	NA	NO	NO
RK_Ped_J2b_Avar	RKF004.A0101.ssMod	DTI_EA_East;Chandman_IA_3cBCE_3cBCE	8.01e-38	3.32e-05	-0.129	1.129	NA	NA	0.033	0.033	NA	NA	NO	NO
RK_Ped_J2b_Avar	RKF004.A0101.ssMod	DTI_EA_East;Konyr_Tobe_3c	1.32e-13	6.84e-06	0.222	0.778	NA	NA	0.02	0.02	NA	NA	NO	NO
RK_Ped_J2b_Avar	RKF004.A0101.ssMod	DTI_EA_East;North_Caucasus_7-11c	0.0038435	1.72e-06	0.26	0.74	NA	NA	0.018	0.018	NA	NA	NO	YES
RK_Ped_J2b_Avar	RKF004.A0101.ssMod	DTI_EA_East;Sarm_P_DTI_4-5c	0.00732165	3.94e-06	0.275	0.725	NA	NA	0.018	0.018	NA	NA	NO	NO
RK_Ped_J2b_Avar	RKF004.A0101.ssMod	DTI_EA_East;Sarm_P_TT_4-5c	0.00385682	1.79e-06	0.306	0.694	NA	NA	0.016	0.016	NA	NA	NO	NO
RK_Ped_J2b_Avar	RKF004.A0101.ssMod	DTI_EA_East;Lon_P_north_6c	7.37e-07	4.85e-06	0.335	0.665	NA	NA	0.016	0.016	NA	NA	NO	NO
RK_Ped_J2b_Avar	RKF004.A0101.ssMod	DTI_EA_East;Lon_P_south_6c	0.000917166	2.49e-06	0.339	0.661	NA	NA	0.016	0.016	NA	NA	NO	NO
RK_Ped_J2b_Avar	RKF004.A0101.ssMod	DTI_EA_East;Venosa_7c	4.44e-05	4.54e-06	0.325	0.675	NA	NA	0.016	0.016	NA	NA	NO	NO
RK_Ped_J2b_Avar	RKF029.A0101.ssMod	DTI_EA_East;Chandman_IA_3cBCE_3cBCE	1.33e-34	1.65e-05	-0.105	1.105	NA	NA	0.035	0.035	NA	NA	NO	NO
RK_Ped_J2b_Avar	RKF029.A0101.ssMod	DTI_EA_East;Konyr_Tobe_3c	2.67e-14	1.31e-05	0.253	0.747	NA	NA	0.02	0.02	NA	NA	NO	NO
RK_Ped_J2b_Avar	RKF029.A0101.ssMod	DTI_EA_East;North_Caucasus_7-11c	1.45e-07	1.09e-05	0.283	0.717	NA	NA	0.019	0.019	NA	NA	NO	YES
RK_Ped_J2b_Avar	RKF029.A0101.ssMod	DTI_EA_East;Sarm_P_DTI_4-5c	0.166419	1.5e-06	0.297	0.703	NA	NA	0.018	0.018	NA	NA	YES	NO
RK_Ped_J2b_Avar	RKF029.A0101.ssMod	DTI_EA_East;Sarm_P_TT_4-5c	0.000125361	4.53e-06	0.33	0.67	NA	NA	0.017	0.017	NA	NA	NO	NO
RK_Ped_J2b_Avar	RKF029.A0101.ssMod	DTI_EA_East;Lon_P_north_6c	2.97e-05	2.17e-06	0.356	0.644	NA	NA	0.017	0.017	NA	NA	NO	NO
RK_Ped_J2b_Avar	RKF029.A0101.ssMod	DTI_EA_East;Lon_P_south_6c	1.64e-14	1.27e-05	0.379	0.621	NA	NA	0.016	0.016	NA	NA	NO	NO
RK_Ped_J2b_Avar	RKF029.A0101.ssMod	DTI_EA_East;Venosa_7c	5.65e-17	1.67e-05	0.361	0.639	NA	NA	0.017	0.017	NA	NA	NO	NO
RK_Ped_J2b_Avar	RKF031.A0101.ssMod	DTI_EA_East;Chandman_IA_3cBCE_3cBCE	1.89e-46	2.54e-05	-0.213	1.213	NA	NA	0.038	0.038	NA	NA	NO	NO
RK_Ped_J2b_Avar	RKF031.A0101.ssMod	DTI_EA_East;Konyr_Tobe_3c	2.68e-16	1.13e-05	0.199	0.801	NA	NA	0.021	0.021	NA	NA	NO	NO
RK_Ped_J2b_Avar	RKF031.A0101.ssMod	DTI_EA_East;North_Caucasus_7-11c	1.38e-05	7.8e-06	0.227	0.773	NA	NA	0.018	0.018	NA	NA	NO	YES
RK_Ped_J2b_Avar	RKF031.A0101.ssMod	DTI_EA_East;Sarm_P_DTI_4-5c	0.106603	1.3e-06	0.251	0.749	NA	NA	0.017	0.017	NA	NA	YES	NO
RK_Ped_J2b_Avar	RKF031.A0101.ssMod	DTI_EA_East;Sarm_P_TT_4-5c	0.000441253	2.84e-06	0.287	0.713	NA	NA	0.016	0.016	NA	NA	NO	NO
RK_Ped_J2b_Avar	RKF031.A0101.ssMod	DTI_EA_East;Lon_P_north_6c	4.38e-06	2.75e-06	0.312	0.688	NA	NA	0.016	0.016	NA	NA	NO	NO
RK_Ped_J2b_Avar	RKF031.A0101.ssMod	DTI_EA_East;Lon_P_south_6c	2.02e-07	8.18e-06	0.329	0.671	NA	NA	0.016	0.016	NA	NA	NO	NO
RK_Ped_J2b_Avar	RKF031.A0101.ssMod	DTI_EA_East;Venosa_7c	2.65e-10	1.32e-05	0.31	0.69	NA	NA	0.016	0.016	NA	NA	NO	NO
RK_Ped_J2b_Avar	RKF032.A0101.ssMod	DTI_EA_East;Chandman_IA_3cBCE_3cBCE	1.1e-51	3.38e-05	-0.092	1.092	NA	NA	0.038	0.038	NA	NA	NO	NO
RK_Ped_J2b_Avar	RKF032.A0101.ssMod	DTI_EA_East;Konyr_Tobe_3c	3.34e-20	1.02e-05	0.249	0.751	NA	NA	0.021	0.021	NA	NA	NO	NO
RK_Ped_J2b_Avar	RKF032.A0101.ssMod	DTI_EA_East;North_Caucasus_7-11c	0.000328998	4.11e-06	0.279	0.721	NA	NA	0.019	0.019	NA	NA	NO	YES
RK_Ped_J2b_Avar	RKF032.A0101.ssMod	DTI_EA_East;Sarm_P_DTI_4-5c	0.000152377	3.58e-06	0.303	0.697	NA	NA	0.018	0.018	NA	NA	NO	NO
RK_Ped_J2b_Avar	RKF032.A0101.ssMod	DTI_EA_East;Sarm_P_TT_4-5c	4.02e-06	2.59e-06	0.335	0.665	NA	NA	0.017	0.017	NA	NA	NO	NO
RK_Ped_J2b_Avar	RKF032.A0101.ssMod	DTI_EA_East;Lon_P_north_6c	1.47e-10	4.95e-06	0.357	0.643	NA	NA	0.017	0.017	NA	NA	NO	NO
RK_Ped_J2b_Avar	RKF032.A0101.ssMod	DTI_EA_East;Lon_P_south_6c	0.0232684	2.8e-06	0.368	0.632	NA	NA	0.016	0.016	NA	NA	NO	NO
RK_Ped_J2b_Avar	RKF032.A0101.ssMod	DTI_EA_East;Venosa_7c	0.00665328	5.29e-06	0.353	0.647	NA	NA	0.016	0.016	NA	NA	NO	NO
RK_Ped_J2b_Avar	RKF033.A0101.ssMod	DTI_EA_East;Chandman_IA_3cBCE_3cBCE	6.14e-47	2.7e-05	-0.336	1.336	NA	NA	0.041	0.041	NA	NA	NO	NO
RK_Ped_J2b_Avar	RKF033.A0101.ssMod	DTI_EA_East;Konyr_Tobe_3c	1.33e-15	6.55e-06	0.099	0.901	NA	NA	0.022	0.022	NA	NA	NO	NO
RK_Ped_J2b_Avar	RKF033.A0101.ssMod	DTI_EA_East;North_Caucasus_7-11c	0.0318341	2.43e-06	0.144	0.856	NA	NA	0.019	0.019	NA	NA	NO	YES
RK_Ped_J2b_Avar	RKF033.A0101.ssMod	DTI_EA_East;Sarm_P_DTI_4-5c	0.0087293	3.1e-06	0.182	0.818	NA	NA	0.018	0.018	NA	NA	NO	NO
RK_Ped_J2b_Avar	RKF033.A0101.ssMod	DTI_EA_East;Sarm_P_TT_4-5c	0.000979487	2.2e-06	0.226	0.774	NA	NA	0.017	0.017	NA	NA	NO	NO
RK_Ped_J2b_Avar	RKF033.A0101.ssMod	DTI_EA_East;Lon_P_north_6c	9.02e-10	4.84e-06	0.247	0.753	NA	NA	0.017	0.017	NA	NA	NO	NO
RK_Ped_J2b_Avar	RKF033.A0101.ssMod	DTI_EA_East;Lon_P_south_6c	0.106237	2.47e-06	0.261	0.739	NA	NA	0.016	0.016	NA	NA	YES	NO
RK_Ped_J2b_Avar	RKF033.A0101.ssMod	DTI_EA_East;Venosa_7c	0.0159002	3.56e-06	0.24	0.76	NA	NA	0.017	0.017	NA	NA	NO	NO
RK_Ped_J2b_Avar	RKF034.A0101.ssMod	DTI_EA_East;Chandman_IA_3cBCE_3cBCE	1.2e-57	3.3e-05	-0.206	1.206	NA	NA	0.035	0.035	NA	NA	NO	NO
RK_Ped_J2b_Avar	RKF034.A0101.ssMod	DTI_EA_East;Konyr_Tobe_3c	4.21e-20	1.02e-05	0.187	0.813	NA	NA	0.02	0.02	NA	NA	NO	NO
RK_Ped_J2b_Avar	RKF034.A0101.ssMod	DTI_EA_East;North_Caucasus_7-11c	0.00121575	5.16e-06	0.223	0.777	NA	NA	0.018	0.018	NA	NA	NO	YES
RK_Ped_J2b_Avar	RKF034.A0101.ssMod	DTI_EA_East;Sarm_P_DTI_4-5c	4.72e-06	3.15e-06	0.25	0.75	NA	NA	0.017	0.017	NA	NA	NO	NO
RK_Ped_J2b_Avar	RKF034.A0101.ssMod	DTI_EA_East;Sarm_P_TT_4-5c	8.75e-09	3.35e-06	0.29	0.71	NA	NA	0.016	0.016	NA	NA	NO	NO
RK_Ped_J2b_Avar	RKF034.A0101.ssMod	DTI_EA_East;Lon_P_north_6c	7.94e-16	5.01e-06	0.318	0.682	NA	NA	0.016	0.016	NA	NA	NO	NO
RK_Ped_J2b_Avar	RKF034.A0101.ssMod	DTI_EA_East;Lon_P_south_6c	5.47e-06	5.38e-06	0.324	0.676	NA	NA	0.015	0.015	NA	NA	NO	NO
RK_Ped_J2b_Avar	RKF034.A0101.ssMod	DTI_EA_East;Venosa_7c	3.73e-05	8.12e-06	0.307	0.693	NA	NA	0.016	0.016	NA	NA	NO	NO
RK_Ped_J2b_Avar	RKF036.A0101.ssMod	DTI_EA_East;Chandman_IA_3cBCE_3cBCE	4.32e-36	2.1e-05	-0.101	1.101	NA	NA	0.035	0.035	NA	NA	NO	NO
RK_Ped_J2b_Avar	RKF036.A0101.ssMod	DTI_EA_East;Konyr_Tobe_3c	8.97e-14	1.03e-05	0.254	0.746	NA	NA	0.021	0.021	NA	NA	NO	NO
RK_Ped_J2b_Avar	RKF036.A0101.ssMod	DTI_EA_East;North_Caucasus_7-11c	8.02e-06	8e-06	0.278	0.722	NA	NA	0.019	0.019	NA	NA	NO	YES
RK_Ped_J2b_Avar	RKF036.A0101.ssMod	DTI_EA_East;Sarm_P_DTI_4-5c	0.654988	5.36e-07	0.297	0.703	NA	NA	0.017	0.017	NA	NA	YES	NO
RK_Ped_J2b_Avar	RKF036.A0101.ssMod	DTI_EA_East;Sarm_P_TT_4-5c	0.0203518	2.41e-06	0.328	0.672	NA	NA	0.016	0.016	NA	NA	NO	NO
RK_Ped_J2b_Avar	RKF036.A0101.ssMod	DTI_EA_East;Lon_P_north_6c	0.00138828	1.54e-06	0.352	0.648	NA	NA	0.016	0.016	NA	NA	NO	NO
RK_Ped_J2b_Avar	RKF036.A0101.ssMod	DTI_EA_East;Lon_P_south_6c	4.13e-09	9.97e-06	0.365	0.635	NA	NA	0.016	0.016	NA	NA	NO	NO
RK_Ped_J2b_Avar	RKF036.A0101.ssMod	DTI_EA_East;Venosa_7c	9.12e-11	1.25e-05	0.357	0.643	NA	NA	0.016	0.016	NA	NA	NO	NO
RK_Ped_J2b_Avar	RKF040.A0101.ssMod	DTI_EA_East;Chandman_IA_3cBCE_3cBCE	3.14e-34	1.89e-05	-0.093	1.093	NA	NA	0.039	0.039	NA	NA	NO	NO
RK_Ped_J2b_Avar	RKF040.A0101.ssMod	DTI_EA_East;Konyr_Tobe_3c	3.54e-16	1.62e-05	0.254	0.746	NA	NA	0.023	0.023	NA	NA	NO	NO
RK_Ped_J2b_Avar	RKF040.A0101.ssMod	DTI_EA_East;North_Caucasus_7-11c	4.43e-06	9.3e-06	0.289	0.711	NA	NA	0.021	0.021	NA	NA	NO	YES
RK_Ped_J2b_Avar	RKF040.A0101.ssMod	DTI_EA_East;Sarm_P_DTI_4-5c	0.0306444	2.03e-06	0.317	0.683	NA	NA	0.019	0.019	NA	NA	NO	NO
RK_Ped_J2b_Avar	RKF040.A0101.ssMod	DTI_EA_East;Sarm_P_TT_4-5c	0.00461851	4.06e-06	0.357	0.643	NA	NA	0.018	0.018	NA	NA	NO	NO
RK_Ped_J2b_Avar	RKF040.A0101.ssMod	DTI_EA_East;Lon_P_north_6c	0.0132784	2.21e-06	0.367	0.633	NA	NA	0.018	0.018	NA	NA	NO	NO
RK_Ped_J2b_Avar	RKF040.A0101.ssMod	DTI_EA_East;Lon_P_south_6c	1.64e-07	1.04e-05	0.393	0.607	NA	NA	0.018	0.018	NA	NA	NO	NO
RK_Ped_J2b_Avar	RKF040.A0101.ssMod	DTI_EA_East;Venosa_7c	2.9e-09	1.31e-05	0.385	0.615	NA	NA	0.018	0.018	NA	NA	NO	NO
RK_Ped_J2b_Avar	RKF041.A0101.ssMod	DTI_EA_East;Chandman_IA_3cBCE_3cBCE	1.71e-41	2.52e-05	-0.247	1.247	NA	NA	0.039	0.039	NA	NA	NO	NO
RK_Ped_J2b_Avar	RKF041.A0101.ssMod	DTI_EA_East;Konyr_Tobe_3c	3.02e-11	6.8e-06	0.149	0.851	NA	NA	0.022	0.022	NA	NA	NO	NO
RK_Ped_J2b_Avar	RKF041.A0101.ssMod	DTI_EA_East;North_Caucasus_7-11c	0.00960115	2.08e-06	0.181	0.819	NA	NA	0.021	0.021	NA	NA	NO	YES
RK_Ped_J2b_Avar	RKF041.A0101.ssMod	DTI_EA_East;Sarm_P_DTI_4-5c	0.0180173	3.25e-06	0.22	0.78	NA	NA	0.019	0.019	NA	NA	NO	NO
RK_Ped_J2b_Avar	RKF041.A0101.ssMod	DTI_EA_East;Sarm_P_TT_4-5c	0.000192404	2.28e-06	0.256	0.744	NA	NA	0.018	0.018	NA	NA	NO	NO
RK_Ped_J2b_Avar	RKF041.A0101.ssMod	DTI_EA_East;Lon_P_north_6c	1.1e-07	4.22e-06	0.289	0.711	NA	NA	0.017	0.017	NA	NA	NO	NO
RK_Ped_J2b_Avar	RKF041.A0101.ssMod	DTI_EA_East;Lon_P_south_6c	0.000123248	3.5e-06	0.288	0.712	NA	NA	0.018	0.018	NA	NA	NO	NO
RK_Ped_J2b_Avar	RKF041.A0101.ssMod	DTI_EA_East;Venosa_7c	1.94e-05	5.68e-06	0.271	0.729	NA	NA	0.018	0.018	NA	NA	NO	NO
RK_Ped_J2b_Avar	RKF043.A0101.ssMod	DTI_EA_East;Chandman_IA_3cBCE_3cBCE	1.21e-26	1.97e-05	0.078	0.922	NA	NA	0.034	0.034	NA	NA	NO	NO
RK_Ped_J2b_Avar	RKF043.A0101.ssMod	DTI_EA_East;Konyr_Tobe_3c	3.16e-07	5.44e-06	0.354	0.646	NA	NA	0.02	0.02	NA	NA	NO	NO
RK_Ped_J2b_Avar	RKF043.A0101.ssMod	DTI_EA_East;North_Caucasus_7-11c	0.0291334	2.52e-06	0.383	0.617	NA	NA	0.019	0.019	NA	NA	NO	YES
RK_Ped_J2b_Avar	RKF043.A0101.ssMod	DTI_EA_East;Sarm_P_DTI_4-5c	0.254612	1.09e-06	0.403	0.597	NA	NA	0.018	0.018	NA	NA	YES	NO
RK_Ped_J2b_Avar	RKF043.A0101.ssMod	DTI_EA_East;Sarm_P_TT_4-5c	0.0192005	1.22e-06	0.43	0.57	NA	NA	0.017	0.017	NA	NA	NO	NO
RK_Ped_J2b_Avar	RKF043.A0101.ssMod	DTI_EA_East;Lon_P_north_6c	0.0011252	2.22e-06	0.451	0.549	NA	NA	0.016	0.016	NA	NA	NO	NO
RK_Ped_J2b_Avar	RKF043.A0101.ssMod	DTI_EA_East;Lon_P_south_6c	5.15e-05	4.22e-06	0.459	0.541	NA	NA	0.016	0.016	NA	NA	NO	NO
RK_Ped_J2b_Avar	RKF043.A0101.ssMod	DTI_EA_East;Venosa_7c	1.37e-06	6.42e-06	0.45	0.55	NA	NA	0.017	0.017	NA	NA	NO	NO
RK_Ped_J2b_Avar	RKF046.A0101.ssMod	DTI_EA_East;Chandman_IA_3cBCE_3cBCE	6.95e-39	2.57e-05	0.015	0.985	NA	NA	0.036	0.036	NA	NA	NO	NO
RK_Ped_J2b_Avar	RKF046.A0101.ssMod	DTI_EA_East;Konyr_Tobe_3c	2.15e-17	9.23e-06	0.316	0.684	NA	NA	0.022	0.022	NA	NA	NO	NO
RK_Ped_J2b_Avar	RKF046.A0101.ssMod	DTI_EA_East;North_Caucasus_7-11c	6.39e-05	4.9e-06	0.341	0.659	NA	NA	0.019	0.019	NA	NA	NO	YES
RK_Ped_J2b_Avar	RKF046.A0101.ssMod	DTI_EA_East;Sarm_P_DTI_4-5c	0.0296727	1.71e-06	0.35	0.65	NA	NA	0.018	0.018	NA	NA	NO	NO
RK_Ped_J2b_Avar	RKF046.A0101.ssMod	DTI_EA_East;Sarm_P_TT_4-5c	0.0127718	1.64e-06	0.382	0.618	NA	NA	0.017	0.017	NA	NA	NO	NO
RK_Ped_J2b_Avar	RKF046.A0101.ssMod	DTI_EA_East;Lon_P_north_6c	1.78e-05	2.74e-06	0.404	0.596	NA	NA	0.017	0.017	NA	NA	NO	NO
RK_Ped_J2b_Avar	RKF046.A0101.ssMod	DTI_EA_East;Lon_P_south_6c	0.00275512	3.81e-06	0.425	0.575	NA	NA	0.016	0.016	NA	NA	NO	NO
RK_Ped_J2b_Avar	RKF046.A0101.ssMod	DTI_EA_East;Venosa_7c	4.8e-05	7.43e-06	0.412	0.588	NA	NA	0.016	0.016	NA	NA	NO	NO
RK_Ped_J2b_Avar	RKF139.A0101.ssMod	DTI_EA_East;Chandman_IA_3cBCE_3cBCE	2.84e-43	3.64e-05	-0.165	1.165	NA	NA	0.036	0.036	NA	NA	NO	NO
RK_Ped_J2b_Avar	RKF139.A0101.ssMod	DTI_EA_East;Konyr_Tobe_3c	3.31e-12	5.75e-06	0.214	0.786	NA	NA	0.021	0.021	NA	NA	NO	NO
RK_Ped_J2b_Avar	RKF139.A0101.ssMod	DTI_EA_East;North_Caucasus_7-11c	0.00241094	1.33e-06	0.256	0.744	NA	NA	0.019	0.019	NA	NA	NO	YES
RK_Ped_J2b_Avar	RKF139.A0101.ssMod	DTI_EA_East;Sarm_P_DTI_4-5c	0.000392202	6.38e-06	0.271	0.729	NA	NA	0.018	0.018	NA	NA	NO	NO
RK_Ped_J2b_Avar	RKF139.A0101.ssMod	DTI_EA_East;Sarm_P_TT_4-5c	0.000111201	3.83e-06	0.302	0.698	NA	NA	0.017	0.017	NA	NA	NO	NO
RK_Ped_J2b_Avar	RKF139.A0101.ssMod	DTI_EA_East;Lon_P_north_6c	8.22e-09	8.51e-06	0.324	0.676	NA	NA	0.017	0.017	NA	NA	NO	NO
RK_Ped_J2b_Avar	RKF139.A0101.ssMod	DTI_EA_East;Lon_P_south_6c	2.34e-06	2.93e-06	0.35	0.65	NA	NA	0.016	0.016	NA	NA	NO	NO
RK_Ped_J2b_Avar	RKF139.A0101.ssMod	DTI_EA_East;Venosa_7c	4.02e-07	3.55e-06	0.334	0.666	NA	NA	0.016	0.016	NA	NA	NO	NO
RK_Ped_J2b_Avar	RKF141.A0101.ssMod	DTI_EA_East;Chandman_IA_3cBCE_3cBCE	4.55e-46	3.28e-05	-0.102	1.102	NA	NA	0.037	0.037	NA	NA	NO	NO
RK_Ped_J2b_Avar	RKF141.A0101.ssMod	DTI_EA_East;Konyr_Tobe_3c	3.98e-13	7.01e-06	0.246	0.754	NA	NA	0.02	0.02	NA	NA	NO	NO
RK_Ped_J2b_Avar	RKF141.A0101.ssMod	DTI_EA_East;North_Caucasus_7-11c	0.00998168	2.1e-06	0.27	0.73	NA	NA	0.018	0.018	NA	NA	NO	YES
RK_Ped_J2b_Avar	RKF141.A0101.ssMod	DTI_EA_East;Sarm_P_DTI_4-5c	0.0234495	3.81e-06	0.288	0.712	NA	NA	0.018	0.018	NA	NA	NO	NO
RK_Ped_J2b_Avar	RKF141.A0101.ssMod	DTI_EA_East;Sarm_P_TT_4-5c	0.00361916	1.83e-06	0.32	0.68	NA	NA	0.017	0.017	NA	NA	NO	NO
RK_Ped_J2b_Avar	RKF141.A0101.ssMod	DTI_EA_East;Lon_P_north_6c	8.4e-06	4.63e-06	0.342	0.658	NA	NA	0.017	0.017	NA	NA	NO	NO
RK_Ped_J2b_Avar	RKF141.A0101.ssMod	DTI_EA_East;Lon_P_south_6c	3.1e-05	3.14e-06	0.363	0.637	NA	NA	0.016	0.016	NA	NA	NO	NO
RK_Ped_J2b_Avar	RKF141.A0101.ssMod	DTI_EA_East;Venosa_7c	8.31e-07	5.52e-06	0.351	0.649	NA	NA	0.016	0.016	NA	NA	NO	NO
RK_Ped_J2b_Avar	RKF143.A0101.ssMod	DTI_EA_East;Chandman_IA_3cBCE_3cBCE	3.27e-101	6.23e-05	-0.436	1.436	NA	NA	0.044	0.044	NA	NA	NO	NO
RK_Ped_J2b_Avar	RKF143.A0101.ssMod	DTI_EA_East;Konyr_Tobe_3c	2.36e-47	1.95e-05	0.066	0.934	NA	NA	0.021	0.021	NA	NA	NO	NO
RK_Ped_J2b_Avar	RKF143.A0101.ssMod	DTI_EA_East;North_Caucasus_7-11c	2.14e-12	6.5e-06	0.102	0.898	NA	NA	0.018	0.018	NA	NA	NO	YES
RK_Ped_J2b_Avar	RKF143.A0101.ssMod	DTI_EA_East;Sarm_P_DTI_4-5c	3.34e-15	9.58e-06	0.137	0.863	NA	NA	0.017	0.017	NA	NA	NO	NO
RK_Ped_J2b_Avar	RKF143.A0101.ssMod	DTI_EA_East;Sarm_P_TT_4-5c	3e-14	5.67e-06	0.178	0.822	NA	NA	0.015	0.015	NA	NA	NO	NO
RK_Ped_J2b_Avar	RKF143.A0101.ssMod	DTI_EA_East;Lon_P_north_6c	2.4e-28	1.24e-05	0.217	0.783	NA	NA	0.015	0.015	NA	NA	NO	NO
RK_Ped_J2b_Avar	RKF143.A0101.ssMod	DTI_EA_East;Lon_P_south_6c	0.458826	1.18e-06	0.21	0.79	NA	NA	0.014	0.014	NA	NA	YES	NO
RK_Ped_J2b_Avar	RKF143.A0101.ssMod	DTI_EA_East;Venosa_7c	0.2001	3.67e-06	0.187	0.813	NA	NA	0.015	0.015	NA	NA	YES	NO
RK_Ped_J2b_Avar	RKF151.A0101.ssMod	DTI_EA_East;Chandman_IA_3cBCE_3cBCE	5.45e-92	7.74e-05	-0.57	1.57	NA	NA	0.034	0.034	NA	NA	NO	NO
RK_Ped_J2b_Avar	RKF151.A0101.ssMod	DTI_EA_East;Konyr_Tobe_3c	2.14e-32	1.64e-05	-0.041	1.041	NA	NA	0.017	0.017	NA	NA	NO	NO
RK_Ped_J2b_Avar	RKF151.A0101.ssMod	DTI_EA_East;North_Caucasus_7-11c	9.06e-06	3.73e-06	0.005	0.995	NA	NA	0.015	0.015	NA	NA	NO	YES
RK_Ped_J2b_Avar	RKF151.A0101.ssMod	DTI_EA_East;Sarm_P_DTI_4-5c	3.16e-10	1.7e-05	0.031	0.969	NA	NA	0.015	0.015	NA	NA	NO	NO
RK_Ped_J2b_Avar	RKF151.A0101.ssMod	DTI_EA_East;Sarm_P_TT_4-5c	1.23e-10	8.53e-06	0.077	0.923	NA	NA	0.014	0.014	NA	NA	NO	NO
RK_Ped_J2b_Avar	RKF151.A0101.ssMod	DTI_EA_East;Lon_P_north_6c	1.9e-24	1.98e-05	0.105	0.895	NA	NA	0.014	0.014	NA	NA	NO	NO
RK_Ped_J2b_Avar	RKF151.A0101.ssMod	DTI_EA_East;Lon_P_south_6c	0.0404752	1.38e-06	0.123	0.877	NA	NA	0.013	0.013	NA	NA	NO	NO
RK_Ped_J2b_Avar	RKF151.A0101.ssMod	DTI_EA_East;Venosa_7c	0.0120357	1.94e-06	0.097	0.903	NA	NA	0.013	0.013	NA	NA	NO	NO
RK_Ped_J2b_Avar	RKF153.A0101.ssMod	DTI_EA_East;Chandman_IA_3cBCE_3cBCE	7.98e-60	2.49e-05	-0.08	1.08	NA	NA	0.037	0.037	NA	NA	NO	NO
RK_Ped_J2b_Avar	RKF153.A0101.ssMod	DTI_EA_East;Konyr_Tobe_3c	1.07e-25	1.77e-05	0.262	0.738	NA	NA	0.021	0.021	NA	NA	NO	NO
RK_Ped_J2b_Avar	RKF153.A0101.ssMod	DTI_EA_East;North_Caucasus_7-11c	1.02e-08	1.33e-05	0.287	0.713	NA	NA	0.018	0.018	NA	NA	NO	YES
RK_Ped_J2b_Avar	RKF153.A0101.ssMod	DTI_EA_East;Sarm_P_DTI_4-5c	0.0754994	1.99e-06	0.301	0.699	NA	NA	0.017	0.017	NA	NA	YES	NO
RK_Ped_J2b_Avar	RKF153.A0101.ssMod	DTI_EA_East;Sarm_P_TT_4-5c	0.0145869	4.33e-06	0.336	0.664	NA	NA	0.016	0.016	NA	NA	NO	NO
RK_Ped_J2b_Avar	RKF153.A0101.ssMod	DTI_EA_East;Lon_P_north_6c	1.52e-05	2.58e-06	0.361	0.639	NA	NA	0.015	0.015	NA	NA	NO	NO
RK_Ped_J2b_Avar	RKF153.A0101.ssMod	DTI_EA_East;Lon_P_south_6c	1.7e-05	1.12e-05	0.378	0.622	NA	NA	0.015	0.015	NA	NA	NO	NO
RK_Ped_J2b_Avar	RKF153.A0101.ssMod	DTI_EA_East;Venosa_7c	5.97e-08	1.57e-05	0.363	0.637	NA	NA	0.016	0.016	NA	NA	NO	NO
RK_Ped_J2b_Avar	RKF155.A0101.ssMod	DTI_EA_East;Chandman_IA_3cBCE_3cBCE	2.97e-42	2.65e-05	-0.08	1.08	NA	NA	0.035	0.035	NA	NA	NO	NO
RK_Ped_J2b_Avar	RKF155.A0101.ssMod	DTI_EA_East;Konyr_Tobe_3c	2.59e-13	7.54e-06	0.259	0.741	NA	NA	0.02	0.02	NA	NA	NO	NO
RK_Ped_J2b_Avar	RKF155.A0101.ssMod	DTI_EA_East;North_Caucasus_7-11c	0.000337208	3.79e-06	0.281	0.719	NA	NA	0.018	0.018	NA	NA	NO	YES
RK_Ped_J2b_Avar	RKF155.A0101.ssMod	DTI_EA_East;Sarm_P_DTI_4-5c	0.0340425	1.98e-06	0.306	0.694	NA	NA	0.017	0.017	NA	NA	NO	NO
RK_Ped_J2b_Avar	RKF155.A0101.ssMod	DTI_EA_East;Sarm_P_TT_4-5c	0.000157873	2.08e-06	0.341	0.659	NA	NA	0.016	0.016	NA	NA	NO	NO
RK_Ped_J2b_Avar	RKF155.A0101.ssMod	DTI_EA_East;Lon_P_north_6c	3.49e-06	3.34e-06	0.364	0.636	NA	NA	0.016	0.016	NA	NA	NO	NO
RK_Ped_J2b_Avar	RKF155.A0101.ssMod	DTI_EA_East;Lon_P_south_6c	8.09e-09	5.4e-06	0.38	0.62	NA	NA	0.016	0.016	NA	NA	NO	NO
RK_Ped_J2b_Avar	RKF155.A0101.ssMod	DTI_EA_East;Venosa_7c	2.79e-10	8.35e-06	0.365	0.635	NA	NA	0.016	0.016	NA	NA	NO	NO
RK_Ped_J2b_Avar	RKF157.A0101.ssMod	DTI_EA_East;Chandman_IA_3cBCE_3cBCE	1.23e-36	2.27e-05	-0.112	1.112	NA	NA	0.038	0.038	NA	NA	NO	NO
RK_Ped_J2b_Avar	RKF157.A0101.ssMod	DTI_EA_East;Konyr_Tobe_3c	1.24e-11	7.06e-06	0.252	0.748	NA	NA	0.021	0.021	NA	NA	NO	NO
RK_Ped_J2b_Avar	RKF157.A0101.ssMod	DTI_EA_East;North_Caucasus_7-11c	0.000672074	4.24e-06	0.278	0.722	NA	NA	0.019	0.019	NA	NA	NO	YES
RK_Ped_J2b_Avar	RKF157.A0101.ssMod	DTI_EA_East;Sarm_P_DTI_4-5c	0.0822727	1.14e-06	0.301	0.699	NA	NA	0.017	0.017	NA	NA	YES	NO
RK_Ped_J2b_Avar	RKF157.A0101.ssMod	DTI_EA_East;Sarm_P_TT_4-5c	0.00193545	1.49e-06	0.33	0.67	NA	NA	0.017	0.017	NA	NA	NO	NO
RK_Ped_J2b_Avar	RKF157.A0101.ssMod	DTI_EA_East;Lon_P_north_6c	3.35e-05	2.37e-06	0.355	0.645	NA	NA	0.016	0.016	NA	NA	NO	NO
RK_Ped_J2b_Avar	RKF157.A0101.ssMod	DTI_EA_East;Lon_P_south_6c	8.37e-09	5.43e-06	0.377	0.623	NA	NA	0.016	0.016	NA	NA	NO	NO
RK_Ped_J2b_Avar	RKF157.A0101.ssMod	DTI_EA_East;Venosa_7c	7.91e-11	8.77e-06	0.358	0.642	NA	NA	0.017	0.017	NA	NA	NO	NO
RK_Ped_J2b_Avar	RKF158.A0101.ssMod	DTI_EA_East;Chandman_IA_3cBCE_3cBCE	8.14e-62	4e-05	-0.372	1.372	NA	NA	0.038	0.038	NA	NA	NO	NO
RK_Ped_J2b_Avar	RKF158.A0101.ssMod	DTI_EA_East;Konyr_Tobe_3c	1.96e-18	1.33e-05	0.066	0.934	NA	NA	0.02	0.02	NA	NA	NO	NO
RK_Ped_J2b_Avar	RKF158.A0101.ssMod	DTI_EA_East;North_Caucasus_7-11c	8.23e-06	6.15e-06	0.112	0.888	NA	NA	0.018	0.018	NA	NA	NO	YES
RK_Ped_J2b_Avar	RKF158.A0101.ssMod	DTI_EA_East;Sarm_P_DTI_4-5c	0.00211974	2.66e-06	0.137	0.863	NA	NA	0.018	0.018	NA	NA	NO	NO
RK_Ped_J2b_Avar	RKF158.A0101.ssMod	DTI_EA_East;Sarm_P_TT_4-5c	3.87e-06	2.74e-06	0.181	0.819	NA	NA	0.016	0.016	NA	NA	NO	NO
RK_Ped_J2b_Avar	RKF158.A0101.ssMod	DTI_EA_East;Lon_P_north_6c	2.38e-10	4.77e-06	0.21	0.79	NA	NA	0.016	0.016	NA	NA	NO	NO
RK_Ped_J2b_Avar	RKF158.A0101.ssMod	DTI_EA_East;Lon_P_south_6c	3.6e-06	5.92e-06	0.228	0.772	NA	NA	0.016	0.016	NA	NA	NO	NO
RK_Ped_J2b_Avar	RKF158.A0101.ssMod	DTI_EA_East;Venosa_7c	1.48e-08	8.21e-06	0.205	0.795	NA	NA	0.016	0.016	NA	NA	NO	NO
RK_Ped_J2b_Avar	RKF170.A0101.ssMod	DTI_EA_East;Chandman_IA_3cBCE_3cBCE	3.46e-63	3.61e-05	-0.228	1.228	NA	NA	0.037	0.037	NA	NA	NO	NO
RK_Ped_J2b_Avar	RKF170.A0101.ssMod	DTI_EA_East;Konyr_Tobe_3c	2.51e-23	1.28e-05	0.16	0.84	NA	NA	0.02	0.02	NA	NA	NO	NO
RK_Ped_J2b_Avar	RKF170.A0101.ssMod	DTI_EA_East;North_Caucasus_7-11c	9.56e-06	6.6e-06	0.199	0.801	NA	NA	0.019	0.019	NA	NA	NO	YES
RK_Ped_J2b_Avar	RKF170.A0101.ssMod	DTI_EA_East;Sarm_P_DTI_4-5c	1.09e-07	3.92e-06	0.227	0.773	NA	NA	0.017	0.017	NA	NA	NO	NO
RK_Ped_J2b_Avar	RKF170.A0101.ssMod	DTI_EA_East;Sarm_P_TT_4-5c	1.14e-09	3.92e-06	0.26	0.74	NA	NA	0.017	0.017	NA	NA	NO	NO
RK_Ped_J2b_Avar	RKF170.A0101.ssMod	DTI_EA_East;Lon_P_north_6c	3.35e-15	5.49e-06	0.289	0.711	NA	NA	0.016	0.016	NA	NA	NO	NO
RK_Ped_J2b_Avar	RKF170.A0101.ssMod	DTI_EA_East;Lon_P_south_6c	7.32e-05	5.55e-06	0.297	0.703	NA	NA	0.016	0.016	NA	NA	NO	NO
RK_Ped_J2b_Avar	RKF170.A0101.ssMod	DTI_EA_East;Venosa_7c	2.49e-05	9.49e-06	0.28	0.72	NA	NA	0.016	0.016	NA	NA	NO	NO
RK_Ped_J2b_Avar	RKF210.A0101.ssMod	DTI_EA_East;Chandman_IA_3cBCE_3cBCE	1.84e-27	1.34e-05	0.113	0.887	NA	NA	0.037	0.037	NA	NA	NO	NO
RK_Ped_J2b_Avar	RKF210.A0101.ssMod	DTI_EA_East;Konyr_Tobe_3c	2.04e-14	1.64e-05	0.377	0.623	NA	NA	0.023	0.023	NA	NA	NO	NO
RK_Ped_J2b_Avar	RKF210.A0101.ssMod	DTI_EA_East;North_Caucasus_7-11c	1.01e-06	1.55e-05	0.404	0.596	NA	NA	0.021	0.021	NA	NA	NO	YES
RK_Ped_J2b_Avar	RKF210.A0101.ssMod	DTI_EA_East;Sarm_P_DTI_4-5c	0.0201642	4.1e-06	0.413	0.587	NA	NA	0.02	0.02	NA	NA	NO	NO
RK_Ped_J2b_Avar	RKF210.A0101.ssMod	DTI_EA_East;Sarm_P_TT_4-5c	0.000264711	7.92e-06	0.443	0.557	NA	NA	0.019	0.019	NA	NA	NO	NO
RK_Ped_J2b_Avar	RKF210.A0101.ssMod	DTI_EA_East;Lon_P_north_6c	3.34e-05	4.3e-06	0.463	0.537	NA	NA	0.018	0.018	NA	NA	NO	NO
RK_Ped_J2b_Avar	RKF210.A0101.ssMod	DTI_EA_East;Lon_P_south_6c	7.54e-09	1.56e-05	0.487	0.513	NA	NA	0.018	0.018	NA	NA	NO	NO
RK_Ped_J2b_Avar	RKF210.A0101.ssMod	DTI_EA_East;Venosa_7c	8.79e-11	1.76e-05	0.478	0.522	NA	NA	0.018	0.018	NA	NA	NO	NO
RK_Ped_J2b_Avar	RKF212.A0101.ssMod	DTI_EA_East;Chandman_IA_3cBCE_3cBCE	2.03e-33	1.76e-05	-0.303	1.303	NA	NA	0.043	0.043	NA	NA	NO	NO
RK_Ped_J2b_Avar	RKF212.A0101.ssMod	DTI_EA_East;Konyr_Tobe_3c	6.7e-10	6.26e-06	0.119	0.881	NA	NA	0.025	0.025	NA	NA	NO	NO
RK_Ped_J2b_Avar	RKF212.A0101.ssMod	DTI_EA_East;North_Caucasus_7-11c	0.302134	4.02e-06	0.169	0.831	NA	NA	0.022	0.022	NA	NA	YES	YES
RK_Ped_J2b_Avar	RKF212.A0101.ssMod	DTI_EA_East;Sarm_P_DTI_4-5c	0.000239851	3.07e-06	0.212	0.788	NA	NA	0.021	0.021	NA	NA	NO	NO
RK_Ped_J2b_Avar	RKF212.A0101.ssMod	DTI_EA_East;Sarm_P_TT_4-5c	1.29e-05	2.36e-06	0.256	0.744	NA	NA	0.019	0.019	NA	NA	NO	NO
RK_Ped_J2b_Avar	RKF212.A0101.ssMod	DTI_EA_East;Lon_P_north_6c	9.36e-11	3.71e-06	0.281	0.719	NA	NA	0.019	0.019	NA	NA	NO	NO
RK_Ped_J2b_Avar	RKF212.A0101.ssMod	DTI_EA_East;Lon_P_south_6c	0.0852287	2.05e-06	0.279	0.721	NA	NA	0.018	0.018	NA	NA	YES	NO
RK_Ped_J2b_Avar	RKF212.A0101.ssMod	DTI_EA_East;Venosa_7c	0.177321	3.83e-06	0.252	0.748	NA	NA	0.019	0.019	NA	NA	YES	NO
RK_Ped_J2b_Avar	RKF213.A0101.ssMod	DTI_EA_East;Chandman_IA_3cBCE_3cBCE	1.98e-44	2.17e-05	-0.057	1.057	NA	NA	0.035	0.035	NA	NA	NO	NO
RK_Ped_J2b_Avar	RKF213.A0101.ssMod	DTI_EA_East;Konyr_Tobe_3c	1.46e-15	9.69e-06	0.266	0.734	NA	NA	0.021	0.021	NA	NA	NO	NO
RK_Ped_J2b_Avar	RKF213.A0101.ssMod	DTI_EA_East;North_Caucasus_7-11c	0.000620476	7.18e-06	0.298	0.702	NA	NA	0.019	0.019	NA	NA	NO	YES
RK_Ped_J2b_Avar	RKF213.A0101.ssMod	DTI_EA_East;Sarm_P_DTI_4-5c	0.0249775	1.21e-06	0.317	0.683	NA	NA	0.018	0.018	NA	NA	NO	NO
RK_Ped_J2b_Avar	RKF213.A0101.ssMod	DTI_EA_East;Sarm_P_TT_4-5c	5.28e-05	3.14e-06	0.348	0.652	NA	NA	0.017	0.017	NA	NA	NO	NO
RK_Ped_J2b_Avar	RKF213.A0101.ssMod	DTI_EA_East;Lon_P_north_6c	1.65e-07	2.52e-06	0.371	0.629	NA	NA	0.017	0.017	NA	NA	NO	NO
RK_Ped_J2b_Avar	RKF213.A0101.ssMod	DTI_EA_East;Lon_P_south_6c	1.18e-08	9.49e-06	0.389	0.611	NA	NA	0.016	0.016	NA	NA	NO	NO
RK_Ped_J2b_Avar	RKF213.A0101.ssMod	DTI_EA_East;Venosa_7c	9.3e-10	1.23e-05	0.374	0.626	NA	NA	0.017	0.017	NA	NA	NO	NO
RK_Ped_J2b_Avar	RKF219.A0101.ssMod	DTI_EA_East;Chandman_IA_3cBCE_3cBCE	2.5e-34	2.13e-05	-0.075	1.075	NA	NA	0.037	0.037	NA	NA	NO	NO
RK_Ped_J2b_Avar	RKF219.A0101.ssMod	DTI_EA_East;Konyr_Tobe_3c	5.96e-11	6.05e-06	0.253	0.747	NA	NA	0.022	0.022	NA	NA	NO	NO
RK_Ped_J2b_Avar	RKF219.A0101.ssMod	DTI_EA_East;North_Caucasus_7-11c	0.133614	3.16e-06	0.276	0.724	NA	NA	0.02	0.02	NA	NA	YES	YES
RK_Ped_J2b_Avar	RKF219.A0101.ssMod	DTI_EA_East;Sarm_P_DTI_4-5c	0.0247711	1.92e-06	0.306	0.694	NA	NA	0.019	0.019	NA	NA	NO	NO
RK_Ped_J2b_Avar	RKF219.A0101.ssMod	DTI_EA_East;Sarm_P_TT_4-5c	0.000534734	1.98e-06	0.346	0.654	NA	NA	0.018	0.018	NA	NA	NO	NO
RK_Ped_J2b_Avar	RKF219.A0101.ssMod	DTI_EA_East;Lon_P_north_6c	6.3e-07	3e-06	0.364	0.636	NA	NA	0.018	0.018	NA	NA	NO	NO
RK_Ped_J2b_Avar	RKF219.A0101.ssMod	DTI_EA_East;Lon_P_south_6c	8.04e-05	5.1e-06	0.375	0.625	NA	NA	0.017	0.017	NA	NA	NO	NO
RK_Ped_J2b_Avar	RKF219.A0101.ssMod	DTI_EA_East;Venosa_7c	2.88e-05	5.53e-06	0.361	0.639	NA	NA	0.017	0.017	NA	NA	NO	NO
RK_Ped_J2b_Avar	RKF221.A0101.ssMod	DTI_EA_East;Chandman_IA_3cBCE_3cBCE	3.02e-26	2e-05	-0.27	1.27	NA	NA	0.042	0.042	NA	NA	NO	NO
RK_Ped_J2b_Avar	RKF221.A0101.ssMod	DTI_EA_East;Konyr_Tobe_3c	1.19e-10	5.64e-06	0.179	0.821	NA	NA	0.023	0.023	NA	NA	NO	NO
RK_Ped_J2b_Avar	RKF221.A0101.ssMod	DTI_EA_East;North_Caucasus_7-11c	0.0011268	2.98e-06	0.217	0.783	NA	NA	0.021	0.021	NA	NA	NO	YES
RK_Ped_J2b_Avar	RKF221.A0101.ssMod	DTI_EA_East;Sarm_P_DTI_4-5c	0.034944	1.83e-06	0.25	0.75	NA	NA	0.02	0.02	NA	NA	NO	NO
RK_Ped_J2b_Avar	RKF221.A0101.ssMod	DTI_EA_East;Sarm_P_TT_4-5c	0.0217189	1.27e-06	0.276	0.724	NA	NA	0.019	0.019	NA	NA	NO	NO
RK_Ped_J2b_Avar	RKF221.A0101.ssMod	DTI_EA_East;Lon_P_north_6c	0.000123021	2.57e-06	0.298	0.702	NA	NA	0.018	0.018	NA	NA	NO	NO
RK_Ped_J2b_Avar	RKF221.A0101.ssMod	DTI_EA_East;Lon_P_south_6c	0.0830414	1.02e-06	0.31	0.69	NA	NA	0.017	0.017	NA	NA	YES	NO
RK_Ped_J2b_Avar	RKF221.A0101.ssMod	DTI_EA_East;Venosa_7c	0.00168049	2.22e-06	0.296	0.704	NA	NA	0.018	0.018	NA	NA	NO	NO
RK_Ped_J1a_Avar	RKF050.A0101.ssMod	DTI_EA_East;Chandman_IA_3cBCE_3cBCE	1.5e-75	4.85e-05	-0.499	1.499	NA	NA	0.038	0.038	NA	NA	NO	NO
RK_Ped_J1a_Avar	RKF050.A0101.ssMod	DTI_EA_East;Konyr_Tobe_3c	7.5e-39	1.64e-05	0.017	0.983	NA	NA	0.02	0.02	NA	NA	NO	NO
RK_Ped_J1a_Avar	RKF050.A0101.ssMod	DTI_EA_East;North_Caucasus_7-11c	3.23e-11	5.74e-06	0.042	0.958	NA	NA	0.018	0.018	NA	NA	NO	YES
RK_Ped_J1a_Avar	RKF050.A0101.ssMod	DTI_EA_East;Sarm_P_DTI_4-5c	3.52e-05	4.39e-06	0.078	0.922	NA	NA	0.016	0.016	NA	NA	NO	NO
RK_Ped_J1a_Avar	RKF050.A0101.ssMod	DTI_EA_East;Sarm_P_TT_4-5c	0.000130772	2.08e-06	0.117	0.883	NA	NA	0.015	0.015	NA	NA	NO	NO
RK_Ped_J1a_Avar	RKF050.A0101.ssMod	DTI_EA_East;Lon_P_north_6c	2.1e-12	6.9e-06	0.147	0.853	NA	NA	0.015	0.015	NA	NA	NO	NO
RK_Ped_J1a_Avar	RKF050.A0101.ssMod	DTI_EA_East;Lon_P_south_6c	0.00360314	3.42e-06	0.165	0.835	NA	NA	0.014	0.014	NA	NA	NO	NO
RK_Ped_J1a_Avar	RKF050.A0101.ssMod	DTI_EA_East;Venosa_7c	1.74e-05	7.33e-06	0.137	0.863	NA	NA	0.015	0.015	NA	NA	NO	NO
RK_Ped_J1a_Avar	RKF052.A0101.ssMod	DTI_EA_East;Chandman_IA_3cBCE_3cBCE	1.01e-31	1.45e-05	0.101	0.899	NA	NA	0.034	0.034	NA	NA	NO	NO
RK_Ped_J1a_Avar	RKF052.A0101.ssMod	DTI_EA_East;Konyr_Tobe_3c	8.57e-12	8.73e-06	0.372	0.628	NA	NA	0.02	0.02	NA	NA	NO	NO
RK_Ped_J1a_Avar	RKF052.A0101.ssMod	DTI_EA_East;North_Caucasus_7-11c	0.00222502	6.02e-06	0.408	0.592	NA	NA	0.018	0.018	NA	NA	NO	YES
RK_Ped_J1a_Avar	RKF052.A0101.ssMod	DTI_EA_East;Sarm_P_DTI_4-5c	0.0559567	9.6e-07	0.423	0.577	NA	NA	0.018	0.018	NA	NA	YES	NO
RK_Ped_J1a_Avar	RKF052.A0101.ssMod	DTI_EA_East;Sarm_P_TT_4-5c	0.000586838	2.28e-06	0.455	0.545	NA	NA	0.017	0.017	NA	NA	NO	NO
RK_Ped_J1a_Avar	RKF052.A0101.ssMod	DTI_EA_East;Lon_P_north_6c	2.54e-07	1.93e-06	0.471	0.529	NA	NA	0.017	0.017	NA	NA	NO	NO
RK_Ped_J1a_Avar	RKF052.A0101.ssMod	DTI_EA_East;Lon_P_south_6c	0.00024555	6.16e-06	0.488	0.512	NA	NA	0.016	0.016	NA	NA	NO	NO
RK_Ped_J1a_Avar	RKF052.A0101.ssMod	DTI_EA_East;Venosa_7c	7.36e-05	9.06e-06	0.473	0.527	NA	NA	0.016	0.016	NA	NA	NO	NO
RK_Ped_J1a_Avar	RKF059.A0101.ssMod	DTI_EA_East;Chandman_IA_3cBCE_3cBCE	1.98e-26	1.11e-05	-0.667	1.667	NA	NA	0.064	0.064	NA	NA	NO	NO
RK_Ped_J1a_Avar	RKF059.A0101.ssMod	DTI_EA_East;Konyr_Tobe_3c	1.6e-09	3.82e-06	-0.1	1.1	NA	NA	0.034	0.034	NA	NA	NO	NO
RK_Ped_J1a_Avar	RKF059.A0101.ssMod	DTI_EA_East;North_Caucasus_7-11c	0.125456	2.12e-06	-0.028	1.028	NA	NA	0.03	0.03	NA	NA	YES	YES
RK_Ped_J1a_Avar	RKF059.A0101.ssMod	DTI_EA_East;Sarm_P_DTI_4-5c	0.000951701	2.97e-06	0.025	0.975	NA	NA	0.027	0.027	NA	NA	NO	NO
RK_Ped_J1a_Avar	RKF059.A0101.ssMod	DTI_EA_East;Sarm_P_TT_4-5c	0.034595	8.22e-07	0.064	0.936	NA	NA	0.023	0.023	NA	NA	NO	NO
RK_Ped_J1a_Avar	RKF059.A0101.ssMod	DTI_EA_East;Lon_P_north_6c	2.81e-05	1.63e-06	0.098	0.902	NA	NA	0.023	0.023	NA	NA	NO	NO
RK_Ped_J1a_Avar	RKF059.A0101.ssMod	DTI_EA_East;Lon_P_south_6c	0.836728	1.1e-06	0.088	0.912	NA	NA	0.024	0.024	NA	NA	YES	NO
RK_Ped_J1a_Avar	RKF059.A0101.ssMod	DTI_EA_East;Venosa_7c	0.955281	7.05e-07	0.069	0.931	NA	NA	0.024	0.024	NA	NA	YES	NO
RK_Ped_J1a_Avar	RKF087.A0101.ssMod	DTI_EA_East;Chandman_IA_3cBCE_3cBCE	7.05e-15	5.19e-06	-0.125	1.125	NA	NA	0.05	0.05	NA	NA	NO	NO
RK_Ped_J1a_Avar	RKF087.A0101.ssMod	DTI_EA_East;Konyr_Tobe_3c	1.03e-07	5.38e-06	0.229	0.771	NA	NA	0.031	0.031	NA	NA	NO	NO
RK_Ped_J1a_Avar	RKF087.A0101.ssMod	DTI_EA_East;North_Caucasus_7-11c	0.0113922	2.59e-06	0.288	0.712	NA	NA	0.028	0.028	NA	NA	NO	YES
RK_Ped_J1a_Avar	RKF087.A0101.ssMod	DTI_EA_East;Sarm_P_DTI_4-5c	0.169134	1.61e-06	0.316	0.684	NA	NA	0.026	0.026	NA	NA	YES	NO
RK_Ped_J1a_Avar	RKF087.A0101.ssMod	DTI_EA_East;Sarm_P_TT_4-5c	0.0599323	2.24e-06	0.345	0.655	NA	NA	0.024	0.024	NA	NA	YES	NO
RK_Ped_J1a_Avar	RKF087.A0101.ssMod	DTI_EA_East;Lon_P_north_6c	0.0312366	1.19e-06	0.355	0.645	NA	NA	0.024	0.024	NA	NA	NO	NO
RK_Ped_J1a_Avar	RKF087.A0101.ssMod	DTI_EA_East;Lon_P_south_6c	0.179563	2.85e-06	0.371	0.629	NA	NA	0.023	0.023	NA	NA	YES	NO
RK_Ped_J1a_Avar	RKF087.A0101.ssMod	DTI_EA_East;Venosa_7c	0.0292892	4.51e-06	0.363	0.637	NA	NA	0.024	0.024	NA	NA	NO	NO
RK_Ped_J1a_Avar	RKF172.A0101.ssMod	DTI_EA_East;Chandman_IA_3cBCE_3cBCE	1.99e-66	4.46e-05	-0.253	1.253	NA	NA	0.04	0.04	NA	NA	NO	NO
RK_Ped_J1a_Avar	RKF172.A0101.ssMod	DTI_EA_East;Konyr_Tobe_3c	1.06e-27	1.38e-05	0.167	0.833	NA	NA	0.02	0.02	NA	NA	NO	NO
RK_Ped_J1a_Avar	RKF172.A0101.ssMod	DTI_EA_East;North_Caucasus_7-11c	1.11e-07	4.71e-06	0.187	0.813	NA	NA	0.018	0.018	NA	NA	NO	YES
RK_Ped_J1a_Avar	RKF172.A0101.ssMod	DTI_EA_East;Sarm_P_DTI_4-5c	1.53e-06	6.03e-06	0.217	0.783	NA	NA	0.017	0.017	NA	NA	NO	NO
RK_Ped_J1a_Avar	RKF172.A0101.ssMod	DTI_EA_East;Sarm_P_TT_4-5c	3.29e-06	3.48e-06	0.244	0.756	NA	NA	0.017	0.017	NA	NA	NO	NO
RK_Ped_J1a_Avar	RKF172.A0101.ssMod	DTI_EA_East;Lon_P_north_6c	2.61e-13	7.81e-06	0.277	0.723	NA	NA	0.016	0.016	NA	NA	NO	NO
RK_Ped_J1a_Avar	RKF172.A0101.ssMod	DTI_EA_East;Lon_P_south_6c	0.324642	1.36e-06	0.276	0.724	NA	NA	0.015	0.015	NA	NA	YES	NO
RK_Ped_J1a_Avar	RKF172.A0101.ssMod	DTI_EA_East;Venosa_7c	0.0950612	3.22e-06	0.254	0.746	NA	NA	0.016	0.016	NA	NA	YES	NO
RK_Ped_J1a_Avar	RKF173.A0101.ssMod	DTI_EA_East;Chandman_IA_3cBCE_3cBCE	2.73e-40	2.24e-05	0.118	0.882	NA	NA	0.035	0.035	NA	NA	NO	NO
RK_Ped_J1a_Avar	RKF173.A0101.ssMod	DTI_EA_East;Konyr_Tobe_3c	9.83e-15	8.27e-06	0.376	0.624	NA	NA	0.021	0.021	NA	NA	NO	NO
RK_Ped_J1a_Avar	RKF173.A0101.ssMod	DTI_EA_East;North_Caucasus_7-11c	0.0145624	4.25e-06	0.392	0.608	NA	NA	0.019	0.019	NA	NA	NO	YES
RK_Ped_J1a_Avar	RKF173.A0101.ssMod	DTI_EA_East;Sarm_P_DTI_4-5c	0.0124448	1.43e-06	0.413	0.587	NA	NA	0.018	0.018	NA	NA	NO	NO
RK_Ped_J1a_Avar	RKF173.A0101.ssMod	DTI_EA_East;Sarm_P_TT_4-5c	0.000871327	1.86e-06	0.443	0.557	NA	NA	0.017	0.017	NA	NA	NO	NO
RK_Ped_J1a_Avar	RKF173.A0101.ssMod	DTI_EA_East;Lon_P_north_6c	3.76e-08	2.63e-06	0.465	0.535	NA	NA	0.017	0.017	NA	NA	NO	NO
RK_Ped_J1a_Avar	RKF173.A0101.ssMod	DTI_EA_East;Lon_P_south_6c	0.0342642	4.29e-06	0.471	0.529	NA	NA	0.016	0.016	NA	NA	NO	NO
RK_Ped_J1a_Avar	RKF173.A0101.ssMod	DTI_EA_East;Venosa_7c	0.00969051	6.41e-06	0.454	0.546	NA	NA	0.017	0.017	NA	NA	NO	NO
RK_Ped_J1a_Avar	RKF175.A0101.ssMod	DTI_EA_East;Chandman_IA_3cBCE_3cBCE	1.9e-88	5.59e-05	-0.451	1.451	NA	NA	0.04	0.04	NA	NA	NO	NO
RK_Ped_J1a_Avar	RKF175.A0101.ssMod	DTI_EA_East;Konyr_Tobe_3c	2.96e-36	1.89e-05	0.049	0.951	NA	NA	0.019	0.019	NA	NA	NO	NO
RK_Ped_J1a_Avar	RKF175.A0101.ssMod	DTI_EA_East;North_Caucasus_7-11c	5.47e-11	7.45e-06	0.079	0.921	NA	NA	0.017	0.017	NA	NA	NO	YES
RK_Ped_J1a_Avar	RKF175.A0101.ssMod	DTI_EA_East;Sarm_P_DTI_4-5c	2.99e-09	6.72e-06	0.1	0.9	NA	NA	0.016	0.016	NA	NA	NO	NO
RK_Ped_J1a_Avar	RKF175.A0101.ssMod	DTI_EA_East;Sarm_P_TT_4-5c	5.96e-09	4.03e-06	0.14	0.86	NA	NA	0.015	0.015	NA	NA	NO	NO
RK_Ped_J1a_Avar	RKF175.A0101.ssMod	DTI_EA_East;Lon_P_north_6c	1.07e-17	8.11e-06	0.174	0.826	NA	NA	0.015	0.015	NA	NA	NO	NO
RK_Ped_J1a_Avar	RKF175.A0101.ssMod	DTI_EA_East;Lon_P_south_6c	0.0770929	3.16e-06	0.182	0.818	NA	NA	0.014	0.014	NA	NA	YES	NO
RK_Ped_J1a_Avar	RKF175.A0101.ssMod	DTI_EA_East;Venosa_7c	0.00379945	6.75e-06	0.159	0.841	NA	NA	0.014	0.014	NA	NA	NO	NO
RK_Ped_J1a_Avar	RKF060.A0101.ssMod	DTI_EA_East;Chandman_IA_3cBCE_3cBCE	1.62e-05	2.22e-06	0.53	0.47	NA	NA	0.04	0.04	NA	NA	NO	NO
RK_Ped_J1a_Avar	RKF060.A0101.ssMod	DTI_EA_East;Konyr_Tobe_3c	0.121874	1.53e-06	0.669	0.331	NA	NA	0.025	0.025	NA	NA	YES	NO
RK_Ped_J1a_Avar	RKF060.A0101.ssMod	DTI_EA_East;North_Caucasus_7-11c	0.789228	1.31e-06	0.684	0.316	NA	NA	0.023	0.023	NA	NA	YES	YES
RK_Ped_J1a_Avar	RKF060.A0101.ssMod	DTI_EA_East;Sarm_P_DTI_4-5c	0.553943	5.52e-07	0.7	0.3	NA	NA	0.022	0.022	NA	NA	YES	NO
RK_Ped_J1a_Avar	RKF060.A0101.ssMod	DTI_EA_East;Sarm_P_TT_4-5c	0.452249	8.59e-07	0.715	0.285	NA	NA	0.021	0.021	NA	NA	YES	NO
RK_Ped_J1a_Avar	RKF060.A0101.ssMod	DTI_EA_East;Lon_P_north_6c	0.152191	8.01e-07	0.722	0.278	NA	NA	0.021	0.021	NA	NA	YES	NO
RK_Ped_J1a_Avar	RKF060.A0101.ssMod	DTI_EA_East;Lon_P_south_6c	0.557692	1.64e-06	0.73	0.27	NA	NA	0.02	0.02	NA	NA	YES	NO
RK_Ped_J1a_Avar	RKF060.A0101.ssMod	DTI_EA_East;Venosa_7c	0.620432	1.81e-06	0.721	0.279	NA	NA	0.02	0.02	NA	NA	YES	NO
RK_Ped_J1a_Avar	RKF076.A0101.ssMod	DTI_EA_East;Chandman_IA_3cBCE_3cBCE	8.86e-05	3.27e-06	0.599	0.401	NA	NA	0.027	0.027	NA	NA	NO	NO
RK_Ped_J1a_Avar	RKF076.A0101.ssMod	DTI_EA_East;Konyr_Tobe_3c	0.00579953	4.43e-06	0.727	0.273	NA	NA	0.018	0.018	NA	NA	NO	NO
RK_Ped_J1a_Avar	RKF076.A0101.ssMod	DTI_EA_East;North_Caucasus_7-11c	0.0135976	4.24e-06	0.744	0.256	NA	NA	0.016	0.016	NA	NA	NO	YES
RK_Ped_J1a_Avar	RKF076.A0101.ssMod	DTI_EA_East;Sarm_P_DTI_4-5c	0.535202	1.64e-06	0.744	0.256	NA	NA	0.016	0.016	NA	NA	YES	NO
RK_Ped_J1a_Avar	RKF076.A0101.ssMod	DTI_EA_East;Sarm_P_TT_4-5c	0.347747	2.42e-06	0.76	0.24	NA	NA	0.015	0.015	NA	NA	YES	NO
RK_Ped_J1a_Avar	RKF076.A0101.ssMod	DTI_EA_East;Lon_P_north_6c	0.59125	1.71e-06	0.762	0.238	NA	NA	0.015	0.015	NA	NA	YES	NO
RK_Ped_J1a_Avar	RKF076.A0101.ssMod	DTI_EA_East;Lon_P_south_6c	0.00838784	4.05e-06	0.782	0.218	NA	NA	0.014	0.014	NA	NA	NO	NO
RK_Ped_J1a_Avar	RKF076.A0101.ssMod	DTI_EA_East;Venosa_7c	0.00417775	4.93e-06	0.774	0.226	NA	NA	0.015	0.015	NA	NA	NO	NO
RK_Ped_J1a_Avar	RKF078.A0101.ssMod	DTI_EA_East;Chandman_IA_3cBCE_3cBCE	9.81e-128	9.11e-05	-0.834	1.834	NA	NA	0.039	0.039	NA	NA	NO	NO
RK_Ped_J1a_Avar	RKF078.A0101.ssMod	DTI_EA_East;Konyr_Tobe_3c	7.73e-66	3.22e-05	-0.183	1.183	NA	NA	0.018	0.018	NA	NA	NO	NO
RK_Ped_J1a_Avar	RKF078.A0101.ssMod	DTI_EA_East;North_Caucasus_7-11c	3.6e-18	1.19e-05	-0.13	1.13	NA	NA	0.015	0.015	NA	NA	NO	YES
RK_Ped_J1a_Avar	RKF078.A0101.ssMod	DTI_EA_East;Sarm_P_DTI_4-5c	8.85e-19	1.48e-05	-0.078	1.078	NA	NA	0.014	0.014	NA	NA	NO	NO
RK_Ped_J1a_Avar	RKF078.A0101.ssMod	DTI_EA_East;Sarm_P_TT_4-5c	1.62e-14	7.46e-06	-0.031	1.031	NA	NA	0.012	0.012	NA	NA	NO	NO
RK_Ped_J1a_Avar	RKF078.A0101.ssMod	DTI_EA_East;Lon_P_north_6c	5e-35	1.56e-05	0.003	0.997	NA	NA	0.012	0.012	NA	NA	NO	NO
RK_Ped_J1a_Avar	RKF078.A0101.ssMod	DTI_EA_East;Lon_P_south_6c	0.373107	3.53e-06	0.011	0.989	NA	NA	0.012	0.012	NA	NA	YES	NO
RK_Ped_J1a_Avar	RKF078.A0101.ssMod	DTI_EA_East;Venosa_7c	0.0257916	6.82e-06	-0.023	1.023	NA	NA	0.013	0.013	NA	NA	NO	NO
RK_Ped_J1a_Avar	RKF080.A0101.ssMod	DTI_EA_East;Chandman_IA_3cBCE_3cBCE	1.99e-13	7.02e-06	0.308	0.692	NA	NA	0.032	0.032	NA	NA	NO	NO
RK_Ped_J1a_Avar	RKF080.A0101.ssMod	DTI_EA_East;Konyr_Tobe_3c	0.0025449	3.12e-06	0.526	0.474	NA	NA	0.02	0.02	NA	NA	NO	NO
RK_Ped_J1a_Avar	RKF080.A0101.ssMod	DTI_EA_East;North_Caucasus_7-11c	0.417555	2.03e-06	0.554	0.446	NA	NA	0.018	0.018	NA	NA	YES	YES
RK_Ped_J1a_Avar	RKF080.A0101.ssMod	DTI_EA_East;Sarm_P_DTI_4-5c	0.234536	7.39e-07	0.572	0.428	NA	NA	0.018	0.018	NA	NA	YES	NO
RK_Ped_J1a_Avar	RKF080.A0101.ssMod	DTI_EA_East;Sarm_P_TT_4-5c	0.0211784	1.31e-06	0.596	0.404	NA	NA	0.016	0.016	NA	NA	NO	NO
RK_Ped_J1a_Avar	RKF080.A0101.ssMod	DTI_EA_East;Lon_P_north_6c	0.00461871	1.28e-06	0.607	0.393	NA	NA	0.016	0.016	NA	NA	NO	NO
RK_Ped_J1a_Avar	RKF080.A0101.ssMod	DTI_EA_East;Lon_P_south_6c	0.0122174	3.24e-06	0.618	0.382	NA	NA	0.016	0.016	NA	NA	NO	NO
RK_Ped_J1a_Avar	RKF080.A0101.ssMod	DTI_EA_East;Venosa_7c	0.00196402	4.47e-06	0.61	0.39	NA	NA	0.016	0.016	NA	NA	NO	NO
RK_Ped_J1a_Avar	RKF083.A0101.ssMod	DTI_EA_East;Chandman_IA_3cBCE_3cBCE	1.32e-17	1.19e-05	0	1	NA	NA	0.036	0.036	NA	NA	NO	NO
RK_Ped_J1a_Avar	RKF083.A0101.ssMod	DTI_EA_East;Konyr_Tobe_3c	1.03e-05	4.72e-06	0.34	0.66	NA	NA	0.022	0.022	NA	NA	NO	NO
RK_Ped_J1a_Avar	RKF083.A0101.ssMod	DTI_EA_East;North_Caucasus_7-11c	0.00860713	2.68e-06	0.378	0.622	NA	NA	0.02	0.02	NA	NA	NO	YES
RK_Ped_J1a_Avar	RKF083.A0101.ssMod	DTI_EA_East;Sarm_P_DTI_4-5c	0.244554	5.52e-07	0.394	0.606	NA	NA	0.019	0.019	NA	NA	YES	NO
RK_Ped_J1a_Avar	RKF083.A0101.ssMod	DTI_EA_East;Sarm_P_TT_4-5c	0.0302189	1.14e-06	0.425	0.575	NA	NA	0.018	0.018	NA	NA	NO	NO
RK_Ped_J1a_Avar	RKF083.A0101.ssMod	DTI_EA_East;Lon_P_north_6c	0.00670031	9.72e-07	0.435	0.565	NA	NA	0.018	0.018	NA	NA	NO	NO
RK_Ped_J1a_Avar	RKF083.A0101.ssMod	DTI_EA_East;Lon_P_south_6c	5.67e-05	4.53e-06	0.47	0.53	NA	NA	0.017	0.017	NA	NA	NO	NO
RK_Ped_J1a_Avar	RKF083.A0101.ssMod	DTI_EA_East;Venosa_7c	1.22e-06	6.15e-06	0.452	0.548	NA	NA	0.017	0.017	NA	NA	NO	NO
RK_Ped_J1a_Avar	RKF084.A0101.ssMod	DTI_EA_East;Chandman_IA_3cBCE_3cBCE	5.96e-24	1.88e-05	0.149	0.851	NA	NA	0.031	0.031	NA	NA	NO	NO
RK_Ped_J1a_Avar	RKF084.A0101.ssMod	DTI_EA_East;Konyr_Tobe_3c	1e-05	3.31e-06	0.401	0.599	NA	NA	0.019	0.019	NA	NA	NO	NO
RK_Ped_J1a_Avar	RKF084.A0101.ssMod	DTI_EA_East;North_Caucasus_7-11c	0.00320114	1.66e-06	0.431	0.569	NA	NA	0.018	0.018	NA	NA	NO	YES
RK_Ped_J1a_Avar	RKF084.A0101.ssMod	DTI_EA_East;Sarm_P_DTI_4-5c	0.0065611	2.61e-06	0.454	0.546	NA	NA	0.017	0.017	NA	NA	NO	NO
RK_Ped_J1a_Avar	RKF084.A0101.ssMod	DTI_EA_East;Sarm_P_TT_4-5c	0.00112532	1.85e-06	0.478	0.522	NA	NA	0.016	0.016	NA	NA	NO	NO
RK_Ped_J1a_Avar	RKF084.A0101.ssMod	DTI_EA_East;Lon_P_north_6c	0.000149972	3.34e-06	0.499	0.501	NA	NA	0.016	0.016	NA	NA	NO	NO
RK_Ped_J1a_Avar	RKF084.A0101.ssMod	DTI_EA_East;Lon_P_south_6c	1.42e-05	2.67e-06	0.504	0.496	NA	NA	0.016	0.016	NA	NA	NO	NO
RK_Ped_J1a_Avar	RKF084.A0101.ssMod	DTI_EA_East;Venosa_7c	9.76e-06	3.5e-06	0.489	0.511	NA	NA	0.016	0.016	NA	NA	NO	NO
RK_Ped_J1a_Avar	RKF114.A0101.ssMod	DTI_EA_East;Chandman_IA_3cBCE_3cBCE	1.15e-18	9.28e-06	0.017	0.983	NA	NA	0.04	0.04	NA	NA	NO	NO
RK_Ped_J1a_Avar	RKF114.A0101.ssMod	DTI_EA_East;Konyr_Tobe_3c	2.7e-06	4.7e-06	0.31	0.69	NA	NA	0.025	0.025	NA	NA	NO	NO
RK_Ped_J1a_Avar	RKF114.A0101.ssMod	DTI_EA_East;North_Caucasus_7-11c	0.00880382	2.43e-06	0.365	0.635	NA	NA	0.022	0.022	NA	NA	NO	YES
RK_Ped_J1a_Avar	RKF114.A0101.ssMod	DTI_EA_East;Sarm_P_DTI_4-5c	0.600262	5.73e-07	0.383	0.617	NA	NA	0.021	0.021	NA	NA	YES	NO
RK_Ped_J1a_Avar	RKF114.A0101.ssMod	DTI_EA_East;Sarm_P_TT_4-5c	0.58704	7.75e-07	0.409	0.591	NA	NA	0.019	0.019	NA	NA	YES	NO
RK_Ped_J1a_Avar	RKF114.A0101.ssMod	DTI_EA_East;Lon_P_north_6c	0.15647	7.63e-07	0.428	0.572	NA	NA	0.019	0.019	NA	NA	YES	NO
RK_Ped_J1a_Avar	RKF114.A0101.ssMod	DTI_EA_East;Lon_P_south_6c	0.124386	2.78e-06	0.441	0.559	NA	NA	0.019	0.019	NA	NA	YES	NO
RK_Ped_J1a_Avar	RKF114.A0101.ssMod	DTI_EA_East;Venosa_7c	0.00913593	4.87e-06	0.422	0.578	NA	NA	0.02	0.02	NA	NA	NO	NO
RK_Ped_J1a_Avar	RKF178.A0101.ssMod	DTI_EA_East;Chandman_IA_3cBCE_3cBCE	0.029476	1.01e-06	0.557	0.443	NA	NA	0.043	0.043	NA	NA	NO	NO
RK_Ped_J1a_Avar	RKF178.A0101.ssMod	DTI_EA_East;Konyr_Tobe_3c	0.077428	1.51e-06	0.701	0.299	NA	NA	0.029	0.029	NA	NA	YES	NO
RK_Ped_J1a_Avar	RKF178.A0101.ssMod	DTI_EA_East;North_Caucasus_7-11c	0.108202	1.68e-06	0.721	0.279	NA	NA	0.027	0.027	NA	NA	YES	YES
RK_Ped_J1a_Avar	RKF178.A0101.ssMod	DTI_EA_East;Sarm_P_DTI_4-5c	0.0900206	9.17e-07	0.732	0.268	NA	NA	0.025	0.025	NA	NA	YES	NO
RK_Ped_J1a_Avar	RKF178.A0101.ssMod	DTI_EA_East;Sarm_P_TT_4-5c	0.132718	1.03e-06	0.743	0.257	NA	NA	0.024	0.024	NA	NA	YES	NO
RK_Ped_J1a_Avar	RKF178.A0101.ssMod	DTI_EA_East;Lon_P_north_6c	0.108345	1.02e-06	0.75	0.25	NA	NA	0.024	0.024	NA	NA	YES	NO
RK_Ped_J1a_Avar	RKF178.A0101.ssMod	DTI_EA_East;Lon_P_south_6c	0.0823528	1.67e-06	0.759	0.241	NA	NA	0.023	0.023	NA	NA	YES	NO
RK_Ped_J1a_Avar	RKF178.A0101.ssMod	DTI_EA_East;Venosa_7c	0.0382326	2.11e-06	0.753	0.247	NA	NA	0.024	0.024	NA	NA	NO	NO
RK_Ped_J1a_Avar	RKF186.A0101.ssMod	DTI_EA_East;Chandman_IA_3cBCE_3cBCE	0.0103472	1.94e-06	0.574	0.426	NA	NA	0.033	0.033	NA	NA	NO	NO
RK_Ped_J1a_Avar	RKF186.A0101.ssMod	DTI_EA_East;Konyr_Tobe_3c	0.277545	2.27e-06	0.711	0.289	NA	NA	0.021	0.021	NA	NA	YES	NO
RK_Ped_J1a_Avar	RKF186.A0101.ssMod	DTI_EA_East;North_Caucasus_7-11c	0.294389	1.8e-06	0.733	0.267	NA	NA	0.02	0.02	NA	NA	YES	YES
RK_Ped_J1a_Avar	RKF186.A0101.ssMod	DTI_EA_East;Sarm_P_DTI_4-5c	0.368833	9.86e-07	0.743	0.257	NA	NA	0.019	0.019	NA	NA	YES	NO
RK_Ped_J1a_Avar	RKF186.A0101.ssMod	DTI_EA_East;Sarm_P_TT_4-5c	0.214888	1.41e-06	0.755	0.245	NA	NA	0.018	0.018	NA	NA	YES	NO
RK_Ped_J1a_Avar	RKF186.A0101.ssMod	DTI_EA_East;Lon_P_north_6c	0.358134	9.24e-07	0.757	0.243	NA	NA	0.018	0.018	NA	NA	YES	NO
RK_Ped_J1a_Avar	RKF186.A0101.ssMod	DTI_EA_East;Lon_P_south_6c	0.0222596	2.71e-06	0.775	0.225	NA	NA	0.017	0.017	NA	NA	NO	NO
RK_Ped_J1a_Avar	RKF186.A0101.ssMod	DTI_EA_East;Venosa_7c	0.0141944	3.66e-06	0.769	0.231	NA	NA	0.018	0.018	NA	NA	NO	NO
RK_Ped_J1a_Avar	RKF193.A0101.ssMod	DTI_EA_East;Chandman_IA_3cBCE_3cBCE	4.37e-63	3.58e-05	-0.034	1.034	NA	NA	0.035	0.035	NA	NA	NO	NO
RK_Ped_J1a_Avar	RKF193.A0101.ssMod	DTI_EA_East;Konyr_Tobe_3c	1.85e-28	1.07e-05	0.292	0.708	NA	NA	0.019	0.019	NA	NA	NO	NO
RK_Ped_J1a_Avar	RKF193.A0101.ssMod	DTI_EA_East;North_Caucasus_7-11c	4.82e-06	3.24e-06	0.306	0.694	NA	NA	0.017	0.017	NA	NA	NO	YES
RK_Ped_J1a_Avar	RKF193.A0101.ssMod	DTI_EA_East;Sarm_P_DTI_4-5c	6.4e-06	4.98e-06	0.322	0.678	NA	NA	0.017	0.017	NA	NA	NO	NO
RK_Ped_J1a_Avar	RKF193.A0101.ssMod	DTI_EA_East;Sarm_P_TT_4-5c	0.000464305	2.52e-06	0.354	0.646	NA	NA	0.015	0.015	NA	NA	NO	NO
RK_Ped_J1a_Avar	RKF193.A0101.ssMod	DTI_EA_East;Lon_P_north_6c	1.24e-12	5.57e-06	0.372	0.628	NA	NA	0.015	0.015	NA	NA	NO	NO
RK_Ped_J1a_Avar	RKF193.A0101.ssMod	DTI_EA_East;Lon_P_south_6c	0.619019	8.08e-07	0.386	0.614	NA	NA	0.015	0.015	NA	NA	YES	NO
RK_Ped_J1a_Avar	RKF193.A0101.ssMod	DTI_EA_East;Venosa_7c	0.236877	2.21e-06	0.367	0.633	NA	NA	0.015	0.015	NA	NA	YES	NO
RK_Ped_J1a_Avar	RKF220.A0101.ssMod	DTI_EA_East;Chandman_IA_3cBCE_3cBCE	1.77e-41	2.24e-05	-0.035	1.035	NA	NA	0.036	0.036	NA	NA	NO	NO
RK_Ped_J1a_Avar	RKF220.A0101.ssMod	DTI_EA_East;Konyr_Tobe_3c	1.01e-15	1.14e-05	0.295	0.705	NA	NA	0.021	0.021	NA	NA	NO	NO
RK_Ped_J1a_Avar	RKF220.A0101.ssMod	DTI_EA_East;North_Caucasus_7-11c	0.00693044	6.1e-06	0.322	0.678	NA	NA	0.019	0.019	NA	NA	NO	YES
RK_Ped_J1a_Avar	RKF220.A0101.ssMod	DTI_EA_East;Sarm_P_DTI_4-5c	0.000190985	2.46e-06	0.35	0.65	NA	NA	0.017	0.017	NA	NA	NO	NO
RK_Ped_J1a_Avar	RKF220.A0101.ssMod	DTI_EA_East;Sarm_P_TT_4-5c	4.95e-06	3.63e-06	0.38	0.62	NA	NA	0.016	0.016	NA	NA	NO	NO
RK_Ped_J1a_Avar	RKF220.A0101.ssMod	DTI_EA_East;Lon_P_north_6c	4.36e-09	3.48e-06	0.403	0.597	NA	NA	0.016	0.016	NA	NA	NO	NO
RK_Ped_J1a_Avar	RKF220.A0101.ssMod	DTI_EA_East;Lon_P_south_6c	0.00930533	5.59e-06	0.407	0.593	NA	NA	0.016	0.016	NA	NA	NO	NO
[truncated: 105 more rows]

## Sheet: RK_Avar_P_3way
Label	Target	Sources	Pval	SSE	C1	C2	C3	C4	SE1	SE2	SE3	SE4	p_val>0.05
RK_Unrel_Avar	RKC003.A0101.ssMod	DTI_EA_East;Chandman_IA_3cBCE_3cBCE;Sarm_P_DTI_4-5c	0.00944178	1.2723e-06	0.176	-0.419	1.243	NA	0.045	0.1	0.06	NA	NO
RK_Unrel_Avar	RKC003.A0101.ssMod	DTI_EA_East;Chandman_IA_3cBCE_3cBCE;Sarm_P_TT_4-5c	0.000403577	2.45601e-06	0.113	-0.173	1.06	NA	0.037	0.079	0.046	NA	NO
RK_Unrel_Avar	RKC003.A0101.ssMod	DTI_EA_East;Chandman_IA_3cBCE_3cBCE;Lon_P_north_6c	6.297e-11	3.26001e-06	0.227	-0.332	1.105	NA	0.049	0.105	0.059	NA	NO
RK_Unrel_Avar	RKC003.A0101.ssMod	DTI_EA_East;Chandman_IA_3cBCE_3cBCE;Venosa_7c	7.26297e-06	9.1694e-06	-0.094	0.312	0.782	NA	0.03	0.059	0.034	NA	NO
RK_Unrel_Avar	RKC003.A0101.ssMod	DTI_EA_East;Chandman_IA_3cBCE_3cBCE;Lon_P_south_6c	0.0013453	5.28153e-06	-0.036	0.243	0.793	NA	0.031	0.061	0.034	NA	NO
RK_Unrel_Avar	RKC003.A0101.ssMod	DTI_EA_East;Konyr_Tobe_3c;Sarm_P_DTI_4-5c	4.7915e-06	4.73458e-06	0.023	-0.216	1.193	NA	0.018	0.103	0.093	NA	NO
RK_Unrel_Avar	RKC003.A0101.ssMod	DTI_EA_East;Konyr_Tobe_3c;Sarm_P_TT_4-5c	2.42863e-05	2.96257e-06	0.037	0.009	0.954	NA	0.016	0.075	0.065	NA	NO
RK_Unrel_Avar	RKC003.A0101.ssMod	DTI_EA_East;Konyr_Tobe_3c;Lon_P_north_6c	6.11358e-14	5.38853e-06	0.064	0.062	0.874	NA	0.019	0.087	0.072	NA	NO
RK_Unrel_Avar	RKC003.A0101.ssMod	DTI_EA_East;Konyr_Tobe_3c;Venosa_7c	2.20565e-09	1.61883e-05	0.019	0.195	0.786	NA	0.015	0.062	0.053	NA	NO
RK_Unrel_Avar	RKC003.A0101.ssMod	DTI_EA_East;Konyr_Tobe_3c;Lon_P_south_6c	2.81282e-05	9.75757e-06	0.048	0.165	0.787	NA	0.016	0.059	0.05	NA	NO
RK_Unrel_Avar	RKC003.A0101.ssMod	DTI_EA_East;North_Caucasus_7-11c;Sarm_P_DTI_4-5c	3.80299e-08	4.43692e-06	0.002	-0.006	1.005	NA	0.015	0.154	0.148	NA	NO
RK_Unrel_Avar	RKC003.A0101.ssMod	DTI_EA_East;North_Caucasus_7-11c;Sarm_P_TT_4-5c	6.14366e-05	3.23708e-06	0.023	0.184	0.793	NA	0.014	0.097	0.089	NA	NO
RK_Unrel_Avar	RKC003.A0101.ssMod	DTI_EA_East;North_Caucasus_7-11c;Lon_P_north_6c	7.46293e-10	4.1952e-06	0.027	0.406	0.567	NA	0.016	0.087	0.077	NA	NO
RK_Unrel_Avar	RKC003.A0101.ssMod	DTI_EA_East;North_Caucasus_7-11c;Venosa_7c	5.11995e-11	1.61275e-05	0.037	0.155	0.808	NA	0.018	0.146	0.134	NA	NO
RK_Unrel_Avar	RKC003.A0101.ssMod	DTI_EA_East;North_Caucasus_7-11c;Lon_P_south_6c	3.42832e-06	9.48326e-06	0.066	0.095	0.838	NA	0.018	0.112	0.1	NA	NO
RK_Unrel_Avar	RKC003.A0101.ssMod	DTI_EA_East;Venosa_7c;Sarm_P_DTI_4-5c	0.00392223	2.6353e-06	0.017	0.399	0.585	NA	0.013	0.082	0.086	NA	NO
RK_Unrel_Avar	RKC003.A0101.ssMod	DTI_EA_East;Venosa_7c;Sarm_P_TT_4-5c	0.00383209	4.55683e-06	0.038	0.345	0.617	NA	0.012	0.086	0.087	NA	NO
RK_Unrel_Avar	RKC003.A0101.ssMod	DTI_EA_East;Venosa_7c;Lon_P_north_6c	0.00176863	4.04375e-06	0.056	0.5	0.444	NA	0.012	0.066	0.064	NA	NO
RK_Unrel_Avar	RKC003.A0101.ssMod	DTI_EA_East;Venosa_7c;Lon_P_south_6c	0.00238573	2.92338e-06	0.169	-2.958	3.789	NA	0.048	1.369	1.327	NA	NO
RK_Unrel_Avar	RKC003.A0101.ssMod	DTI_EA_East;Lon_P_south_6c;Sarm_P_DTI_4-5c	0.0136526	1.94509e-06	0.039	0.472	0.489	NA	0.014	0.093	0.1	NA	NO
RK_Unrel_Avar	RKC003.A0101.ssMod	DTI_EA_East;Lon_P_south_6c;Sarm_P_TT_4-5c	0.0104818	3.51458e-06	0.055	0.42	0.525	NA	0.012	0.103	0.108	NA	NO
RK_Unrel_Avar	RKC003.A0101.ssMod	DTI_EA_East;Lon_P_south_6c;Lon_P_north_6c	0.00455505	2.91169e-06	0.075	0.567	0.359	NA	0.012	0.074	0.074	NA	NO
RK_Unrel_Avar	RKC003.A0101.ssMod	DTI_EA_East;Lon_P_south_6c;Venosa_7c	0.00238573	2.92338e-06	0.169	3.789	-2.958	NA	0.048	1.327	1.369	NA	NO
RK_Unrel_Avar	RKC006.A0101.ssMod	DTI_EA_East;Chandman_IA_3cBCE_3cBCE;Sarm_P_DTI_4-5c	0.00418589	1.55476e-06	0.376	-0.307	0.931	NA	0.043	0.094	0.058	NA	NO
RK_Unrel_Avar	RKC006.A0101.ssMod	DTI_EA_East;Chandman_IA_3cBCE_3cBCE;Sarm_P_TT_4-5c	7.20673e-08	3.56255e-06	0.323	-0.089	0.766	NA	0.042	0.084	0.049	NA	NO
RK_Unrel_Avar	RKC006.A0101.ssMod	DTI_EA_East;Chandman_IA_3cBCE_3cBCE;Lon_P_north_6c	9.75942e-15	4.82866e-06	0.405	-0.2	0.795	NA	0.052	0.105	0.058	NA	NO
RK_Unrel_Avar	RKC006.A0101.ssMod	DTI_EA_East;Chandman_IA_3cBCE_3cBCE;Venosa_7c	0.0102433	5.38116e-06	0.174	0.223	0.603	NA	0.034	0.059	0.033	NA	NO
RK_Unrel_Avar	RKC006.A0101.ssMod	DTI_EA_East;Chandman_IA_3cBCE_3cBCE;Lon_P_south_6c	0.00366464	3.22419e-06	0.209	0.202	0.59	NA	0.035	0.062	0.034	NA	NO
RK_Unrel_Avar	RKC006.A0101.ssMod	DTI_EA_East;Konyr_Tobe_3c;Sarm_P_DTI_4-5c	6.91581e-06	2.6701e-06	0.244	0.017	0.74	NA	0.021	0.089	0.08	NA	NO
RK_Unrel_Avar	RKC006.A0101.ssMod	DTI_EA_East;Konyr_Tobe_3c;Sarm_P_TT_4-5c	9.40104e-07	3.52282e-06	0.245	0.198	0.557	NA	0.021	0.07	0.059	NA	NO
RK_Unrel_Avar	RKC006.A0101.ssMod	DTI_EA_East;Konyr_Tobe_3c;Lon_P_north_6c	2.57224e-13	4.18118e-06	0.253	0.272	0.475	NA	0.023	0.079	0.064	NA	NO
RK_Unrel_Avar	RKC006.A0101.ssMod	DTI_EA_East;Konyr_Tobe_3c;Venosa_7c	0.0060568	8.13358e-06	0.244	0.212	0.544	NA	0.02	0.056	0.048	NA	NO
RK_Unrel_Avar	RKC006.A0101.ssMod	DTI_EA_East;Konyr_Tobe_3c;Lon_P_south_6c	0.0217178	5.17017e-06	0.259	0.226	0.515	NA	0.02	0.055	0.045	NA	NO
RK_Unrel_Avar	RKC006.A0101.ssMod	DTI_EA_East;North_Caucasus_7-11c;Sarm_P_DTI_4-5c	0.00123381	2.8034e-06	0.213	0.496	0.291	NA	0.019	0.119	0.112	NA	NO
RK_Unrel_Avar	RKC006.A0101.ssMod	DTI_EA_East;North_Caucasus_7-11c;Sarm_P_TT_4-5c	0.0151099	4.16445e-06	0.22	0.541	0.239	NA	0.019	0.093	0.084	NA	NO
RK_Unrel_Avar	RKC006.A0101.ssMod	DTI_EA_East;North_Caucasus_7-11c;Lon_P_north_6c	0.00142013	4.10732e-06	0.215	0.636	0.149	NA	0.019	0.078	0.069	NA	NO
RK_Unrel_Avar	RKC006.A0101.ssMod	DTI_EA_East;North_Caucasus_7-11c;Venosa_7c	0.0208692	7.4094e-06	0.232	0.45	0.318	NA	0.021	0.114	0.102	NA	NO
RK_Unrel_Avar	RKC006.A0101.ssMod	DTI_EA_East;North_Caucasus_7-11c;Lon_P_south_6c	0.0777668	5.49764e-06	0.243	0.448	0.309	NA	0.021	0.1	0.087	NA	YES
RK_Unrel_Avar	RKC006.A0101.ssMod	DTI_EA_East;Venosa_7c;Sarm_P_DTI_4-5c	0.0440988	2.31598e-06	0.256	0.369	0.374	NA	0.017	0.076	0.081	NA	NO
RK_Unrel_Avar	RKC006.A0101.ssMod	DTI_EA_East;Venosa_7c;Sarm_P_TT_4-5c	0.000944291	5.31959e-06	0.276	0.443	0.281	NA	0.016	0.086	0.087	NA	NO
RK_Unrel_Avar	RKC006.A0101.ssMod	DTI_EA_East;Venosa_7c;Lon_P_north_6c	0.00230308	4.52987e-06	0.283	0.5	0.217	NA	0.016	0.06	0.059	NA	NO
RK_Unrel_Avar	RKC006.A0101.ssMod	DTI_EA_East;Venosa_7c;Lon_P_south_6c	8.57324e-05	3.76886e-05	0.218	3.156	-2.374	NA	0.29	10.788	10.5	NA	NO
RK_Unrel_Avar	RKC006.A0101.ssMod	DTI_EA_East;Lon_P_south_6c;Sarm_P_DTI_4-5c	0.00923254	1.64673e-06	0.274	0.354	0.372	NA	0.018	0.091	0.1	NA	NO
RK_Unrel_Avar	RKC006.A0101.ssMod	DTI_EA_East;Lon_P_south_6c;Sarm_P_TT_4-5c	0.000154506	4.06766e-06	0.298	0.479	0.223	NA	0.016	0.111	0.115	NA	NO
RK_Unrel_Avar	RKC006.A0101.ssMod	DTI_EA_East;Lon_P_south_6c;Lon_P_north_6c	0.000163184	3.47494e-06	0.305	0.521	0.174	NA	0.015	0.069	0.07	NA	NO
RK_Unrel_Avar	RKC006.A0101.ssMod	DTI_EA_East;Lon_P_south_6c;Venosa_7c	8.57324e-05	3.76886e-05	0.218	-2.374	3.156	NA	0.29	10.5	10.788	NA	NO
RK_Unrel_Avar	RKC014.A0101.ssMod	DTI_EA_East;Chandman_IA_3cBCE_3cBCE;Sarm_P_DTI_4-5c	0.0145239	2.17859e-06	0.255	-0.166	0.911	NA	0.041	0.092	0.056	NA	NO
RK_Unrel_Avar	RKC014.A0101.ssMod	DTI_EA_East;Chandman_IA_3cBCE_3cBCE;Sarm_P_TT_4-5c	6.62013e-05	1.92708e-06	0.193	0.053	0.754	NA	0.037	0.075	0.044	NA	NO
RK_Unrel_Avar	RKC014.A0101.ssMod	DTI_EA_East;Chandman_IA_3cBCE_3cBCE;Lon_P_north_6c	9.54054e-11	4.08982e-06	0.274	-0.053	0.78	NA	0.045	0.093	0.052	NA	NO
RK_Unrel_Avar	RKC014.A0101.ssMod	DTI_EA_East;Chandman_IA_3cBCE_3cBCE;Venosa_7c	0.643392	2.00406e-06	0.07	0.343	0.587	NA	0.031	0.055	0.031	NA	YES
RK_Unrel_Avar	RKC014.A0101.ssMod	DTI_EA_East;Chandman_IA_3cBCE_3cBCE;Lon_P_south_6c	0.474387	1.27502e-06	0.106	0.305	0.59	NA	0.032	0.056	0.031	NA	YES
RK_Unrel_Avar	RKC014.A0101.ssMod	DTI_EA_East;Konyr_Tobe_3c;Sarm_P_DTI_4-5c	0.000791144	2.59461e-06	0.18	0.032	0.788	NA	0.018	0.089	0.082	NA	NO
RK_Unrel_Avar	RKC014.A0101.ssMod	DTI_EA_East;Konyr_Tobe_3c;Sarm_P_TT_4-5c	0.00201834	1.57652e-06	0.185	0.201	0.613	NA	0.018	0.066	0.058	NA	NO
RK_Unrel_Avar	RKC014.A0101.ssMod	DTI_EA_East;Konyr_Tobe_3c;Lon_P_north_6c	1.16421e-08	2.56689e-06	0.202	0.249	0.549	NA	0.02	0.076	0.064	NA	NO
RK_Unrel_Avar	RKC014.A0101.ssMod	DTI_EA_East;Konyr_Tobe_3c;Venosa_7c	0.03701	5.9051e-06	0.182	0.295	0.523	NA	0.018	0.06	0.051	NA	NO
RK_Unrel_Avar	RKC014.A0101.ssMod	DTI_EA_East;Konyr_Tobe_3c;Lon_P_south_6c	0.202792	3.93516e-06	0.199	0.278	0.523	NA	0.018	0.055	0.046	NA	YES
RK_Unrel_Avar	RKC014.A0101.ssMod	DTI_EA_East;North_Caucasus_7-11c;Sarm_P_DTI_4-5c	0.0109132	9.31739e-07	0.165	0.376	0.459	NA	0.017	0.116	0.111	NA	NO
RK_Unrel_Avar	RKC014.A0101.ssMod	DTI_EA_East;North_Caucasus_7-11c;Sarm_P_TT_4-5c	0.182008	1.53893e-06	0.176	0.441	0.384	NA	0.017	0.088	0.081	NA	YES
RK_Unrel_Avar	RKC014.A0101.ssMod	DTI_EA_East;North_Caucasus_7-11c;Lon_P_north_6c	0.0165781	1.47696e-06	0.177	0.54	0.283	NA	0.018	0.077	0.068	NA	NO
RK_Unrel_Avar	RKC014.A0101.ssMod	DTI_EA_East;North_Caucasus_7-11c;Venosa_7c	0.0207077	5.01882e-06	0.184	0.502	0.314	NA	0.019	0.109	0.098	NA	NO
RK_Unrel_Avar	RKC014.A0101.ssMod	DTI_EA_East;North_Caucasus_7-11c;Lon_P_south_6c	0.129402	3.94767e-06	0.199	0.447	0.354	NA	0.019	0.095	0.084	NA	YES
RK_Unrel_Avar	RKC014.A0101.ssMod	DTI_EA_East;Venosa_7c;Sarm_P_DTI_4-5c	0.222967	7.57041e-07	0.197	0.33	0.473	NA	0.016	0.078	0.083	NA	YES
RK_Unrel_Avar	RKC014.A0101.ssMod	DTI_EA_East;Venosa_7c;Sarm_P_TT_4-5c	0.00668032	2.5782e-06	0.218	0.364	0.419	NA	0.015	0.087	0.09	NA	NO
RK_Unrel_Avar	RKC014.A0101.ssMod	DTI_EA_East;Venosa_7c;Lon_P_north_6c	0.0154909	2.12954e-06	0.228	0.453	0.319	NA	0.014	0.062	0.062	NA	NO
RK_Unrel_Avar	RKC014.A0101.ssMod	DTI_EA_East;Venosa_7c;Lon_P_south_6c	0.00166367	5.28175e-06	0.321	-2.366	3.045	NA	0.065	2.202	2.141	NA	NO
RK_Unrel_Avar	RKC014.A0101.ssMod	DTI_EA_East;Lon_P_south_6c;Sarm_P_DTI_4-5c	0.124763	7.61248e-07	0.21	0.327	0.463	NA	0.017	0.088	0.096	NA	YES
RK_Unrel_Avar	RKC014.A0101.ssMod	DTI_EA_East;Lon_P_south_6c;Sarm_P_TT_4-5c	0.00249047	2.34791e-06	0.232	0.388	0.381	NA	0.016	0.107	0.113	NA	NO
RK_Unrel_Avar	RKC014.A0101.ssMod	DTI_EA_East;Lon_P_south_6c;Lon_P_north_6c	0.0039134	1.90468e-06	0.245	0.48	0.275	NA	0.014	0.07	0.071	NA	NO
RK_Unrel_Avar	RKC014.A0101.ssMod	DTI_EA_East;Lon_P_south_6c;Venosa_7c	0.00166367	5.28175e-06	0.321	3.045	-2.366	NA	0.065	2.141	2.202	NA	NO
RK_Unrel_Avar	RKC022.A0101.ssMod	DTI_EA_East;Chandman_IA_3cBCE_3cBCE;Sarm_P_DTI_4-5c	0.0869174	3.64308e-06	0.342	-0.251	0.909	NA	0.04	0.085	0.052	NA	YES
RK_Unrel_Avar	RKC022.A0101.ssMod	DTI_EA_East;Chandman_IA_3cBCE_3cBCE;Sarm_P_TT_4-5c	0.00231222	2.23149e-06	0.289	-0.059	0.77	NA	0.035	0.07	0.042	NA	NO
RK_Unrel_Avar	RKC022.A0101.ssMod	DTI_EA_East;Chandman_IA_3cBCE_3cBCE;Lon_P_north_6c	3.65849e-05	6.31741e-06	0.372	-0.169	0.797	NA	0.039	0.078	0.045	NA	NO
RK_Unrel_Avar	RKC022.A0101.ssMod	DTI_EA_East;Chandman_IA_3cBCE_3cBCE;Venosa_7c	0.0267409	1.0567e-06	0.147	0.269	0.584	NA	0.032	0.053	0.03	NA	NO
RK_Unrel_Avar	RKC022.A0101.ssMod	DTI_EA_East;Chandman_IA_3cBCE_3cBCE;Lon_P_south_6c	0.0267932	7.88979e-07	0.184	0.234	0.582	NA	0.033	0.056	0.031	NA	NO
RK_Unrel_Avar	RKC022.A0101.ssMod	DTI_EA_East;Konyr_Tobe_3c;Sarm_P_DTI_4-5c	0.000835683	5.61803e-06	0.239	-0.035	0.797	NA	0.02	0.086	0.078	NA	NO
RK_Unrel_Avar	RKC022.A0101.ssMod	DTI_EA_East;Konyr_Tobe_3c;Sarm_P_TT_4-5c	0.00540507	1.85115e-06	0.243	0.13	0.627	NA	0.02	0.068	0.059	NA	NO
RK_Unrel_Avar	RKC022.A0101.ssMod	DTI_EA_East;Konyr_Tobe_3c;Lon_P_north_6c	3.6221e-06	5.46271e-06	0.271	0.115	0.614	NA	0.022	0.075	0.062	NA	NO
RK_Unrel_Avar	RKC022.A0101.ssMod	DTI_EA_East;Konyr_Tobe_3c;Venosa_7c	0.00626707	2.45752e-06	0.233	0.253	0.515	NA	0.019	0.057	0.048	NA	NO
RK_Unrel_Avar	RKC022.A0101.ssMod	DTI_EA_East;Konyr_Tobe_3c;Lon_P_south_6c	0.0679832	8.97677e-07	0.248	0.247	0.505	NA	0.02	0.057	0.047	NA	YES
RK_Unrel_Avar	RKC022.A0101.ssMod	DTI_EA_East;North_Caucasus_7-11c;Sarm_P_DTI_4-5c	0.000709393	2.7779e-06	0.222	0.185	0.593	NA	0.018	0.141	0.136	NA	NO
RK_Unrel_Avar	RKC022.A0101.ssMod	DTI_EA_East;North_Caucasus_7-11c;Sarm_P_TT_4-5c	0.0433242	7.75766e-07	0.236	0.297	0.467	NA	0.018	0.089	0.083	NA	NO
RK_Unrel_Avar	RKC022.A0101.ssMod	DTI_EA_East;North_Caucasus_7-11c;Lon_P_north_6c	0.0063671	1.68002e-06	0.246	0.358	0.397	NA	0.019	0.082	0.073	NA	NO
RK_Unrel_Avar	RKC022.A0101.ssMod	DTI_EA_East;North_Caucasus_7-11c;Venosa_7c	0.0011814	2.24363e-06	0.238	0.411	0.351	NA	0.019	0.112	0.102	NA	NO
RK_Unrel_Avar	RKC022.A0101.ssMod	DTI_EA_East;North_Caucasus_7-11c;Lon_P_south_6c	0.0106716	1.06996e-06	0.253	0.366	0.381	NA	0.02	0.101	0.089	NA	NO
RK_Unrel_Avar	RKC022.A0101.ssMod	DTI_EA_East;Venosa_7c;Sarm_P_DTI_4-5c	0.210699	6.97206e-07	0.245	0.283	0.472	NA	0.017	0.075	0.08	NA	YES
RK_Unrel_Avar	RKC022.A0101.ssMod	DTI_EA_East;Venosa_7c;Sarm_P_TT_4-5c	0.06056	5.96386e-07	0.265	0.267	0.468	NA	0.016	0.082	0.084	NA	YES
RK_Unrel_Avar	RKC022.A0101.ssMod	DTI_EA_East;Venosa_7c;Lon_P_north_6c	0.217274	5.72853e-07	0.278	0.356	0.366	NA	0.016	0.062	0.062	NA	YES
RK_Unrel_Avar	RKC022.A0101.ssMod	DTI_EA_East;Venosa_7c;Lon_P_south_6c	0.0014577	1.65208e-05	0.404	-3.211	3.807	NA	0.095	2.754	2.663	NA	NO
RK_Unrel_Avar	RKC022.A0101.ssMod	DTI_EA_East;Lon_P_south_6c;Sarm_P_DTI_4-5c	0.102318	1.57483e-06	0.255	0.284	0.461	NA	0.018	0.084	0.092	NA	YES
RK_Unrel_Avar	RKC022.A0101.ssMod	DTI_EA_East;Lon_P_south_6c;Sarm_P_TT_4-5c	0.0135181	1.08544e-06	0.275	0.268	0.457	NA	0.017	0.104	0.11	NA	NO
RK_Unrel_Avar	RKC022.A0101.ssMod	DTI_EA_East;Lon_P_south_6c;Lon_P_north_6c	0.0384974	1.34524e-06	0.291	0.372	0.337	NA	0.016	0.072	0.073	NA	NO
RK_Unrel_Avar	RKC022.A0101.ssMod	DTI_EA_East;Lon_P_south_6c;Venosa_7c	0.0014577	1.65208e-05	0.404	3.807	-3.211	NA	0.095	2.663	2.754	NA	NO
RK_Unrel_Avar	RKC049.A0101.ssMod	DTI_EA_East;Chandman_IA_3cBCE_3cBCE;Sarm_P_DTI_4-5c	0.000546946	5.58973e-06	0.228	-0.425	1.197	NA	0.045	0.1	0.06	NA	NO
RK_Unrel_Avar	RKC049.A0101.ssMod	DTI_EA_East;Chandman_IA_3cBCE_3cBCE;Sarm_P_TT_4-5c	1.52542e-05	2.80354e-06	0.168	-0.186	1.018	NA	0.037	0.078	0.045	NA	NO
RK_Unrel_Avar	RKC049.A0101.ssMod	DTI_EA_East;Chandman_IA_3cBCE_3cBCE;Lon_P_north_6c	2.91577e-16	8.82789e-06	0.269	-0.32	1.05	NA	0.047	0.098	0.055	NA	NO
RK_Unrel_Avar	RKC049.A0101.ssMod	DTI_EA_East;Chandman_IA_3cBCE_3cBCE;Venosa_7c	0.225989	1.49995e-06	-0.011	0.234	0.778	NA	0.031	0.057	0.033	NA	YES
RK_Unrel_Avar	RKC049.A0101.ssMod	DTI_EA_East;Chandman_IA_3cBCE_3cBCE;Lon_P_south_6c	0.34028	5.51607e-07	0.029	0.194	0.777	NA	0.032	0.059	0.033	NA	YES
RK_Unrel_Avar	RKC049.A0101.ssMod	DTI_EA_East;Konyr_Tobe_3c;Sarm_P_DTI_4-5c	2.60575e-08	1.22302e-05	0.068	-0.17	1.101	NA	0.019	0.105	0.095	NA	NO
RK_Unrel_Avar	RKC049.A0101.ssMod	DTI_EA_East;Konyr_Tobe_3c;Sarm_P_TT_4-5c	6.94861e-07	4.073e-06	0.078	0.049	0.873	NA	0.018	0.074	0.064	NA	NO
RK_Unrel_Avar	RKC049.A0101.ssMod	DTI_EA_East;Konyr_Tobe_3c;Lon_P_north_6c	9.04687e-19	9.63973e-06	0.092	0.164	0.744	NA	0.021	0.084	0.07	NA	NO
RK_Unrel_Avar	RKC049.A0101.ssMod	DTI_EA_East;Konyr_Tobe_3c;Venosa_7c	0.0200716	3.72611e-06	0.073	0.16	0.768	NA	0.017	0.057	0.049	NA	NO
RK_Unrel_Avar	RKC049.A0101.ssMod	DTI_EA_East;Konyr_Tobe_3c;Lon_P_south_6c	0.250659	1.2524e-06	0.091	0.166	0.742	NA	0.018	0.056	0.046	NA	YES
RK_Unrel_Avar	RKC049.A0101.ssMod	DTI_EA_East;North_Caucasus_7-11c;Sarm_P_DTI_4-5c	2.56198e-08	4.86733e-06	0.032	0.339	0.63	NA	0.017	0.174	0.167	NA	NO
RK_Unrel_Avar	RKC049.A0101.ssMod	DTI_EA_East;North_Caucasus_7-11c;Sarm_P_TT_4-5c	8.67416e-05	2.23908e-06	0.051	0.368	0.581	NA	0.017	0.106	0.098	NA	NO
RK_Unrel_Avar	RKC049.A0101.ssMod	DTI_EA_East;North_Caucasus_7-11c;Lon_P_north_6c	7.73281e-09	3.56332e-06	0.044	0.626	0.33	NA	0.018	0.094	0.084	NA	NO
RK_Unrel_Avar	RKC049.A0101.ssMod	DTI_EA_East;North_Caucasus_7-11c;Venosa_7c	0.0131228	3.7132e-06	0.074	0.248	0.679	NA	0.017	0.103	0.093	NA	NO
RK_Unrel_Avar	RKC049.A0101.ssMod	DTI_EA_East;North_Caucasus_7-11c;Lon_P_south_6c	0.194003	1.34429e-06	0.091	0.251	0.658	NA	0.018	0.094	0.083	NA	YES
RK_Unrel_Avar	RKC049.A0101.ssMod	DTI_EA_East;Venosa_7c;Sarm_P_DTI_4-5c	0.356651	3.60793e-07	0.073	0.549	0.379	NA	0.015	0.077	0.081	NA	YES
RK_Unrel_Avar	RKC049.A0101.ssMod	DTI_EA_East;Venosa_7c;Sarm_P_TT_4-5c	0.188531	7.69226e-07	0.087	0.525	0.388	NA	0.014	0.087	0.089	NA	YES
RK_Unrel_Avar	RKC049.A0101.ssMod	DTI_EA_East;Venosa_7c;Lon_P_north_6c	0.119909	9.25517e-07	0.097	0.641	0.262	NA	0.013	0.064	0.064	NA	YES
RK_Unrel_Avar	RKC049.A0101.ssMod	DTI_EA_East;Venosa_7c;Lon_P_south_6c	0.0224498	1.43578e-06	0.147	-0.866	1.719	NA	0.045	1.523	1.482	NA	NO
RK_Unrel_Avar	RKC049.A0101.ssMod	DTI_EA_East;Lon_P_south_6c;Sarm_P_DTI_4-5c	0.210894	5.88858e-07	0.094	0.58	0.326	NA	0.016	0.085	0.093	NA	YES
RK_Unrel_Avar	RKC049.A0101.ssMod	DTI_EA_East;Lon_P_south_6c;Sarm_P_TT_4-5c	0.0878958	6.40774e-07	0.107	0.578	0.314	NA	0.014	0.105	0.11	NA	YES
RK_Unrel_Avar	RKC049.A0101.ssMod	DTI_EA_East;Lon_P_south_6c;Lon_P_north_6c	0.0393525	7.65143e-07	0.118	0.7	0.182	NA	0.013	0.072	0.073	NA	NO
RK_Unrel_Avar	RKC049.A0101.ssMod	DTI_EA_East;Lon_P_south_6c;Venosa_7c	0.0224498	1.43578e-06	0.147	1.719	-0.866	NA	0.045	1.482	1.523	NA	NO
RK_Unrel_Avar	RKF006.A0101.ssMod	DTI_EA_East;Chandman_IA_3cBCE_3cBCE;Sarm_P_DTI_4-5c	0.115991	3.12608e-06	0.411	-0.324	0.913	NA	0.041	0.087	0.053	NA	YES
RK_Unrel_Avar	RKF006.A0101.ssMod	DTI_EA_East;Chandman_IA_3cBCE_3cBCE;Sarm_P_TT_4-5c	0.000826534	2.16442e-06	0.378	-0.155	0.777	NA	0.037	0.074	0.044	NA	NO
RK_Unrel_Avar	RKF006.A0101.ssMod	DTI_EA_East;Chandman_IA_3cBCE_3cBCE;Lon_P_north_6c	4.08863e-08	5.07698e-06	0.468	-0.287	0.819	NA	0.042	0.085	0.049	NA	NO
RK_Unrel_Avar	RKF006.A0101.ssMod	DTI_EA_East;Chandman_IA_3cBCE_3cBCE;Venosa_7c	0.098577	1.22259e-06	0.231	0.171	0.598	NA	0.032	0.055	0.031	NA	YES
RK_Unrel_Avar	RKF006.A0101.ssMod	DTI_EA_East;Chandman_IA_3cBCE_3cBCE;Lon_P_south_6c	0.0860382	9.37573e-07	0.273	0.129	0.598	NA	0.034	0.058	0.033	NA	YES
RK_Unrel_Avar	RKF006.A0101.ssMod	DTI_EA_East;Konyr_Tobe_3c;Sarm_P_DTI_4-5c	0.000195383	6.50357e-06	0.279	-0.085	0.806	NA	0.021	0.083	0.075	NA	NO
RK_Unrel_Avar	RKF006.A0101.ssMod	DTI_EA_East;Konyr_Tobe_3c;Sarm_P_TT_4-5c	0.000154914	2.73659e-06	0.292	0.075	0.633	NA	0.02	0.067	0.058	NA	NO
RK_Unrel_Avar	RKF006.A0101.ssMod	DTI_EA_East;Konyr_Tobe_3c;Lon_P_north_6c	1.68405e-10	5.74937e-06	0.312	0.11	0.579	NA	0.022	0.075	0.062	NA	NO
RK_Unrel_Avar	RKF006.A0101.ssMod	DTI_EA_East;Konyr_Tobe_3c;Venosa_7c	0.0664391	2.14853e-06	0.283	0.158	0.559	NA	0.02	0.056	0.048	NA	YES
RK_Unrel_Avar	RKF006.A0101.ssMod	DTI_EA_East;Konyr_Tobe_3c;Lon_P_south_6c	0.181897	1.18168e-06	0.302	0.152	0.547	NA	0.02	0.057	0.047	NA	YES
RK_Unrel_Avar	RKF006.A0101.ssMod	DTI_EA_East;North_Caucasus_7-11c;Sarm_P_DTI_4-5c	0.000148192	2.62489e-06	0.253	0.27	0.477	NA	0.019	0.138	0.133	NA	NO
RK_Unrel_Avar	RKF006.A0101.ssMod	DTI_EA_East;North_Caucasus_7-11c;Sarm_P_TT_4-5c	0.0108229	1.37906e-06	0.267	0.342	0.391	NA	0.02	0.097	0.089	NA	NO
RK_Unrel_Avar	RKF006.A0101.ssMod	DTI_EA_East;North_Caucasus_7-11c;Lon_P_north_6c	0.000215282	1.86423e-06	0.264	0.488	0.247	NA	0.02	0.083	0.074	NA	NO
RK_Unrel_Avar	RKF006.A0101.ssMod	DTI_EA_East;North_Caucasus_7-11c;Venosa_7c	0.0787503	1.71451e-06	0.282	0.279	0.439	NA	0.021	0.106	0.095	NA	YES
RK_Unrel_Avar	RKF006.A0101.ssMod	DTI_EA_East;North_Caucasus_7-11c;Lon_P_south_6c	0.217461	1.03313e-06	0.296	0.268	0.435	NA	0.022	0.101	0.088	NA	YES
RK_Unrel_Avar	RKF006.A0101.ssMod	DTI_EA_East;Venosa_7c;Sarm_P_DTI_4-5c	0.423879	3.84397e-07	0.288	0.374	0.339	NA	0.018	0.075	0.08	NA	YES
RK_Unrel_Avar	RKF006.A0101.ssMod	DTI_EA_East;Venosa_7c;Sarm_P_TT_4-5c	0.153421	7.87011e-07	0.304	0.404	0.293	NA	0.016	0.081	0.083	NA	YES
RK_Unrel_Avar	RKF006.A0101.ssMod	DTI_EA_East;Venosa_7c;Lon_P_north_6c	0.201031	6.38751e-07	0.31	0.455	0.235	NA	0.016	0.06	0.059	NA	YES
RK_Unrel_Avar	RKF006.A0101.ssMod	DTI_EA_East;Venosa_7c;Lon_P_south_6c	0.000456524	2.98837e-06	0.37	-1.276	1.906	NA	0.146	5.339	5.195	NA	NO
RK_Unrel_Avar	RKF006.A0101.ssMod	DTI_EA_East;Lon_P_south_6c;Sarm_P_DTI_4-5c	0.186172	6.83796e-07	0.305	0.398	0.296	NA	0.019	0.086	0.095	NA	YES
RK_Unrel_Avar	RKF006.A0101.ssMod	DTI_EA_East;Lon_P_south_6c;Sarm_P_TT_4-5c	0.0455753	9.03612e-07	0.32	0.453	0.226	NA	0.017	0.103	0.108	NA	NO
RK_Unrel_Avar	RKF006.A0101.ssMod	DTI_EA_East;Lon_P_south_6c;Lon_P_north_6c	0.0518383	8.09843e-07	0.327	0.49	0.182	NA	0.016	0.068	0.07	NA	YES
RK_Unrel_Avar	RKF006.A0101.ssMod	DTI_EA_East;Lon_P_south_6c;Venosa_7c	0.000456524	2.98837e-06	0.37	1.906	-1.276	NA	0.146	5.195	5.339	NA	NO
RK_Unrel_Avar	RKF021.A0101.ssMod	DTI_EA_East;Chandman_IA_3cBCE_3cBCE;Sarm_P_DTI_4-5c	0.00169418	2.93914e-06	0.439	-0.173	0.734	NA	0.044	0.097	0.061	NA	NO
RK_Unrel_Avar	RKF021.A0101.ssMod	DTI_EA_East;Chandman_IA_3cBCE_3cBCE;Sarm_P_TT_4-5c	0.000411054	1.98949e-06	0.407	-0.024	0.617	NA	0.039	0.077	0.047	NA	NO
RK_Unrel_Avar	RKF021.A0101.ssMod	DTI_EA_East;Chandman_IA_3cBCE_3cBCE;Lon_P_north_6c	2.01263e-08	5.02906e-06	0.454	-0.069	0.615	NA	0.044	0.089	0.052	NA	NO
RK_Unrel_Avar	RKF021.A0101.ssMod	DTI_EA_East;Chandman_IA_3cBCE_3cBCE;Venosa_7c	0.311236	8.33801e-07	0.303	0.218	0.479	NA	0.033	0.056	0.033	NA	YES
RK_Unrel_Avar	RKF021.A0101.ssMod	DTI_EA_East;Chandman_IA_3cBCE_3cBCE;Lon_P_south_6c	0.207635	6.28557e-07	0.332	0.185	0.483	NA	0.035	0.06	0.035	NA	YES
RK_Unrel_Avar	RKF021.A0101.ssMod	DTI_EA_East;Konyr_Tobe_3c;Sarm_P_DTI_4-5c	0.000204598	3.18726e-06	0.354	0.103	0.542	NA	0.021	0.086	0.081	NA	NO
RK_Unrel_Avar	RKF021.A0101.ssMod	DTI_EA_East;Konyr_Tobe_3c;Sarm_P_TT_4-5c	0.00348088	1.68883e-06	0.369	0.175	0.456	NA	0.021	0.068	0.061	NA	NO
RK_Unrel_Avar	RKF021.A0101.ssMod	DTI_EA_East;Konyr_Tobe_3c;Lon_P_north_6c	9.44939e-07	3.44359e-06	0.377	0.24	0.383	NA	0.021	0.073	0.063	NA	NO
RK_Unrel_Avar	RKF021.A0101.ssMod	DTI_EA_East;Konyr_Tobe_3c;Venosa_7c	0.209049	1.73959e-06	0.372	0.207	0.421	NA	0.021	0.057	0.05	NA	YES
RK_Unrel_Avar	RKF021.A0101.ssMod	DTI_EA_East;Konyr_Tobe_3c;Lon_P_south_6c	0.359388	8.7066e-07	0.383	0.199	0.418	NA	0.021	0.057	0.049	NA	YES
RK_Unrel_Avar	RKF021.A0101.ssMod	DTI_EA_East;North_Caucasus_7-11c;Sarm_P_DTI_4-5c	0.00839195	1.17517e-06	0.352	0.379	0.269	NA	0.02	0.105	0.103	NA	NO
RK_Unrel_Avar	RKF021.A0101.ssMod	DTI_EA_East;North_Caucasus_7-11c;Sarm_P_TT_4-5c	0.111447	8.38355e-07	0.363	0.371	0.266	NA	0.02	0.089	0.083	NA	YES
RK_Unrel_Avar	RKF021.A0101.ssMod	DTI_EA_East;North_Caucasus_7-11c;Lon_P_north_6c	0.0170412	1.11138e-06	0.364	0.454	0.182	NA	0.02	0.076	0.069	NA	NO
RK_Unrel_Avar	RKF021.A0101.ssMod	DTI_EA_East;North_Caucasus_7-11c;Venosa_7c	0.147986	1.46987e-06	0.369	0.373	0.258	NA	0.021	0.111	0.1	NA	YES
RK_Unrel_Avar	RKF021.A0101.ssMod	DTI_EA_East;North_Caucasus_7-11c;Lon_P_south_6c	0.241328	8.88281e-07	0.381	0.328	0.291	NA	0.022	0.104	0.092	NA	YES
RK_Unrel_Avar	RKF021.A0101.ssMod	DTI_EA_East;Venosa_7c;Sarm_P_DTI_4-5c	0.10369	5.42435e-07	0.381	0.328	0.291	NA	0.02	0.073	0.079	NA	YES
RK_Unrel_Avar	RKF021.A0101.ssMod	DTI_EA_East;Venosa_7c;Sarm_P_TT_4-5c	0.04541	8.8012e-07	0.397	0.338	0.265	NA	0.018	0.081	0.083	NA	NO
RK_Unrel_Avar	RKF021.A0101.ssMod	DTI_EA_East;Venosa_7c;Lon_P_north_6c	0.0493966	8.05592e-07	0.402	0.401	0.197	NA	0.018	0.061	0.06	NA	NO
RK_Unrel_Avar	RKF021.A0101.ssMod	DTI_EA_East;Venosa_7c;Lon_P_south_6c	0.00110354	2.2339e-06	0.457	-1.342	1.885	NA	0.166	5.621	5.456	NA	NO
RK_Unrel_Avar	RKF021.A0101.ssMod	DTI_EA_East;Lon_P_south_6c;Sarm_P_DTI_4-5c	0.0771398	6.36334e-07	0.394	0.347	0.26	NA	0.021	0.087	0.096	NA	YES
RK_Unrel_Avar	RKF021.A0101.ssMod	DTI_EA_East;Lon_P_south_6c;Sarm_P_TT_4-5c	0.0309972	7.64639e-07	0.408	0.373	0.22	NA	0.019	0.104	0.11	NA	NO
RK_Unrel_Avar	RKF021.A0101.ssMod	DTI_EA_East;Lon_P_south_6c;Lon_P_north_6c	0.0190957	7.91117e-07	0.414	0.439	0.147	NA	0.018	0.072	0.073	NA	NO
RK_Unrel_Avar	RKF021.A0101.ssMod	DTI_EA_East;Lon_P_south_6c;Venosa_7c	0.00110354	2.2339e-06	0.457	1.885	-1.342	NA	0.166	5.456	5.621	NA	NO
RK_Unrel_Avar	RKF044.A0101.ssMod	DTI_EA_East;Chandman_IA_3cBCE_3cBCE;Sarm_P_DTI_4-5c	0.00465835	1.05474e-05	0.894	-0.037	0.143	NA	0.038	0.075	0.045	NA	NO
RK_Unrel_Avar	RKF044.A0101.ssMod	DTI_EA_East;Chandman_IA_3cBCE_3cBCE;Sarm_P_TT_4-5c	0.00241055	1.15416e-05	0.884	0.002	0.114	NA	0.036	0.065	0.037	NA	NO
RK_Unrel_Avar	RKF044.A0101.ssMod	DTI_EA_East;Chandman_IA_3cBCE_3cBCE;Lon_P_north_6c	0.00472899	1.08042e-05	0.907	-0.041	0.134	NA	0.04	0.074	0.041	NA	NO
RK_Unrel_Avar	RKF044.A0101.ssMod	DTI_EA_East;Chandman_IA_3cBCE_3cBCE;Venosa_7c	0.000769923	1.08501e-05	0.85	0.094	0.056	NA	0.032	0.05	0.027	NA	NO
RK_Unrel_Avar	RKF044.A0101.ssMod	DTI_EA_East;Chandman_IA_3cBCE_3cBCE;Lon_P_south_6c	0.000752545	1.16694e-05	0.86	0.073	0.067	NA	0.033	0.051	0.027	NA	NO
RK_Unrel_Avar	RKF044.A0101.ssMod	DTI_EA_East;Konyr_Tobe_3c;Sarm_P_DTI_4-5c	0.00873414	7.76776e-06	0.899	-0.122	0.223	NA	0.02	0.071	0.065	NA	NO
RK_Unrel_Avar	RKF044.A0101.ssMod	DTI_EA_East;Konyr_Tobe_3c;Sarm_P_TT_4-5c	0.00461453	1.03769e-05	0.9	-0.067	0.167	NA	0.02	0.057	0.05	NA	NO
RK_Unrel_Avar	RKF044.A0101.ssMod	DTI_EA_East;Konyr_Tobe_3c;Lon_P_north_6c	0.00490028	8.71867e-06	0.908	-0.088	0.18	NA	0.02	0.06	0.05	NA	NO
RK_Unrel_Avar	RKF044.A0101.ssMod	DTI_EA_East;Konyr_Tobe_3c;Venosa_7c	0.000314425	1.25969e-05	0.894	0.032	0.074	NA	0.02	0.049	0.041	NA	NO
RK_Unrel_Avar	RKF044.A0101.ssMod	DTI_EA_East;Konyr_Tobe_3c;Lon_P_south_6c	0.000476336	1.28073e-05	0.898	0.01	0.092	NA	0.02	0.05	0.04	NA	NO
RK_Unrel_Avar	RKF044.A0101.ssMod	DTI_EA_East;North_Caucasus_7-11c;Sarm_P_DTI_4-5c	0.00985479	6.69648e-06	0.889	-0.178	0.29	NA	0.018	0.108	0.106	NA	NO
RK_Unrel_Avar	RKF044.A0101.ssMod	DTI_EA_East;North_Caucasus_7-11c;Sarm_P_TT_4-5c	0.00385515	9.76248e-06	0.897	-0.105	0.208	NA	0.018	0.08	0.074	NA	NO
RK_Unrel_Avar	RKF044.A0101.ssMod	DTI_EA_East;North_Caucasus_7-11c;Lon_P_north_6c	0.00162108	9.0232e-06	0.895	-0.068	0.173	NA	0.018	0.067	0.061	NA	NO
RK_Unrel_Avar	RKF044.A0101.ssMod	DTI_EA_East;North_Caucasus_7-11c;Venosa_7c	0.000317824	1.20182e-05	0.892	0.071	0.037	NA	0.021	0.092	0.08	NA	NO
RK_Unrel_Avar	RKF044.A0101.ssMod	DTI_EA_East;North_Caucasus_7-11c;Lon_P_south_6c	0.000394096	1.25446e-05	0.902	-0.002	0.1	NA	0.021	0.087	0.075	NA	NO
RK_Unrel_Avar	RKF044.A0101.ssMod	DTI_EA_East;Venosa_7c;Sarm_P_DTI_4-5c	0.0116673	7.42354e-06	0.872	-0.099	0.227	NA	0.019	0.066	0.075	NA	NO
RK_Unrel_Avar	RKF044.A0101.ssMod	DTI_EA_East;Venosa_7c;Sarm_P_TT_4-5c	0.0111434	8.7651e-06	0.881	-0.122	0.241	NA	0.017	0.072	0.077	NA	NO
RK_Unrel_Avar	RKF044.A0101.ssMod	DTI_EA_East;Venosa_7c;Lon_P_north_6c	0.00587436	8.58643e-06	0.886	-0.057	0.17	NA	0.016	0.054	0.056	NA	NO
RK_Unrel_Avar	RKF044.A0101.ssMod	DTI_EA_East;Venosa_7c;Lon_P_south_6c	0.000625927	8.80824e-06	0.912	-0.681	0.769	NA	0.022	0.657	0.643	NA	NO
RK_Unrel_Avar	RKF044.A0101.ssMod	DTI_EA_East;Lon_P_south_6c;Sarm_P_DTI_4-5c	0.00607374	8.93438e-06	0.871	-0.075	0.204	NA	0.02	0.073	0.084	NA	NO
RK_Unrel_Avar	RKF044.A0101.ssMod	DTI_EA_East;Lon_P_south_6c;Sarm_P_TT_4-5c	0.00508556	1.02409e-05	0.878	-0.109	0.232	NA	0.018	0.085	0.093	NA	NO
RK_Unrel_Avar	RKF044.A0101.ssMod	DTI_EA_East;Lon_P_south_6c;Lon_P_north_6c	0.00294363	9.74127e-06	0.885	-0.042	0.157	NA	0.016	0.059	0.063	NA	NO
RK_Unrel_Avar	RKF044.A0101.ssMod	DTI_EA_East;Lon_P_south_6c;Venosa_7c	0.000625927	8.80824e-06	0.912	0.769	-0.681	NA	0.022	0.643	0.657	NA	NO
RK_Unrel_Avar	RKF045.A0101.ssMod	DTI_EA_East;Chandman_IA_3cBCE_3cBCE;Sarm_P_DTI_4-5c	0.0534423	1.03521e-06	0.394	-0.469	1.074	NA	0.046	0.099	0.061	NA	YES
RK_Unrel_Avar	RKF045.A0101.ssMod	DTI_EA_East;Chandman_IA_3cBCE_3cBCE;Sarm_P_TT_4-5c	0.000437728	2.87003e-06	0.35	-0.26	0.911	NA	0.041	0.083	0.049	NA	NO
RK_Unrel_Avar	RKF045.A0101.ssMod	DTI_EA_East;Chandman_IA_3cBCE_3cBCE;Lon_P_north_6c	2.06229e-10	2.88793e-06	0.451	-0.408	0.957	NA	0.051	0.103	0.058	NA	NO
RK_Unrel_Avar	RKF045.A0101.ssMod	DTI_EA_East;Chandman_IA_3cBCE_3cBCE;Venosa_7c	0.00253009	6.6992e-06	0.173	0.16	0.668	NA	0.034	0.06	0.034	NA	NO
RK_Unrel_Avar	RKF045.A0101.ssMod	DTI_EA_East;Chandman_IA_3cBCE_3cBCE;Lon_P_south_6c	0.0710111	4.56822e-06	0.212	0.118	0.67	NA	0.035	0.062	0.035	NA	YES
RK_Unrel_Avar	RKF045.A0101.ssMod	DTI_EA_East;Konyr_Tobe_3c;Sarm_P_DTI_4-5c	3.4727e-05	4.92751e-06	0.23	-0.303	1.072	NA	0.023	0.107	0.098	NA	NO
RK_Unrel_Avar	RKF045.A0101.ssMod	DTI_EA_East;Konyr_Tobe_3c;Sarm_P_TT_4-5c	5.42992e-06	2.79136e-06	0.241	-0.057	0.816	NA	0.022	0.087	0.076	NA	NO
RK_Unrel_Avar	RKF045.A0101.ssMod	DTI_EA_East;Konyr_Tobe_3c;Lon_P_north_6c	6.15914e-15	4.57609e-06	0.246	0.079	0.675	NA	0.025	0.105	0.088	NA	NO
RK_Unrel_Avar	RKF045.A0101.ssMod	DTI_EA_East;Konyr_Tobe_3c;Venosa_7c	0.000293493	9.26342e-06	0.234	0.081	0.685	NA	0.022	0.069	0.058	NA	NO
RK_Unrel_Avar	RKF045.A0101.ssMod	DTI_EA_East;Konyr_Tobe_3c;Lon_P_south_6c	0.0329485	6.18206e-06	0.254	0.073	0.673	NA	0.022	0.066	0.054	NA	NO
RK_Unrel_Avar	RKF045.A0101.ssMod	DTI_EA_East;North_Caucasus_7-11c;Sarm_P_DTI_4-5c	5.76017e-08	3.05977e-06	0.191	0.209	0.6	NA	0.019	0.181	0.178	NA	NO
RK_Unrel_Avar	RKF045.A0101.ssMod	DTI_EA_East;North_Caucasus_7-11c;Sarm_P_TT_4-5c	4.42618e-05	3.6831e-06	0.209	0.297	0.495	NA	0.019	0.112	0.105	NA	NO
RK_Unrel_Avar	RKF045.A0101.ssMod	DTI_EA_East;North_Caucasus_7-11c;Lon_P_north_6c	3.75024e-08	4.55793e-06	0.202	0.514	0.283	NA	0.02	0.093	0.086	NA	NO
RK_Unrel_Avar	RKF045.A0101.ssMod	DTI_EA_East;North_Caucasus_7-11c;Venosa_7c	0.000305174	8.8724e-06	0.235	0.135	0.629	NA	0.022	0.14	0.128	NA	NO
RK_Unrel_Avar	RKF045.A0101.ssMod	DTI_EA_East;North_Caucasus_7-11c;Lon_P_south_6c	0.0438141	5.87929e-06	0.254	0.114	0.632	NA	0.022	0.113	0.099	NA	NO
RK_Unrel_Avar	RKF045.A0101.ssMod	DTI_EA_East;Venosa_7c;Sarm_P_DTI_4-5c	0.0334454	2.87368e-06	0.222	0.447	0.331	NA	0.019	0.079	0.085	NA	NO
RK_Unrel_Avar	RKF045.A0101.ssMod	DTI_EA_East;Venosa_7c;Sarm_P_TT_4-5c	0.0182937	4.78064e-06	0.236	0.44	0.324	NA	0.017	0.086	0.089	NA	NO
RK_Unrel_Avar	RKF045.A0101.ssMod	DTI_EA_East;Venosa_7c;Lon_P_north_6c	0.0110304	4.71324e-06	0.243	0.521	0.236	NA	0.017	0.063	0.063	NA	NO
RK_Unrel_Avar	RKF045.A0101.ssMod	DTI_EA_East;Venosa_7c;Lon_P_south_6c	0.0126508	4.281e-06	0.284	-0.652	1.368	NA	0.025	0.625	0.608	NA	NO
RK_Unrel_Avar	RKF045.A0101.ssMod	DTI_EA_East;Lon_P_south_6c;Sarm_P_DTI_4-5c	0.129898	2.38162e-06	0.243	0.506	0.251	NA	0.02	0.087	0.096	NA	YES
RK_Unrel_Avar	RKF045.A0101.ssMod	DTI_EA_East;Lon_P_south_6c;Sarm_P_TT_4-5c	0.0485992	4.17995e-06	0.258	0.539	0.203	NA	0.018	0.11	0.116	NA	NO
RK_Unrel_Avar	RKF045.A0101.ssMod	DTI_EA_East;Lon_P_south_6c;Lon_P_north_6c	0.0339037	4.09827e-06	0.263	0.594	0.143	NA	0.017	0.073	0.075	NA	NO
RK_Unrel_Avar	RKF045.A0101.ssMod	DTI_EA_East;Lon_P_south_6c;Venosa_7c	0.0126508	4.281e-06	0.284	1.368	-0.652	NA	0.025	0.608	0.625	NA	NO
RK_Unrel_Avar	RKF054.A0101.ssMod	DTI_EA_East;Chandman_IA_3cBCE_3cBCE;Sarm_P_DTI_4-5c	0.00740655	1.82081e-06	0.142	-0.525	1.383	NA	0.045	0.102	0.061	NA	NO
RK_Unrel_Avar	RKF054.A0101.ssMod	DTI_EA_East;Chandman_IA_3cBCE_3cBCE;Sarm_P_TT_4-5c	5.43684e-07	3.31309e-06	0.087	-0.267	1.18	NA	0.037	0.08	0.046	NA	NO
RK_Unrel_Avar	RKF054.A0101.ssMod	DTI_EA_East;Chandman_IA_3cBCE_3cBCE;Lon_P_north_6c	9.651e-16	4.71421e-06	0.215	-0.474	1.26	NA	0.047	0.1	0.055	NA	NO
RK_Unrel_Avar	RKF054.A0101.ssMod	DTI_EA_East;Chandman_IA_3cBCE_3cBCE;Venosa_7c	0.00229795	8.32379e-06	-0.132	0.258	0.874	NA	0.03	0.058	0.032	NA	NO
RK_Unrel_Avar	RKF054.A0101.ssMod	DTI_EA_East;Chandman_IA_3cBCE_3cBCE;Lon_P_south_6c	0.0071706	5.31909e-06	-0.061	0.163	0.899	NA	0.032	0.062	0.033	NA	NO
RK_Unrel_Avar	RKF054.A0101.ssMod	DTI_EA_East;Konyr_Tobe_3c;Sarm_P_DTI_4-5c	5.53459e-08	6.90519e-06	-0.052	-0.269	1.322	NA	0.017	0.106	0.097	NA	NO
RK_Unrel_Avar	RKF054.A0101.ssMod	DTI_EA_East;Konyr_Tobe_3c;Sarm_P_TT_4-5c	6.02356e-10	3.86537e-06	-0.031	-0.012	1.044	NA	0.016	0.083	0.071	NA	NO
RK_Unrel_Avar	RKF054.A0101.ssMod	DTI_EA_East;Konyr_Tobe_3c;Lon_P_north_6c	1.48949e-22	6.85218e-06	-0.013	0.054	0.959	NA	0.019	0.099	0.084	NA	NO
RK_Unrel_Avar	RKF054.A0101.ssMod	DTI_EA_East;Konyr_Tobe_3c;Venosa_7c	2.6463e-05	1.40261e-05	-0.039	0.168	0.871	NA	0.015	0.061	0.051	NA	NO
RK_Unrel_Avar	RKF054.A0101.ssMod	DTI_EA_East;Konyr_Tobe_3c;Lon_P_south_6c	0.00344183	7.92775e-06	-0.009	0.134	0.875	NA	0.016	0.062	0.05	NA	NO
RK_Unrel_Avar	RKF054.A0101.ssMod	DTI_EA_East;North_Caucasus_7-11c;Sarm_P_DTI_4-5c	9.98944e-10	3.9352e-06	-0.094	0.317	0.778	NA	0.014	0.18	0.173	NA	NO
RK_Unrel_Avar	RKF054.A0101.ssMod	DTI_EA_East;North_Caucasus_7-11c;Sarm_P_TT_4-5c	1.05836e-06	4.12894e-06	-0.073	0.43	0.643	NA	0.014	0.11	0.101	NA	NO
RK_Unrel_Avar	RKF054.A0101.ssMod	DTI_EA_East;North_Caucasus_7-11c;Lon_P_north_6c	1.04775e-10	5.32227e-06	-0.08	0.675	0.405	NA	0.015	0.096	0.086	NA	NO
RK_Unrel_Avar	RKF054.A0101.ssMod	DTI_EA_East;North_Caucasus_7-11c;Venosa_7c	2.50104e-05	1.2599e-05	-0.043	0.286	0.757	NA	0.017	0.12	0.107	NA	NO
RK_Unrel_Avar	RKF054.A0101.ssMod	DTI_EA_East;North_Caucasus_7-11c;Lon_P_south_6c	0.00602492	7.46098e-06	-0.018	0.25	0.768	NA	0.018	0.11	0.095	NA	NO
RK_Unrel_Avar	RKF054.A0101.ssMod	DTI_EA_East;Venosa_7c;Sarm_P_DTI_4-5c	0.088674	3.04431e-06	-0.044	0.564	0.48	NA	0.012	0.079	0.085	NA	YES
RK_Unrel_Avar	RKF054.A0101.ssMod	DTI_EA_East;Venosa_7c;Sarm_P_TT_4-5c	0.00832709	5.80311e-06	-0.021	0.579	0.442	NA	0.01	0.091	0.093	NA	NO
RK_Unrel_Avar	RKF054.A0101.ssMod	DTI_EA_East;Venosa_7c;Lon_P_north_6c	0.00939393	5.34988e-06	-0.011	0.678	0.334	NA	0.01	0.066	0.065	NA	NO
RK_Unrel_Avar	RKF054.A0101.ssMod	DTI_EA_East;Venosa_7c;Lon_P_south_6c	0.0651334	3.4933e-06	0.081	-2.096	3.015	NA	0.042	1.239	1.202	NA	YES
RK_Unrel_Avar	RKF054.A0101.ssMod	DTI_EA_East;Lon_P_south_6c;Sarm_P_DTI_4-5c	0.0445804	2.49638e-06	-0.019	0.647	0.372	NA	0.014	0.093	0.102	NA	NO
RK_Unrel_Avar	RKF054.A0101.ssMod	DTI_EA_East;Lon_P_south_6c;Sarm_P_TT_4-5c	0.00406082	4.95203e-06	0.002	0.717	0.281	NA	0.012	0.115	0.121	NA	NO
RK_Unrel_Avar	RKF054.A0101.ssMod	DTI_EA_East;Lon_P_south_6c;Lon_P_north_6c	0.0026243	4.69721e-06	0.011	0.793	0.196	NA	0.01	0.077	0.079	NA	NO
RK_Unrel_Avar	RKF054.A0101.ssMod	DTI_EA_East;Lon_P_south_6c;Venosa_7c	0.0651334	3.4933e-06	0.081	3.015	-2.096	NA	0.042	1.202	1.239	NA	YES
RK_Unrel_Avar	RKF057.A0101.ssMod	DTI_EA_East;Chandman_IA_3cBCE_3cBCE;Sarm_P_DTI_4-5c	0.000508249	5.39641e-06	0.209	-0.684	1.475	NA	0.047	0.107	0.064	NA	NO
RK_Unrel_Avar	RKF057.A0101.ssMod	DTI_EA_East;Chandman_IA_3cBCE_3cBCE;Sarm_P_TT_4-5c	1.249e-08	2.88077e-06	0.15	-0.412	1.262	NA	0.039	0.083	0.047	NA	NO
RK_Unrel_Avar	RKF057.A0101.ssMod	DTI_EA_East;Chandman_IA_3cBCE_3cBCE;Lon_P_north_6c	7.6685e-24	9.08928e-06	0.273	-0.613	1.34	NA	0.052	0.111	0.061	NA	NO
RK_Unrel_Avar	RKF057.A0101.ssMod	DTI_EA_East;Chandman_IA_3cBCE_3cBCE;Venosa_7c	0.000332258	4.58139e-06	-0.088	0.154	0.934	NA	0.03	0.06	0.034	NA	NO
RK_Unrel_Avar	RKF057.A0101.ssMod	DTI_EA_East;Chandman_IA_3cBCE_3cBCE;Lon_P_south_6c	0.0477378	1.49186e-06	-0.036	0.098	0.939	NA	0.03	0.058	0.032	NA	NO
RK_Unrel_Avar	RKF057.A0101.ssMod	DTI_EA_East;Konyr_Tobe_3c;Sarm_P_DTI_4-5c	4.94677e-12	2.0553e-05	-0.029	-0.407	1.436	NA	0.02	0.122	0.109	NA	NO
RK_Unrel_Avar	RKF057.A0101.ssMod	DTI_EA_East;Konyr_Tobe_3c;Sarm_P_TT_4-5c	2.90925e-14	6.33355e-06	-0.019	-0.097	1.116	NA	0.018	0.088	0.075	NA	NO
RK_Unrel_Avar	RKF057.A0101.ssMod	DTI_EA_East;Konyr_Tobe_3c;Lon_P_north_6c	3.41032e-34	1.42213e-05	-0.014	0.041	0.973	NA	0.022	0.116	0.097	NA	NO
RK_Unrel_Avar	RKF057.A0101.ssMod	DTI_EA_East;Konyr_Tobe_3c;Venosa_7c	4.97205e-05	6.7494e-06	-0.028	0.069	0.96	NA	0.014	0.061	0.052	NA	NO
RK_Unrel_Avar	RKF057.A0101.ssMod	DTI_EA_East;Konyr_Tobe_3c;Lon_P_south_6c	0.0430834	2.14196e-06	-0.004	0.077	0.927	NA	0.015	0.058	0.048	NA	NO
RK_Unrel_Avar	RKF057.A0101.ssMod	DTI_EA_East;North_Caucasus_7-11c;Sarm_P_DTI_4-5c	7.30844e-15	7.04379e-06	-0.098	0.471	0.626	NA	0.016	0.248	0.237	NA	NO
RK_Unrel_Avar	RKF057.A0101.ssMod	DTI_EA_East;North_Caucasus_7-11c;Sarm_P_TT_4-5c	1.35739e-10	4.22269e-06	-0.076	0.499	0.576	NA	0.015	0.123	0.114	NA	NO
RK_Unrel_Avar	RKF057.A0101.ssMod	DTI_EA_East;North_Caucasus_7-11c;Lon_P_north_6c	2.03882e-15	6.40649e-06	-0.096	0.847	0.248	NA	0.016	0.104	0.094	NA	NO
RK_Unrel_Avar	RKF057.A0101.ssMod	DTI_EA_East;North_Caucasus_7-11c;Venosa_7c	2.5354e-05	6.65476e-06	-0.027	0.098	0.929	NA	0.018	0.145	0.131	NA	NO
RK_Unrel_Avar	RKF057.A0101.ssMod	DTI_EA_East;North_Caucasus_7-11c;Lon_P_south_6c	0.0325808	2.12862e-06	-0.008	0.143	0.865	NA	0.017	0.111	0.097	NA	NO
RK_Unrel_Avar	RKF057.A0101.ssMod	DTI_EA_East;Venosa_7c;Sarm_P_DTI_4-5c	0.00765257	1.58898e-06	-0.041	0.687	0.354	NA	0.012	0.081	0.086	NA	NO
RK_Unrel_Avar	RKF057.A0101.ssMod	DTI_EA_East;Venosa_7c;Sarm_P_TT_4-5c	0.00885647	2.15193e-06	-0.025	0.663	0.362	NA	0.011	0.084	0.086	NA	NO
RK_Unrel_Avar	RKF057.A0101.ssMod	DTI_EA_East;Venosa_7c;Lon_P_north_6c	0.00218802	2.51594e-06	-0.018	0.782	0.236	NA	0.01	0.064	0.063	NA	NO
RK_Unrel_Avar	RKF057.A0101.ssMod	DTI_EA_East;Venosa_7c;Lon_P_south_6c	0.0602037	1.25997e-06	0.048	-1.05	2.001	NA	0.031	0.805	0.778	NA	YES
RK_Unrel_Avar	RKF057.A0101.ssMod	DTI_EA_East;Lon_P_south_6c;Sarm_P_DTI_4-5c	0.0549996	8.54436e-07	-0.01	0.79	0.22	NA	0.014	0.088	0.096	NA	YES
RK_Unrel_Avar	RKF057.A0101.ssMod	DTI_EA_East;Lon_P_south_6c;Sarm_P_TT_4-5c	0.0304325	1.28903e-06	0.002	0.813	0.185	NA	0.012	0.1	0.106	NA	NO
RK_Unrel_Avar	RKF057.A0101.ssMod	DTI_EA_East;Lon_P_south_6c;Lon_P_north_6c	0.0170406	1.38923e-06	0.007	0.882	0.111	NA	0.011	0.069	0.071	NA	NO
RK_Unrel_Avar	RKF057.A0101.ssMod	DTI_EA_East;Lon_P_south_6c;Venosa_7c	0.0602037	1.25997e-06	0.048	2.001	-1.05	NA	0.031	0.778	0.805	NA	YES
RK_Unrel_Avar	RKF063.A0101.ssMod	DTI_EA_East;Chandman_IA_3cBCE_3cBCE;Sarm_P_DTI_4-5c	2.91566e-05	4.94385e-06	0.36	0.004	0.636	NA	0.045	0.097	0.059	NA	NO
RK_Unrel_Avar	RKF063.A0101.ssMod	DTI_EA_East;Chandman_IA_3cBCE_3cBCE;Sarm_P_TT_4-5c	1.26987e-07	4.06131e-06	0.308	0.183	0.51	NA	0.043	0.084	0.048	NA	NO
RK_Unrel_Avar	RKF063.A0101.ssMod	DTI_EA_East;Chandman_IA_3cBCE_3cBCE;Lon_P_north_6c	2.09983e-10	7.08971e-06	0.352	0.134	0.514	NA	0.049	0.099	0.055	NA	NO
RK_Unrel_Avar	RKF063.A0101.ssMod	DTI_EA_East;Chandman_IA_3cBCE_3cBCE;Venosa_7c	0.0018932	1.3202e-06	0.23	0.365	0.405	NA	0.035	0.059	0.032	NA	NO
RK_Unrel_Avar	RKF063.A0101.ssMod	DTI_EA_East;Chandman_IA_3cBCE_3cBCE;Lon_P_south_6c	0.00363032	1.56275e-06	0.25	0.344	0.406	NA	0.036	0.062	0.033	NA	NO
RK_Unrel_Avar	RKF063.A0101.ssMod	DTI_EA_East;Konyr_Tobe_3c;Sarm_P_DTI_4-5c	0.000279748	2.57824e-06	0.332	0.242	0.426	NA	0.02	0.084	0.076	NA	NO
RK_Unrel_Avar	RKF063.A0101.ssMod	DTI_EA_East;Konyr_Tobe_3c;Sarm_P_TT_4-5c	0.000826862	1.57315e-06	0.336	0.334	0.33	NA	0.02	0.066	0.057	NA	NO
RK_Unrel_Avar	RKF063.A0101.ssMod	DTI_EA_East;Konyr_Tobe_3c;Lon_P_north_6c	1.86423e-05	2.51611e-06	0.346	0.356	0.298	NA	0.021	0.069	0.057	NA	NO
RK_Unrel_Avar	RKF063.A0101.ssMod	DTI_EA_East;Konyr_Tobe_3c;Venosa_7c	0.00210564	1.67461e-06	0.344	0.357	0.299	NA	0.02	0.06	0.05	NA	NO
RK_Unrel_Avar	RKF063.A0101.ssMod	DTI_EA_East;Konyr_Tobe_3c;Lon_P_south_6c	0.0223754	9.98599e-07	0.351	0.34	0.309	NA	0.02	0.058	0.047	NA	NO
RK_Unrel_Avar	RKF063.A0101.ssMod	DTI_EA_East;North_Caucasus_7-11c;Sarm_P_DTI_4-5c	0.000351645	1.0494e-06	0.338	0.402	0.259	NA	0.018	0.122	0.118	NA	NO
RK_Unrel_Avar	RKF063.A0101.ssMod	DTI_EA_East;North_Caucasus_7-11c;Sarm_P_TT_4-5c	0.0016315	1.02889e-06	0.344	0.475	0.181	NA	0.018	0.092	0.085	NA	NO
RK_Unrel_Avar	RKF063.A0101.ssMod	DTI_EA_East;North_Caucasus_7-11c;Lon_P_north_6c	0.00107701	1.01281e-06	0.349	0.466	0.185	NA	0.019	0.075	0.067	NA	NO
RK_Unrel_Avar	RKF063.A0101.ssMod	DTI_EA_East;North_Caucasus_7-11c;Venosa_7c	0.00112829	1.49941e-06	0.338	0.651	0.011	NA	0.022	0.127	0.113	NA	NO
RK_Unrel_Avar	RKF063.A0101.ssMod	DTI_EA_East;North_Caucasus_7-11c;Lon_P_south_6c	0.00269404	1.35858e-06	0.349	0.539	0.112	NA	0.022	0.114	0.099	NA	NO
RK_Unrel_Avar	RKF063.A0101.ssMod	DTI_EA_East;Venosa_7c;Sarm_P_DTI_4-5c	5.06296e-05	2.63493e-06	0.372	0.173	0.456	NA	0.018	0.081	0.088	NA	NO
RK_Unrel_Avar	RKF063.A0101.ssMod	DTI_EA_East;Venosa_7c;Sarm_P_TT_4-5c	1.20447e-07	2.49953e-06	0.398	0.245	0.356	NA	0.017	0.092	0.096	NA	NO
RK_Unrel_Avar	RKF063.A0101.ssMod	DTI_EA_East;Venosa_7c;Lon_P_north_6c	1.094e-06	2.38387e-06	0.406	0.307	0.288	NA	0.016	0.062	0.063	NA	NO
RK_Unrel_Avar	RKF063.A0101.ssMod	DTI_EA_East;Venosa_7c;Lon_P_south_6c	8.61786e-05	0.000127787	0.626	-7.621	7.995	NA	0.228	8.639	8.416	NA	NO
RK_Unrel_Avar	RKF063.A0101.ssMod	DTI_EA_East;Lon_P_south_6c;Sarm_P_DTI_4-5c	9.45792e-05	2.9822e-06	0.375	0.157	0.468	NA	0.02	0.096	0.107	NA	NO
RK_Unrel_Avar	RKF063.A0101.ssMod	DTI_EA_East;Lon_P_south_6c;Sarm_P_TT_4-5c	2.08297e-07	2.54526e-06	0.405	0.261	0.334	NA	0.018	0.117	0.124	NA	NO
RK_Unrel_Avar	RKF063.A0101.ssMod	DTI_EA_East;Lon_P_south_6c;Lon_P_north_6c	7.29183e-07	2.58869e-06	0.415	0.322	0.263	NA	0.016	0.072	0.074	NA	NO
RK_Unrel_Avar	RKF063.A0101.ssMod	DTI_EA_East;Lon_P_south_6c;Venosa_7c	8.61786e-05	0.000127787	0.626	7.995	-7.621	NA	0.228	8.416	8.639	NA	NO
RK_Unrel_Avar	RKF066.A0101.ssMod	DTI_EA_East;Chandman_IA_3cBCE_3cBCE;Sarm_P_DTI_4-5c	0.23009	8.29568e-07	0.419	-0.487	1.068	NA	0.043	0.098	0.061	NA	YES
RK_Unrel_Avar	RKF066.A0101.ssMod	DTI_EA_East;Chandman_IA_3cBCE_3cBCE;Sarm_P_TT_4-5c	0.0209146	2.02489e-06	0.374	-0.277	0.903	NA	0.036	0.073	0.044	NA	NO
RK_Unrel_Avar	RKF066.A0101.ssMod	DTI_EA_East;Chandman_IA_3cBCE_3cBCE;Lon_P_north_6c	0.00015783	1.94799e-06	0.484	-0.453	0.969	NA	0.043	0.089	0.052	NA	NO
RK_Unrel_Avar	RKF066.A0101.ssMod	DTI_EA_East;Chandman_IA_3cBCE_3cBCE;Venosa_7c	0.000502957	6.42806e-06	0.196	0.137	0.666	NA	0.03	0.054	0.033	NA	NO
RK_Unrel_Avar	RKF066.A0101.ssMod	DTI_EA_East;Chandman_IA_3cBCE_3cBCE;Lon_P_south_6c	0.0248627	4.34315e-06	0.244	0.081	0.675	NA	0.031	0.056	0.033	NA	NO
RK_Unrel_Avar	RKF066.A0101.ssMod	DTI_EA_East;Konyr_Tobe_3c;Sarm_P_DTI_4-5c	5.60354e-05	5.52913e-06	0.254	-0.299	1.045	NA	0.02	0.098	0.092	NA	NO
RK_Unrel_Avar	RKF066.A0101.ssMod	DTI_EA_East;Konyr_Tobe_3c;Sarm_P_TT_4-5c	9.78606e-05	2.62723e-06	0.27	-0.12	0.849	NA	0.019	0.07	0.062	NA	NO
RK_Unrel_Avar	RKF066.A0101.ssMod	DTI_EA_East;Konyr_Tobe_3c;Lon_P_north_6c	6.54529e-11	5.55264e-06	0.301	-0.112	0.81	NA	0.021	0.08	0.069	NA	NO
RK_Unrel_Avar	RKF066.A0101.ssMod	DTI_EA_East;Konyr_Tobe_3c;Venosa_7c	6.24789e-05	8.46273e-06	0.252	0.047	0.701	NA	0.019	0.06	0.052	NA	NO
RK_Unrel_Avar	RKF066.A0101.ssMod	DTI_EA_East;Konyr_Tobe_3c;Lon_P_south_6c	0.0142941	5.49139e-06	0.276	0.033	0.691	NA	0.019	0.056	0.048	NA	NO
RK_Unrel_Avar	RKF066.A0101.ssMod	DTI_EA_East;North_Caucasus_7-11c;Sarm_P_DTI_4-5c	1.84619e-08	4.92595e-06	0.226	0.006	0.767	NA	0.018	0.15	0.145	NA	NO
RK_Unrel_Avar	RKF066.A0101.ssMod	DTI_EA_East;North_Caucasus_7-11c;Sarm_P_TT_4-5c	1.53604e-05	3.19188e-06	0.243	0.094	0.663	NA	0.018	0.098	0.091	NA	NO
RK_Unrel_Avar	RKF066.A0101.ssMod	DTI_EA_East;North_Caucasus_7-11c;Lon_P_north_6c	2.87889e-09	4.19157e-06	0.244	0.309	0.447	NA	0.019	0.088	0.079	NA	NO
RK_Unrel_Avar	RKF066.A0101.ssMod	DTI_EA_East;North_Caucasus_7-11c;Venosa_7c	6.74372e-05	8.46881e-06	0.258	0.008	0.734	NA	0.019	0.114	0.105	NA	NO
RK_Unrel_Avar	RKF066.A0101.ssMod	DTI_EA_East;North_Caucasus_7-11c;Lon_P_south_6c	0.014634	5.2617e-06	0.283	-0.009	0.726	NA	0.02	0.097	0.086	NA	NO
RK_Unrel_Avar	RKF066.A0101.ssMod	DTI_EA_East;Venosa_7c;Sarm_P_DTI_4-5c	0.0234289	2.77317e-06	0.238	0.434	0.328	NA	0.017	0.077	0.081	NA	NO
RK_Unrel_Avar	RKF066.A0101.ssMod	DTI_EA_East;Venosa_7c;Sarm_P_TT_4-5c	0.0329866	3.59247e-06	0.25	0.385	0.365	NA	0.016	0.085	0.086	NA	NO
RK_Unrel_Avar	RKF066.A0101.ssMod	DTI_EA_East;Venosa_7c;Lon_P_north_6c	0.0449386	3.09321e-06	0.257	0.465	0.278	NA	0.016	0.063	0.062	NA	NO
RK_Unrel_Avar	RKF066.A0101.ssMod	DTI_EA_East;Venosa_7c;Lon_P_south_6c	0.0183208	2.47582e-06	0.314	-1.238	1.924	NA	0.028	0.807	0.786	NA	NO
RK_Unrel_Avar	RKF066.A0101.ssMod	DTI_EA_East;Lon_P_south_6c;Sarm_P_DTI_4-5c	0.0813609	2.29304e-06	0.26	0.502	0.238	NA	0.018	0.086	0.093	NA	YES
RK_Unrel_Avar	RKF066.A0101.ssMod	DTI_EA_East;Lon_P_south_6c;Sarm_P_TT_4-5c	0.0593773	3.01943e-06	0.268	0.466	0.266	NA	0.016	0.102	0.107	NA	YES
RK_Unrel_Avar	RKF066.A0101.ssMod	DTI_EA_East;Lon_P_south_6c;Lon_P_north_6c	0.0969986	2.50401e-06	0.275	0.506	0.219	NA	0.016	0.07	0.07	NA	YES
RK_Unrel_Avar	RKF066.A0101.ssMod	DTI_EA_East;Lon_P_south_6c;Venosa_7c	0.0183208	2.47582e-06	0.314	1.924	-1.238	NA	0.028	0.786	0.807	NA	NO
RK_Unrel_Avar	RKF069.A0101.ssMod	DTI_EA_East;Chandman_IA_3cBCE_3cBCE;Sarm_P_DTI_4-5c	0.860157	4.57386e-07	0.104	-0.415	1.311	NA	0.045	0.099	0.059	NA	YES
RK_Unrel_Avar	RKF069.A0101.ssMod	DTI_EA_East;Chandman_IA_3cBCE_3cBCE;Sarm_P_TT_4-5c	0.020001	4.61252e-06	0.064	-0.206	1.142	NA	0.037	0.079	0.045	NA	NO
RK_Unrel_Avar	RKF069.A0101.ssMod	DTI_EA_East;Chandman_IA_3cBCE_3cBCE;Lon_P_north_6c	1.21847e-08	3.12604e-06	0.204	-0.433	1.229	NA	0.046	0.096	0.053	NA	NO
RK_Unrel_Avar	RKF069.A0101.ssMod	DTI_EA_East;Chandman_IA_3cBCE_3cBCE;Venosa_7c	2.59753e-08	1.36556e-05	-0.179	0.36	0.818	NA	0.031	0.06	0.033	NA	NO
RK_Unrel_Avar	RKF069.A0101.ssMod	DTI_EA_East;Chandman_IA_3cBCE_3cBCE;Lon_P_south_6c	1.29744e-05	9.03724e-06	-0.122	0.296	0.826	NA	0.033	0.063	0.034	NA	NO
RK_Unrel_Avar	RKF069.A0101.ssMod	DTI_EA_East;Konyr_Tobe_3c;Sarm_P_DTI_4-5c	0.0149204	2.28053e-06	-0.043	-0.263	1.306	NA	0.017	0.096	0.086	NA	NO
RK_Unrel_Avar	RKF069.A0101.ssMod	DTI_EA_East;Konyr_Tobe_3c;Sarm_P_TT_4-5c	0.00124196	3.62227e-06	-0.018	-0.066	1.083	NA	0.016	0.077	0.066	NA	NO
RK_Unrel_Avar	RKF069.A0101.ssMod	DTI_EA_East;Konyr_Tobe_3c;Lon_P_north_6c	5.40906e-14	4.34608e-06	0.011	-0.048	1.037	NA	0.021	0.095	0.079	NA	NO
RK_Unrel_Avar	RKF069.A0101.ssMod	DTI_EA_East;Konyr_Tobe_3c;Venosa_7c	1.83246e-12	2.22978e-05	-0.047	0.245	0.802	NA	0.016	0.066	0.056	NA	NO
RK_Unrel_Avar	RKF069.A0101.ssMod	DTI_EA_East;Konyr_Tobe_3c;Lon_P_south_6c	4.3107e-08	1.51572e-05	-0.014	0.192	0.822	NA	0.017	0.068	0.056	NA	NO
RK_Unrel_Avar	RKF069.A0101.ssMod	DTI_EA_East;North_Caucasus_7-11c;Sarm_P_DTI_4-5c	0.000111706	2.27961e-06	-0.074	0.001	1.073	NA	0.015	0.163	0.156	NA	NO
RK_Unrel_Avar	RKF069.A0101.ssMod	DTI_EA_East;North_Caucasus_7-11c;Sarm_P_TT_4-5c	0.00269319	4.55105e-06	-0.043	0.173	0.87	NA	0.014	0.108	0.1	NA	NO
RK_Unrel_Avar	RKF069.A0101.ssMod	DTI_EA_East;North_Caucasus_7-11c;Lon_P_north_6c	6.68853e-09	5.19109e-06	-0.053	0.492	0.561	NA	0.016	0.101	0.091	NA	NO
RK_Unrel_Avar	RKF069.A0101.ssMod	DTI_EA_East;North_Caucasus_7-11c;Venosa_7c	4.17016e-13	2.00263e-05	-0.045	0.401	0.644	NA	0.02	0.164	0.149	NA	NO
RK_Unrel_Avar	RKF069.A0101.ssMod	DTI_EA_East;North_Caucasus_7-11c;Lon_P_south_6c	1.03771e-08	1.46642e-05	-0.008	0.239	0.768	NA	0.022	0.153	0.135	NA	NO
RK_Unrel_Avar	RKF069.A0101.ssMod	DTI_EA_East;Venosa_7c;Sarm_P_DTI_4-5c	0.072301	2.87036e-06	-0.056	0.323	0.733	NA	0.013	0.081	0.086	NA	YES
RK_Unrel_Avar	RKF069.A0101.ssMod	DTI_EA_East;Venosa_7c;Sarm_P_TT_4-5c	0.00902665	6.45532e-06	-0.024	0.275	0.749	NA	0.011	0.09	0.092	NA	NO
RK_Unrel_Avar	RKF069.A0101.ssMod	DTI_EA_East;Venosa_7c;Lon_P_north_6c	0.00142796	6.55096e-06	-0.008	0.492	0.516	NA	0.011	0.064	0.063	NA	NO
RK_Unrel_Avar	RKF069.A0101.ssMod	DTI_EA_East;Venosa_7c;Lon_P_south_6c	0.156383	4.68202e-06	0.116	-2.723	3.608	NA	0.038	0.924	0.894	NA	YES
RK_Unrel_Avar	RKF069.A0101.ssMod	DTI_EA_East;Lon_P_south_6c;Sarm_P_DTI_4-5c	0.125843	2.39279e-06	-0.04	0.366	0.674	NA	0.014	0.087	0.095	NA	YES
RK_Unrel_Avar	RKF069.A0101.ssMod	DTI_EA_East;Lon_P_south_6c;Sarm_P_TT_4-5c	0.0118422	5.82391e-06	-0.013	0.321	0.692	NA	0.012	0.104	0.11	NA	NO
RK_Unrel_Avar	RKF069.A0101.ssMod	DTI_EA_East;Lon_P_south_6c;Lon_P_north_6c	0.00265617	5.54897e-06	0.009	0.547	0.444	NA	0.011	0.069	0.071	NA	NO
RK_Unrel_Avar	RKF069.A0101.ssMod	DTI_EA_East;Lon_P_south_6c;Venosa_7c	0.156383	4.68202e-06	0.116	3.608	-2.723	NA	0.038	0.894	0.924	NA	YES
RK_Unrel_Avar	RKF091.A0101.ssMod	DTI_EA_East;Chandman_IA_3cBCE_3cBCE;Sarm_P_DTI_4-5c	0.0103909	1.37841e-06	0.42	-0.42	1	NA	0.045	0.1	0.061	NA	NO
RK_Unrel_Avar	RKF091.A0101.ssMod	DTI_EA_East;Chandman_IA_3cBCE_3cBCE;Sarm_P_TT_4-5c	0.000751081	1.53246e-06	0.374	-0.22	0.845	NA	0.038	0.077	0.045	NA	NO
RK_Unrel_Avar	RKF091.A0101.ssMod	DTI_EA_East;Chandman_IA_3cBCE_3cBCE;Lon_P_north_6c	4.40514e-10	3.18368e-06	0.478	-0.382	0.905	NA	0.049	0.1	0.056	NA	NO
RK_Unrel_Avar	RKF091.A0101.ssMod	DTI_EA_East;Chandman_IA_3cBCE_3cBCE;Venosa_7c	0.00870233	4.13361e-06	0.201	0.17	0.629	NA	0.031	0.055	0.032	NA	NO
RK_Unrel_Avar	RKF091.A0101.ssMod	DTI_EA_East;Chandman_IA_3cBCE_3cBCE;Lon_P_south_6c	0.10461	1.60576e-06	0.239	0.132	0.629	NA	0.032	0.057	0.032	NA	YES
RK_Unrel_Avar	RKF091.A0101.ssMod	DTI_EA_East;Konyr_Tobe_3c;Sarm_P_DTI_4-5c	1.30521e-06	4.53128e-06	0.258	-0.161	0.902	NA	0.02	0.099	0.091	NA	NO
RK_Unrel_Avar	RKF091.A0101.ssMod	DTI_EA_East;Konyr_Tobe_3c;Sarm_P_TT_4-5c	1.26997e-05	2.12532e-06	0.275	0	0.725	NA	0.019	0.076	0.066	NA	NO
RK_Unrel_Avar	RKF091.A0101.ssMod	DTI_EA_East;Konyr_Tobe_3c;Lon_P_north_6c	1.95269e-14	4.7088e-06	0.285	0.09	0.625	NA	0.021	0.09	0.077	NA	NO
RK_Unrel_Avar	RKF091.A0101.ssMod	DTI_EA_East;Konyr_Tobe_3c;Venosa_7c	0.000674634	6.78521e-06	0.266	0.097	0.637	NA	0.019	0.061	0.052	NA	NO
RK_Unrel_Avar	RKF091.A0101.ssMod	DTI_EA_East;Konyr_Tobe_3c;Lon_P_south_6c	0.0548035	2.76174e-06	0.283	0.103	0.614	NA	0.019	0.058	0.048	NA	YES
RK_Unrel_Avar	RKF091.A0101.ssMod	DTI_EA_East;North_Caucasus_7-11c;Sarm_P_DTI_4-5c	6.08735e-07	2.48965e-06	0.229	0.298	0.473	NA	0.017	0.141	0.136	NA	NO
RK_Unrel_Avar	RKF091.A0101.ssMod	DTI_EA_East;North_Caucasus_7-11c;Sarm_P_TT_4-5c	0.000417274	1.99096e-06	0.248	0.298	0.454	NA	0.018	0.097	0.089	NA	NO
RK_Unrel_Avar	RKF091.A0101.ssMod	DTI_EA_East;North_Caucasus_7-11c;Lon_P_north_6c	8.41243e-08	2.9206e-06	0.241	0.494	0.264	NA	0.019	0.089	0.079	NA	NO
RK_Unrel_Avar	RKF091.A0101.ssMod	DTI_EA_East;North_Caucasus_7-11c;Venosa_7c	0.000751397	5.94477e-06	0.265	0.175	0.56	NA	0.02	0.123	0.112	NA	NO
RK_Unrel_Avar	RKF091.A0101.ssMod	DTI_EA_East;North_Caucasus_7-11c;Lon_P_south_6c	0.043153	2.59316e-06	0.283	0.157	0.56	NA	0.02	0.103	0.091	NA	NO
RK_Unrel_Avar	RKF091.A0101.ssMod	DTI_EA_East;Venosa_7c;Sarm_P_DTI_4-5c	0.0312813	1.83594e-06	0.258	0.43	0.312	NA	0.016	0.077	0.081	NA	NO
RK_Unrel_Avar	RKF091.A0101.ssMod	DTI_EA_East;Venosa_7c;Sarm_P_TT_4-5c	0.0273796	2.60285e-06	0.272	0.405	0.323	NA	0.015	0.084	0.085	NA	NO
RK_Unrel_Avar	RKF091.A0101.ssMod	DTI_EA_East;Venosa_7c;Lon_P_north_6c	0.0129013	2.65112e-06	0.279	0.5	0.221	NA	0.015	0.062	0.061	NA	NO
RK_Unrel_Avar	RKF091.A0101.ssMod	DTI_EA_East;Venosa_7c;Lon_P_south_6c	0.00817278	1.56753e-06	0.347	-1.334	1.987	NA	0.05	1.489	1.442	NA	NO
RK_Unrel_Avar	RKF091.A0101.ssMod	DTI_EA_East;Lon_P_south_6c;Sarm_P_DTI_4-5c	0.0851199	1.01286e-06	0.279	0.49	0.231	NA	0.017	0.083	0.09	NA	YES
RK_Unrel_Avar	RKF091.A0101.ssMod	DTI_EA_East;Lon_P_south_6c;Sarm_P_TT_4-5c	0.0788215	1.49207e-06	0.289	0.475	0.235	NA	0.016	0.096	0.101	NA	YES
RK_Unrel_Avar	RKF091.A0101.ssMod	DTI_EA_East;Lon_P_south_6c;Lon_P_north_6c	0.0375723	1.43401e-06	0.296	0.55	0.154	NA	0.015	0.067	0.068	NA	NO
RK_Unrel_Avar	RKF091.A0101.ssMod	DTI_EA_East;Lon_P_south_6c;Venosa_7c	0.00817278	1.56753e-06	0.347	1.987	-1.334	NA	0.05	1.442	1.489	NA	NO
RK_Unrel_Avar	RKF102.A0101.ssMod	DTI_EA_East;Chandman_IA_3cBCE_3cBCE;Sarm_P_DTI_4-5c	4.42578e-05	2.04696e-06	0.469	-0.149	0.681	NA	0.043	0.093	0.057	NA	NO
RK_Unrel_Avar	RKF102.A0101.ssMod	DTI_EA_East;Chandman_IA_3cBCE_3cBCE;Sarm_P_TT_4-5c	2.31966e-08	3.478e-06	0.43	0.022	0.548	NA	0.039	0.079	0.046	NA	NO
RK_Unrel_Avar	RKF102.A0101.ssMod	DTI_EA_East;Chandman_IA_3cBCE_3cBCE;Lon_P_north_6c	5.46319e-10	4.00076e-06	0.501	-0.083	0.583	NA	0.046	0.093	0.053	NA	NO
RK_Unrel_Avar	RKF102.A0101.ssMod	DTI_EA_East;Chandman_IA_3cBCE_3cBCE;Venosa_7c	0.000331258	3.87243e-06	0.331	0.237	0.432	NA	0.032	0.056	0.033	NA	NO
RK_Unrel_Avar	RKF102.A0101.ssMod	DTI_EA_East;Chandman_IA_3cBCE_3cBCE;Lon_P_south_6c	0.00011735	2.95208e-06	0.354	0.214	0.432	NA	0.034	0.06	0.033	NA	NO
RK_Unrel_Avar	RKF102.A0101.ssMod	DTI_EA_East;Konyr_Tobe_3c;Sarm_P_DTI_4-5c	8.0176e-06	2.58382e-06	0.391	0.148	0.46	NA	0.02	0.09	0.082	NA	NO
RK_Unrel_Avar	RKF102.A0101.ssMod	DTI_EA_East;Konyr_Tobe_3c;Sarm_P_TT_4-5c	3.8876e-06	3.81116e-06	0.397	0.253	0.35	NA	0.021	0.073	0.063	NA	NO
RK_Unrel_Avar	RKF102.A0101.ssMod	DTI_EA_East;Konyr_Tobe_3c;Lon_P_north_6c	8.65658e-08	3.81646e-06	0.405	0.285	0.31	NA	0.022	0.076	0.062	NA	NO
RK_Unrel_Avar	RKF102.A0101.ssMod	DTI_EA_East;Konyr_Tobe_3c;Venosa_7c	0.000695324	5.93947e-06	0.399	0.254	0.348	NA	0.02	0.06	0.051	NA	NO
RK_Unrel_Avar	RKF102.A0101.ssMod	DTI_EA_East;Konyr_Tobe_3c;Lon_P_south_6c	0.00172774	4.67612e-06	0.407	0.256	0.338	NA	0.02	0.059	0.048	NA	NO
RK_Unrel_Avar	RKF102.A0101.ssMod	DTI_EA_East;North_Caucasus_7-11c;Sarm_P_DTI_4-5c	0.000153432	3.14919e-06	0.389	0.41	0.201	NA	0.018	0.109	0.105	NA	NO
RK_Unrel_Avar	RKF102.A0101.ssMod	DTI_EA_East;North_Caucasus_7-11c;Sarm_P_TT_4-5c	0.000679143	4.1514e-06	0.393	0.461	0.145	NA	0.019	0.091	0.082	NA	NO
RK_Unrel_Avar	RKF102.A0101.ssMod	DTI_EA_East;North_Caucasus_7-11c;Lon_P_north_6c	0.000624942	3.65824e-06	0.397	0.467	0.137	NA	0.019	0.073	0.065	NA	NO
RK_Unrel_Avar	RKF102.A0101.ssMod	DTI_EA_East;North_Caucasus_7-11c;Venosa_7c	0.00108088	5.07567e-06	0.396	0.462	0.142	NA	0.021	0.116	0.105	NA	NO
RK_Unrel_Avar	RKF102.A0101.ssMod	DTI_EA_East;North_Caucasus_7-11c;Lon_P_south_6c	0.00188292	4.65522e-06	0.403	0.431	0.166	NA	0.021	0.104	0.091	NA	NO
RK_Unrel_Avar	RKF102.A0101.ssMod	DTI_EA_East;Venosa_7c;Sarm_P_DTI_4-5c	0.000186291	2.3249e-06	0.421	0.239	0.34	NA	0.018	0.079	0.084	NA	NO
RK_Unrel_Avar	RKF102.A0101.ssMod	DTI_EA_East;Venosa_7c;Sarm_P_TT_4-5c	2.84628e-06	4.42185e-06	0.441	0.317	0.242	NA	0.017	0.091	0.092	NA	NO
RK_Unrel_Avar	RKF102.A0101.ssMod	DTI_EA_East;Venosa_7c;Lon_P_north_6c	2.82567e-05	3.5914e-06	0.445	0.333	0.222	NA	0.016	0.063	0.061	NA	NO
RK_Unrel_Avar	RKF102.A0101.ssMod	DTI_EA_East;Venosa_7c;Lon_P_south_6c	0.000413853	0.000762272	-0.206	20.323	-19.116	NA	2.102	64.503	62.405	NA	NO
RK_Unrel_Avar	RKF102.A0101.ssMod	DTI_EA_East;Lon_P_south_6c;Sarm_P_DTI_4-5c	9.59929e-05	2.13843e-06	0.428	0.251	0.321	NA	0.019	0.09	0.099	NA	NO
RK_Unrel_Avar	RKF102.A0101.ssMod	DTI_EA_East;Lon_P_south_6c;Sarm_P_TT_4-5c	1.53724e-06	3.95439e-06	0.451	0.359	0.191	NA	0.017	0.112	0.117	NA	NO
RK_Unrel_Avar	RKF102.A0101.ssMod	DTI_EA_East;Lon_P_south_6c;Lon_P_north_6c	9.37401e-06	3.22808e-06	0.453	0.357	0.19	NA	0.016	0.069	0.07	NA	NO
RK_Unrel_Avar	RKF102.A0101.ssMod	DTI_EA_East;Lon_P_south_6c;Venosa_7c	0.000413853	0.000762272	-0.206	-19.116	20.323	NA	2.102	62.405	64.503	NA	NO
RK_Unrel_Avar	RKF132.A0101.ssMod	DTI_EA_East;Chandman_IA_3cBCE_3cBCE;Sarm_P_DTI_4-5c	8.53863e-14	9.80434e-06	0.533	-0.515	0.982	NA	0.049	0.107	0.063	NA	NO
RK_Unrel_Avar	RKF132.A0101.ssMod	DTI_EA_East;Chandman_IA_3cBCE_3cBCE;Sarm_P_TT_4-5c	1.44935e-23	8.66448e-06	0.466	-0.268	0.802	NA	0.043	0.088	0.05	NA	NO
RK_Unrel_Avar	RKF132.A0101.ssMod	DTI_EA_East;Chandman_IA_3cBCE_3cBCE;Lon_P_north_6c	1.2934e-36	1.49913e-05	0.549	-0.368	0.819	NA	0.066	0.137	0.075	NA	NO
RK_Unrel_Avar	RKF132.A0101.ssMod	DTI_EA_East;Chandman_IA_3cBCE_3cBCE;Venosa_7c	2.08015e-06	2.40485e-06	0.337	0.026	0.638	NA	0.031	0.056	0.031	NA	NO
RK_Unrel_Avar	RKF132.A0101.ssMod	DTI_EA_East;Chandman_IA_3cBCE_3cBCE;Lon_P_south_6c	1.31568e-09	3.40946e-06	0.38	-0.021	0.64	NA	0.035	0.063	0.034	NA	NO
RK_Unrel_Avar	RKF132.A0101.ssMod	DTI_EA_East;Konyr_Tobe_3c;Sarm_P_DTI_4-5c	5.14591e-21	1.17696e-05	0.288	0.188	0.524	NA	0.022	0.145	0.13	NA	NO
RK_Unrel_Avar	RKF132.A0101.ssMod	DTI_EA_East;Konyr_Tobe_3c;Sarm_P_TT_4-5c	3.99026e-21	8.49596e-06	0.282	0.366	0.352	NA	0.02	0.093	0.081	NA	NO
RK_Unrel_Avar	RKF132.A0101.ssMod	DTI_EA_East;Konyr_Tobe_3c;Lon_P_north_6c	1.43263e-25	1.03247e-05	0.269	0.558	0.173	NA	0.021	0.085	0.071	NA	NO
RK_Unrel_Avar	RKF132.A0101.ssMod	DTI_EA_East;Konyr_Tobe_3c;Venosa_7c	4.73285e-05	2.00577e-06	0.319	0.153	0.528	NA	0.018	0.061	0.051	NA	NO
RK_Unrel_Avar	RKF132.A0101.ssMod	DTI_EA_East;Konyr_Tobe_3c;Lon_P_south_6c	1.61534e-07	2.83688e-06	0.327	0.19	0.483	NA	0.02	0.065	0.053	NA	NO
RK_Unrel_Avar	RKF132.A0101.ssMod	DTI_EA_East;North_Caucasus_7-11c;Sarm_P_DTI_4-5c	1.62389e-05	2.91091e-06	0.276	0.971	-0.247	NA	0.016	0.129	0.126	NA	NO
RK_Unrel_Avar	RKF132.A0101.ssMod	DTI_EA_East;North_Caucasus_7-11c;Sarm_P_TT_4-5c	2.46508e-05	2.98934e-06	0.269	0.88	-0.149	NA	0.017	0.098	0.092	NA	NO
RK_Unrel_Avar	RKF132.A0101.ssMod	DTI_EA_East;North_Caucasus_7-11c;Lon_P_north_6c	1.30952e-05	2.83351e-06	0.266	0.881	-0.147	NA	0.017	0.079	0.071	NA	NO
RK_Unrel_Avar	RKF132.A0101.ssMod	DTI_EA_East;North_Caucasus_7-11c;Venosa_7c	0.000426904	1.7761e-06	0.304	0.395	0.301	NA	0.019	0.123	0.111	NA	NO
RK_Unrel_Avar	RKF132.A0101.ssMod	DTI_EA_East;North_Caucasus_7-11c;Lon_P_south_6c	8.20762e-05	2.3882e-06	0.295	0.545	0.16	NA	0.02	0.115	0.101	NA	NO
RK_Unrel_Avar	RKF132.A0101.ssMod	DTI_EA_East;Venosa_7c;Sarm_P_DTI_4-5c	8.3272e-07	2.57604e-06	0.352	0.684	-0.036	NA	0.016	0.082	0.088	NA	NO
RK_Unrel_Avar	RKF132.A0101.ssMod	DTI_EA_East;Venosa_7c;Sarm_P_TT_4-5c	5.32246e-06	3.00612e-06	0.354	0.829	-0.183	NA	0.014	0.086	0.088	NA	NO
RK_Unrel_Avar	RKF132.A0101.ssMod	DTI_EA_East;Venosa_7c;Lon_P_north_6c	1.64531e-06	2.87295e-06	0.35	0.746	-0.096	NA	0.014	0.06	0.059	NA	NO
RK_Unrel_Avar	RKF132.A0101.ssMod	DTI_EA_East;Venosa_7c;Lon_P_south_6c	0.161758	9.09897e-06	0.275	3.112	-2.387	NA	0.036	0.951	0.921	NA	YES
RK_Unrel_Avar	RKF132.A0101.ssMod	DTI_EA_East;Lon_P_south_6c;Sarm_P_DTI_4-5c	1.071e-09	3.47532e-06	0.385	0.758	-0.143	NA	0.02	0.129	0.143	NA	NO
RK_Unrel_Avar	RKF132.A0101.ssMod	DTI_EA_East;Lon_P_south_6c;Sarm_P_TT_4-5c	9.89423e-08	3.73155e-06	0.393	1.009	-0.401	NA	0.016	0.132	0.139	NA	NO
RK_Unrel_Avar	RKF132.A0101.ssMod	DTI_EA_East;Lon_P_south_6c;Lon_P_north_6c	7.64588e-09	3.49649e-06	0.377	0.822	-0.2	NA	0.014	0.075	0.077	NA	NO
RK_Unrel_Avar	RKF132.A0101.ssMod	DTI_EA_East;Lon_P_south_6c;Venosa_7c	0.161758	9.09897e-06	0.275	-2.387	3.112	NA	0.036	0.921	0.951	NA	YES
RK_Unrel_Avar	RKF134.A0101.ssMod	DTI_EA_East;Chandman_IA_3cBCE_3cBCE;Sarm_P_DTI_4-5c	0.0112208	3.33184e-06	0.015	-0.197	1.182	NA	0.047	0.108	0.064	NA	NO
RK_Unrel_Avar	RKF134.A0101.ssMod	DTI_EA_East;Chandman_IA_3cBCE_3cBCE;Sarm_P_TT_4-5c	0.00384014	7.96977e-06	-0.039	0.031	1.008	NA	0.038	0.084	0.049	NA	NO
RK_Unrel_Avar	RKF134.A0101.ssMod	DTI_EA_East;Chandman_IA_3cBCE_3cBCE;Lon_P_north_6c	0.0404128	3.01301e-06	0.077	-0.163	1.085	NA	0.045	0.095	0.053	NA	NO
RK_Unrel_Avar	RKF134.A0101.ssMod	DTI_EA_East;Chandman_IA_3cBCE_3cBCE;Venosa_7c	5.03905e-15	1.91247e-05	-0.268	0.578	0.69	NA	0.034	0.071	0.04	NA	NO
RK_Unrel_Avar	RKF134.A0101.ssMod	DTI_EA_East;Chandman_IA_3cBCE_3cBCE;Lon_P_south_6c	2.422e-10	1.40501e-05	-0.206	0.489	0.716	NA	0.034	0.07	0.038	NA	NO
RK_Unrel_Avar	RKF134.A0101.ssMod	DTI_EA_East;Konyr_Tobe_3c;Sarm_P_DTI_4-5c	0.0350994	1.06552e-06	-0.037	-0.284	1.321	NA	0.016	0.096	0.087	NA	NO
RK_Unrel_Avar	RKF134.A0101.ssMod	DTI_EA_East;Konyr_Tobe_3c;Sarm_P_TT_4-5c	0.00262544	8.09026e-06	-0.021	-0.035	1.056	NA	0.014	0.071	0.063	NA	NO
RK_Unrel_Avar	RKF134.A0101.ssMod	DTI_EA_East;Konyr_Tobe_3c;Lon_P_north_6c	0.00465908	2.32736e-06	0.014	-0.062	1.048	NA	0.015	0.07	0.059	NA	NO
RK_Unrel_Avar	RKF134.A0101.ssMod	DTI_EA_East;Konyr_Tobe_3c;Venosa_7c	7.99994e-27	4.06751e-05	-0.055	0.309	0.746	NA	0.017	0.089	0.076	NA	NO
RK_Unrel_Avar	RKF134.A0101.ssMod	DTI_EA_East;Konyr_Tobe_3c;Lon_P_south_6c	1.47134e-18	2.94242e-05	-0.022	0.247	0.775	NA	0.017	0.074	0.062	NA	NO
RK_Unrel_Avar	RKF134.A0101.ssMod	DTI_EA_East;North_Caucasus_7-11c;Sarm_P_DTI_4-5c	0.00285746	1.57321e-06	-0.05	-0.369	1.42	NA	0.014	0.141	0.136	NA	NO
RK_Unrel_Avar	RKF134.A0101.ssMod	DTI_EA_East;North_Caucasus_7-11c;Sarm_P_TT_4-5c	0.00131104	7.46151e-06	-0.022	-0.059	1.08	NA	0.013	0.095	0.089	NA	NO
RK_Unrel_Avar	RKF134.A0101.ssMod	DTI_EA_East;North_Caucasus_7-11c;Lon_P_north_6c	0.00175177	3.65976e-06	-0.008	0.103	0.905	NA	0.013	0.076	0.069	NA	NO
RK_Unrel_Avar	RKF134.A0101.ssMod	DTI_EA_East;North_Caucasus_7-11c;Venosa_7c	1.93902e-29	4.01154e-05	-0.032	0.285	0.747	NA	0.035	0.367	0.334	NA	NO
RK_Unrel_Avar	RKF134.A0101.ssMod	DTI_EA_East;North_Caucasus_7-11c;Lon_P_south_6c	9.94792e-21	2.96862e-05	0.007	0.139	0.854	NA	0.021	0.152	0.134	NA	NO
RK_Unrel_Avar	RKF134.A0101.ssMod	DTI_EA_East;Venosa_7c;Sarm_P_DTI_4-5c	0.00095647	3.05584e-06	-0.071	-0.014	1.085	NA	0.013	0.094	0.099	NA	NO
RK_Unrel_Avar	RKF134.A0101.ssMod	DTI_EA_East;Venosa_7c;Sarm_P_TT_4-5c	0.00176191	7.51363e-06	-0.029	-0.08	1.109	NA	0.011	0.095	0.097	NA	NO
RK_Unrel_Avar	RKF134.A0101.ssMod	DTI_EA_East;Venosa_7c;Lon_P_north_6c	0.0249965	5.36977e-06	-0.003	0.161	0.842	NA	0.01	0.068	0.067	NA	NO
RK_Unrel_Avar	RKF134.A0101.ssMod	DTI_EA_East;Venosa_7c;Lon_P_south_6c	0.282512	8.89946e-06	0.19	-5.286	6.096	NA	0.064	1.653	1.601	NA	YES
RK_Unrel_Avar	RKF134.A0101.ssMod	DTI_EA_East;Lon_P_south_6c;Sarm_P_DTI_4-5c	0.000574907	3.72984e-06	-0.062	0.059	1.003	NA	0.015	0.115	0.125	NA	NO
RK_Unrel_Avar	RKF134.A0101.ssMod	DTI_EA_East;Lon_P_south_6c;Sarm_P_TT_4-5c	0.00160249	7.99331e-06	-0.029	-0.054	1.083	NA	0.012	0.114	0.12	NA	NO
RK_Unrel_Avar	RKF134.A0101.ssMod	DTI_EA_East;Lon_P_south_6c;Lon_P_north_6c	0.0326059	4.89996e-06	0.006	0.207	0.788	NA	0.01	0.075	0.077	NA	NO
RK_Unrel_Avar	RKF134.A0101.ssMod	DTI_EA_East;Lon_P_south_6c;Venosa_7c	0.282512	8.89946e-06	0.19	6.096	-5.286	NA	0.064	1.601	1.653	NA	YES
RK_Unrel_Avar	RKF137.A0101.ssMod	DTI_EA_East;Chandman_IA_3cBCE_3cBCE;Sarm_P_DTI_4-5c	9.22764e-10	8.51039e-06	0.44	-1.232	1.791	NA	0.062	0.141	0.083	NA	NO
RK_Unrel_Avar	RKF137.A0101.ssMod	DTI_EA_East;Chandman_IA_3cBCE_3cBCE;Sarm_P_TT_4-5c	3.66448e-17	5.93138e-06	0.358	-0.869	1.511	NA	0.046	0.101	0.058	NA	NO
RK_Unrel_Avar	RKF137.A0101.ssMod	DTI_EA_East;Chandman_IA_3cBCE_3cBCE;Lon_P_north_6c	8.59224e-38	1.64813e-05	0.642	-1.361	1.719	NA	0.077	0.166	0.091	NA	NO
RK_Unrel_Avar	RKF137.A0101.ssMod	DTI_EA_East;Chandman_IA_3cBCE_3cBCE;Venosa_7c	0.00854884	6.33167e-06	0.068	-0.203	1.136	NA	0.029	0.056	0.032	NA	NO
RK_Unrel_Avar	RKF137.A0101.ssMod	DTI_EA_East;Chandman_IA_3cBCE_3cBCE;Lon_P_south_6c	0.0587715	1.60034e-06	0.131	-0.25	1.119	NA	0.032	0.06	0.032	NA	YES
RK_Unrel_Avar	RKF137.A0101.ssMod	DTI_EA_East;Konyr_Tobe_3c;Sarm_P_DTI_4-5c	2.73501e-24	5.44276e-05	0.03	-1.174	2.144	NA	0.029	0.247	0.227	NA	NO
RK_Unrel_Avar	RKF137.A0101.ssMod	DTI_EA_East;Konyr_Tobe_3c;Sarm_P_TT_4-5c	1.37196e-35	2.15424e-05	0.046	-0.553	1.508	NA	0.023	0.146	0.128	NA	NO
RK_Unrel_Avar	RKF137.A0101.ssMod	DTI_EA_East;Konyr_Tobe_3c;Lon_P_north_6c	1.94612e-76	4.54188e-05	0.098	-0.511	1.413	NA	0.091	0.562	0.473	NA	NO
RK_Unrel_Avar	RKF137.A0101.ssMod	DTI_EA_East;Konyr_Tobe_3c;Venosa_7c	0.145676	4.58417e-06	0.016	-0.277	1.261	NA	0.016	0.061	0.053	NA	YES
RK_Unrel_Avar	RKF137.A0101.ssMod	DTI_EA_East;Konyr_Tobe_3c;Lon_P_south_6c	0.0358224	8.48971e-07	0.053	-0.231	1.179	NA	0.017	0.06	0.049	NA	NO
RK_Unrel_Avar	RKF137.A0101.ssMod	DTI_EA_East;North_Caucasus_7-11c;Sarm_P_DTI_4-5c	6.75749e-24	0.000234923	-0.261	5.104	-3.843	NA	0.104	2.986	2.894	NA	NO
RK_Unrel_Avar	RKF137.A0101.ssMod	DTI_EA_East;North_Caucasus_7-11c;Sarm_P_TT_4-5c	3.08757e-36	1.9542e-05	-0.166	1.418	-0.252	NA	0.039	0.468	0.432	NA	NO
RK_Unrel_Avar	RKF137.A0101.ssMod	DTI_EA_East;North_Caucasus_7-11c;Lon_P_north_6c	1.2452e-33	2.12993e-05	-0.181	1.532	-0.351	NA	0.021	0.153	0.138	NA	NO
RK_Unrel_Avar	RKF137.A0101.ssMod	DTI_EA_East;North_Caucasus_7-11c;Venosa_7c	0.0537306	5.47999e-06	0.017	-0.485	1.469	NA	0.017	0.127	0.116	NA	YES
RK_Unrel_Avar	RKF137.A0101.ssMod	DTI_EA_East;North_Caucasus_7-11c;Lon_P_south_6c	0.00140585	1.20081e-06	0.045	-0.296	1.251	NA	0.02	0.119	0.104	NA	NO
RK_Unrel_Avar	RKF137.A0101.ssMod	DTI_EA_East;Venosa_7c;Sarm_P_DTI_4-5c	0.00110381	8.66579e-06	-0.013	1.271	-0.258	NA	0.013	0.088	0.093	NA	NO
RK_Unrel_Avar	RKF137.A0101.ssMod	DTI_EA_East;Venosa_7c;Sarm_P_TT_4-5c	0.000192553	7.24873e-06	-0.025	1.246	-0.221	NA	0.012	0.096	0.097	NA	NO
RK_Unrel_Avar	RKF137.A0101.ssMod	DTI_EA_East;Venosa_7c;Lon_P_north_6c	0.00063407	7.39018e-06	-0.028	1.208	-0.18	NA	0.012	0.066	0.065	NA	NO
RK_Unrel_Avar	RKF137.A0101.ssMod	DTI_EA_East;Venosa_7c;Lon_P_south_6c	0.000307746	0.000190036	-0.291	8.58	-7.289	NA	0.508	14.45	13.945	NA	NO
RK_Unrel_Avar	RKF137.A0101.ssMod	DTI_EA_East;Lon_P_south_6c;Sarm_P_DTI_4-5c	0.0685636	3.44846e-06	0.05	1.394	-0.444	NA	0.017	0.1	0.111	NA	YES
RK_Unrel_Avar	RKF137.A0101.ssMod	DTI_EA_East;Lon_P_south_6c;Sarm_P_TT_4-5c	0.101688	2.70605e-06	0.034	1.477	-0.511	NA	0.014	0.116	0.123	NA	YES
RK_Unrel_Avar	RKF137.A0101.ssMod	DTI_EA_East;Lon_P_south_6c;Lon_P_north_6c	0.175009	3.03341e-06	0.018	1.335	-0.353	NA	0.012	0.075	0.077	NA	YES
RK_Unrel_Avar	RKF137.A0101.ssMod	DTI_EA_East;Lon_P_south_6c;Venosa_7c	0.000307746	0.000190036	-0.291	-7.289	8.58	NA	0.508	13.945	14.45	NA	NO
RK_Unrel_Avar	RKF138.A0101.ssMod	DTI_EA_East;Chandman_IA_3cBCE_3cBCE;Sarm_P_DTI_4-5c	0.00261701	1.2305e-06	0.375	-0.032	0.657	NA	0.041	0.087	0.054	NA	NO
RK_Unrel_Avar	RKF138.A0101.ssMod	DTI_EA_East;Chandman_IA_3cBCE_3cBCE;Sarm_P_TT_4-5c	1.40143e-06	2.18763e-06	0.33	0.142	0.529	NA	0.039	0.076	0.046	NA	NO
RK_Unrel_Avar	RKF138.A0101.ssMod	DTI_EA_East;Chandman_IA_3cBCE_3cBCE;Lon_P_north_6c	1.3315e-08	2.59656e-06	0.384	0.06	0.556	NA	0.044	0.089	0.052	NA	NO
RK_Unrel_Avar	RKF138.A0101.ssMod	DTI_EA_East;Chandman_IA_3cBCE_3cBCE;Venosa_7c	0.00238561	2.99723e-06	0.24	0.362	0.398	NA	0.034	0.055	0.031	NA	NO
RK_Unrel_Avar	RKF138.A0101.ssMod	DTI_EA_East;Chandman_IA_3cBCE_3cBCE;Lon_P_south_6c	0.00245172	2.11755e-06	0.269	0.325	0.406	NA	0.035	0.057	0.031	NA	NO
RK_Unrel_Avar	RKF138.A0101.ssMod	DTI_EA_East;Konyr_Tobe_3c;Sarm_P_DTI_4-5c	0.00179767	1.25352e-06	0.339	0.188	0.473	NA	0.021	0.089	0.081	NA	NO
RK_Unrel_Avar	RKF138.A0101.ssMod	DTI_EA_East;Konyr_Tobe_3c;Sarm_P_TT_4-5c	0.00056159	2.89343e-06	0.345	0.302	0.353	NA	0.021	0.071	0.062	NA	NO
RK_Unrel_Avar	RKF138.A0101.ssMod	DTI_EA_East;Konyr_Tobe_3c;Lon_P_north_6c	2.02089e-05	2.27383e-06	0.35	0.337	0.313	NA	0.022	0.073	0.062	NA	NO
RK_Unrel_Avar	RKF138.A0101.ssMod	DTI_EA_East;Konyr_Tobe_3c;Venosa_7c	0.00155511	6.26278e-06	0.351	0.358	0.291	NA	0.021	0.057	0.047	NA	NO
RK_Unrel_Avar	RKF138.A0101.ssMod	DTI_EA_East;Konyr_Tobe_3c;Lon_P_south_6c	0.00959295	4.83088e-06	0.361	0.334	0.305	NA	0.022	0.058	0.046	NA	NO
RK_Unrel_Avar	RKF138.A0101.ssMod	DTI_EA_East;North_Caucasus_7-11c;Sarm_P_DTI_4-5c	0.00272911	1.84468e-06	0.347	0.377	0.276	NA	0.019	0.111	0.108	NA	NO
RK_Unrel_Avar	RKF138.A0101.ssMod	DTI_EA_East;North_Caucasus_7-11c;Sarm_P_TT_4-5c	0.00442726	3.51325e-06	0.354	0.46	0.186	NA	0.02	0.087	0.081	NA	NO
RK_Unrel_Avar	RKF138.A0101.ssMod	DTI_EA_East;North_Caucasus_7-11c;Lon_P_north_6c	0.00731677	2.25059e-06	0.358	0.445	0.198	NA	0.019	0.07	0.063	NA	NO
RK_Unrel_Avar	RKF138.A0101.ssMod	DTI_EA_East;North_Caucasus_7-11c;Venosa_7c	0.00199513	5.09164e-06	0.348	0.635	0.017	NA	0.022	0.11	0.098	NA	NO
RK_Unrel_Avar	RKF138.A0101.ssMod	DTI_EA_East;North_Caucasus_7-11c;Lon_P_south_6c	0.00283886	4.96864e-06	0.357	0.551	0.092	NA	0.023	0.104	0.089	NA	NO
RK_Unrel_Avar	RKF138.A0101.ssMod	DTI_EA_East;Venosa_7c;Sarm_P_DTI_4-5c	0.0018877	1.18706e-06	0.369	0.121	0.509	NA	0.019	0.075	0.082	NA	NO
RK_Unrel_Avar	RKF138.A0101.ssMod	DTI_EA_East;Venosa_7c;Sarm_P_TT_4-5c	8.16395e-07	3.62977e-06	0.4	0.198	0.402	NA	0.018	0.084	0.089	NA	NO
RK_Unrel_Avar	RKF138.A0101.ssMod	DTI_EA_East;Venosa_7c;Lon_P_north_6c	2.32254e-05	2.53754e-06	0.407	0.261	0.331	NA	0.017	0.058	0.06	NA	NO
RK_Unrel_Avar	RKF138.A0101.ssMod	DTI_EA_East;Venosa_7c;Lon_P_south_6c	6.85721e-05	2.83361e-05	0.573	-4.736	5.162	NA	0.124	3.845	3.726	NA	NO
RK_Unrel_Avar	RKF138.A0101.ssMod	DTI_EA_East;Lon_P_south_6c;Sarm_P_DTI_4-5c	0.00162396	1.10107e-06	0.372	0.115	0.513	NA	0.021	0.089	0.101	NA	NO
RK_Unrel_Avar	RKF138.A0101.ssMod	DTI_EA_East;Lon_P_south_6c;Sarm_P_TT_4-5c	6.20994e-07	3.36067e-06	0.409	0.231	0.36	NA	0.02	0.105	0.115	NA	NO
RK_Unrel_Avar	RKF138.A0101.ssMod	DTI_EA_East;Lon_P_south_6c;Lon_P_north_6c	6.87534e-06	2.41315e-06	0.418	0.291	0.29	NA	0.017	0.066	0.07	NA	NO
RK_Unrel_Avar	RKF138.A0101.ssMod	DTI_EA_East;Lon_P_south_6c;Venosa_7c	6.85721e-05	2.83361e-05	0.573	5.162	-4.736	NA	0.124	3.726	3.845	NA	NO
RK_Unrel_Avar	RKF154.A0101.ssMod	DTI_EA_East;Chandman_IA_3cBCE_3cBCE;Sarm_P_DTI_4-5c	0.000957035	1.86673e-06	0.496	-0.353	0.857	NA	0.046	0.098	0.058	NA	NO
RK_Unrel_Avar	RKF154.A0101.ssMod	DTI_EA_East;Chandman_IA_3cBCE_3cBCE;Sarm_P_TT_4-5c	8.4064e-07	2.54488e-06	0.444	-0.15	0.706	NA	0.043	0.086	0.05	NA	NO
RK_Unrel_Avar	RKF154.A0101.ssMod	DTI_EA_East;Chandman_IA_3cBCE_3cBCE;Lon_P_north_6c	3.43935e-12	4.35388e-06	0.524	-0.256	0.732	NA	0.055	0.11	0.06	NA	NO
RK_Unrel_Avar	RKF154.A0101.ssMod	DTI_EA_East;Chandman_IA_3cBCE_3cBCE;Venosa_7c	0.0181511	2.71437e-06	0.309	0.146	0.545	NA	0.034	0.059	0.033	NA	NO
RK_Unrel_Avar	RKF154.A0101.ssMod	DTI_EA_East;Chandman_IA_3cBCE_3cBCE;Lon_P_south_6c	0.0202004	1.59044e-06	0.34	0.118	0.542	NA	0.036	0.062	0.034	NA	NO
RK_Unrel_Avar	RKF154.A0101.ssMod	DTI_EA_East;Konyr_Tobe_3c;Sarm_P_DTI_4-5c	5.71805e-07	2.90587e-06	0.339	0.009	0.653	NA	0.022	0.112	0.101	NA	NO
RK_Unrel_Avar	RKF154.A0101.ssMod	DTI_EA_East;Konyr_Tobe_3c;Sarm_P_TT_4-5c	9.13306e-07	2.35024e-06	0.347	0.156	0.497	NA	0.021	0.081	0.07	NA	NO
RK_Unrel_Avar	RKF154.A0101.ssMod	DTI_EA_East;Konyr_Tobe_3c;Lon_P_north_6c	6.92262e-12	3.64337e-06	0.347	0.272	0.38	NA	0.024	0.092	0.077	NA	NO
RK_Unrel_Avar	RKF154.A0101.ssMod	DTI_EA_East;Konyr_Tobe_3c;Venosa_7c	0.0229186	3.66926e-06	0.35	0.156	0.493	NA	0.02	0.06	0.051	NA	NO
RK_Unrel_Avar	RKF154.A0101.ssMod	DTI_EA_East;Konyr_Tobe_3c;Lon_P_south_6c	0.0684215	2.05819e-06	0.364	0.156	0.48	NA	0.021	0.059	0.049	NA	YES
RK_Unrel_Avar	RKF154.A0101.ssMod	DTI_EA_East;North_Caucasus_7-11c;Sarm_P_DTI_4-5c	0.0025082	1.90628e-06	0.313	0.536	0.15	NA	0.019	0.12	0.116	NA	NO
RK_Unrel_Avar	RKF154.A0101.ssMod	DTI_EA_East;North_Caucasus_7-11c;Sarm_P_TT_4-5c	0.0120162	1.88807e-06	0.321	0.511	0.168	NA	0.019	0.099	0.091	NA	NO
RK_Unrel_Avar	RKF154.A0101.ssMod	DTI_EA_East;North_Caucasus_7-11c;Lon_P_north_6c	0.00203824	2.09369e-06	0.317	0.589	0.094	NA	0.02	0.082	0.072	NA	NO
RK_Unrel_Avar	RKF154.A0101.ssMod	DTI_EA_East;North_Caucasus_7-11c;Venosa_7c	0.055847	2.91144e-06	0.344	0.332	0.323	NA	0.021	0.119	0.107	NA	YES
RK_Unrel_Avar	RKF154.A0101.ssMod	DTI_EA_East;North_Caucasus_7-11c;Lon_P_south_6c	0.191362	2.00583e-06	0.351	0.332	0.317	NA	0.022	0.107	0.093	NA	YES
RK_Unrel_Avar	RKF154.A0101.ssMod	DTI_EA_East;Venosa_7c;Sarm_P_DTI_4-5c	0.0144335	1.81512e-06	0.362	0.413	0.224	NA	0.018	0.078	0.084	NA	NO
RK_Unrel_Avar	RKF154.A0101.ssMod	DTI_EA_East;Venosa_7c;Sarm_P_TT_4-5c	0.00319966	2.92221e-06	0.374	0.467	0.159	NA	0.017	0.09	0.092	NA	NO
RK_Unrel_Avar	RKF154.A0101.ssMod	DTI_EA_East;Venosa_7c;Lon_P_north_6c	0.0038657	2.71771e-06	0.376	0.497	0.127	NA	0.016	0.063	0.062	NA	NO
RK_Unrel_Avar	RKF154.A0101.ssMod	DTI_EA_East;Venosa_7c;Lon_P_south_6c	0.000739147	0.000296084	0.077	10.466	-9.543	NA	2.081	67.477	65.397	NA	NO
RK_Unrel_Avar	RKF154.A0101.ssMod	DTI_EA_East;Lon_P_south_6c;Sarm_P_DTI_4-5c	0.0100574	1.46529e-06	0.382	0.454	0.163	NA	0.019	0.092	0.102	NA	NO
RK_Unrel_Avar	RKF154.A0101.ssMod	DTI_EA_East;Lon_P_south_6c;Sarm_P_TT_4-5c	0.00311976	2.32935e-06	0.396	0.559	0.045	NA	0.017	0.114	0.12	NA	NO
RK_Unrel_Avar	RKF154.A0101.ssMod	DTI_EA_East;Lon_P_south_6c;Lon_P_north_6c	0.00285901	2.0645e-06	0.396	0.543	0.061	NA	0.016	0.071	0.072	NA	NO
RK_Unrel_Avar	RKF154.A0101.ssMod	DTI_EA_East;Lon_P_south_6c;Venosa_7c	0.000739147	0.000296084	0.077	-9.543	10.466	NA	2.081	65.397	67.477	NA	NO
RK_Unrel_Avar	RKF169.A0101.ssMod	DTI_EA_East;Chandman_IA_3cBCE_3cBCE;Sarm_P_DTI_4-5c	0.0771507	6.02211e-06	0.193	-0.568	1.374	NA	0.044	0.096	0.056	NA	YES
RK_Unrel_Avar	RKF169.A0101.ssMod	DTI_EA_East;Chandman_IA_3cBCE_3cBCE;Sarm_P_TT_4-5c	0.114248	2.43646e-06	0.158	-0.364	1.206	NA	0.035	0.072	0.041	NA	YES
RK_Unrel_Avar	RKF169.A0101.ssMod	DTI_EA_East;Chandman_IA_3cBCE_3cBCE;Lon_P_north_6c	4.49452e-10	9.67718e-06	0.3	-0.604	1.305	NA	0.045	0.091	0.05	NA	NO
RK_Unrel_Avar	RKF169.A0101.ssMod	DTI_EA_East;Chandman_IA_3cBCE_3cBCE;Venosa_7c	0.000101378	2.73261e-06	-0.061	0.163	0.898	NA	0.031	0.058	0.032	NA	NO
RK_Unrel_Avar	RKF169.A0101.ssMod	DTI_EA_East;Chandman_IA_3cBCE_3cBCE;Lon_P_south_6c	0.0363163	9.56921e-07	-0.011	0.11	0.902	NA	0.031	0.058	0.031	NA	NO
RK_Unrel_Avar	RKF169.A0101.ssMod	DTI_EA_East;Konyr_Tobe_3c;Sarm_P_DTI_4-5c	7.22285e-07	1.90765e-05	-0.014	-0.364	1.378	NA	0.019	0.102	0.092	NA	NO
RK_Unrel_Avar	RKF169.A0101.ssMod	DTI_EA_East;Konyr_Tobe_3c;Sarm_P_TT_4-5c	1.54365e-05	7.22867e-06	0.015	-0.162	1.147	NA	0.017	0.074	0.064	NA	NO
RK_Unrel_Avar	RKF169.A0101.ssMod	DTI_EA_East;Konyr_Tobe_3c;Lon_P_north_6c	1.96865e-21	1.85639e-05	0.032	-0.1	1.069	NA	0.02	0.094	0.078	NA	NO
RK_Unrel_Avar	RKF169.A0101.ssMod	DTI_EA_East;Konyr_Tobe_3c;Venosa_7c	1.03402e-05	4.34874e-06	0.002	0.085	0.913	NA	0.017	0.063	0.052	NA	NO
RK_Unrel_Avar	RKF169.A0101.ssMod	DTI_EA_East;Konyr_Tobe_3c;Lon_P_south_6c	0.0238264	1.36366e-06	0.026	0.076	0.897	NA	0.017	0.058	0.047	NA	NO
RK_Unrel_Avar	RKF169.A0101.ssMod	DTI_EA_East;North_Caucasus_7-11c;Sarm_P_DTI_4-5c	1.0386e-10	1.61436e-05	-0.054	-0.116	1.17	NA	0.016	0.21	0.203	NA	NO
RK_Unrel_Avar	RKF169.A0101.ssMod	DTI_EA_East;North_Caucasus_7-11c;Sarm_P_TT_4-5c	1.77747e-06	5.25028e-06	-0.022	0.131	0.891	NA	0.015	0.118	0.109	NA	NO
RK_Unrel_Avar	RKF169.A0101.ssMod	DTI_EA_East;North_Caucasus_7-11c;Lon_P_north_6c	2.10859e-13	6.8641e-06	-0.043	0.543	0.5	NA	0.016	0.104	0.094	NA	NO
RK_Unrel_Avar	RKF169.A0101.ssMod	DTI_EA_East;North_Caucasus_7-11c;Venosa_7c	4.4144e-06	4.24443e-06	0.012	0.064	0.923	NA	0.02	0.14	0.125	NA	NO
RK_Unrel_Avar	RKF169.A0101.ssMod	DTI_EA_East;North_Caucasus_7-11c;Lon_P_south_6c	0.0149492	1.33131e-06	0.034	0.07	0.896	NA	0.019	0.109	0.095	NA	NO
RK_Unrel_Avar	RKF169.A0101.ssMod	DTI_EA_East;Venosa_7c;Sarm_P_DTI_4-5c	0.0382516	9.06965e-07	-0.017	0.572	0.445	NA	0.013	0.081	0.087	NA	NO
RK_Unrel_Avar	RKF169.A0101.ssMod	DTI_EA_East;Venosa_7c;Sarm_P_TT_4-5c	0.254497	4.8322e-07	0.001	0.492	0.507	NA	0.011	0.084	0.087	NA	YES
RK_Unrel_Avar	RKF169.A0101.ssMod	DTI_EA_East;Venosa_7c;Lon_P_north_6c	0.114442	6.43422e-07	0.011	0.637	0.352	NA	0.011	0.062	0.063	NA	YES
RK_Unrel_Avar	RKF169.A0101.ssMod	DTI_EA_East;Venosa_7c;Lon_P_south_6c	0.0696919	2.28492e-06	0.087	-1.714	2.627	NA	0.033	0.997	0.97	NA	YES
RK_Unrel_Avar	RKF169.A0101.ssMod	DTI_EA_East;Lon_P_south_6c;Sarm_P_DTI_4-5c	0.211973	7.69314e-07	0.009	0.654	0.337	NA	0.015	0.088	0.097	NA	YES
RK_Unrel_Avar	RKF169.A0101.ssMod	DTI_EA_East;Lon_P_south_6c;Sarm_P_TT_4-5c	0.30978	5.01574e-07	0.02	0.572	0.408	NA	0.013	0.101	0.107	NA	YES
RK_Unrel_Avar	RKF169.A0101.ssMod	DTI_EA_East;Lon_P_south_6c;Lon_P_north_6c	0.227988	6.12545e-07	0.033	0.699	0.268	NA	0.011	0.068	0.07	NA	YES
RK_Unrel_Avar	RKF169.A0101.ssMod	DTI_EA_East;Lon_P_south_6c;Venosa_7c	0.0696919	2.28492e-06	0.087	2.627	-1.714	NA	0.033	0.97	0.997	NA	YES
RK_Unrel_Avar	RKF188.A0101.ssMod	DTI_EA_East;Chandman_IA_3cBCE_3cBCE;Sarm_P_DTI_4-5c	1.00202e-18	9.3585e-06	-0.27	0.559	0.711	NA	0.047	0.112	0.068	NA	NO
RK_Unrel_Avar	RKF188.A0101.ssMod	DTI_EA_East;Chandman_IA_3cBCE_3cBCE;Sarm_P_TT_4-5c	6.40952e-18	1.27784e-05	-0.292	0.673	0.62	NA	0.043	0.093	0.053	NA	NO
RK_Unrel_Avar	RKF188.A0101.ssMod	DTI_EA_East;Chandman_IA_3cBCE_3cBCE;Lon_P_north_6c	4.09236e-10	8.38305e-06	-0.146	0.376	0.77	NA	0.045	0.098	0.055	NA	NO
RK_Unrel_Avar	RKF188.A0101.ssMod	DTI_EA_East;Chandman_IA_3cBCE_3cBCE;Venosa_7c	8.50289e-31	1.86885e-05	-0.51	1.187	0.322	NA	0.04	0.081	0.044	NA	NO
RK_Unrel_Avar	RKF188.A0101.ssMod	DTI_EA_East;Chandman_IA_3cBCE_3cBCE;Lon_P_south_6c	6.12431e-28	1.70173e-05	-0.458	1.097	0.361	NA	0.041	0.081	0.044	NA	NO
RK_Unrel_Avar	RKF188.A0101.ssMod	DTI_EA_East;Konyr_Tobe_3c;Sarm_P_DTI_4-5c	3.19993e-22	1.06515e-05	0.006	-0.531	1.525	NA	0.024	0.212	0.194	NA	NO
RK_Unrel_Avar	RKF188.A0101.ssMod	DTI_EA_East;Konyr_Tobe_3c;Sarm_P_TT_4-5c	6.00528e-33	2.73298e-05	-0.007	0.072	0.935	NA	0.019	0.106	0.092	NA	NO
RK_Unrel_Avar	RKF188.A0101.ssMod	DTI_EA_East;Konyr_Tobe_3c;Lon_P_north_6c	2.00197e-13	1.01313e-05	0.054	-0.208	1.154	NA	0.019	0.097	0.082	NA	NO
RK_Unrel_Avar	RKF188.A0101.ssMod	DTI_EA_East;Konyr_Tobe_3c;Venosa_7c	1.19916e-66	5.92631e-05	-0.124	1.008	0.116	NA	0.024	0.132	0.113	NA	NO
RK_Unrel_Avar	RKF188.A0101.ssMod	DTI_EA_East;Konyr_Tobe_3c;Lon_P_south_6c	2.62647e-63	5.68329e-05	-0.085	0.796	0.289	NA	0.026	0.123	0.101	NA	NO
RK_Unrel_Avar	RKF188.A0101.ssMod	DTI_EA_East;North_Caucasus_7-11c;Sarm_P_DTI_4-5c	2.3554e-05	7.58164e-06	0.011	-1.29	2.279	NA	0.02	0.19	0.183	NA	NO
RK_Unrel_Avar	RKF188.A0101.ssMod	DTI_EA_East;North_Caucasus_7-11c;Sarm_P_TT_4-5c	1.57995e-20	1.48053e-05	0.083	-0.959	1.877	NA	0.02	0.196	0.181	NA	NO
RK_Unrel_Avar	RKF188.A0101.ssMod	DTI_EA_East;North_Caucasus_7-11c;Lon_P_north_6c	1.25932e-06	4.40512e-06	0.083	-0.53	1.447	NA	0.016	0.091	0.081	NA	NO
RK_Unrel_Avar	RKF188.A0101.ssMod	DTI_EA_East;North_Caucasus_7-11c;Venosa_7c	8.60997e-34	0.000141175	-0.411	4.875	-3.464	NA	0.099	0.991	0.9	NA	NO
RK_Unrel_Avar	RKF188.A0101.ssMod	DTI_EA_East;North_Caucasus_7-11c;Lon_P_south_6c	2.19114e-40	0.000998532	-1.337	11.221	-8.883	NA	0.87	6.871	6.005	NA	NO
RK_Unrel_Avar	RKF188.A0101.ssMod	DTI_EA_East;Venosa_7c;Sarm_P_DTI_4-5c	0.000547157	6.08309e-06	-0.093	-0.898	1.991	NA	0.018	0.11	0.118	NA	NO
RK_Unrel_Avar	RKF188.A0101.ssMod	DTI_EA_East;Venosa_7c;Sarm_P_TT_4-5c	0.00108858	2.34309e-06	-0.014	-1.094	2.109	NA	0.014	0.115	0.118	NA	NO
RK_Unrel_Avar	RKF188.A0101.ssMod	DTI_EA_East;Venosa_7c;Lon_P_north_6c	0.2957	4.13977e-07	0.038	-0.565	1.527	NA	0.012	0.071	0.069	NA	YES
RK_Unrel_Avar	RKF188.A0101.ssMod	DTI_EA_East;Venosa_7c;Lon_P_south_6c	0.0740522	4.67917e-05	0.344	-9.442	10.097	NA	0.094	2.401	2.331	NA	YES
RK_Unrel_Avar	RKF188.A0101.ssMod	DTI_EA_East;Lon_P_south_6c;Sarm_P_DTI_4-5c	3.66084e-05	6.01771e-06	-0.134	-1.041	2.175	NA	0.022	0.145	0.159	NA	NO
RK_Unrel_Avar	RKF188.A0101.ssMod	DTI_EA_East;Lon_P_south_6c;Sarm_P_TT_4-5c	0.0015226	3.91716e-06	-0.061	-1.317	2.378	NA	0.017	0.152	0.161	NA	NO
RK_Unrel_Avar	RKF188.A0101.ssMod	DTI_EA_East;Lon_P_south_6c;Lon_P_north_6c	0.214492	7.38171e-07	0.018	-0.612	1.593	NA	0.012	0.08	0.081	NA	YES
RK_Unrel_Avar	RKF188.A0101.ssMod	DTI_EA_East;Lon_P_south_6c;Venosa_7c	0.0740522	4.67917e-05	0.344	10.097	-9.442	NA	0.094	2.331	2.401	NA	YES
RK_Unrel_Avar	RKF206.A0101.ssMod	DTI_EA_East;Chandman_IA_3cBCE_3cBCE;Sarm_P_DTI_4-5c	1.1967e-10	1.72983e-05	0.272	-0.369	1.097	NA	0.051	0.113	0.068	NA	NO
RK_Unrel_Avar	RKF206.A0101.ssMod	DTI_EA_East;Chandman_IA_3cBCE_3cBCE;Sarm_P_TT_4-5c	3.92646e-13	8.21734e-06	0.241	-0.181	0.94	NA	0.046	0.095	0.054	NA	NO
RK_Unrel_Avar	RKF206.A0101.ssMod	DTI_EA_East;Chandman_IA_3cBCE_3cBCE;Lon_P_north_6c	8.42477e-25	1.47221e-05	0.348	-0.333	0.986	NA	0.07	0.146	0.079	NA	NO
RK_Unrel_Avar	RKF206.A0101.ssMod	DTI_EA_East;Chandman_IA_3cBCE_3cBCE;Venosa_7c	0.206226	6.63022e-07	0.065	0.191	0.744	NA	0.034	0.063	0.036	NA	YES
RK_Unrel_Avar	RKF206.A0101.ssMod	DTI_EA_East;Chandman_IA_3cBCE_3cBCE;Lon_P_south_6c	0.0305826	1.84297e-06	0.106	0.157	0.737	NA	0.035	0.064	0.035	NA	NO
RK_Unrel_Avar	RKF206.A0101.ssMod	DTI_EA_East;Konyr_Tobe_3c;Sarm_P_DTI_4-5c	6.66807e-14	1.83713e-05	0.105	0.079	0.817	NA	0.022	0.133	0.12	NA	NO
RK_Unrel_Avar	RKF206.A0101.ssMod	DTI_EA_East;Konyr_Tobe_3c;Sarm_P_TT_4-5c	3.53723e-12	8.14317e-06	0.118	0.241	0.641	NA	0.022	0.095	0.081	NA	NO
RK_Unrel_Avar	RKF206.A0101.ssMod	DTI_EA_East;Konyr_Tobe_3c;Lon_P_north_6c	3.14999e-20	1.17215e-05	0.105	0.454	0.441	NA	0.024	0.101	0.083	NA	NO
RK_Unrel_Avar	RKF206.A0101.ssMod	DTI_EA_East;Konyr_Tobe_3c;Venosa_7c	0.312529	5.18709e-07	0.119	0.211	0.67	NA	0.018	0.063	0.054	NA	YES
RK_Unrel_Avar	RKF206.A0101.ssMod	DTI_EA_East;Konyr_Tobe_3c;Lon_P_south_6c	0.182835	9.4315e-07	0.139	0.217	0.645	NA	0.019	0.063	0.052	NA	YES
RK_Unrel_Avar	RKF206.A0101.ssMod	DTI_EA_East;North_Caucasus_7-11c;Sarm_P_DTI_4-5c	3.35548e-05	4.53225e-06	0.065	0.996	-0.061	NA	0.02	0.19	0.18	NA	NO
RK_Unrel_Avar	RKF206.A0101.ssMod	DTI_EA_East;North_Caucasus_7-11c;Sarm_P_TT_4-5c	0.000196024	4.95615e-06	0.079	0.786	0.134	NA	0.02	0.124	0.113	NA	NO
RK_Unrel_Avar	RKF206.A0101.ssMod	DTI_EA_East;North_Caucasus_7-11c;Lon_P_north_6c	5.19569e-05	5.09426e-06	0.072	0.9	0.027	NA	0.02	0.096	0.084	NA	NO
RK_Unrel_Avar	RKF206.A0101.ssMod	DTI_EA_East;North_Caucasus_7-11c;Venosa_7c	0.225599	6.92097e-07	0.116	0.377	0.507	NA	0.02	0.123	0.111	NA	YES
RK_Unrel_Avar	RKF206.A0101.ssMod	DTI_EA_East;North_Caucasus_7-11c;Lon_P_south_6c	0.225383	1.3875e-06	0.128	0.405	0.468	NA	0.021	0.115	0.101	NA	YES
RK_Unrel_Avar	RKF206.A0101.ssMod	DTI_EA_East;Venosa_7c;Sarm_P_DTI_4-5c	0.0137728	1.06993e-06	0.148	0.727	0.125	NA	0.016	0.095	0.101	NA	NO
RK_Unrel_Avar	RKF206.A0101.ssMod	DTI_EA_East;Venosa_7c;Sarm_P_TT_4-5c	0.00785406	1.09185e-06	0.156	0.75	0.094	NA	0.015	0.101	0.102	NA	NO
RK_Unrel_Avar	RKF206.A0101.ssMod	DTI_EA_East;Venosa_7c;Lon_P_north_6c	0.0110835	1.01737e-06	0.158	0.749	0.093	NA	0.015	0.07	0.068	NA	NO
RK_Unrel_Avar	RKF206.A0101.ssMod	DTI_EA_East;Venosa_7c;Lon_P_south_6c	0.0500096	1.86068e-05	0.058	4.046	-3.105	NA	0.173	5.49	5.32	NA	YES
RK_Unrel_Avar	RKF206.A0101.ssMod	DTI_EA_East;Lon_P_south_6c;Sarm_P_DTI_4-5c	0.00278519	2.1035e-06	0.176	0.743	0.081	NA	0.018	0.102	0.112	NA	NO
RK_Unrel_Avar	RKF206.A0101.ssMod	DTI_EA_East;Lon_P_south_6c;Sarm_P_TT_4-5c	0.0016741	1.84041e-06	0.185	0.821	-0.006	NA	0.015	0.115	0.12	NA	NO
RK_Unrel_Avar	RKF206.A0101.ssMod	DTI_EA_East;Lon_P_south_6c;Lon_P_north_6c	0.00187074	1.78382e-06	0.184	0.787	0.029	NA	0.014	0.074	0.075	NA	NO
RK_Unrel_Avar	RKF206.A0101.ssMod	DTI_EA_East;Lon_P_south_6c;Venosa_7c	0.0500096	1.86068e-05	0.058	-3.105	4.046	NA	0.173	5.32	5.49	NA	YES
RK_Unrel_Avar	RKF208.A0101.ssMod	DTI_EA_East;Chandman_IA_3cBCE_3cBCE;Sarm_P_DTI_4-5c	0.0068678	1.65689e-06	0.213	-0.634	1.422	NA	0.051	0.114	0.067	NA	NO
RK_Unrel_Avar	RKF208.A0101.ssMod	DTI_EA_East;Chandman_IA_3cBCE_3cBCE;Sarm_P_TT_4-5c	4.66055e-05	2.68485e-06	0.126	-0.32	1.194	NA	0.04	0.088	0.051	NA	NO
RK_Unrel_Avar	RKF208.A0101.ssMod	DTI_EA_East;Chandman_IA_3cBCE_3cBCE;Lon_P_north_6c	3.93146e-13	4.76885e-06	0.277	-0.558	1.281	NA	0.055	0.117	0.064	NA	NO
RK_Unrel_Avar	RKF208.A0101.ssMod	DTI_EA_East;Chandman_IA_3cBCE_3cBCE;Venosa_7c	0.0018793	9.1627e-06	-0.09	0.202	0.888	NA	0.029	0.058	0.033	NA	NO
RK_Unrel_Avar	RKF208.A0101.ssMod	DTI_EA_East;Chandman_IA_3cBCE_3cBCE;Lon_P_south_6c	0.0338759	4.69148e-06	-0.037	0.144	0.892	NA	0.03	0.059	0.033	NA	NO
RK_Unrel_Avar	RKF208.A0101.ssMod	DTI_EA_East;Konyr_Tobe_3c;Sarm_P_DTI_4-5c	4.31167e-09	8.73169e-06	-0.02	-0.338	1.358	NA	0.018	0.119	0.108	NA	NO
RK_Unrel_Avar	RKF208.A0101.ssMod	DTI_EA_East;Konyr_Tobe_3c;Sarm_P_TT_4-5c	3.29426e-08	3.91051e-06	-0.008	-0.04	1.049	NA	0.015	0.08	0.07	NA	NO
RK_Unrel_Avar	RKF208.A0101.ssMod	DTI_EA_East;Konyr_Tobe_3c;Lon_P_north_6c	2.455e-21	8.99512e-06	0.018	0.023	0.959	NA	0.02	0.104	0.087	NA	NO
RK_Unrel_Avar	RKF208.A0101.ssMod	DTI_EA_East;Konyr_Tobe_3c;Venosa_7c	7.42051e-05	1.30974e-05	-0.014	0.11	0.904	NA	0.014	0.062	0.054	NA	NO
RK_Unrel_Avar	RKF208.A0101.ssMod	DTI_EA_East;Konyr_Tobe_3c;Lon_P_south_6c	0.0125744	6.58998e-06	0.014	0.095	0.891	NA	0.015	0.059	0.049	NA	NO
RK_Unrel_Avar	RKF208.A0101.ssMod	DTI_EA_East;North_Caucasus_7-11c;Sarm_P_DTI_4-5c	3.13396e-12	5.6511e-06	-0.068	0.292	0.776	NA	0.014	0.195	0.188	NA	NO
RK_Unrel_Avar	RKF208.A0101.ssMod	DTI_EA_East;North_Caucasus_7-11c;Sarm_P_TT_4-5c	9.43879e-07	4.36207e-06	-0.039	0.32	0.719	NA	0.013	0.1	0.093	NA	NO
RK_Unrel_Avar	RKF208.A0101.ssMod	DTI_EA_East;North_Caucasus_7-11c;Lon_P_north_6c	3.26744e-12	5.83546e-06	-0.045	0.596	0.449	NA	0.015	0.096	0.086	NA	NO
RK_Unrel_Avar	RKF208.A0101.ssMod	DTI_EA_East;North_Caucasus_7-11c;Venosa_7c	3.5975e-05	1.31578e-05	-0.01	0.147	0.864	NA	0.015	0.12	0.109	NA	NO
RK_Unrel_Avar	RKF208.A0101.ssMod	DTI_EA_East;North_Caucasus_7-11c;Lon_P_south_6c	0.00928034	6.59496e-06	0.014	0.141	0.845	NA	0.017	0.107	0.094	NA	NO
RK_Unrel_Avar	RKF208.A0101.ssMod	DTI_EA_East;Venosa_7c;Sarm_P_DTI_4-5c	0.0588698	4.04258e-06	-0.022	0.62	0.402	NA	0.011	0.08	0.084	NA	YES
RK_Unrel_Avar	RKF208.A0101.ssMod	DTI_EA_East;Venosa_7c;Sarm_P_TT_4-5c	0.0868452	5.3418e-06	-0.006	0.566	0.441	NA	0.01	0.087	0.088	NA	YES
RK_Unrel_Avar	RKF208.A0101.ssMod	DTI_EA_East;Venosa_7c;Lon_P_north_6c	0.0801783	4.65604e-06	0.005	0.674	0.321	NA	0.01	0.065	0.064	NA	YES
RK_Unrel_Avar	RKF208.A0101.ssMod	DTI_EA_East;Venosa_7c;Lon_P_south_6c	0.236638	2.27243e-06	0.101	-2.176	3.075	NA	0.04	1.139	1.103	NA	YES
RK_Unrel_Avar	RKF208.A0101.ssMod	DTI_EA_East;Lon_P_south_6c;Sarm_P_DTI_4-5c	0.133327	2.45355e-06	0.004	0.678	0.318	NA	0.013	0.084	0.091	NA	YES
RK_Unrel_Avar	RKF208.A0101.ssMod	DTI_EA_East;Lon_P_south_6c;Sarm_P_TT_4-5c	0.114526	3.33065e-06	0.015	0.629	0.356	NA	0.011	0.099	0.104	NA	YES
RK_Unrel_Avar	RKF208.A0101.ssMod	DTI_EA_East;Lon_P_south_6c;Lon_P_north_6c	0.089386	2.60442e-06	0.028	0.721	0.251	NA	0.01	0.071	0.072	NA	YES
RK_Unrel_Avar	RKF208.A0101.ssMod	DTI_EA_East;Lon_P_south_6c;Venosa_7c	0.236638	2.27243e-06	0.101	3.075	-2.176	NA	0.04	1.103	1.139	NA	YES
RK_Unrel_Avar	RKF222.A0101.ssMod	DTI_EA_East;Chandman_IA_3cBCE_3cBCE;Sarm_P_DTI_4-5c	0.0145018	2.59397e-06	0.203	-0.274	1.071	NA	0.043	0.093	0.056	NA	NO
RK_Unrel_Avar	RKF222.A0101.ssMod	DTI_EA_East;Chandman_IA_3cBCE_3cBCE;Sarm_P_TT_4-5c	8.92343e-05	1.7323e-06	0.156	-0.061	0.904	NA	0.039	0.079	0.045	NA	NO
RK_Unrel_Avar	RKF222.A0101.ssMod	DTI_EA_East;Chandman_IA_3cBCE_3cBCE;Lon_P_north_6c	3.22615e-10	4.79823e-06	0.248	-0.205	0.957	NA	0.047	0.098	0.055	NA	NO
RK_Unrel_Avar	RKF222.A0101.ssMod	DTI_EA_East;Chandman_IA_3cBCE_3cBCE;Venosa_7c	9.44384e-06	2.72348e-06	-0.028	0.374	0.654	NA	0.033	0.061	0.033	NA	NO
RK_Unrel_Avar	RKF222.A0101.ssMod	DTI_EA_East;Chandman_IA_3cBCE_3cBCE;Lon_P_south_6c	0.000221808	1.62262e-06	0.014	0.322	0.664	NA	0.034	0.061	0.033	NA	NO
RK_Unrel_Avar	RKF222.A0101.ssMod	DTI_EA_East;Konyr_Tobe_3c;Sarm_P_DTI_4-5c	0.000114866	5.61196e-06	0.097	-0.124	1.027	NA	0.018	0.089	0.081	NA	NO
RK_Unrel_Avar	RKF222.A0101.ssMod	DTI_EA_East;Konyr_Tobe_3c;Sarm_P_TT_4-5c	6.92791e-05	1.6943e-06	0.116	0.078	0.806	NA	0.018	0.069	0.061	NA	NO
RK_Unrel_Avar	RKF222.A0101.ssMod	DTI_EA_East;Konyr_Tobe_3c;Lon_P_north_6c	1.62453e-11	4.83255e-06	0.132	0.121	0.747	NA	0.019	0.077	0.066	NA	NO
RK_Unrel_Avar	RKF222.A0101.ssMod	DTI_EA_East;Konyr_Tobe_3c;Venosa_7c	2.09437e-09	6.73777e-06	0.107	0.271	0.622	NA	0.018	0.068	0.057	NA	NO
RK_Unrel_Avar	RKF222.A0101.ssMod	DTI_EA_East;Konyr_Tobe_3c;Lon_P_south_6c	2.4289e-06	4.04236e-06	0.124	0.246	0.63	NA	0.018	0.062	0.051	NA	NO
RK_Unrel_Avar	RKF222.A0101.ssMod	DTI_EA_East;North_Caucasus_7-11c;Sarm_P_DTI_4-5c	6.32314e-05	2.67271e-06	0.079	0.141	0.78	NA	0.016	0.127	0.123	NA	NO
RK_Unrel_Avar	RKF222.A0101.ssMod	DTI_EA_East;North_Caucasus_7-11c;Sarm_P_TT_4-5c	0.00179358	1.00288e-06	0.103	0.269	0.628	NA	0.016	0.094	0.087	NA	NO
RK_Unrel_Avar	RKF222.A0101.ssMod	DTI_EA_East;North_Caucasus_7-11c;Lon_P_north_6c	6.55753e-06	1.6603e-06	0.104	0.429	0.467	NA	0.016	0.082	0.074	NA	NO
RK_Unrel_Avar	RKF222.A0101.ssMod	DTI_EA_East;North_Caucasus_7-11c;Venosa_7c	3.2465e-09	6.18608e-06	0.105	0.473	0.423	NA	0.021	0.146	0.13	NA	NO
RK_Unrel_Avar	RKF222.A0101.ssMod	DTI_EA_East;North_Caucasus_7-11c;Lon_P_south_6c	9.45922e-07	4.32797e-06	0.126	0.364	0.51	NA	0.021	0.119	0.104	NA	NO
RK_Unrel_Avar	RKF222.A0101.ssMod	DTI_EA_East;Venosa_7c;Sarm_P_DTI_4-5c	0.00845456	9.6198e-07	0.101	0.262	0.637	NA	0.016	0.08	0.086	NA	NO
RK_Unrel_Avar	RKF222.A0101.ssMod	DTI_EA_East;Venosa_7c;Sarm_P_TT_4-5c	0.000490468	1.17467e-06	0.13	0.223	0.647	NA	0.014	0.094	0.097	NA	NO
RK_Unrel_Avar	RKF222.A0101.ssMod	DTI_EA_East;Venosa_7c;Lon_P_north_6c	0.000163162	1.30036e-06	0.144	0.404	0.452	NA	0.014	0.066	0.067	NA	NO
RK_Unrel_Avar	RKF222.A0101.ssMod	DTI_EA_East;Venosa_7c;Lon_P_south_6c	0.0230213	8.93986e-06	0.274	-3.486	4.213	NA	0.051	1.579	1.536	NA	NO
RK_Unrel_Avar	RKF222.A0101.ssMod	DTI_EA_East;Lon_P_south_6c;Sarm_P_DTI_4-5c	0.013664	1.04725e-06	0.111	0.294	0.594	NA	0.017	0.085	0.095	NA	NO
RK_Unrel_Avar	RKF222.A0101.ssMod	DTI_EA_East;Lon_P_south_6c;Sarm_P_TT_4-5c	0.000450134	1.20465e-06	0.137	0.26	0.602	NA	0.015	0.11	0.117	NA	NO
RK_Unrel_Avar	RKF222.A0101.ssMod	DTI_EA_East;Lon_P_south_6c;Lon_P_north_6c	0.000151483	1.30991e-06	0.156	0.446	0.397	NA	0.014	0.072	0.075	NA	NO
RK_Unrel_Avar	RKF222.A0101.ssMod	DTI_EA_East;Lon_P_south_6c;Venosa_7c	0.0230213	8.93986e-06	0.274	4.213	-3.486	NA	0.051	1.536	1.579	NA	NO
RK_Ped_J1a_Avar	RKF116.A0101.ssMod	DTI_EA_East;Chandman_IA_3cBCE_3cBCE;Sarm_P_DTI_4-5c	0.258233	1.64989e-06	0.285	-0.489	1.204	NA	0.045	0.099	0.059	NA	YES
RK_Ped_J1a_Avar	RKF116.A0101.ssMod	DTI_EA_East;Chandman_IA_3cBCE_3cBCE;Sarm_P_TT_4-5c	0.0261273	1.36011e-06	0.23	-0.269	1.04	NA	0.037	0.077	0.045	NA	NO
RK_Ped_J1a_Avar	RKF116.A0101.ssMod	DTI_EA_East;Chandman_IA_3cBCE_3cBCE;Lon_P_north_6c	8.71782e-06	2.9821e-06	0.362	-0.48	1.118	NA	0.044	0.091	0.051	NA	NO
RK_Ped_J1a_Avar	RKF116.A0101.ssMod	DTI_EA_East;Chandman_IA_3cBCE_3cBCE;Venosa_7c	0.000200622	5.829e-06	0.016	0.234	0.75	NA	0.03	0.056	0.032	NA	NO
RK_Ped_J1a_Avar	RKF116.A0101.ssMod	DTI_EA_East;Chandman_IA_3cBCE_3cBCE;Lon_P_south_6c	0.0102828	2.66974e-06	0.077	0.161	0.762	NA	0.031	0.058	0.032	NA	NO
RK_Ped_J1a_Avar	RKF116.A0101.ssMod	DTI_EA_East;Konyr_Tobe_3c;Sarm_P_DTI_4-5c	2.17892e-05	7.94309e-06	0.104	-0.256	1.152	NA	0.019	0.1	0.092	NA	NO
RK_Ped_J1a_Avar	RKF116.A0101.ssMod	DTI_EA_East;Konyr_Tobe_3c;Sarm_P_TT_4-5c	0.000148759	2.4977e-06	0.12	-0.073	0.953	NA	0.017	0.074	0.065	NA	NO
RK_Ped_J1a_Avar	RKF116.A0101.ssMod	DTI_EA_East;Konyr_Tobe_3c;Lon_P_north_6c	8.16759e-13	6.96768e-06	0.15	-0.07	0.92	NA	0.02	0.089	0.075	NA	NO
RK_Ped_J1a_Avar	RKF116.A0101.ssMod	DTI_EA_East;Konyr_Tobe_3c;Venosa_7c	2.33249e-06	9.49043e-06	0.102	0.15	0.748	NA	0.017	0.059	0.051	NA	NO
RK_Ped_J1a_Avar	RKF116.A0101.ssMod	DTI_EA_East;Konyr_Tobe_3c;Lon_P_south_6c	0.00393699	4.524e-06	0.131	0.123	0.746	NA	0.018	0.057	0.047	NA	NO
RK_Ped_J1a_Avar	RKF116.A0101.ssMod	DTI_EA_East;North_Caucasus_7-11c;Sarm_P_DTI_4-5c	1.9103e-07	5.03201e-06	0.071	0.116	0.812	NA	0.016	0.142	0.136	NA	NO
RK_Ped_J1a_Avar	RKF116.A0101.ssMod	DTI_EA_East;North_Caucasus_7-11c;Sarm_P_TT_4-5c	0.000308335	2.36755e-06	0.092	0.208	0.7	NA	0.016	0.1	0.092	NA	NO
RK_Ped_J1a_Avar	RKF116.A0101.ssMod	DTI_EA_East;North_Caucasus_7-11c;Lon_P_north_6c	7.91842e-08	3.5438e-06	0.088	0.417	0.495	NA	0.017	0.083	0.074	NA	NO
RK_Ped_J1a_Avar	RKF116.A0101.ssMod	DTI_EA_East;North_Caucasus_7-11c;Venosa_7c	1.0533e-06	8.59524e-06	0.107	0.202	0.691	NA	0.018	0.119	0.108	NA	NO
RK_Ped_J1a_Avar	RKF116.A0101.ssMod	DTI_EA_East;North_Caucasus_7-11c;Lon_P_south_6c	0.00206176	3.98402e-06	0.134	0.159	0.707	NA	0.019	0.102	0.089	NA	NO
RK_Ped_J1a_Avar	RKF116.A0101.ssMod	DTI_EA_East;Venosa_7c;Sarm_P_DTI_4-5c	0.120443	1.10871e-06	0.095	0.42	0.486	NA	0.015	0.076	0.081	NA	YES
RK_Ped_J1a_Avar	RKF116.A0101.ssMod	DTI_EA_East;Venosa_7c;Sarm_P_TT_4-5c	0.117969	2.08907e-06	0.112	0.377	0.511	NA	0.014	0.082	0.084	NA	YES
RK_Ped_J1a_Avar	RKF116.A0101.ssMod	DTI_EA_East;Venosa_7c;Lon_P_north_6c	0.279013	1.56351e-06	0.122	0.482	0.396	NA	0.013	0.06	0.059	NA	YES
RK_Ped_J1a_Avar	RKF116.A0101.ssMod	DTI_EA_East;Venosa_7c;Lon_P_south_6c	0.0013905	3.13547e-06	0.215	-2.158	2.943	NA	0.042	1.231	1.194	NA	NO
RK_Ped_J1a_Avar	RKF116.A0101.ssMod	DTI_EA_East;Lon_P_south_6c;Sarm_P_DTI_4-5c	0.211162	6.91539e-07	0.116	0.483	0.401	NA	0.016	0.083	0.091	NA	YES
RK_Ped_J1a_Avar	RKF116.A0101.ssMod	DTI_EA_East;Lon_P_south_6c;Sarm_P_TT_4-5c	0.140753	1.33481e-06	0.13	0.439	0.432	NA	0.015	0.097	0.103	NA	YES
RK_Ped_J1a_Avar	RKF116.A0101.ssMod	DTI_EA_East;Lon_P_south_6c;Lon_P_north_6c	0.240692	8.85427e-07	0.142	0.535	0.323	NA	0.013	0.067	0.069	NA	YES
RK_Ped_J1a_Avar	RKF116.A0101.ssMod	DTI_EA_East;Lon_P_south_6c;Venosa_7c	0.0013905	3.13547e-06	0.215	2.943	-2.158	NA	0.042	1.194	1.231	NA	NO
RK_Ped_admix_Avar	RKF094.A0101.ssMod	DTI_EA_East;Chandman_IA_3cBCE_3cBCE;Sarm_P_DTI_4-5c	0.000436085	1.60939e-06	0.372	-0.314	0.942	NA	0.09	0.214	0.129	NA	NO
RK_Ped_admix_Avar	RKF094.A0101.ssMod	DTI_EA_East;Chandman_IA_3cBCE_3cBCE;Sarm_P_TT_4-5c	4.94129e-05	1.69909e-06	0.288	-0.003	0.716	NA	0.068	0.149	0.086	NA	NO
RK_Ped_admix_Avar	RKF094.A0101.ssMod	DTI_EA_East;Chandman_IA_3cBCE_3cBCE;Lon_P_north_6c	2.58941e-06	2.10308e-06	0.441	-0.272	0.831	NA	0.102	0.222	0.123	NA	NO
RK_Ped_admix_Avar	RKF094.A0101.ssMod	DTI_EA_East;Chandman_IA_3cBCE_3cBCE;Venosa_7c	3.05841e-05	2.38101e-06	0.139	0.349	0.512	NA	0.051	0.101	0.058	NA	NO
RK_Ped_admix_Avar	RKF094.A0101.ssMod	DTI_EA_East;Chandman_IA_3cBCE_3cBCE;Lon_P_south_6c	3.51841e-05	2.24776e-06	0.166	0.304	0.53	NA	0.053	0.104	0.059	NA	NO
RK_Ped_admix_Avar	RKF094.A0101.ssMod	DTI_EA_East;Konyr_Tobe_3c;Sarm_P_DTI_4-5c	9.04042e-05	1.81719e-06	0.22	0.222	0.558	NA	0.029	0.203	0.185	NA	NO
RK_Ped_admix_Avar	RKF094.A0101.ssMod	DTI_EA_East;Konyr_Tobe_3c;Sarm_P_TT_4-5c	0.000369827	1.79399e-06	0.235	0.301	0.463	NA	0.03	0.134	0.114	NA	NO
RK_Ped_admix_Avar	RKF094.A0101.ssMod	DTI_EA_East;Konyr_Tobe_3c;Lon_P_north_6c	1.81065e-05	1.8184e-06	0.237	0.399	0.364	NA	0.034	0.144	0.117	NA	NO
RK_Ped_admix_Avar	RKF094.A0101.ssMod	DTI_EA_East;Konyr_Tobe_3c;Venosa_7c	8.17042e-05	2.94184e-06	0.225	0.416	0.358	NA	0.029	0.118	0.1	NA	NO
RK_Ped_admix_Avar	RKF094.A0101.ssMod	DTI_EA_East;Konyr_Tobe_3c;Lon_P_south_6c	0.000216447	2.94459e-06	0.233	0.383	0.384	NA	0.029	0.11	0.091	NA	NO
RK_Ped_admix_Avar	RKF094.A0101.ssMod	DTI_EA_East;North_Caucasus_7-11c;Sarm_P_DTI_4-5c	6.53912e-05	1.66913e-06	0.234	0.218	0.548	NA	0.027	0.446	0.43	NA	NO
RK_Ped_admix_Avar	RKF094.A0101.ssMod	DTI_EA_East;North_Caucasus_7-11c;Sarm_P_TT_4-5c	8.85449e-05	1.54985e-06	0.252	0.329	0.419	NA	0.031	0.237	0.214	NA	NO
RK_Ped_admix_Avar	RKF094.A0101.ssMod	DTI_EA_East;North_Caucasus_7-11c;Lon_P_north_6c	5.28858e-05	1.62174e-06	0.254	0.45	0.297	NA	0.03	0.166	0.145	NA	NO
RK_Ped_admix_Avar	RKF094.A0101.ssMod	DTI_EA_East;North_Caucasus_7-11c;Venosa_7c	1.99291e-05	1.8784e-06	0.198	0.939	-0.138	NA	0.057	0.478	0.426	NA	NO
RK_Ped_admix_Avar	RKF094.A0101.ssMod	DTI_EA_East;North_Caucasus_7-11c;Lon_P_south_6c	6.73379e-06	1.82792e-06	0.218	0.688	0.093	NA	0.061	0.451	0.393	NA	NO
RK_Ped_admix_Avar	RKF094.A0101.ssMod	DTI_EA_East;Venosa_7c;Sarm_P_DTI_4-5c	0.000199967	1.62063e-06	0.256	0.165	0.579	NA	0.024	0.156	0.168	NA	NO
RK_Ped_admix_Avar	RKF094.A0101.ssMod	DTI_EA_East;Venosa_7c;Sarm_P_TT_4-5c	9.78083e-05	1.77885e-06	0.287	0.14	0.572	NA	0.02	0.16	0.162	NA	NO
RK_Ped_admix_Avar	RKF094.A0101.ssMod	DTI_EA_East;Venosa_7c;Lon_P_north_6c	0.000121153	1.5885e-06	0.302	0.316	0.383	NA	0.02	0.095	0.093	NA	NO
RK_Ped_admix_Avar	RKF094.A0101.ssMod	DTI_EA_East;Venosa_7c;Lon_P_south_6c	0.0520039	1.87558e-05	0.431	-6.403	6.972	NA	0.144	6.51	6.389	NA	YES
RK_Ped_admix_Avar	RKF094.A0101.ssMod	DTI_EA_East;Lon_P_south_6c;Sarm_P_DTI_4-5c	2.6449e-05	1.84311e-06	0.25	0.112	0.638	NA	0.034	0.282	0.31	NA	NO
RK_Ped_admix_Avar	RKF094.A0101.ssMod	DTI_EA_East;Lon_P_south_6c;Sarm_P_TT_4-5c	8.7105e-06	2.02029e-06	0.286	0.07	0.645	NA	0.022	0.312	0.322	NA	NO
RK_Ped_admix_Avar	RKF094.A0101.ssMod	DTI_EA_East;Lon_P_south_6c;Lon_P_north_6c	1.34187e-05	1.73811e-06	0.305	0.347	0.348	NA	0.019	0.122	0.121	NA	NO
RK_Ped_admix_Avar	RKF094.A0101.ssMod	DTI_EA_East;Lon_P_south_6c;Venosa_7c	0.0520039	1.87558e-05	0.431	6.972	-6.403	NA	0.144	6.389	6.51	NA	YES
RK_Ped_admix_Avar	RKF217.A0101.ssMod	DTI_EA_East;Chandman_IA_3cBCE_3cBCE;Sarm_P_DTI_4-5c	0.000718495	2.50351e-06	0.288	-0.333	1.045	NA	0.048	0.105	0.062	NA	NO
RK_Ped_admix_Avar	RKF217.A0101.ssMod	DTI_EA_East;Chandman_IA_3cBCE_3cBCE;Sarm_P_TT_4-5c	7.20382e-09	5.70804e-06	0.214	-0.042	0.827	NA	0.042	0.084	0.048	NA	NO
RK_Ped_admix_Avar	RKF217.A0101.ssMod	DTI_EA_East;Chandman_IA_3cBCE_3cBCE;Lon_P_north_6c	9.26329e-14	4.28407e-06	0.315	-0.204	0.888	NA	0.052	0.106	0.058	NA	NO
RK_Ped_admix_Avar	RKF217.A0101.ssMod	DTI_EA_East;Chandman_IA_3cBCE_3cBCE;Venosa_7c	0.0071664	1.03723e-05	0.069	0.286	0.646	NA	0.032	0.058	0.033	NA	NO
RK_Ped_admix_Avar	RKF217.A0101.ssMod	DTI_EA_East;Chandman_IA_3cBCE_3cBCE;Lon_P_south_6c	0.00581502	7.21889e-06	0.118	0.226	0.656	NA	0.034	0.062	0.034	NA	NO
RK_Ped_admix_Avar	RKF217.A0101.ssMod	DTI_EA_East;Konyr_Tobe_3c;Sarm_P_DTI_4-5c	4.65635e-07	3.42517e-06	0.145	-0.018	0.873	NA	0.02	0.103	0.095	NA	NO
RK_Ped_admix_Avar	RKF217.A0101.ssMod	DTI_EA_East;Konyr_Tobe_3c;Sarm_P_TT_4-5c	9.76587e-08	6.56038e-06	0.164	0.178	0.659	NA	0.019	0.07	0.061	NA	NO
RK_Ped_admix_Avar	RKF217.A0101.ssMod	DTI_EA_East;Konyr_Tobe_3c;Lon_P_north_6c	4.44117e-13	5.67485e-06	0.173	0.246	0.581	NA	0.02	0.077	0.065	NA	NO
RK_Ped_admix_Avar	RKF217.A0101.ssMod	DTI_EA_East;Konyr_Tobe_3c;Venosa_7c	0.00015791	1.67361e-05	0.165	0.217	0.618	NA	0.019	0.059	0.05	NA	NO
RK_Ped_admix_Avar	RKF217.A0101.ssMod	DTI_EA_East;Konyr_Tobe_3c;Lon_P_south_6c	0.00281937	1.12378e-05	0.186	0.203	0.611	NA	0.019	0.059	0.048	NA	NO
RK_Ped_admix_Avar	RKF217.A0101.ssMod	DTI_EA_East;North_Caucasus_7-11c;Sarm_P_DTI_4-5c	1.52014e-05	5.55813e-06	0.126	0.438	0.436	NA	0.017	0.125	0.121	NA	NO
RK_Ped_admix_Avar	RKF217.A0101.ssMod	DTI_EA_East;North_Caucasus_7-11c;Sarm_P_TT_4-5c	0.000321276	8.20793e-06	0.145	0.479	0.376	NA	0.018	0.093	0.086	NA	NO
RK_Ped_admix_Avar	RKF217.A0101.ssMod	DTI_EA_East;North_Caucasus_7-11c;Lon_P_north_6c	2.05838e-05	7.14805e-06	0.144	0.572	0.285	NA	0.018	0.082	0.073	NA	NO
RK_Ped_admix_Avar	RKF217.A0101.ssMod	DTI_EA_East;North_Caucasus_7-11c;Venosa_7c	9.46019e-05	1.54016e-05	0.162	0.388	0.45	NA	0.02	0.123	0.11	NA	NO
RK_Ped_admix_Avar	RKF217.A0101.ssMod	DTI_EA_East;North_Caucasus_7-11c;Lon_P_south_6c	0.00212063	1.1278e-05	0.18	0.355	0.465	NA	0.022	0.112	0.097	NA	NO
RK_Ped_admix_Avar	RKF217.A0101.ssMod	DTI_EA_East;Venosa_7c;Sarm_P_DTI_4-5c	0.0158403	6.13764e-06	0.169	0.401	0.43	NA	0.017	0.078	0.085	NA	NO
RK_Ped_admix_Avar	RKF217.A0101.ssMod	DTI_EA_East;Venosa_7c;Sarm_P_TT_4-5c	0.000188835	1.08382e-05	0.196	0.461	0.344	NA	0.015	0.087	0.088	NA	NO
RK_Ped_admix_Avar	RKF217.A0101.ssMod	DTI_EA_East;Venosa_7c;Lon_P_north_6c	0.00193748	8.52092e-06	0.202	0.502	0.296	NA	0.015	0.064	0.063	NA	NO
RK_Ped_admix_Avar	RKF217.A0101.ssMod	DTI_EA_East;Venosa_7c;Lon_P_south_6c	1.52341e-05	2.41081e-05	0.407	-5.693	6.285	NA	0.777	24.509	23.734	NA	NO
RK_Ped_admix_Avar	RKF217.A0101.ssMod	DTI_EA_East;Lon_P_south_6c;Sarm_P_DTI_4-5c	0.00789974	4.89715e-06	0.188	0.441	0.371	NA	0.019	0.09	0.101	NA	NO
RK_Ped_admix_Avar	RKF217.A0101.ssMod	DTI_EA_East;Lon_P_south_6c;Sarm_P_TT_4-5c	0.000171382	8.88244e-06	0.216	0.547	0.237	NA	0.016	0.106	0.112	NA	NO
RK_Ped_admix_Avar	RKF217.A0101.ssMod	DTI_EA_East;Lon_P_south_6c;Lon_P_north_6c	0.000440494	7.25686e-06	0.22	0.563	0.217	NA	0.015	0.072	0.074	NA	NO
RK_Ped_admix_Avar	RKF217.A0101.ssMod	DTI_EA_East;Lon_P_south_6c;Venosa_7c	1.52341e-05	2.41081e-05	0.407	6.285	-5.693	NA	0.777	23.734	24.509	NA	NO
RK_Ped_admix_Avar	RKF103.A0101.ssMod	DTI_EA_East;Chandman_IA_3cBCE_3cBCE;Sarm_P_DTI_4-5c	0.000170463	3.49762e-06	0.17	0.3	0.53	NA	0.048	0.104	0.061	NA	NO
RK_Ped_admix_Avar	RKF103.A0101.ssMod	DTI_EA_East;Chandman_IA_3cBCE_3cBCE;Sarm_P_TT_4-5c	1.74433e-05	4.1489e-06	0.139	0.424	0.437	NA	0.046	0.092	0.051	NA	NO
RK_Ped_admix_Avar	RKF103.A0101.ssMod	DTI_EA_East;Chandman_IA_3cBCE_3cBCE;Lon_P_north_6c	0.021968	2.74152e-06	0.239	0.23	0.531	NA	0.048	0.095	0.052	NA	NO
RK_Ped_admix_Avar	RKF103.A0101.ssMod	DTI_EA_East;Chandman_IA_3cBCE_3cBCE;Venosa_7c	4.91729e-08	5.09701e-06	0.03	0.675	0.295	NA	0.039	0.071	0.039	NA	NO
RK_Ped_admix_Avar	RKF103.A0101.ssMod	DTI_EA_East;Chandman_IA_3cBCE_3cBCE;Lon_P_south_6c	5.74689e-07	4.82912e-06	0.068	0.623	0.31	NA	0.042	0.075	0.039	NA	NO
RK_Ped_admix_Avar	RKF103.A0101.ssMod	DTI_EA_East;Konyr_Tobe_3c;Sarm_P_DTI_4-5c	2.83679e-06	5.31664e-06	0.286	0.12	0.594	NA	0.022	0.114	0.101	NA	NO
RK_Ped_admix_Avar	RKF103.A0101.ssMod	DTI_EA_East;Konyr_Tobe_3c;Sarm_P_TT_4-5c	1.2773e-07	8.32081e-06	0.286	0.285	0.429	NA	0.022	0.086	0.072	NA	NO
RK_Ped_admix_Avar	RKF103.A0101.ssMod	DTI_EA_East;Konyr_Tobe_3c;Lon_P_north_6c	0.00552024	4.15789e-06	0.318	0.152	0.53	NA	0.022	0.076	0.063	NA	NO
RK_Ped_admix_Avar	RKF103.A0101.ssMod	DTI_EA_East;Konyr_Tobe_3c;Venosa_7c	9.13347e-14	1.31246e-05	0.248	0.575	0.177	NA	0.023	0.078	0.063	NA	NO
RK_Ped_admix_Avar	RKF103.A0101.ssMod	DTI_EA_East;Konyr_Tobe_3c;Lon_P_south_6c	3.08853e-12	1.2688e-05	0.27	0.505	0.226	NA	0.025	0.082	0.064	NA	NO
RK_Ped_admix_Avar	RKF103.A0101.ssMod	DTI_EA_East;North_Caucasus_7-11c;Sarm_P_DTI_4-5c	1.16138e-05	3.07748e-06	0.314	-0.393	1.079	NA	0.019	0.209	0.204	NA	NO
RK_Ped_admix_Avar	RKF103.A0101.ssMod	DTI_EA_East;North_Caucasus_7-11c;Sarm_P_TT_4-5c	3.4296e-10	7.99482e-06	0.333	0.046	0.621	NA	0.021	0.167	0.155	NA	NO
RK_Ped_admix_Avar	RKF103.A0101.ssMod	DTI_EA_East;North_Caucasus_7-11c;Lon_P_north_6c	0.000739527	3.76213e-06	0.348	0.009	0.643	NA	0.019	0.09	0.081	NA	NO
RK_Ped_admix_Avar	RKF103.A0101.ssMod	DTI_EA_East;North_Caucasus_7-11c;Venosa_7c	3.64298e-12	1.25806e-05	0.219	1.39	-0.61	NA	0.036	0.289	0.26	NA	NO
RK_Ped_admix_Avar	RKF103.A0101.ssMod	DTI_EA_East;North_Caucasus_7-11c;Lon_P_south_6c	3.87143e-15	1.30482e-05	0.249	1.015	-0.264	NA	0.056	0.377	0.324	NA	NO
RK_Ped_admix_Avar	RKF103.A0101.ssMod	DTI_EA_East;Venosa_7c;Sarm_P_DTI_4-5c	0.00437955	2.1045e-06	0.273	-0.385	1.111	NA	0.02	0.106	0.115	NA	NO
RK_Ped_admix_Avar	RKF103.A0101.ssMod	DTI_EA_East;Venosa_7c;Sarm_P_TT_4-5c	1.44599e-06	4.56785e-06	0.325	-0.431	1.106	NA	0.017	0.121	0.126	NA	NO
RK_Ped_admix_Avar	RKF103.A0101.ssMod	DTI_EA_East;Venosa_7c;Lon_P_north_6c	0.00451387	2.52043e-06	0.349	-0.125	0.776	NA	0.016	0.069	0.07	NA	NO
RK_Ped_admix_Avar	RKF103.A0101.ssMod	DTI_EA_East;Venosa_7c;Lon_P_south_6c	0.0148755	1.97205e-05	0.56	-6.755	7.196	NA	0.111	3.415	3.32	NA	NO
RK_Ped_admix_Avar	RKF103.A0101.ssMod	DTI_EA_East;Lon_P_south_6c;Sarm_P_DTI_4-5c	0.0025956	2.09871e-06	0.256	-0.426	1.17	NA	0.023	0.129	0.144	NA	NO
RK_Ped_admix_Avar	RKF103.A0101.ssMod	DTI_EA_East;Lon_P_south_6c;Sarm_P_TT_4-5c	6.64016e-07	4.41859e-06	0.311	-0.495	1.184	NA	0.02	0.161	0.171	NA	NO
RK_Ped_admix_Avar	RKF103.A0101.ssMod	DTI_EA_East;Lon_P_south_6c;Lon_P_north_6c	0.00602103	2.36681e-06	0.349	-0.14	0.791	NA	0.016	0.076	0.078	NA	NO
RK_Ped_admix_Avar	RKF103.A0101.ssMod	DTI_EA_East;Lon_P_south_6c;Venosa_7c	0.0148755	1.97205e-05	0.56	7.196	-6.755	NA	0.111	3.32	3.415	NA	NO
RK_Ped_J1a_Avar	RKF074.A0101.ssMod	DTI_EA_East;Chandman_IA_3cBCE_3cBCE;Sarm_P_DTI_4-5c	0.00528288	1.22291e-06	0.349	0.05	0.601	NA	0.041	0.086	0.053	NA	NO
RK_Ped_J1a_Avar	RKF074.A0101.ssMod	DTI_EA_East;Chandman_IA_3cBCE_3cBCE;Sarm_P_TT_4-5c	3.98767e-05	2.39392e-06	0.305	0.205	0.49	NA	0.037	0.073	0.043	NA	NO
RK_Ped_J1a_Avar	RKF074.A0101.ssMod	DTI_EA_East;Chandman_IA_3cBCE_3cBCE;Lon_P_north_6c	7.76236e-05	2.03506e-06	0.376	0.094	0.531	NA	0.043	0.085	0.047	NA	NO
RK_Ped_J1a_Avar	RKF074.A0101.ssMod	DTI_EA_East;Chandman_IA_3cBCE_3cBCE;Venosa_7c	0.000211762	3.12291e-06	0.214	0.423	0.363	NA	0.033	0.056	0.032	NA	NO
RK_Ped_J1a_Avar	RKF074.A0101.ssMod	DTI_EA_East;Chandman_IA_3cBCE_3cBCE;Lon_P_south_6c	0.000228346	2.7793e-06	0.232	0.404	0.364	NA	0.034	0.059	0.033	NA	NO
RK_Ped_J1a_Avar	RKF074.A0101.ssMod	DTI_EA_East;Konyr_Tobe_3c;Sarm_P_DTI_4-5c	0.0109915	1.61486e-06	0.344	0.214	0.442	NA	0.02	0.08	0.073	NA	NO
RK_Ped_J1a_Avar	RKF074.A0101.ssMod	DTI_EA_East;Konyr_Tobe_3c;Sarm_P_TT_4-5c	0.00597013	3.74887e-06	0.348	0.302	0.349	NA	0.02	0.066	0.057	NA	NO
RK_Ped_J1a_Avar	RKF074.A0101.ssMod	DTI_EA_East;Konyr_Tobe_3c;Lon_P_north_6c	0.00894473	2.23376e-06	0.365	0.278	0.357	NA	0.021	0.067	0.056	NA	NO
RK_Ped_J1a_Avar	RKF074.A0101.ssMod	DTI_EA_East;Konyr_Tobe_3c;Venosa_7c	8.75071e-05	7.17677e-06	0.343	0.417	0.24	NA	0.021	0.059	0.049	NA	NO
RK_Ped_J1a_Avar	RKF074.A0101.ssMod	DTI_EA_East;Konyr_Tobe_3c;Lon_P_south_6c	0.000605846	6.39988e-06	0.352	0.393	0.255	NA	0.021	0.058	0.048	NA	NO
RK_Ped_J1a_Avar	RKF074.A0101.ssMod	DTI_EA_East;North_Caucasus_7-11c;Sarm_P_DTI_4-5c	0.000781602	1.7781e-06	0.352	0.235	0.413	NA	0.019	0.12	0.115	NA	NO
RK_Ped_J1a_Avar	RKF074.A0101.ssMod	DTI_EA_East;North_Caucasus_7-11c;Sarm_P_TT_4-5c	0.000285691	4.48773e-06	0.36	0.365	0.274	NA	0.019	0.094	0.087	NA	NO
RK_Ped_J1a_Avar	RKF074.A0101.ssMod	DTI_EA_East;North_Caucasus_7-11c;Lon_P_north_6c	0.00507067	2.509e-06	0.37	0.327	0.304	NA	0.019	0.075	0.067	NA	NO
RK_Ped_J1a_Avar	RKF074.A0101.ssMod	DTI_EA_East;North_Caucasus_7-11c;Venosa_7c	2.19915e-05	6.40132e-06	0.342	0.739	-0.08	NA	0.022	0.127	0.115	NA	NO
RK_Ped_J1a_Avar	RKF074.A0101.ssMod	DTI_EA_East;North_Caucasus_7-11c;Lon_P_south_6c	1.4293e-05	6.80654e-06	0.352	0.617	0.031	NA	0.022	0.117	0.103	NA	NO
RK_Ped_J1a_Avar	RKF074.A0101.ssMod	DTI_EA_East;Venosa_7c;Sarm_P_DTI_4-5c	0.0023313	1.14436e-06	0.368	-0.005	0.637	NA	0.018	0.076	0.082	NA	NO
RK_Ped_J1a_Avar	RKF074.A0101.ssMod	DTI_EA_East;Venosa_7c;Sarm_P_TT_4-5c	8.59627e-07	3.02878e-06	0.397	0.006	0.596	NA	0.017	0.094	0.098	NA	NO
RK_Ped_J1a_Avar	RKF074.A0101.ssMod	DTI_EA_East;Venosa_7c;Lon_P_north_6c	0.000110275	2.09974e-06	0.413	0.131	0.456	NA	0.016	0.061	0.061	NA	NO
RK_Ped_J1a_Avar	RKF074.A0101.ssMod	DTI_EA_East;Venosa_7c;Lon_P_south_6c	0.000459491	3.03198e-05	0.634	-7.142	7.508	NA	0.185	6.168	5.99	NA	NO
RK_Ped_J1a_Avar	RKF074.A0101.ssMod	DTI_EA_East;Lon_P_south_6c;Sarm_P_DTI_4-5c	0.00306293	1.16006e-06	0.366	-0.022	0.657	NA	0.019	0.085	0.093	NA	NO
RK_Ped_J1a_Avar	RKF074.A0101.ssMod	DTI_EA_East;Lon_P_south_6c;Sarm_P_TT_4-5c	9.32382e-07	2.9681e-06	0.395	-0.028	0.633	NA	0.018	0.113	0.12	NA	NO
RK_Ped_J1a_Avar	RKF074.A0101.ssMod	DTI_EA_East;Lon_P_south_6c;Lon_P_north_6c	4.30121e-05	2.1307e-06	0.418	0.123	0.46	NA	0.016	0.068	0.069	NA	NO
RK_Ped_J1a_Avar	RKF074.A0101.ssMod	DTI_EA_East;Lon_P_south_6c;Venosa_7c	0.000459491	3.03198e-05	0.634	7.508	-7.142	NA	0.185	5.99	6.168	NA	NO
RK_Ped_admix_Avar	RKF027.A0101.ssMod	DTI_EA_East;Chandman_IA_3cBCE_3cBCE;Sarm_P_DTI_4-5c	0.0409734	2.3784e-06	0.278	-0.691	1.413	NA	0.048	0.108	0.064	NA	NO
RK_Ped_admix_Avar	RKF027.A0101.ssMod	DTI_EA_East;Chandman_IA_3cBCE_3cBCE;Sarm_P_TT_4-5c	0.000215893	1.88477e-06	0.216	-0.429	1.213	NA	0.039	0.081	0.047	NA	NO
RK_Ped_admix_Avar	RKF027.A0101.ssMod	DTI_EA_East;Chandman_IA_3cBCE_3cBCE;Lon_P_north_6c	5.69307e-13	4.52025e-06	0.359	-0.653	1.294	NA	0.05	0.104	0.058	NA	NO
RK_Ped_admix_Avar	RKF027.A0101.ssMod	DTI_EA_East;Chandman_IA_3cBCE_3cBCE;Venosa_7c	0.00115495	5.35393e-06	-0.006	0.105	0.901	NA	0.029	0.056	0.031	NA	NO
RK_Ped_admix_Avar	RKF027.A0101.ssMod	DTI_EA_East;Chandman_IA_3cBCE_3cBCE;Lon_P_south_6c	0.0232876	2.84149e-06	0.056	0.039	0.905	NA	0.032	0.06	0.032	NA	NO
RK_Ped_admix_Avar	RKF027.A0101.ssMod	DTI_EA_East;Konyr_Tobe_3c;Sarm_P_DTI_4-5c	1.21051e-07	1.68713e-05	0.032	-0.498	1.465	NA	0.019	0.11	0.102	NA	NO
RK_Ped_admix_Avar	RKF027.A0101.ssMod	DTI_EA_East;Konyr_Tobe_3c;Sarm_P_TT_4-5c	3.67378e-09	5.16805e-06	0.052	-0.217	1.165	NA	0.017	0.08	0.07	NA	NO
RK_Ped_admix_Avar	RKF027.A0101.ssMod	DTI_EA_East;Konyr_Tobe_3c;Lon_P_north_6c	1.06223e-24	1.31193e-05	0.086	-0.176	1.09	NA	0.021	0.107	0.091	NA	NO
RK_Ped_admix_Avar	RKF027.A0101.ssMod	DTI_EA_East;Konyr_Tobe_3c;Venosa_7c	0.000337882	7.58377e-06	0.044	-0.001	0.957	NA	0.016	0.061	0.052	NA	NO
RK_Ped_admix_Avar	RKF027.A0101.ssMod	DTI_EA_East;Konyr_Tobe_3c;Lon_P_south_6c	0.0271259	3.35312e-06	0.079	-0.021	0.942	NA	0.017	0.062	0.051	NA	NO
RK_Ped_admix_Avar	RKF027.A0101.ssMod	DTI_EA_East;North_Caucasus_7-11c;Sarm_P_DTI_4-5c	2.33017e-14	9.91646e-06	-0.015	0.034	0.981	NA	0.018	0.275	0.264	NA	NO
RK_Ped_admix_Avar	RKF027.A0101.ssMod	DTI_EA_East;North_Caucasus_7-11c;Sarm_P_TT_4-5c	4.26985e-10	3.73691e-06	0.002	0.265	0.733	NA	0.016	0.132	0.122	NA	NO
RK_Ped_admix_Avar	RKF027.A0101.ssMod	DTI_EA_East;North_Caucasus_7-11c;Lon_P_north_6c	6.20698e-17	5.82895e-06	-0.012	0.631	0.381	NA	0.019	0.121	0.107	NA	NO
RK_Ped_admix_Avar	RKF027.A0101.ssMod	DTI_EA_East;North_Caucasus_7-11c;Venosa_7c	0.000419639	7.50714e-06	0.045	-0.006	0.96	NA	0.016	0.112	0.102	NA	NO
RK_Ped_admix_Avar	RKF027.A0101.ssMod	DTI_EA_East;North_Caucasus_7-11c;Lon_P_south_6c	0.0228788	3.28419e-06	0.076	-0.014	0.937	NA	0.018	0.111	0.098	NA	NO
RK_Ped_admix_Avar	RKF027.A0101.ssMod	DTI_EA_East;Venosa_7c;Sarm_P_DTI_4-5c	0.016233	2.08792e-06	0.023	0.674	0.303	NA	0.014	0.084	0.09	NA	NO
RK_Ped_admix_Avar	RKF027.A0101.ssMod	DTI_EA_East;Venosa_7c;Sarm_P_TT_4-5c	0.0159177	2.63143e-06	0.035	0.645	0.32	NA	0.012	0.093	0.095	NA	NO
RK_Ped_admix_Avar	RKF027.A0101.ssMod	DTI_EA_East;Venosa_7c;Lon_P_north_6c	0.00839626	2.89827e-06	0.042	0.738	0.22	NA	0.012	0.068	0.067	NA	NO
RK_Ped_admix_Avar	RKF027.A0101.ssMod	DTI_EA_East;Venosa_7c;Lon_P_south_6c	0.0142652	1.28691e-06	0.109	-1.168	2.059	NA	0.043	1.249	1.209	NA	NO
RK_Ped_admix_Avar	RKF027.A0101.ssMod	DTI_EA_East;Lon_P_south_6c;Sarm_P_DTI_4-5c	0.0361135	1.43381e-06	0.055	0.747	0.199	NA	0.016	0.092	0.102	NA	NO
RK_Ped_admix_Avar	RKF027.A0101.ssMod	DTI_EA_East;Lon_P_south_6c;Sarm_P_TT_4-5c	0.0211426	1.97882e-06	0.066	0.759	0.175	NA	0.014	0.109	0.116	NA	NO
RK_Ped_admix_Avar	RKF027.A0101.ssMod	DTI_EA_East;Lon_P_south_6c;Lon_P_north_6c	0.0168193	1.90494e-06	0.071	0.813	0.116	NA	0.012	0.075	0.078	NA	NO
RK_Ped_admix_Avar	RKF027.A0101.ssMod	DTI_EA_East;Lon_P_south_6c;Venosa_7c	0.0142652	1.28691e-06	0.109	2.059	-1.168	NA	0.043	1.209	1.249	NA	NO
RK_Ped_admix_Avar	RKC051.A0101.ssMod	DTI_EA_East;Chandman_IA_3cBCE_3cBCE;Sarm_P_DTI_4-5c	0.0422765	1.05038e-06	0.369	-0.104	0.734	NA	0.041	0.088	0.053	NA	NO
RK_Ped_admix_Avar	RKC051.A0101.ssMod	DTI_EA_East;Chandman_IA_3cBCE_3cBCE;Sarm_P_TT_4-5c	0.00202565	2.53233e-06	0.335	0.049	0.616	NA	0.037	0.073	0.042	NA	NO
RK_Ped_admix_Avar	RKC051.A0101.ssMod	DTI_EA_East;Chandman_IA_3cBCE_3cBCE;Lon_P_north_6c	0.00115989	1.60981e-06	0.422	-0.103	0.681	NA	0.043	0.086	0.048	NA	NO
RK_Ped_admix_Avar	RKC051.A0101.ssMod	DTI_EA_East;Chandman_IA_3cBCE_3cBCE;Venosa_7c	0.00737085	5.34398e-06	0.222	0.318	0.46	NA	0.033	0.057	0.032	NA	NO
RK_Ped_admix_Avar	RKC051.A0101.ssMod	DTI_EA_East;Chandman_IA_3cBCE_3cBCE;Lon_P_south_6c	0.0052446	3.64851e-06	0.244	0.294	0.462	NA	0.033	0.058	0.032	NA	NO
RK_Ped_admix_Avar	RKC051.A0101.ssMod	DTI_EA_East;Konyr_Tobe_3c;Sarm_P_DTI_4-5c	0.00855238	1.58064e-06	0.316	0.076	0.608	NA	0.019	0.079	0.072	NA	NO
RK_Ped_admix_Avar	RKC051.A0101.ssMod	DTI_EA_East;Konyr_Tobe_3c;Sarm_P_TT_4-5c	0.0197304	3.26359e-06	0.326	0.176	0.497	NA	0.019	0.065	0.057	NA	NO
RK_Ped_admix_Avar	RKC051.A0101.ssMod	DTI_EA_East;Konyr_Tobe_3c;Lon_P_north_6c	0.00150115	2.14865e-06	0.343	0.166	0.491	NA	0.02	0.069	0.058	NA	NO
RK_Ped_admix_Avar	RKC051.A0101.ssMod	DTI_EA_East;Konyr_Tobe_3c;Venosa_7c	0.000361689	9.53968e-06	0.325	0.281	0.394	NA	0.019	0.059	0.049	NA	NO
RK_Ped_admix_Avar	RKC051.A0101.ssMod	DTI_EA_East;Konyr_Tobe_3c;Lon_P_south_6c	0.00276325	7.13601e-06	0.332	0.279	0.389	NA	0.019	0.056	0.046	NA	NO
RK_Ped_admix_Avar	RKC051.A0101.ssMod	DTI_EA_East;North_Caucasus_7-11c;Sarm_P_DTI_4-5c	0.00421133	1.9241e-06	0.314	0.22	0.466	NA	0.017	0.114	0.11	NA	NO
RK_Ped_admix_Avar	RKC051.A0101.ssMod	DTI_EA_East;North_Caucasus_7-11c;Sarm_P_TT_4-5c	0.0230264	3.91068e-06	0.326	0.291	0.383	NA	0.018	0.091	0.083	NA	NO
RK_Ped_admix_Avar	RKC051.A0101.ssMod	DTI_EA_East;North_Caucasus_7-11c;Lon_P_north_6c	0.0382529	2.4977e-06	0.333	0.319	0.349	NA	0.018	0.074	0.067	NA	NO
RK_Ped_admix_Avar	RKC051.A0101.ssMod	DTI_EA_East;North_Caucasus_7-11c;Venosa_7c	4.38108e-05	9.1795e-06	0.325	0.474	0.2	NA	0.022	0.132	0.118	NA	NO
RK_Ped_admix_Avar	RKC051.A0101.ssMod	DTI_EA_East;North_Caucasus_7-11c;Lon_P_south_6c	0.000146927	7.59588e-06	0.333	0.434	0.233	NA	0.022	0.115	0.1	NA	NO
RK_Ped_admix_Avar	RKC051.A0101.ssMod	DTI_EA_East;Venosa_7c;Sarm_P_DTI_4-5c	0.060551	1.64447e-06	0.335	0.171	0.494	NA	0.017	0.075	0.081	NA	YES
RK_Ped_admix_Avar	RKC051.A0101.ssMod	DTI_EA_East;Venosa_7c;Sarm_P_TT_4-5c	0.00330734	3.80236e-06	0.357	0.156	0.487	NA	0.016	0.084	0.087	NA	NO
RK_Ped_admix_Avar	RKC051.A0101.ssMod	DTI_EA_East;Venosa_7c;Lon_P_north_6c	0.086262	2.47991e-06	0.368	0.238	0.395	NA	0.015	0.058	0.059	NA	YES
RK_Ped_admix_Avar	RKC051.A0101.ssMod	DTI_EA_East;Venosa_7c;Lon_P_south_6c	1.19109e-06	9.74509e-05	0.626	-9.249	9.623	NA	0.566	21.611	21.048	NA	NO
RK_Ped_admix_Avar	RKC051.A0101.ssMod	DTI_EA_East;Lon_P_south_6c;Sarm_P_DTI_4-5c	0.0195112	1.36395e-06	0.338	0.158	0.504	NA	0.019	0.088	0.098	NA	NO
RK_Ped_admix_Avar	RKC051.A0101.ssMod	DTI_EA_East;Lon_P_south_6c;Sarm_P_TT_4-5c	0.00082224	3.28523e-06	0.36	0.143	0.498	NA	0.016	0.106	0.112	NA	NO
RK_Ped_admix_Avar	RKC051.A0101.ssMod	DTI_EA_East;Lon_P_south_6c;Lon_P_north_6c	0.0152168	2.01505e-06	0.374	0.246	0.38	NA	0.015	0.065	0.067	NA	NO
RK_Ped_admix_Avar	RKC051.A0101.ssMod	DTI_EA_East;Lon_P_south_6c;Venosa_7c	1.19109e-06	9.74509e-05	0.626	9.623	-9.249	NA	0.566	21.048	21.611	NA	NO
RK_Ped_J1a_Avar	RKC009.A0101.ssMod	DTI_EA_East;Chandman_IA_3cBCE_3cBCE;Sarm_P_DTI_4-5c	0.0233242	2.35634e-06	0.342	-0.274	0.932	NA	0.04	0.086	0.053	NA	NO
RK_Ped_J1a_Avar	RKC009.A0101.ssMod	DTI_EA_East;Chandman_IA_3cBCE_3cBCE;Sarm_P_TT_4-5c	0.000136321	1.73374e-06	0.289	-0.066	0.778	NA	0.036	0.073	0.044	NA	NO
RK_Ped_J1a_Avar	RKC009.A0101.ssMod	DTI_EA_East;Chandman_IA_3cBCE_3cBCE;Lon_P_north_6c	7.97062e-09	3.97138e-06	0.388	-0.213	0.825	NA	0.043	0.089	0.05	NA	NO
RK_Ped_J1a_Avar	RKC009.A0101.ssMod	DTI_EA_East;Chandman_IA_3cBCE_3cBCE;Venosa_7c	0.197098	2.09584e-06	0.153	0.248	0.599	NA	0.031	0.052	0.03	NA	YES
RK_Ped_J1a_Avar	RKC009.A0101.ssMod	DTI_EA_East;Chandman_IA_3cBCE_3cBCE;Lon_P_south_6c	0.399615	7.66979e-07	0.19	0.21	0.6	NA	0.031	0.054	0.03	NA	YES
RK_Ped_J1a_Avar	RKC009.A0101.ssMod	DTI_EA_East;Konyr_Tobe_3c;Sarm_P_DTI_4-5c	4.76761e-05	4.04582e-06	0.224	0.006	0.771	NA	0.018	0.077	0.07	NA	NO
RK_Ped_J1a_Avar	RKC009.A0101.ssMod	DTI_EA_East;Konyr_Tobe_3c;Sarm_P_TT_4-5c	0.000356965	1.84401e-06	0.237	0.135	0.628	NA	0.018	0.06	0.052	NA	NO
RK_Ped_J1a_Avar	RKC009.A0101.ssMod	DTI_EA_East;Konyr_Tobe_3c;Lon_P_north_6c	1.07787e-09	4.02614e-06	0.259	0.156	0.585	NA	0.02	0.069	0.057	NA	NO
RK_Ped_J1a_Avar	RKC009.A0101.ssMod	DTI_EA_East;Konyr_Tobe_3c;Venosa_7c	0.0217935	4.4938e-06	0.238	0.201	0.562	NA	0.018	0.051	0.043	NA	NO
RK_Ped_J1a_Avar	RKC009.A0101.ssMod	DTI_EA_East;Konyr_Tobe_3c;Lon_P_south_6c	0.359212	1.99366e-06	0.254	0.194	0.552	NA	0.018	0.052	0.043	NA	YES
RK_Ped_J1a_Avar	RKC009.A0101.ssMod	DTI_EA_East;North_Caucasus_7-11c;Sarm_P_DTI_4-5c	0.000690106	1.60388e-06	0.208	0.301	0.491	NA	0.017	0.105	0.101	NA	NO
RK_Ped_J1a_Avar	RKC009.A0101.ssMod	DTI_EA_East;North_Caucasus_7-11c;Sarm_P_TT_4-5c	0.0308157	1.11773e-06	0.225	0.345	0.43	NA	0.017	0.082	0.075	NA	NO
RK_Ped_J1a_Avar	RKC009.A0101.ssMod	DTI_EA_East;North_Caucasus_7-11c;Lon_P_north_6c	0.000684907	1.53806e-06	0.226	0.457	0.317	NA	0.018	0.075	0.066	NA	NO
RK_Ped_J1a_Avar	RKC009.A0101.ssMod	DTI_EA_East;North_Caucasus_7-11c;Venosa_7c	0.0106788	3.98943e-06	0.241	0.313	0.446	NA	0.019	0.093	0.083	NA	NO
RK_Ped_J1a_Avar	RKC009.A0101.ssMod	DTI_EA_East;North_Caucasus_7-11c;Lon_P_south_6c	0.199393	1.93777e-06	0.255	0.285	0.459	NA	0.019	0.087	0.076	NA	YES
RK_Ped_J1a_Avar	RKC009.A0101.ssMod	DTI_EA_East;Venosa_7c;Sarm_P_DTI_4-5c	0.651655	2.99079e-07	0.241	0.365	0.394	NA	0.016	0.067	0.071	NA	YES
RK_Ped_J1a_Avar	RKC009.A0101.ssMod	DTI_EA_East;Venosa_7c;Sarm_P_TT_4-5c	0.128265	1.23443e-06	0.26	0.362	0.378	NA	0.015	0.078	0.08	NA	YES
RK_Ped_J1a_Avar	RKC009.A0101.ssMod	DTI_EA_East;Venosa_7c;Lon_P_north_6c	0.273853	1.03139e-06	0.27	0.441	0.289	NA	0.015	0.057	0.057	NA	YES
RK_Ped_J1a_Avar	RKC009.A0101.ssMod	DTI_EA_East;Venosa_7c;Lon_P_south_6c	0.00285116	2.37618e-06	0.349	-1.811	2.462	NA	0.059	1.823	1.768	NA	NO
RK_Ped_J1a_Avar	RKC009.A0101.ssMod	DTI_EA_East;Lon_P_south_6c;Sarm_P_DTI_4-5c	0.408353	2.30196e-07	0.258	0.398	0.344	NA	0.017	0.077	0.085	NA	YES
RK_Ped_J1a_Avar	RKC009.A0101.ssMod	DTI_EA_East;Lon_P_south_6c;Sarm_P_TT_4-5c	0.0528642	9.11952e-07	0.277	0.432	0.29	NA	0.016	0.099	0.105	NA	YES
RK_Ped_J1a_Avar	RKC009.A0101.ssMod	DTI_EA_East;Lon_P_south_6c;Lon_P_north_6c	0.106046	6.9331e-07	0.287	0.488	0.225	NA	0.015	0.066	0.067	NA	YES
RK_Ped_J1a_Avar	RKC009.A0101.ssMod	DTI_EA_East;Lon_P_south_6c;Venosa_7c	0.00285116	2.37618e-06	0.349	2.462	-1.811	NA	0.059	1.768	1.823	NA	NO
RK_Ped_J1a_Avar	RKC021.A0101.ssMod	DTI_EA_East;Chandman_IA_3cBCE_3cBCE;Sarm_P_DTI_4-5c	0.0117387	2.92085e-06	0.404	-0.101	0.697	NA	0.041	0.087	0.053	NA	NO
RK_Ped_J1a_Avar	RKC021.A0101.ssMod	DTI_EA_East;Chandman_IA_3cBCE_3cBCE;Sarm_P_TT_4-5c	0.000872947	2.17666e-06	0.367	0.055	0.579	NA	0.039	0.076	0.045	NA	NO
RK_Ped_J1a_Avar	RKC021.A0101.ssMod	DTI_EA_East;Chandman_IA_3cBCE_3cBCE;Lon_P_north_6c	2.41658e-05	3.94734e-06	0.438	-0.059	0.621	NA	0.043	0.087	0.05	NA	NO
RK_Ped_J1a_Avar	RKC021.A0101.ssMod	DTI_EA_East;Chandman_IA_3cBCE_3cBCE;Venosa_7c	0.178188	4.75211e-07	0.267	0.282	0.451	NA	0.033	0.055	0.031	NA	YES
RK_Ped_J1a_Avar	RKC021.A0101.ssMod	DTI_EA_East;Chandman_IA_3cBCE_3cBCE;Lon_P_south_6c	0.0929275	5.97145e-07	0.295	0.25	0.455	NA	0.034	0.057	0.032	NA	YES
RK_Ped_J1a_Avar	RKC021.A0101.ssMod	DTI_EA_East;Konyr_Tobe_3c;Sarm_P_DTI_4-5c	0.00204123	2.67331e-06	0.348	0.095	0.557	NA	0.02	0.079	0.072	NA	NO
RK_Ped_J1a_Avar	RKC021.A0101.ssMod	DTI_EA_East;Konyr_Tobe_3c;Sarm_P_TT_4-5c	0.0111925	1.22752e-06	0.358	0.194	0.448	NA	0.02	0.065	0.056	NA	NO
RK_Ped_J1a_Avar	RKC021.A0101.ssMod	DTI_EA_East;Konyr_Tobe_3c;Lon_P_north_6c	0.000219447	2.34728e-06	0.369	0.204	0.427	NA	0.021	0.068	0.057	NA	NO
RK_Ped_J1a_Avar	RKC021.A0101.ssMod	DTI_EA_East;Konyr_Tobe_3c;Venosa_7c	0.0583411	1.4841e-06	0.358	0.258	0.384	NA	0.02	0.055	0.046	NA	YES
RK_Ped_J1a_Avar	RKC021.A0101.ssMod	DTI_EA_East;Konyr_Tobe_3c;Lon_P_south_6c	0.107631	9.6698e-07	0.369	0.243	0.389	NA	0.02	0.056	0.046	NA	YES
RK_Ped_J1a_Avar	RKC021.A0101.ssMod	DTI_EA_East;North_Caucasus_7-11c;Sarm_P_DTI_4-5c	0.00691604	8.68684e-07	0.347	0.288	0.365	NA	0.019	0.112	0.108	NA	NO
RK_Ped_J1a_Avar	RKC021.A0101.ssMod	DTI_EA_East;North_Caucasus_7-11c;Sarm_P_TT_4-5c	0.0565547	5.68923e-07	0.358	0.344	0.298	NA	0.019	0.092	0.085	NA	YES
RK_Ped_J1a_Avar	RKC021.A0101.ssMod	DTI_EA_East;North_Caucasus_7-11c;Lon_P_north_6c	0.0561023	5.18779e-07	0.36	0.375	0.265	NA	0.019	0.074	0.066	NA	YES
RK_Ped_J1a_Avar	RKC021.A0101.ssMod	DTI_EA_East;North_Caucasus_7-11c;Venosa_7c	0.0247045	1.48133e-06	0.359	0.439	0.203	NA	0.021	0.112	0.1	NA	NO
RK_Ped_J1a_Avar	RKC021.A0101.ssMod	DTI_EA_East;North_Caucasus_7-11c;Lon_P_south_6c	0.0377834	1.24063e-06	0.369	0.389	0.242	NA	0.022	0.108	0.095	NA	NO
RK_Ped_J1a_Avar	RKC021.A0101.ssMod	DTI_EA_East;Venosa_7c;Sarm_P_DTI_4-5c	0.0637545	8.56645e-07	0.37	0.229	0.401	NA	0.018	0.074	0.08	NA	YES
RK_Ped_J1a_Avar	RKC021.A0101.ssMod	DTI_EA_East;Venosa_7c;Sarm_P_TT_4-5c	0.00813064	9.20307e-07	0.391	0.242	0.367	NA	0.017	0.084	0.087	NA	NO
RK_Ped_J1a_Avar	RKC021.A0101.ssMod	DTI_EA_East;Venosa_7c;Lon_P_north_6c	0.0685616	6.84246e-07	0.397	0.299	0.304	NA	0.017	0.058	0.059	NA	YES
RK_Ped_J1a_Avar	RKC021.A0101.ssMod	DTI_EA_East;Venosa_7c;Lon_P_south_6c	0.00103553	1.64548e-05	0.519	-3.684	4.166	NA	0.121	4.229	4.111	NA	NO
RK_Ped_J1a_Avar	RKC021.A0101.ssMod	DTI_EA_East;Lon_P_south_6c;Sarm_P_DTI_4-5c	0.0344213	1.07425e-06	0.38	0.232	0.388	NA	0.019	0.086	0.095	NA	NO
RK_Ped_J1a_Avar	RKC021.A0101.ssMod	DTI_EA_East;Lon_P_south_6c;Sarm_P_TT_4-5c	0.00373011	1.06537e-06	0.4	0.257	0.343	NA	0.018	0.104	0.11	NA	NO
RK_Ped_J1a_Avar	RKC021.A0101.ssMod	DTI_EA_East;Lon_P_south_6c;Lon_P_north_6c	0.021548	9.02694e-07	0.408	0.31	0.281	NA	0.017	0.065	0.067	NA	NO
RK_Ped_J1a_Avar	RKC021.A0101.ssMod	DTI_EA_East;Lon_P_south_6c;Venosa_7c	0.00103553	1.64548e-05	0.519	4.166	-3.684	NA	0.121	4.111	4.229	NA	NO
RK_Ped_J1a_Avar	RKF079.A0101.ssMod	DTI_EA_East;Chandman_IA_3cBCE_3cBCE;Sarm_P_DTI_4-5c	0.00032694	2.874e-06	0.277	-0.157	0.88	NA	0.063	0.135	0.078	NA	NO
RK_Ped_J1a_Avar	RKF079.A0101.ssMod	DTI_EA_East;Chandman_IA_3cBCE_3cBCE;Sarm_P_TT_4-5c	1.06224e-05	3.58929e-06	0.193	0.084	0.723	NA	0.052	0.102	0.056	NA	NO
RK_Ped_J1a_Avar	RKF079.A0101.ssMod	DTI_EA_East;Chandman_IA_3cBCE_3cBCE;Lon_P_north_6c	2.13961e-07	3.62047e-06	0.338	-0.155	0.817	NA	0.063	0.125	0.066	NA	NO
RK_Ped_J1a_Avar	RKF079.A0101.ssMod	DTI_EA_East;Chandman_IA_3cBCE_3cBCE;Venosa_7c	0.000631704	6.44287e-06	0.044	0.434	0.522	NA	0.044	0.075	0.039	NA	NO
RK_Ped_J1a_Avar	RKF079.A0101.ssMod	DTI_EA_East;Chandman_IA_3cBCE_3cBCE;Lon_P_south_6c	0.00228091	3.40503e-06	0.087	0.37	0.543	NA	0.045	0.079	0.041	NA	NO
RK_Ped_J1a_Avar	RKF079.A0101.ssMod	DTI_EA_East;Konyr_Tobe_3c;Sarm_P_DTI_4-5c	8.8309e-05	2.7527e-06	0.202	0.027	0.771	NA	0.03	0.163	0.142	NA	NO
RK_Ped_J1a_Avar	RKF079.A0101.ssMod	DTI_EA_East;Konyr_Tobe_3c;Sarm_P_TT_4-5c	8.62187e-05	4.48377e-06	0.192	0.232	0.576	NA	0.026	0.108	0.091	NA	NO
RK_Ped_J1a_Avar	RKF079.A0101.ssMod	DTI_EA_East;Konyr_Tobe_3c;Lon_P_north_6c	1.03812e-06	4.201e-06	0.207	0.262	0.53	NA	0.031	0.125	0.101	NA	NO
RK_Ped_J1a_Avar	RKF079.A0101.ssMod	DTI_EA_East;Konyr_Tobe_3c;Venosa_7c	1.43398e-05	1.09186e-05	0.184	0.395	0.421	NA	0.025	0.083	0.067	NA	NO
RK_Ped_J1a_Avar	RKF079.A0101.ssMod	DTI_EA_East;Konyr_Tobe_3c;Lon_P_south_6c	0.000557085	6.61094e-06	0.201	0.342	0.457	NA	0.025	0.082	0.066	NA	NO
RK_Ped_J1a_Avar	RKF079.A0101.ssMod	DTI_EA_East;North_Caucasus_7-11c;Sarm_P_DTI_4-5c	4.65424e-05	3.24528e-06	0.194	0.162	0.644	NA	0.03	0.406	0.384	NA	NO
RK_Ped_J1a_Avar	RKF079.A0101.ssMod	DTI_EA_East;North_Caucasus_7-11c;Sarm_P_TT_4-5c	8.43457e-05	4.98639e-06	0.198	0.394	0.408	NA	0.025	0.193	0.177	NA	NO
RK_Ped_J1a_Avar	RKF079.A0101.ssMod	DTI_EA_East;North_Caucasus_7-11c;Lon_P_north_6c	0.000106533	4.68323e-06	0.201	0.482	0.317	NA	0.024	0.13	0.115	NA	NO
RK_Ped_J1a_Avar	RKF079.A0101.ssMod	DTI_EA_East;North_Caucasus_7-11c;Venosa_7c	2.5845e-06	7.58978e-06	0.173	0.76	0.067	NA	0.043	0.294	0.255	NA	NO
RK_Ped_J1a_Avar	RKF079.A0101.ssMod	DTI_EA_East;North_Caucasus_7-11c;Lon_P_south_6c	1.13906e-05	6.74179e-06	0.198	0.585	0.217	NA	0.042	0.271	0.234	NA	NO
RK_Ped_J1a_Avar	RKF079.A0101.ssMod	DTI_EA_East;Venosa_7c;Sarm_P_DTI_4-5c	0.000552589	3.85143e-06	0.214	0.2	0.587	NA	0.021	0.106	0.115	NA	NO
RK_Ped_J1a_Avar	RKF079.A0101.ssMod	DTI_EA_East;Venosa_7c;Sarm_P_TT_4-5c	1.6397e-05	5.42555e-06	0.236	0.193	0.571	NA	0.019	0.123	0.129	NA	NO
RK_Ped_J1a_Avar	RKF079.A0101.ssMod	DTI_EA_East;Venosa_7c;Lon_P_north_6c	0.000151399	5.42987e-06	0.252	0.319	0.429	NA	0.017	0.077	0.077	NA	NO
RK_Ped_J1a_Avar	RKF079.A0101.ssMod	DTI_EA_East;Venosa_7c;Lon_P_south_6c	0.000765451	0.000255902	0.427	-12.103	12.676	NA	0.314	23.332	23.041	NA	NO
RK_Ped_J1a_Avar	RKF079.A0101.ssMod	DTI_EA_East;Lon_P_south_6c;Sarm_P_DTI_4-5c	0.000591623	2.8274e-06	0.223	0.231	0.546	NA	0.022	0.131	0.144	NA	NO
RK_Ped_J1a_Avar	RKF079.A0101.ssMod	DTI_EA_East;Lon_P_south_6c;Sarm_P_TT_4-5c	1.85025e-05	4.30474e-06	0.246	0.261	0.493	NA	0.02	0.171	0.182	NA	NO
RK_Ped_J1a_Avar	RKF079.A0101.ssMod	DTI_EA_East;Lon_P_south_6c;Lon_P_north_6c	0.000172364	3.90646e-06	0.262	0.379	0.36	NA	0.017	0.091	0.093	NA	NO
RK_Ped_J1a_Avar	RKF079.A0101.ssMod	DTI_EA_East;Lon_P_south_6c;Venosa_7c	0.000765451	0.000255902	0.427	12.676	-12.103	NA	0.314	23.041	23.332	NA	NO
RK_Ped_J1a_Avar	RKF088.A0101.ssMod	DTI_EA_East;Chandman_IA_3cBCE_3cBCE;Sarm_P_DTI_4-5c	5.6707e-06	1.29619e-05	0.418	0.001	0.581	NA	0.043	0.092	0.056	NA	NO
RK_Ped_J1a_Avar	RKF088.A0101.ssMod	DTI_EA_East;Chandman_IA_3cBCE_3cBCE;Sarm_P_TT_4-5c	7.86573e-07	8.91011e-06	0.391	0.122	0.487	NA	0.042	0.082	0.047	NA	NO
RK_Ped_J1a_Avar	RKF088.A0101.ssMod	DTI_EA_East;Chandman_IA_3cBCE_3cBCE;Lon_P_north_6c	2.96025e-08	1.2497e-05	0.453	0.031	0.516	NA	0.049	0.095	0.052	NA	NO
RK_Ped_J1a_Avar	RKF088.A0101.ssMod	DTI_EA_East;Chandman_IA_3cBCE_3cBCE;Venosa_7c	0.000993812	3.66179e-06	0.299	0.323	0.378	NA	0.035	0.057	0.031	NA	NO
RK_Ped_J1a_Avar	RKF088.A0101.ssMod	DTI_EA_East;Chandman_IA_3cBCE_3cBCE;Lon_P_south_6c	0.000226485	5.62528e-06	0.314	0.313	0.373	NA	0.036	0.059	0.032	NA	NO
RK_Ped_J1a_Avar	RKF088.A0101.ssMod	DTI_EA_East;Konyr_Tobe_3c;Sarm_P_DTI_4-5c	6.60516e-05	7.97101e-06	0.39	0.241	0.369	NA	0.02	0.083	0.076	NA	NO
RK_Ped_J1a_Avar	RKF088.A0101.ssMod	DTI_EA_East;Konyr_Tobe_3c;Sarm_P_TT_4-5c	0.000854769	4.65803e-06	0.397	0.3	0.302	NA	0.021	0.068	0.059	NA	NO
RK_Ped_J1a_Avar	RKF088.A0101.ssMod	DTI_EA_East;Konyr_Tobe_3c;Lon_P_north_6c	6.39943e-05	6.41261e-06	0.406	0.306	0.288	NA	0.022	0.07	0.059	NA	NO
RK_Ped_J1a_Avar	RKF088.A0101.ssMod	DTI_EA_East;Konyr_Tobe_3c;Venosa_7c	0.00202795	1.96322e-06	0.399	0.342	0.259	NA	0.021	0.06	0.051	NA	NO
RK_Ped_J1a_Avar	RKF088.A0101.ssMod	DTI_EA_East;Konyr_Tobe_3c;Lon_P_south_6c	0.00302667	2.67557e-06	0.404	0.343	0.253	NA	0.021	0.059	0.049	NA	NO
RK_Ped_J1a_Avar	RKF088.A0101.ssMod	DTI_EA_East;North_Caucasus_7-11c;Sarm_P_DTI_4-5c	0.000692598	4.51973e-06	0.4	0.393	0.207	NA	0.019	0.112	0.108	NA	NO
RK_Ped_J1a_Avar	RKF088.A0101.ssMod	DTI_EA_East;North_Caucasus_7-11c;Sarm_P_TT_4-5c	0.00405552	3.12178e-06	0.405	0.42	0.175	NA	0.02	0.09	0.082	NA	NO
RK_Ped_J1a_Avar	RKF088.A0101.ssMod	DTI_EA_East;North_Caucasus_7-11c;Lon_P_north_6c	0.00427531	4.09483e-06	0.411	0.396	0.194	NA	0.02	0.072	0.064	NA	NO
RK_Ped_J1a_Avar	RKF088.A0101.ssMod	DTI_EA_East;North_Caucasus_7-11c;Venosa_7c	0.00293321	2.61046e-06	0.389	0.637	-0.025	NA	0.024	0.133	0.118	NA	NO
RK_Ped_J1a_Avar	RKF088.A0101.ssMod	DTI_EA_East;North_Caucasus_7-11c;Lon_P_south_6c	0.00273701	2.61417e-06	0.395	0.591	0.014	NA	0.024	0.12	0.104	NA	NO
RK_Ped_J1a_Avar	RKF088.A0101.ssMod	DTI_EA_East;Venosa_7c;Sarm_P_DTI_4-5c	1.57642e-05	7.56918e-06	0.425	0.17	0.406	NA	0.019	0.079	0.086	NA	NO
RK_Ped_J1a_Avar	RKF088.A0101.ssMod	DTI_EA_East;Venosa_7c;Sarm_P_TT_4-5c	8.18995e-07	5.16879e-06	0.447	0.188	0.365	NA	0.018	0.085	0.089	NA	NO
RK_Ped_J1a_Avar	RKF088.A0101.ssMod	DTI_EA_East;Venosa_7c;Lon_P_north_6c	1.78165e-05	5.52419e-06	0.455	0.244	0.302	NA	0.017	0.058	0.058	NA	NO
RK_Ped_J1a_Avar	RKF088.A0101.ssMod	DTI_EA_East;Venosa_7c;Lon_P_south_6c	0.000874055	0.00783974	2.335	-67.196	65.862	NA	650.073	23361.4	22711.3	NA	NO
RK_Ped_J1a_Avar	RKF088.A0101.ssMod	DTI_EA_East;Lon_P_south_6c;Sarm_P_DTI_4-5c	8.01444e-06	9.90534e-06	0.428	0.129	0.443	NA	0.02	0.092	0.102	NA	NO
RK_Ped_J1a_Avar	RKF088.A0101.ssMod	DTI_EA_East;Lon_P_south_6c;Sarm_P_TT_4-5c	3.75541e-07	6.98167e-06	0.451	0.128	0.421	NA	0.018	0.104	0.11	NA	NO
RK_Ped_J1a_Avar	RKF088.A0101.ssMod	DTI_EA_East;Lon_P_south_6c;Lon_P_north_6c	1.91651e-06	7.47881e-06	0.462	0.225	0.312	NA	0.017	0.065	0.067	NA	NO
RK_Ped_J1a_Avar	RKF088.A0101.ssMod	DTI_EA_East;Lon_P_south_6c;Venosa_7c	0.000874055	0.00783974	2.335	65.862	-67.196	NA	650.073	22711.3	23361.4	NA	NO
RK_Ped_J1a_Avar	RKF136.A0101.ssMod	DTI_EA_East;Chandman_IA_3cBCE_3cBCE;Sarm_P_DTI_4-5c	0.0289768	6.29942e-06	0.262	-0.17	0.909	NA	0.042	0.092	0.055	NA	NO
RK_Ped_J1a_Avar	RKF136.A0101.ssMod	DTI_EA_East;Chandman_IA_3cBCE_3cBCE;Sarm_P_TT_4-5c	0.0173836	3.58623e-06	0.215	0.015	0.77	NA	0.037	0.073	0.043	NA	NO
RK_Ped_J1a_Avar	RKF136.A0101.ssMod	DTI_EA_East;Chandman_IA_3cBCE_3cBCE;Lon_P_north_6c	1.15448e-06	7.81536e-06	0.288	-0.081	0.794	NA	0.043	0.085	0.048	NA	NO
RK_Ped_J1a_Avar	RKF136.A0101.ssMod	DTI_EA_East;Chandman_IA_3cBCE_3cBCE;Venosa_7c	0.456021	3.5565e-07	0.077	0.332	0.591	NA	0.033	0.058	0.032	NA	YES
RK_Ped_J1a_Avar	RKF136.A0101.ssMod	DTI_EA_East;Chandman_IA_3cBCE_3cBCE;Lon_P_south_6c	0.533513	7.94849e-07	0.108	0.312	0.58	NA	0.033	0.058	0.031	NA	YES
RK_Ped_J1a_Avar	RKF136.A0101.ssMod	DTI_EA_East;Konyr_Tobe_3c;Sarm_P_DTI_4-5c	0.00179652	7.91702e-06	0.187	0.008	0.805	NA	0.019	0.087	0.079	NA	NO
RK_Ped_J1a_Avar	RKF136.A0101.ssMod	DTI_EA_East;Konyr_Tobe_3c;Sarm_P_TT_4-5c	0.093402	2.53116e-06	0.198	0.153	0.649	NA	0.018	0.065	0.057	NA	YES
RK_Ped_J1a_Avar	RKF136.A0101.ssMod	DTI_EA_East;Konyr_Tobe_3c;Lon_P_north_6c	1.88323e-05	5.75252e-06	0.212	0.201	0.587	NA	0.019	0.068	0.058	NA	NO
RK_Ped_J1a_Avar	RKF136.A0101.ssMod	DTI_EA_East;Konyr_Tobe_3c;Venosa_7c	0.0409096	1.35846e-06	0.187	0.279	0.534	NA	0.019	0.059	0.05	NA	NO
RK_Ped_J1a_Avar	RKF136.A0101.ssMod	DTI_EA_East;Konyr_Tobe_3c;Lon_P_south_6c	0.24679	5.75184e-07	0.206	0.275	0.519	NA	0.019	0.056	0.046	NA	YES
RK_Ped_J1a_Avar	RKF136.A0101.ssMod	DTI_EA_East;North_Caucasus_7-11c;Sarm_P_DTI_4-5c	0.00174284	4.99615e-06	0.177	0.188	0.634	NA	0.016	0.12	0.117	NA	NO
RK_Ped_J1a_Avar	RKF136.A0101.ssMod	DTI_EA_East;North_Caucasus_7-11c;Sarm_P_TT_4-5c	0.250156	1.50273e-06	0.197	0.281	0.522	NA	0.017	0.086	0.08	NA	YES
RK_Ped_J1a_Avar	RKF136.A0101.ssMod	DTI_EA_East;North_Caucasus_7-11c;Lon_P_north_6c	0.0343566	2.26651e-06	0.195	0.418	0.388	NA	0.017	0.072	0.065	NA	NO
RK_Ped_J1a_Avar	RKF136.A0101.ssMod	DTI_EA_East;North_Caucasus_7-11c;Venosa_7c	0.00168866	1.59275e-06	0.204	0.373	0.423	NA	0.02	0.119	0.107	NA	NO
RK_Ped_J1a_Avar	RKF136.A0101.ssMod	DTI_EA_East;North_Caucasus_7-11c;Lon_P_south_6c	0.0115146	1.0038e-06	0.221	0.342	0.437	NA	0.02	0.102	0.09	NA	NO
RK_Ped_J1a_Avar	RKF136.A0101.ssMod	DTI_EA_East;Venosa_7c;Sarm_P_DTI_4-5c	0.40213	1.32259e-06	0.202	0.316	0.482	NA	0.016	0.078	0.084	NA	YES
RK_Ped_J1a_Avar	RKF136.A0101.ssMod	DTI_EA_East;Venosa_7c;Sarm_P_TT_4-5c	0.288115	6.50294e-07	0.224	0.287	0.489	NA	0.015	0.085	0.088	NA	YES
RK_Ped_J1a_Avar	RKF136.A0101.ssMod	DTI_EA_East;Venosa_7c;Lon_P_north_6c	0.517793	6.49537e-07	0.234	0.398	0.368	NA	0.015	0.062	0.062	NA	YES
RK_Ped_J1a_Avar	RKF136.A0101.ssMod	DTI_EA_East;Venosa_7c;Lon_P_south_6c	0.00331643	3.29875e-05	0.439	-5.263	5.825	NA	0.209	6.069	5.863	NA	NO
RK_Ped_J1a_Avar	RKF136.A0101.ssMod	DTI_EA_East;Lon_P_south_6c;Sarm_P_DTI_4-5c	0.237956	2.09774e-06	0.214	0.309	0.477	NA	0.018	0.085	0.094	NA	YES
RK_Ped_J1a_Avar	RKF136.A0101.ssMod	DTI_EA_East;Lon_P_south_6c;Sarm_P_TT_4-5c	0.0750061	1.1472e-06	0.236	0.288	0.476	NA	0.016	0.099	0.105	NA	YES
RK_Ped_J1a_Avar	RKF136.A0101.ssMod	DTI_EA_East;Lon_P_south_6c;Lon_P_north_6c	0.16732	1.23465e-06	0.249	0.406	0.345	NA	0.015	0.066	0.068	NA	YES
RK_Ped_J1a_Avar	RKF136.A0101.ssMod	DTI_EA_East;Lon_P_south_6c;Venosa_7c	0.00331643	3.29875e-05	0.439	5.825	-5.263	NA	0.209	5.863	6.069	NA	NO
RK_Ped_J1a_Avar	RKF145.A0101.ssMod	DTI_EA_East;Chandman_IA_3cBCE_3cBCE;Sarm_P_DTI_4-5c	0.000926715	1.28059e-06	0.446	-0.052	0.605	NA	0.042	0.088	0.054	NA	NO
RK_Ped_J1a_Avar	RKF145.A0101.ssMod	DTI_EA_East;Chandman_IA_3cBCE_3cBCE;Sarm_P_TT_4-5c	2.34887e-06	2.61406e-06	0.409	0.103	0.488	NA	0.04	0.077	0.044	NA	NO
RK_Ped_J1a_Avar	RKF145.A0101.ssMod	DTI_EA_East;Chandman_IA_3cBCE_3cBCE;Lon_P_north_6c	1.58296e-08	2.61974e-06	0.448	0.057	0.495	NA	0.046	0.089	0.049	NA	NO
RK_Ped_J1a_Avar	RKF145.A0101.ssMod	DTI_EA_East;Chandman_IA_3cBCE_3cBCE;Venosa_7c	0.0167906	3.91123e-06	0.337	0.263	0.4	NA	0.034	0.056	0.031	NA	NO
RK_Ped_J1a_Avar	RKF145.A0101.ssMod	DTI_EA_East;Chandman_IA_3cBCE_3cBCE;Lon_P_south_6c	0.010779	2.85134e-06	0.358	0.244	0.398	NA	0.035	0.059	0.032	NA	NO
RK_Ped_J1a_Avar	RKF145.A0101.ssMod	DTI_EA_East;Konyr_Tobe_3c;Sarm_P_DTI_4-5c	0.00063062	1.6288e-06	0.408	0.148	0.445	NA	0.02	0.076	0.07	NA	NO
RK_Ped_J1a_Avar	RKF145.A0101.ssMod	DTI_EA_East;Konyr_Tobe_3c;Sarm_P_TT_4-5c	0.000280375	3.48258e-06	0.416	0.239	0.345	NA	0.02	0.063	0.055	NA	NO
RK_Ped_J1a_Avar	RKF145.A0101.ssMod	DTI_EA_East;Konyr_Tobe_3c;Lon_P_north_6c	8.2693e-06	3.02708e-06	0.424	0.261	0.314	NA	0.021	0.066	0.055	NA	NO
RK_Ped_J1a_Avar	RKF145.A0101.ssMod	DTI_EA_East;Konyr_Tobe_3c;Venosa_7c	0.00813275	6.66627e-06	0.423	0.241	0.336	NA	0.02	0.053	0.045	NA	NO
RK_Ped_J1a_Avar	RKF145.A0101.ssMod	DTI_EA_East;Konyr_Tobe_3c;Lon_P_south_6c	0.0168181	5.21252e-06	0.431	0.238	0.331	NA	0.02	0.055	0.045	NA	NO
RK_Ped_J1a_Avar	RKF145.A0101.ssMod	DTI_EA_East;North_Caucasus_7-11c;Sarm_P_DTI_4-5c	0.00527681	2.52733e-06	0.413	0.348	0.24	NA	0.018	0.098	0.096	NA	NO
RK_Ped_J1a_Avar	RKF145.A0101.ssMod	DTI_EA_East;North_Caucasus_7-11c;Sarm_P_TT_4-5c	0.0101864	4.3258e-06	0.417	0.414	0.169	NA	0.019	0.084	0.077	NA	NO
RK_Ped_J1a_Avar	RKF145.A0101.ssMod	DTI_EA_East;North_Caucasus_7-11c;Lon_P_north_6c	0.00685216	3.70542e-06	0.421	0.42	0.159	NA	0.019	0.07	0.063	NA	NO
RK_Ped_J1a_Avar	RKF145.A0101.ssMod	DTI_EA_East;North_Caucasus_7-11c;Venosa_7c	0.00614622	6.18142e-06	0.424	0.416	0.16	NA	0.021	0.103	0.092	NA	NO
RK_Ped_J1a_Avar	RKF145.A0101.ssMod	DTI_EA_East;North_Caucasus_7-11c;Lon_P_south_6c	0.0123423	5.43104e-06	0.429	0.399	0.171	NA	0.021	0.098	0.086	NA	NO
RK_Ped_J1a_Avar	RKF145.A0101.ssMod	DTI_EA_East;Venosa_7c;Sarm_P_DTI_4-5c	0.00561194	1.93646e-06	0.438	0.215	0.347	NA	0.019	0.074	0.082	NA	NO
RK_Ped_J1a_Avar	RKF145.A0101.ssMod	DTI_EA_East;Venosa_7c;Sarm_P_TT_4-5c	5.23285e-05	4.83804e-06	0.46	0.291	0.249	NA	0.017	0.085	0.089	NA	NO
RK_Ped_J1a_Avar	RKF145.A0101.ssMod	DTI_EA_East;Venosa_7c;Lon_P_north_6c	0.000268796	4.07511e-06	0.464	0.318	0.218	NA	0.017	0.06	0.06	NA	NO
RK_Ped_J1a_Avar	RKF145.A0101.ssMod	DTI_EA_East;Venosa_7c;Lon_P_south_6c	5.63822e-05	0.000589195	1.165	-23.634	23.469	NA	55.363	1924.12	1868.76	NA	NO
RK_Ped_J1a_Avar	RKF145.A0101.ssMod	DTI_EA_East;Lon_P_south_6c;Sarm_P_DTI_4-5c	0.00339272	1.58834e-06	0.446	0.216	0.339	NA	0.021	0.086	0.098	NA	NO
RK_Ped_J1a_Avar	RKF145.A0101.ssMod	DTI_EA_East;Lon_P_south_6c;Sarm_P_TT_4-5c	4.65858e-05	4.19705e-06	0.472	0.325	0.202	NA	0.018	0.108	0.115	NA	NO
RK_Ped_J1a_Avar	RKF145.A0101.ssMod	DTI_EA_East;Lon_P_south_6c;Lon_P_north_6c	0.000107229	3.44909e-06	0.477	0.34	0.183	NA	0.016	0.068	0.07	NA	NO
RK_Ped_J1a_Avar	RKF145.A0101.ssMod	DTI_EA_East;Lon_P_south_6c;Venosa_7c	5.63822e-05	0.000589195	1.165	23.469	-23.634	NA	55.363	1868.76	1924.12	NA	NO
RK_Ped_J1a_Avar	RKF148.A0101.ssMod	DTI_EA_East;Chandman_IA_3cBCE_3cBCE;Sarm_P_DTI_4-5c	0.0781072	1.15506e-06	0.438	-0.158	0.72	NA	0.041	0.085	0.052	NA	YES
RK_Ped_J1a_Avar	RKF148.A0101.ssMod	DTI_EA_East;Chandman_IA_3cBCE_3cBCE;Sarm_P_TT_4-5c	0.00941719	1.13402e-06	0.402	-0.013	0.611	NA	0.039	0.075	0.043	NA	NO
RK_Ped_J1a_Avar	RKF148.A0101.ssMod	DTI_EA_East;Chandman_IA_3cBCE_3cBCE;Lon_P_north_6c	1.44831e-05	2.17466e-06	0.472	-0.115	0.643	NA	0.045	0.088	0.049	NA	NO
RK_Ped_J1a_Avar	RKF148.A0101.ssMod	DTI_EA_East;Chandman_IA_3cBCE_3cBCE;Venosa_7c	0.0345992	2.34038e-06	0.279	0.273	0.447	NA	0.034	0.056	0.031	NA	NO
RK_Ped_J1a_Avar	RKF148.A0101.ssMod	DTI_EA_East;Chandman_IA_3cBCE_3cBCE;Lon_P_south_6c	0.0519163	1.4928e-06	0.306	0.245	0.449	NA	0.035	0.058	0.031	NA	YES
RK_Ped_J1a_Avar	RKF148.A0101.ssMod	DTI_EA_East;Konyr_Tobe_3c;Sarm_P_DTI_4-5c	0.00593242	1.56627e-06	0.367	0.007	0.626	NA	0.02	0.082	0.076	NA	NO
RK_Ped_J1a_Avar	RKF148.A0101.ssMod	DTI_EA_East;Konyr_Tobe_3c;Sarm_P_TT_4-5c	0.0192177	1.19446e-06	0.38	0.114	0.506	NA	0.02	0.067	0.059	NA	NO
RK_Ped_J1a_Avar	RKF148.A0101.ssMod	DTI_EA_East;Konyr_Tobe_3c;Lon_P_north_6c	1.91856e-05	1.8661e-06	0.389	0.155	0.456	NA	0.021	0.073	0.062	NA	NO
RK_Ped_J1a_Avar	RKF148.A0101.ssMod	DTI_EA_East;Konyr_Tobe_3c;Venosa_7c	0.00259851	4.86665e-06	0.375	0.232	0.393	NA	0.02	0.056	0.048	NA	NO
RK_Ped_J1a_Avar	RKF148.A0101.ssMod	DTI_EA_East;Konyr_Tobe_3c;Lon_P_south_6c	0.0273028	3.27146e-06	0.386	0.22	0.394	NA	0.02	0.055	0.045	NA	NO
RK_Ped_J1a_Avar	RKF148.A0101.ssMod	DTI_EA_East;North_Caucasus_7-11c;Sarm_P_DTI_4-5c	0.00821143	8.95184e-07	0.35	0.254	0.396	NA	0.018	0.111	0.107	NA	NO
RK_Ped_J1a_Avar	RKF148.A0101.ssMod	DTI_EA_East;North_Caucasus_7-11c;Sarm_P_TT_4-5c	0.0997846	1.25953e-06	0.367	0.293	0.34	NA	0.018	0.089	0.083	NA	YES
RK_Ped_J1a_Avar	RKF148.A0101.ssMod	DTI_EA_East;North_Caucasus_7-11c;Lon_P_north_6c	0.0132571	1.33852e-06	0.363	0.388	0.249	NA	0.019	0.075	0.067	NA	NO
RK_Ped_J1a_Avar	RKF148.A0101.ssMod	DTI_EA_East;North_Caucasus_7-11c;Venosa_7c	0.00295314	3.91445e-06	0.372	0.415	0.213	NA	0.021	0.114	0.102	NA	NO
RK_Ped_J1a_Avar	RKF148.A0101.ssMod	DTI_EA_East;North_Caucasus_7-11c;Lon_P_south_6c	0.0154626	3.18927e-06	0.381	0.363	0.256	NA	0.022	0.104	0.09	NA	NO
RK_Ped_J1a_Avar	RKF148.A0101.ssMod	DTI_EA_East;Venosa_7c;Sarm_P_DTI_4-5c	0.134383	6.56152e-07	0.379	0.198	0.423	NA	0.018	0.07	0.077	NA	YES
RK_Ped_J1a_Avar	RKF148.A0101.ssMod	DTI_EA_East;Venosa_7c;Sarm_P_TT_4-5c	0.0248484	1.37346e-06	0.401	0.183	0.416	NA	0.017	0.081	0.084	NA	NO
RK_Ped_J1a_Avar	RKF148.A0101.ssMod	DTI_EA_East;Venosa_7c;Lon_P_north_6c	0.0279127	1.36615e-06	0.409	0.291	0.3	NA	0.016	0.059	0.06	NA	NO
RK_Ped_J1a_Avar	RKF148.A0101.ssMod	DTI_EA_East;Venosa_7c;Lon_P_south_6c	0.00189587	1.38434e-05	0.542	-3.678	4.136	NA	0.134	4.079	3.949	NA	NO
RK_Ped_J1a_Avar	RKF148.A0101.ssMod	DTI_EA_East;Lon_P_south_6c;Sarm_P_DTI_4-5c	0.0837265	6.62872e-07	0.385	0.203	0.412	NA	0.02	0.081	0.091	NA	YES
RK_Ped_J1a_Avar	RKF148.A0101.ssMod	DTI_EA_East;Lon_P_south_6c;Sarm_P_TT_4-5c	0.0109414	1.3271e-06	0.408	0.195	0.397	NA	0.018	0.101	0.108	NA	NO
RK_Ped_J1a_Avar	RKF148.A0101.ssMod	DTI_EA_East;Lon_P_south_6c;Lon_P_north_6c	0.00817522	1.26882e-06	0.419	0.321	0.261	NA	0.016	0.067	0.069	NA	NO
RK_Ped_J1a_Avar	RKF148.A0101.ssMod	DTI_EA_East;Lon_P_south_6c;Venosa_7c	0.00189587	1.38434e-05	0.542	4.136	-3.678	NA	0.134	3.949	4.079	NA	NO
RK_Ped_J1a_Avar	RKF150.A0101.ssMod	DTI_EA_East;Chandman_IA_3cBCE_3cBCE;Sarm_P_DTI_4-5c	0.000186389	1.85426e-06	0.385	-0.337	0.952	NA	0.043	0.097	0.06	NA	NO
RK_Ped_J1a_Avar	RKF150.A0101.ssMod	DTI_EA_East;Chandman_IA_3cBCE_3cBCE;Sarm_P_TT_4-5c	2.85548e-08	4.29976e-06	0.337	-0.137	0.8	NA	0.04	0.082	0.048	NA	NO
RK_Ped_J1a_Avar	RKF150.A0101.ssMod	DTI_EA_East;Chandman_IA_3cBCE_3cBCE;Lon_P_north_6c	8.59544e-15	3.40488e-06	0.409	-0.228	0.819	NA	0.05	0.102	0.058	NA	NO
RK_Ped_J1a_Avar	RKF150.A0101.ssMod	DTI_EA_East;Chandman_IA_3cBCE_3cBCE;Venosa_7c	0.0202271	8.79294e-06	0.192	0.186	0.622	NA	0.032	0.057	0.034	NA	NO
RK_Ped_J1a_Avar	RKF150.A0101.ssMod	DTI_EA_East;Chandman_IA_3cBCE_3cBCE;Lon_P_south_6c	0.079684	5.90931e-06	0.239	0.131	0.63	NA	0.033	0.059	0.033	NA	YES
RK_Ped_J1a_Avar	RKF150.A0101.ssMod	DTI_EA_East;Konyr_Tobe_3c;Sarm_P_DTI_4-5c	1.63146e-07	2.71324e-06	0.254	-0.082	0.827	NA	0.02	0.1	0.092	NA	NO
RK_Ped_J1a_Avar	RKF150.A0101.ssMod	DTI_EA_East;Konyr_Tobe_3c;Sarm_P_TT_4-5c	1.7674e-08	4.43817e-06	0.255	0.123	0.622	NA	0.02	0.079	0.069	NA	NO
RK_Ped_J1a_Avar	RKF150.A0101.ssMod	DTI_EA_East;Konyr_Tobe_3c;Lon_P_north_6c	1.70191e-15	4.73235e-06	0.267	0.215	0.518	NA	0.023	0.092	0.078	NA	NO
RK_Ped_J1a_Avar	RKF150.A0101.ssMod	DTI_EA_East;Konyr_Tobe_3c;Venosa_7c	0.00267556	1.18947e-05	0.257	0.13	0.613	NA	0.019	0.058	0.05	NA	NO
RK_Ped_J1a_Avar	RKF150.A0101.ssMod	DTI_EA_East;Konyr_Tobe_3c;Lon_P_south_6c	0.0669177	7.60003e-06	0.278	0.121	0.601	NA	0.019	0.058	0.048	NA	YES
RK_Ped_J1a_Avar	RKF150.A0101.ssMod	DTI_EA_East;North_Caucasus_7-11c;Sarm_P_DTI_4-5c	8.15646e-06	4.32336e-06	0.221	0.428	0.351	NA	0.018	0.115	0.109	NA	NO
RK_Ped_J1a_Avar	RKF150.A0101.ssMod	DTI_EA_East;North_Caucasus_7-11c;Sarm_P_TT_4-5c	0.000601064	5.78021e-06	0.229	0.456	0.316	NA	0.018	0.086	0.079	NA	NO
RK_Ped_J1a_Avar	RKF150.A0101.ssMod	DTI_EA_East;North_Caucasus_7-11c;Lon_P_north_6c	8.39964e-06	5.92055e-06	0.227	0.576	0.197	NA	0.019	0.077	0.068	NA	NO
RK_Ped_J1a_Avar	RKF150.A0101.ssMod	DTI_EA_East;North_Caucasus_7-11c;Venosa_7c	0.00721522	1.09443e-05	0.253	0.268	0.479	NA	0.02	0.112	0.101	NA	NO
RK_Ped_J1a_Avar	RKF150.A0101.ssMod	DTI_EA_East;North_Caucasus_7-11c;Lon_P_south_6c	0.119564	7.5564e-06	0.273	0.227	0.5	NA	0.02	0.096	0.084	NA	YES
RK_Ped_J1a_Avar	RKF150.A0101.ssMod	DTI_EA_East;Venosa_7c;Sarm_P_DTI_4-5c	0.0252277	5.93369e-06	0.26	0.459	0.281	NA	0.017	0.077	0.081	NA	NO
RK_Ped_J1a_Avar	RKF150.A0101.ssMod	DTI_EA_East;Venosa_7c;Sarm_P_TT_4-5c	0.00479001	9.03867e-06	0.272	0.511	0.217	NA	0.016	0.083	0.084	NA	NO
RK_Ped_J1a_Avar	RKF150.A0101.ssMod	DTI_EA_East;Venosa_7c;Lon_P_north_6c	0.00423855	8.59587e-06	0.279	0.554	0.167	NA	0.016	0.063	0.062	NA	NO
RK_Ped_J1a_Avar	RKF150.A0101.ssMod	DTI_EA_East;Venosa_7c;Lon_P_south_6c	0.188606	3.05558e-06	0.335	-1.073	1.738	NA	0.032	0.854	0.826	NA	YES
RK_Ped_J1a_Avar	RKF150.A0101.ssMod	DTI_EA_East;Lon_P_south_6c;Sarm_P_DTI_4-5c	0.0473176	4.79286e-06	0.282	0.519	0.198	NA	0.018	0.084	0.092	NA	NO
RK_Ped_J1a_Avar	RKF150.A0101.ssMod	DTI_EA_East;Lon_P_south_6c;Sarm_P_TT_4-5c	0.0153421	7.27396e-06	0.296	0.613	0.091	NA	0.016	0.097	0.102	NA	NO
RK_Ped_J1a_Avar	RKF150.A0101.ssMod	DTI_EA_East;Lon_P_south_6c;Lon_P_north_6c	0.00898193	6.83292e-06	0.299	0.624	0.077	NA	0.015	0.069	0.07	NA	NO
RK_Ped_J1a_Avar	RKF150.A0101.ssMod	DTI_EA_East;Lon_P_south_6c;Venosa_7c	0.188606	3.05558e-06	0.335	1.738	-1.073	NA	0.032	0.826	0.854	NA	YES
RK_Ped_J1a_Avar	RKF164.A0101.ssMod	DTI_EA_East;Chandman_IA_3cBCE_3cBCE;Sarm_P_DTI_4-5c	0.00406761	1.29545e-06	0.524	0.009	0.468	NA	0.043	0.088	0.054	NA	NO
RK_Ped_J1a_Avar	RKF164.A0101.ssMod	DTI_EA_East;Chandman_IA_3cBCE_3cBCE;Sarm_P_TT_4-5c	0.000574102	1.67166e-06	0.5	0.113	0.387	NA	0.04	0.075	0.043	NA	NO
RK_Ped_J1a_Avar	RKF164.A0101.ssMod	DTI_EA_East;Chandman_IA_3cBCE_3cBCE;Lon_P_north_6c	0.000792817	1.55982e-06	0.547	0.031	0.422	NA	0.043	0.083	0.047	NA	NO
RK_Ped_J1a_Avar	RKF164.A0101.ssMod	DTI_EA_East;Chandman_IA_3cBCE_3cBCE;Venosa_7c	0.0143518	2.13998e-06	0.427	0.273	0.3	NA	0.035	0.056	0.031	NA	NO
RK_Ped_J1a_Avar	RKF164.A0101.ssMod	DTI_EA_East;Chandman_IA_3cBCE_3cBCE;Lon_P_south_6c	0.0266457	1.60588e-06	0.449	0.249	0.302	NA	0.035	0.058	0.031	NA	NO
[truncated: 2,387 more rows]

## Sheet: RK_Avar_P_3way_extraSources
Summary of best alternative working models for 20 individuals failing the main modeling rational
[truncated: 3,256 more rows]

[truncated: 1 more sheets: RK_pre_Avar_P_2way]
