# Supplementary material for: Network of large pedigrees reveals social practices of Avar communities
Source: Nature. 2024 Apr 24;629(8011):376–83. doi: 10.1038/s41586-024-07312-4 (PMC11078744; doi:10.1038/s41586-024-07312-4)
Supplement: Supplementary file 9 — New 14C dates produced for the study. [file 41586_2024_7312_MOESM9_ESM.xlsx]

## Sheet: C14 ages
Supplementary Table 6. New C14 dates produced for the study.
Sample ID	C14 sample number	C14 age (yr BP)	sigma (yr BP)	d13C (permil)	CN ratio	calibrated 2-sigma min (cal AD) / unmodeled	calibrated 2-sigma max (calAD) / unmodeled
RKC005.A	56447	1209.55	27.6025	-18.2168	3.2	889	706
RKC007.A	56448	1341.48	27.867	-14.0924	3.2	772	647
RKC009.A	56449	1276.82	28.2462	-18.3672	3.2	820	665
RKC10.A	56450	1187.1	27.7298	-16.644	3.2	952	710
RKC012.A	56451	1294.4	27.7941	-18.6702	3.2	773	664
RKC018.A	56452	1257.22	27.4027	-19.7793	3.2	873	671
RKC019.A	56453	1348.47	27.6371	-17.95	3.2	772	645
RKC021.A	56454	1295.79	28.9647	-14.0592	3.2	773	663
RKC028.A	56455	1277.36	17.8933	-12.6994	3.3	773	674
RKC032.A	56456	1242.55	27.8246	-18.376	3.2	879	678
RKC033.A	56457	1295.24	27.7823	-18.0553	3.3	773	664
RKC038.A	56458	1289.84	27.9799	-11.6717	3.3	774	663
RKC042.A	56460	1285.16	18.6233	-15.3092	3.2	773	670
RKC047.A	56461	1320.47	18.3613	-17.0939	3.2	772	657
RKF012.A	57082	1322.93	19.9338	-20.4208	3.2	772	656
RKF019.A	57083	1347.69	19.7197	-19.0072	3.2	771	648
RKF042.A	57085	1304.62	19.9377	-21.9163	3.2	773	662
RKF056.A	57086	1486.84	19.3981	-14.229	3.2	638	552
RKF062.A	57087	1469.58	19.7557	-19.0386	3.2	642	569
RKF064.A	57088	1296.56	20.7891	-21.3825	3.1	773	664
RKF073.A	57091	1287.27	20.4147	-19.7979	3.3	773	669
RKF076.A	57093	1418.14	20.9193	-18.6445	3.1	655	603
RKF099.A	57094	1276.25	20.4951	-20.1708	3.0	773	671
RKF148.A	57097	1431.16	20.7687	-19.1506	3.2	652	598
RKF152.A	57098	1294.54	17.7772	-22.2421	2.5	773	666
RKF172.A	57100	1472.66	17.2246	-11.8503	3.2	640	568
RKF182.A	57101	1488.02	17.521	-18.4299	3.2	637	552
